# Supplementary material for: Diamond with Sp2-Sp3 composite phase for thermometry at Millikelvin temperatures
Source: Nat Commun. 2024 May 8;15:3871. doi: 10.1038/s41467-024-48137-z (PMC11079005; doi:10.1038/s41467-024-48137-z)
Supplement: Supplementary file 6 — Source dataset [file 41467_2024_48137_MOESM6_ESM.zip]

Archive with 29 entries (29 files):
- Source data/Source Data-Fig. 2a.xlsx
- Source data/Source Data-Fig. 2b.xlsx
- Source data/Source Data-Fig. 2c.xlsx
- Source data/Source Data-Fig. 2d.xlsx
- Source data/Source Data-Fig. 3a.xlsx
- Source data/Source Data-Fig. 3b.xlsx
- Source data/Source Data-Fig. 4a.xlsx
- Source data/Source Data-Fig. 4b.xlsx
- Source data/Source Data-Fig. 4c.xlsx
- Source data/Source Data-Fig. 4d.xlsx
- Source data/Source Data-Supplementary Fig. 10.xlsx
- Source data/Source Data-Supplementary Fig. 11.xlsx
- Source data/Source Data-Supplementary Fig. 14a.xlsx
- Source data/Source Data-Supplementary Fig. 14b.xlsx
- Source data/Source Data-Supplementary Fig. 1a.xlsx
- Source data/Source Data-Supplementary Fig. 1b.xlsx
- Source data/Source Data-Supplementary Fig. 1c.xlsx
- Source data/Source Data-Supplementary Fig. 3.xlsx
- Source data/Source Data-Supplementary Fig. 4a.xlsx
- Source data/Source Data-Supplementary Fig. 4b.xlsx
- Source data/Source Data-Supplementary Fig. 4c.xlsx
- Source data/Source Data-Supplementary Fig. 5a.xlsx
- Source data/Source Data-Supplementary Fig. 5b.xlsx
- Source data/Source Data-Supplementary Fig. 6a.xlsx
- Source data/Source Data-Supplementary Fig. 6b.xlsx
- Source data/Source Data-Supplementary Fig. 6c.xlsx
- Source data/Source Data-Supplementary Fig. 6d.xlsx
- Source data/Source Data-Supplementary Fig. 7a.xlsx
- Source data/Source Data-Supplementary Fig. 9.xlsx
