# Supplementary material for: Diamond with Sp2-Sp3 composite phase for thermometry at Millikelvin temperatures
Source: Nat Commun. 2024 May 8;15:3871. doi: 10.1038/s41467-024-48137-z (PMC11079005; doi:10.1038/s41467-024-48137-z)
Supplement: Supplementary file 6 — Source dataset [file 41467_2024_48137_MOESM6_ESM.zip › Source data/Source Data-Fig. 2a.xlsx]

## Sheet: Sheet1
2.9999	15.7686
2.9999	15.7686
2.9999	15.7686
2.99988	15.7682
3	15.7683
2.99979	15.7686
3.00546	15.7682
3.01347	15.767
3.02216	15.766
3.04002	15.7648
3.05166	15.7637
3.06684	15.7627
3.07961	15.7607
3.09281	15.7597
3.10622	15.7578
3.12974	15.7564
3.14762	15.7552
3.162	15.7536
3.17658	15.7521
3.19171	15.7505
3.21783	15.749
3.23263	15.7472
3.25202	15.7457
3.26711	15.7443
3.28209	15.7426
3.30817	15.7412
3.32757	15.7398
3.34312	15.738
3.35893	15.7371
3.37443	15.7353
3.40141	15.7338
3.41723	15.7323
3.43753	15.7308
3.45316	15.7295
3.46857	15.7278
3.48454	15.7269
3.51178	15.7258
3.53294	15.7246
3.54821	15.7226
3.56436	15.7216
3.58059	15.7199
3.60828	15.7183
3.62885	15.7174
3.64525	15.7157
3.66132	15.7146
3.6777	15.7131
3.70541	15.7119
3.72647	15.7108
3.74259	15.7092
3.75914	15.7085
3.77514	15.7062
3.80347	15.7055
3.81929	15.7039
3.84035	15.7031
3.85635	15.7019
3.87344	15.7004
3.90221	15.6988
3.91862	15.6978
3.93947	15.6965
3.95615	15.6957
3.97271	15.6944
4.00118	15.693
4.01803	15.6917
4.03939	15.6909
4.0567	15.6895
4.07375	15.6887
4.08992	15.6876
4.11921	15.6862
4.14132	15.6854
4.1579	15.6842
4.17505	15.6832
4.19266	15.682
4.22208	15.6809
4.24443	15.6797
4.26149	15.6786
4.27894	15.6774
4.29625	15.6762
4.32634	15.6753
4.34374	15.6745
4.36639	15.673
4.38377	15.6721
4.40181	15.671
4.432	15.6699
4.44994	15.6688
4.47303	15.6679
4.4913	15.6665
4.50888	15.6656
4.5267	15.6647
4.55769	15.6634
4.58082	15.6626
4.59878	15.6618
4.61716	15.6607
4.63534	15.6601
4.6665	15.659
4.68509	15.6579
4.7093	15.6568
4.72758	15.6559
4.7463	15.6546
4.77734	15.6539
4.79633	15.653
4.82014	15.6519
4.83831	15.6508
4.85729	15.6497
4.88984	15.6488
4.90845	15.6482
4.93242	15.6469
4.95134	15.6462
4.97	15.645
5.00257	15.6444
5.02187	15.6433
5.04563	15.6427
5.06466	15.6417
5.08294	15.6409
5.10231	15.6403
5.13508	15.6391
5.15995	15.6379
5.17899	15.6368
5.19821	15.636
5.21713	15.6347
5.25027	15.6347
5.27513	15.6334
5.29458	15.6331
5.3139	15.6319
5.33342	15.6311
5.36702	15.6302
5.38641	15.6294
5.41144	15.6288
5.4301	15.6277
5.44998	15.6269
5.48396	15.6262
5.50348	15.6255
5.52877	15.6249
5.5489	15.6232
5.56837	15.6227
5.58821	15.6219
5.62252	15.6214
5.64811	15.6204
5.66792	15.6194
5.68774	15.6189
5.7078	15.6183
5.74204	15.6175
5.76753	15.6166
5.7874	15.616
5.80753	15.6147
5.82732	15.6141
5.86199	15.6138
5.88752	15.6128
5.90752	15.6119
5.92778	15.6116
5.94734	15.6105
5.98273	15.6094
6.00306	15.609
6.02924	15.6082
6.04965	15.6079
6.07026	15.6067
6.09046	15.6061
6.1266	15.6057
6.15256	15.6046
6.17289	15.6037
6.19333	15.6034
6.21405	15.6025
6.24937	15.6019
6.2758	15.6013
6.29641	15.6003
6.317	15.5999
6.3378	15.5988
6.37321	15.5985
6.40027	15.598
6.42093	15.5971
6.44129	15.5964
6.46237	15.5955
6.49779	15.5948
6.51874	15.5939
6.54531	15.5932
6.56645	15.5928
6.58755	15.5924
6.62325	15.5913
6.64471	15.591
6.67123	15.5901
6.69232	15.5892
6.71312	15.5895
6.73455	15.5884
6.77043	15.5881
6.79729	15.587
6.81861	15.5863
6.84031	15.5859
6.86094	15.5852
6.89738	15.5847
6.92483	15.5842
6.94613	15.5832
6.9675	15.5826
6.98817	15.5822
7.02541	15.5816
7.05226	15.5808
7.07382	15.5802
7.09538	15.5796
7.11666	15.579
7.1533	15.5785
7.17454	15.5778
7.20185	15.5772
7.22314	15.5765
7.24429	15.5761
7.2657	15.5754
7.30281	15.5749
7.33057	15.5742
7.35231	15.5738
7.37359	15.5729
7.3954	15.5724
7.43283	15.5719
7.46038	15.5713
7.48205	15.5708
7.50411	15.5702
7.52559	15.5695
7.56239	15.5693
7.59055	15.5684
7.6123	15.5681
7.63395	15.5676
7.65581	15.567
7.6932	15.5664
7.71451	15.5658
7.74246	15.5654
7.76469	15.5649
7.78657	15.5638
7.82359	15.5633
7.84582	15.5629
7.87378	15.5625
7.89575	15.5622
7.91731	15.5616
7.95515	15.5606
7.97694	15.5604
8.00553	15.5597
8.02731	15.5593
8.04961	15.5586
8.07265	15.558
8.10975	15.5577
8.13819	15.557
8.16058	15.5567
8.1825	15.5559
8.20463	15.5557
8.24269	15.5552
8.27144	15.5543
8.29314	15.554
8.3157	15.5534
8.33803	15.553
8.37607	15.5529
8.39846	15.5521
8.42696	15.5511
8.44937	15.5507
8.47176	15.5507
8.51011	15.5497
8.53227	15.5494
8.56113	15.5489
8.58363	15.5485
8.60598	15.5479
8.62852	15.5473
8.66735	15.5469
8.6963	15.5461
8.71849	15.5456
8.74094	15.5453
8.76357	15.545
8.80228	15.5442
8.83166	15.5439
8.85407	15.543
8.87674	15.5425
8.89909	15.5423
8.93795	15.5417
8.9672	15.5414
8.98982	15.5406
9.0126	15.5404
9.03531	15.54
9.0743	15.5389
9.09706	15.5389
9.12647	15.5385
9.1492	15.5381
9.1722	15.537
9.21096	15.5371
9.23383	15.5364
9.26297	15.536
9.28612	15.5355
9.30896	15.5352
9.33203	15.5348
9.37153	15.5344
9.40091	15.5337
9.42383	15.5331
9.44669	15.5325
9.46974	15.5321
9.50905	15.5315
9.53851	15.5309
9.56129	15.5308
9.58477	15.5302
9.60722	15.5299
9.64684	15.5289
9.67031	15.5289
9.69998	15.5283
9.72279	15.528
9.74591	15.5271
9.76893	15.5264
9.80888	15.5263
9.83844	15.5261
9.86199	15.5256
9.88542	15.5247
9.90762	15.5247
9.94782	15.5241
9.97764	15.5236
10.0009	15.5234
10.0242	15.5231
10.0474	15.5223
10.0873	15.5219
10.1172	15.5214
10.1404	15.5212
10.1638	15.5203
10.1868	15.52
10.2271	15.5197
10.257	15.5193
10.2803	15.5187
10.3033	15.5185
10.3267	15.5179
10.3668	15.5173
10.39	15.5171
10.42	15.5165
10.4438	15.5161
10.4672	15.5158
10.4904	15.5152
10.5306	15.5144
10.5605	15.5144
10.5841	15.514
10.6075	15.5136
10.631	15.5131
10.6713	15.5127
10.7016	15.5121
10.7251	15.5117
10.7486	15.5115
10.772	15.5109
10.8124	15.5105
10.8429	15.5099
10.8662	15.5099
10.8899	15.5094
10.9136	15.5087
10.954	15.5086
10.9775	15.5081
11.0048	15.5078
11.0293	15.5072
11.0536	15.5067
11.0949	15.5064
11.1191	15.5055
11.147	15.5056
11.1715	15.5053
11.1959	15.5047
11.2204	15.5041
11.2616	15.5037
11.2923	15.5031
11.3163	15.5027
11.3406	15.5024
11.3642	15.5018
11.4053	15.5015
11.4359	15.501
11.4597	15.5009
11.4836	15.5006
11.5073	15.4996
11.5483	15.4996
11.5721	15.4994
11.6027	15.4987
11.6264	15.4983
11.6503	15.498
11.6914	15.4973
11.7151	15.4972
11.7456	15.4965
11.7695	15.4964
11.7934	15.4956
11.8343	15.4956
11.8586	15.4948
11.8892	15.4948
11.9131	15.4945
11.9371	15.4938
11.9606	15.4936
12.002	15.493
12.0327	15.4928
12.0566	15.4918
12.0805	15.4918
12.1045	15.4915
12.1457	15.4915
12.1695	15.4907
12.2004	15.4901
12.2241	15.4897
12.2482	15.4892
12.2894	15.4887
12.3134	15.4886
12.3445	15.4883
12.3686	15.4877
12.3925	15.4876
12.4337	15.4873
12.4579	15.4865
12.489	15.4858
12.513	15.4857
12.5372	15.4856
12.5786	15.4849
12.6027	15.4847
12.6337	15.4841
12.6577	15.4839
12.6821	15.4837
12.7062	15.4828
12.7476	15.4826
12.7781	15.4824
12.8027	15.4817
12.8269	15.4817
12.851	15.481
12.8928	15.4807
12.924	15.4803
12.9482	15.4802
12.9724	15.4799
12.9966	15.4793
13.0382	15.4788
13.0624	15.4782
13.0936	15.4779
13.1179	15.4772
13.1421	15.4773
13.1664	15.4768
13.2082	15.4763
13.2393	15.4758
13.2636	15.4754
13.2879	15.4754
13.3122	15.475
13.3539	15.4747
13.3852	15.4739
13.4097	15.4735
13.4342	15.4733
13.4585	15.4734
13.5003	15.4726
13.5322	15.4721
13.5564	15.4718
13.5807	15.4712
13.605	15.471
13.6469	15.4706
13.6711	15.4702
13.7024	15.4696
13.7268	15.4692
13.7511	15.4691
13.7927	15.4685
13.8167	15.4682
13.8476	15.4681
13.8721	15.4677
13.8967	15.4667
13.9217	15.4667
13.9635	15.4662
13.9953	15.466
14.0199	15.4656
14.0445	15.4652
14.069	15.4647
14.1113	15.4648
14.1428	15.4641
14.1673	15.464
14.192	15.4636
14.2165	15.4627
14.2586	15.4625
14.29	15.462
14.3146	15.4618
14.3401	15.4623
14.3647	15.4612
14.4065	15.4609
14.4309	15.46
14.4625	15.4599
14.4867	15.4593
14.5114	15.4589
14.5536	15.4588
14.5782	15.4582
14.6097	15.4578
14.6346	15.4579
14.6589	15.457
14.6834	15.4565
14.7257	15.4567
14.7574	15.4564
14.7819	15.4559
14.8067	15.4552
14.8315	15.4553
14.8738	15.4544
14.9054	15.4539
14.9301	15.4542
14.9547	15.4532
14.9794	15.4532
15.0219	15.4529
15.0432	15.4525
15.0626	15.4521
15.0765	15.4517
15.0917	15.4521
15.1215	15.4517
15.1402	15.4512
15.1695	15.4507
15.1922	15.4505
15.2158	15.4503
15.2387	15.45
15.2802	15.4493
15.3123	15.4491
15.3374	15.4487
15.3626	15.4483
15.3878	15.4476
15.4305	15.4476
15.4622	15.4471
15.4866	15.4469
15.5109	15.4464
15.5351	15.4461
15.5754	15.4456
15.5988	15.4452
15.6284	15.4451
15.6513	15.4446
15.6738	15.4445
15.7115	15.4443
15.7336	15.4437
15.7614	15.4436
15.7828	15.443
15.8036	15.443
15.8244	15.4421
15.8608	15.4422
15.8873	15.4418
15.9076	15.4415
15.9277	15.4412
15.9482	15.441
15.9829	15.44
16.0085	15.4405
16.0284	15.4397
16.0484	15.4398
16.0684	15.4397
16.1017	15.4393
16.1266	15.4385
16.1462	15.4383
16.1656	15.4383
16.1851	15.4382
16.2191	15.4375
16.239	15.4372
16.2648	15.4369
16.2851	15.4368
16.3055	15.4369
16.341	15.4361
16.3615	15.4357
16.388	15.4357
16.4086	15.4352
16.4291	15.4347
16.4651	15.4348
16.4861	15.4344
16.5132	15.4337
16.5345	15.4333
16.5647	15.4337
16.5859	15.4335
16.6075	15.4324
16.6302	15.4322
16.6733	15.4318
16.6976	15.4317
16.7289	15.4315
16.7535	15.4307
16.7781	15.4307
16.8178	15.4302
16.8408	15.4299
16.8705	15.4299
16.8932	15.4289
16.9155	15.4291
16.9534	15.4284
16.9764	15.4281
17.0113	15.4276
17.0444	15.4273
17.0796	15.4269
17.141	15.4264
17.1766	15.4263
17.2222	15.4254
17.2567	15.4249
17.2908	15.4245
17.3271	15.4242
17.3868	15.4236
17.4292	15.423
17.4606	15.4226
17.4907	15.4221
17.5193	15.4216
17.566	15.4212
17.5918	15.4205
17.6238	15.4203
17.6479	15.42
17.6712	15.4198
17.7096	15.4196
17.731	15.419
17.7585	15.4184
17.7804	15.4183
17.8089	15.4179
17.8585	15.4175
17.8886	15.4171
17.9284	15.4167
17.9629	15.4163
17.9994	15.4157
18.0375	15.4151
18.1085	15.4146
18.1639	15.4142
18.2067	15.4134
18.2493	15.4127
18.2917	15.4125
18.3628	15.4116
18.4145	15.4114
18.4537	15.4107
18.4921	15.4097
18.5298	15.4092
18.5919	15.4085
18.6371	15.4079
18.6715	15.4077
18.7056	15.4073
18.7383	15.4068
18.793	15.4062
18.824	15.4058
18.8633	15.4052
18.8929	15.4048
18.9221	15.4045
18.9709	15.4038
18.9988	15.4037
19.0346	15.4032
19.0619	15.4026
19.0888	15.4021
19.1155	15.402
19.1607	15.4018
19.1946	15.4015
19.2208	15.4009
19.2471	15.4007
19.2737	15.4004
19.3211	15.4
19.359	15.3994
19.3888	15.3989
19.4192	15.3986
19.4413	15.3981
19.4769	15.3981
19.5043	15.3974
19.5358	15.3972
19.5606	15.3965
19.5832	15.3965
19.6022	15.3958
19.6067	15.3966
19.6087	15.3962
19.6087	15.3961
19.6109	15.3955
19.6117	15.3961
19.6139	15.3958
19.6179	15.3959
19.623	15.3958
19.6292	15.3959
19.6352	15.3955
19.6502	15.3954
19.6636	15.3956
19.6756	15.3952
19.6908	15.395
19.7075	15.395
19.7563	15.3944
19.8042	15.3942
19.8429	15.3939
19.8858	15.3929
19.9302	15.3923
20.0058	15.3918
20.0495	15.3909
20.1044	15.3899
20.1463	15.3898
20.1908	15.3889
20.2756	15.3886
20.3305	15.3881
20.4044	15.387
20.4636	15.3862
20.5219	15.3855
20.58	15.3848
20.6775	15.3839
20.7493	15.3831
20.8035	15.3822
20.8568	15.3817
20.909	15.3805
20.996	15.3797
21.0591	15.3792
21.1069	15.3786
21.1539	15.3782
21.1993	15.3776
21.2748	15.3769
21.3301	15.3762
21.3718	15.3755
21.4126	15.3752
21.4536	15.3746
21.52	15.3735
21.5578	15.3733
21.6056	15.3726
21.6422	15.3721
21.6782	15.3717
21.7384	15.3713
21.7733	15.3709
21.8176	15.3704
21.8512	15.3696
21.8848	15.3692
21.9181	15.3687
21.9744	15.3681
22.0159	15.3678
22.0479	15.3674
22.0794	15.3668
22.1104	15.3666
22.1627	15.366
22.2021	15.3658
22.2324	15.3652
22.2622	15.3649
22.2923	15.3648
22.3435	15.3641
22.3728	15.3637
22.4114	15.3635
22.4406	15.3626
22.4695	15.3623
22.5186	15.3621
22.5471	15.3615
22.5839	15.3611
22.6124	15.361
22.6406	15.3601
22.6886	15.3599
22.7163	15.3597
22.7521	15.3594
22.7797	15.3592
22.8075	15.3584
22.8351	15.3581
22.8825	15.358
22.9181	15.3573
22.9454	15.3572
22.9729	15.3567
23.0001	15.3563
23.0467	15.3561
23.074	15.3556
23.1093	15.3552
23.1365	15.3547
23.1635	15.3546
23.2094	15.3543
23.2359	15.3534
23.2702	15.3535
23.2967	15.353
23.3232	15.3524
23.3684	15.3524
23.3953	15.3521
23.4299	15.3516
23.4565	15.3513
23.4834	15.3506
23.51	15.3501
23.5556	15.3501
23.59	15.3495
23.6163	15.3494
23.6428	15.3483
23.6691	15.3485
23.7142	15.3483
23.7483	15.3479
23.7745	15.3474
23.8009	15.3474
23.8274	15.3466
23.8724	15.3465
23.8986	15.3461
23.9328	15.3455
23.9593	15.3454
23.9856	15.3448
24.0306	15.3442
24.0569	15.3442
24.0909	15.3437
24.1173	15.3433
24.1433	15.3432
24.1697	15.3427
24.2146	15.3421
24.2484	15.3419
24.2744	15.3414
24.3004	15.3411
24.3265	15.3407
24.372	15.3404
24.4062	15.3399
24.4323	15.3397
24.4582	15.3393
24.4842	15.3389
24.5284	15.3388
24.5619	15.3384
24.588	15.3379
24.6138	15.3377
24.6396	15.337
24.6839	15.3367
24.7099	15.3364
24.7436	15.3361
24.7697	15.336
24.7958	15.3352
24.8217	15.3348
24.8663	15.3349
24.8998	15.3346
24.9259	15.3338
24.9521	15.3337
24.9935	15.333
25.0202	15.3331
25.0544	15.3323
25.0807	15.3319
25.107	15.3315
25.1331	15.3316
25.1777	15.3312
25.2112	15.3305
25.2374	15.3305
25.2638	15.3298
25.2898	15.3296
25.3313	15.3291
25.3576	15.329
25.3916	15.3285
25.4181	15.3279
25.4445	15.3274
25.4893	15.3272
25.5155	15.327
25.5495	15.3263
25.5758	15.3261
25.6019	15.326
25.6468	15.3253
25.6727	15.3252
25.7063	15.3246
25.7321	15.3241
25.758	15.3243
25.7841	15.3237
25.8281	15.3233
25.8617	15.3231
25.8875	15.3229
25.9133	15.3225
25.9393	15.3218
25.9833	15.3217
26.0177	15.3213
26.0436	15.3208
26.0693	15.3208
26.0948	15.3202
26.139	15.3197
26.1725	15.3191
26.1983	15.3191
26.2243	15.319
26.2499	15.3184
26.2938	15.3178
26.3198	15.3176
26.3532	15.3174
26.3789	15.3171
26.405	15.3167
26.4492	15.3161
26.4748	15.3156
26.508	15.3155
26.5333	15.3151
26.5589	15.3151
26.5844	15.3146
26.6283	15.314
26.6618	15.314
26.6879	15.3133
26.7144	15.3129
26.7405	15.3127
26.7847	15.3127
26.8183	15.312
26.8439	15.3117
26.8697	15.3115
26.8952	15.3112
26.9392	15.3108
26.9653	15.3106
26.9986	15.3099
27.0245	15.3097
27.0504	15.3094
27.0941	15.3092
27.1197	15.3087
27.1533	15.3084
27.1791	15.3082
27.2051	15.3074
27.2494	15.3069
27.2752	15.3069
27.3086	15.3065
27.3343	15.3065
27.3602	15.3055
27.3863	15.3055
27.4302	15.3051
27.4635	15.3048
27.4895	15.3045
27.5158	15.3042
27.5419	15.3034
27.5867	15.3033
27.6126	15.3031
27.6459	15.3027
27.6716	15.3021
27.6973	15.3018
27.7416	15.3013
27.7673	15.3012
27.8005	15.3009
27.8266	15.3005
27.8531	15.3003
27.8973	15.3
27.923	15.2993
27.9561	15.299
27.9818	15.2989
28.0077	15.298
28.0334	15.2979
28.0774	15.2977
28.1105	15.2972
28.1361	15.2971
28.1621	15.2965
28.1878	15.296
28.2322	15.2959
28.2656	15.2954
28.2914	15.2951
28.3172	15.2952
28.3431	15.2943
28.3873	15.2944
28.4205	15.294
28.4464	15.2934
28.4723	15.2933
28.4984	15.2929
28.5426	15.2919
28.5687	15.2916
28.6021	15.2916
28.6279	15.2913
28.6537	15.2909
28.6795	15.2906
28.7234	15.2901
28.7572	15.2894
28.7829	15.2893
28.8089	15.2892
28.8347	15.2885
28.8789	15.2884
28.9122	15.2877
28.9381	15.2876
28.9638	15.2873
28.9907	15.2873
29.0349	15.2867
29.068	15.2863
29.0937	15.2861
29.1194	15.2856
29.1449	15.2853
29.1889	15.2847
29.2147	15.2845
29.2479	15.2842
29.2737	15.2834
29.2996	15.2831
29.3441	15.2829
29.3701	15.2826
29.4038	15.2823
29.4301	15.2819
29.456	15.2815
29.5002	15.2815
29.5259	15.2808
29.559	15.2808
29.5846	15.2799
29.6101	15.28
29.636	15.2795
29.68	15.2792
29.7137	15.2791
29.7398	15.2783
29.7662	15.2779
29.792	15.2777
29.8363	15.2774
29.8697	15.2772
29.8956	15.2767
29.9213	15.2768
29.9472	15.2764
29.9911	15.2755
30.0169	15.2754
30.0501	15.2747
30.076	15.2744
30.1017	15.2741
30.1456	15.2742
30.1715	15.2734
30.205	15.2732
30.2308	15.2728
30.2569	15.2726
30.2829	15.272
30.3273	15.2719
30.3608	15.2718
30.3866	15.2713
30.4124	15.2704
30.4383	15.2704
30.4825	15.27
30.516	15.2698
30.5421	15.2693
30.5678	15.2693
30.5938	15.2686
30.6381	15.268
30.6715	15.2679
30.6976	15.2675
30.7235	15.2675
30.7494	15.2669
30.7939	15.266
30.8198	15.2662
30.8534	15.2654
30.8796	15.2653
30.9054	15.2646
30.9493	15.2646
30.9751	15.2645
31.0089	15.2639
31.0347	15.2635
31.0607	15.263
31.0867	15.2632
31.131	15.2624
31.1647	15.2623
31.1909	15.2619
31.217	15.2616
31.2431	15.2609
31.2873	15.261
31.3207	15.2603
31.3466	15.26
31.3726	15.2596
31.3986	15.2594
31.443	15.259
31.4691	15.2588
31.5027	15.2585
31.529	15.258
31.555	15.258
31.5995	15.2573
31.6257	15.2569
31.6594	15.2565
31.6855	15.256
31.7116	15.2559
31.7556	15.2554
31.7814	15.255
31.8159	15.2546
31.8419	15.2543
31.8678	15.254
31.8936	15.2537
31.938	15.2533
31.9716	15.2531
31.9976	15.2522
32.0234	15.2522
32.0495	15.2518
32.0942	15.2517
32.1203	15.2508
32.1542	15.2511
32.1803	15.2502
32.2064	15.2502
32.2511	15.2494
32.277	15.2494
32.3105	15.2488
32.3365	15.2487
32.3622	15.2484
32.3881	15.2479
32.4323	15.2479
32.4658	15.2474
32.4918	15.2472
32.5179	15.2468
32.5625	15.246
32.5875	15.2463
32.6217	15.2458
32.6478	15.2452
32.674	15.2452
32.7004	15.245
32.7447	15.2443
32.7786	15.2441
32.8047	15.2441
32.8308	15.2433
32.857	15.2431
32.902	15.2424
32.9357	15.2426
32.9618	15.2418
32.9879	15.2414
33.0139	15.2415
33.0585	15.2409
33.0845	15.2407
33.118	15.2401
33.144	15.2397
33.1698	15.2395
33.196	15.2391
33.2402	15.2387
33.2741	15.2384
33.3003	15.2382
33.3265	15.2377
33.3526	15.2376
33.3973	15.237
33.4312	15.2364
33.4573	15.236
33.4835	15.2361
33.5096	15.2357
33.5542	15.2354
33.5878	15.2343
33.614	15.2341
33.6399	15.2341
33.666	15.2339
33.7104	15.2336
33.7367	15.2331
33.7701	15.2325
33.7964	15.2327
33.8225	15.232
33.8671	15.2317
33.8933	15.2311
33.9276	15.2309
33.9537	15.2308
33.9795	15.2303
34.0239	15.2297
34.0498	15.2297
34.0836	15.2293
34.1099	15.2291
34.1358	15.2283
34.1616	15.2282
34.206	15.2278
34.2395	15.2276
34.2657	15.2273
34.2918	15.2269
34.3178	15.2262
34.3623	15.226
34.3959	15.2255
34.4219	15.2253
34.4478	15.2249
34.4741	15.2247
34.5192	15.2239
34.5453	15.2234
34.5792	15.2237
34.6052	15.223
34.6312	15.2225
34.6753	15.2223
34.7012	15.2223
34.735	15.2217
34.7612	15.2211
34.7871	15.2206
34.8313	15.2208
34.8576	15.2202
34.8914	15.22
34.9175	15.2196
34.9434	15.2192
34.9696	15.2192
35.0142	15.2184
35.0481	15.2182
35.0742	15.2181
35.1005	15.2175
35.1264	15.2172
35.171	15.2171
35.1969	15.2167
35.2305	15.2163
35.2565	15.2155
35.2822	15.2159
35.327	15.2147
35.353	15.2148
35.3865	15.2142
35.4127	15.2141
35.4384	15.214
35.4832	15.2133
35.5091	15.213
35.5428	15.2123
35.569	15.2124
35.5952	15.2123
35.6212	15.2114
35.6659	15.2112
35.6997	15.211
35.7266	15.2106
35.7526	15.21
35.7787	15.2099
35.8233	15.2098
35.8568	15.2092
35.8829	15.2088
35.9089	15.2082
35.9349	15.2084
35.979	15.2075
36.0052	15.2075
36.0386	15.2071
36.0648	15.2065
36.0906	15.2063
36.135	15.2061
36.1609	15.2056
36.1945	15.2049
36.2207	15.2049
36.2468	15.2048
36.2729	15.2044
36.317	15.2038
36.3509	15.2035
36.3767	15.2032
36.4029	15.2027
36.429	15.2027
36.4734	15.2018
36.5071	15.2019
36.533	15.2012
36.559	15.2013
36.5851	15.2009
36.6294	15.2007
36.6644	15.2001
36.6902	15.1995
36.7162	15.1993
36.7424	15.1992
36.7868	15.1986
36.8131	15.198
36.847	15.1982
36.8729	15.1978
36.8989	15.1973
36.943	15.197
36.9694	15.1968
37.0031	15.196
37.029	15.1961
37.055	15.1958
37.0811	15.1952
37.1257	15.1948
37.1593	15.1945
37.1853	15.1944
37.2115	15.1941
37.2374	15.1935
37.2819	15.193
37.3082	15.1931
37.342	15.1926
37.3679	15.1923
37.3939	15.1917
37.4383	15.1918
37.4645	15.1912
37.4982	15.1904
37.5244	15.1904
37.5505	15.1899
37.5766	15.1899
37.6215	15.189
37.6553	15.189
37.6813	15.1889
37.7068	15.188
37.7328	15.1878
37.7771	15.1876
37.8109	15.1874
37.8369	15.1867
37.8625	15.1869
37.8885	15.1863
37.9327	15.1858
37.9666	15.1855
37.9926	15.1848
38.0186	15.1851
38.0448	15.1845
38.0891	15.184
38.1152	15.1837
38.149	15.1833
38.1754	15.1831
38.2017	15.1829
38.2462	15.1824
38.2724	15.1822
38.3064	15.1816
38.3324	15.1811
38.3586	15.1807
38.403	15.1805
38.429	15.1796
38.4628	15.18
38.489	15.1793
38.5153	15.179
38.5413	15.1785
38.586	15.1781
38.6197	15.178
38.6459	15.1778
38.672	15.1774
38.6984	15.177
38.7433	15.1764
38.769	15.1764
38.8026	15.1763
38.8286	15.1754
38.8546	15.1749
38.899	15.1749
38.9254	15.1745
38.9591	15.174
38.985	15.1738
39.0111	15.1736
39.0558	15.173
39.0819	15.1725
39.116	15.1726
39.1422	15.1719
39.1685	15.1713
39.1945	15.1713
39.2393	15.1712
39.2732	15.1706
39.2996	15.1702
39.3257	15.1704
39.3519	15.1697
39.396	15.1693
39.4298	15.1686
39.4559	15.1686
39.4819	15.1686
39.5079	15.1681
39.5531	15.1676
39.579	15.1675
39.6133	15.1669
39.6395	15.1665
39.6658	15.1661
39.692	15.1654
39.7363	15.1653
39.77	15.1653
39.7961	15.1649
39.8223	15.1644
39.8482	15.1637
39.8928	15.1637
39.9265	15.1632
39.9527	15.1635
39.9785	15.1628
40.0048	15.1624
40.0494	15.1623
40.0832	15.1622
40.1095	15.1611
40.1357	15.161
40.1621	15.1609
40.2069	15.1604
40.233	15.1599
40.2668	15.1596
40.293	15.1592
40.319	15.1594
40.3633	15.1587
40.3895	15.1586
40.4235	15.158
40.4497	15.1577
40.476	15.1572
40.502	15.157
40.5394	15.1565
40.5745	15.1565
40.6017	15.1563
40.6288	15.1554
40.6559	15.1554
40.7019	15.1549
40.736	15.1546
40.7625	15.1545
40.789	15.1539
40.8152	15.1536
40.8605	15.1533
40.8867	15.1531
40.921	15.1526
40.9473	15.1521
40.9734	15.152
41.018	15.1514
41.0444	15.151
41.078	15.1507
41.1041	15.1504
41.1305	15.1502
41.1567	15.1495
41.2017	15.1493
41.2356	15.1495
41.2619	15.1487
41.2879	15.1482
41.3141	15.148
41.3587	15.1477
41.3924	15.1474
41.4187	15.1469
41.445	15.1469
41.4715	15.1463
41.5163	15.1462
41.5427	15.1458
41.5772	15.1455
41.6031	15.1449
41.6291	15.1446
41.6734	15.1444
41.6996	15.1437
41.7338	15.1436
41.7598	15.143
41.7862	15.1429
41.8122	15.1428
41.8569	15.1423
41.8907	15.142
41.9168	15.1413
41.9429	15.141
41.9693	15.141
42.0141	15.1407
42.048	15.1402
42.0742	15.1397
42.1007	15.1398
42.1268	15.1392
42.1716	15.1384
42.1979	15.138
42.2315	15.1377
42.2579	15.1372
42.284	15.137
42.3288	15.1363
42.355	15.1361
42.389	15.1362
42.415	15.1361
42.4411	15.1352
42.4857	15.1351
42.512	15.1346
42.546	15.1339
42.5722	15.134
42.5985	15.1333
42.6246	15.1333
42.6695	15.133
42.7033	15.1327
42.7294	15.1321
42.7555	15.1321
42.7818	15.1314
42.8264	15.1312
42.8527	15.1312
42.8865	15.1307
42.9129	15.1302
42.939	15.1303
42.9838	15.1294
43.0099	15.1294
43.0438	15.1287
43.0701	15.1287
43.0965	15.1281
43.1412	15.1277
43.1675	15.1276
43.2014	15.1274
43.2278	15.127
43.2541	15.1265
43.2803	15.1261
43.3253	15.1257
43.3593	15.1252
43.3858	15.1251
43.4123	15.1247
43.4385	15.1241
43.4835	15.1243
43.5177	15.1237
43.5439	15.1234
43.5701	15.123
43.5967	15.1226
43.6414	15.1221
43.6684	15.122
43.7024	15.1214
43.7287	15.1211
43.7551	15.1212
43.8002	15.1206
43.8268	15.1207
43.8609	15.1197
43.8875	15.1196
43.914	15.1193
43.9406	15.1189
43.986	15.1188
44.02	15.1182
44.0466	15.118
44.0729	15.1176
44.0997	15.1175
44.1448	15.117
44.1795	15.1164
44.2063	15.1164
44.2339	15.1158
44.2604	15.1157
44.3057	15.1155
44.3323	15.115
44.367	15.1144
44.3934	15.1142
44.4199	15.1139
44.4652	15.1135
44.4921	15.1132
44.5265	15.1124
44.5532	15.1124
44.5798	15.1122
44.6251	15.112
44.6518	15.1117
44.6865	15.1112
44.7133	15.1105
44.7398	15.1107
44.7664	15.1102
44.812	15.1097
44.8466	15.109
44.873	15.1088
44.8997	15.1085
44.9264	15.1082
44.9722	15.1078
44.9988	15.1079
45.0336	15.1071
45.0603	15.107
45.0872	15.1066
45.1329	15.1062
45.1595	15.1058
45.194	15.1057
45.2206	15.1045
45.2474	15.1047
45.2926	15.1042
45.3192	15.1039
45.3539	15.1037
45.3816	15.1033
45.4081	15.1031
45.4347	15.1027
45.48	15.1028
45.5146	15.1021
45.5413	15.1015
45.5681	15.1012
45.5945	15.1006
45.6401	15.1004
45.6749	15.1006
45.7016	15.1004
45.7285	15.0996
45.7551	15.0995
45.8008	15.0989
45.8351	15.0987
45.8621	15.0983
45.8889	15.0976
45.9158	15.0977
45.9614	15.0973
45.9882	15.0972
46.0231	15.0966
46.0499	15.0961
46.0765	15.0956
46.1224	15.0953
46.149	15.0947
46.1835	15.0946
46.2099	15.0943
46.2367	15.0939
46.2634	15.0932
46.3092	15.0934
46.3442	15.0928
46.3711	15.0923
46.3977	15.0915
46.4242	15.0919
46.4698	15.0914
46.5042	15.0909
46.5312	15.0911
46.5583	15.0902
46.5851	15.0899
46.6305	15.0894
46.657	15.0892
46.6918	15.0888
46.7186	15.0885
46.7454	15.0882
46.791	15.0881
46.818	15.0877
46.8524	15.0871
46.8792	15.0867
46.9058	15.0865
46.9512	15.0863
46.9779	15.086
47.0126	15.0856
47.0398	15.0851
47.0663	15.0848
47.0933	15.0844
47.1388	15.0841
47.1734	15.0837
47.2002	15.0832
47.2269	15.0831
47.2535	15.0825
47.2991	15.0824
47.3259	15.0822
47.3606	15.082
47.3873	15.0811
47.4141	15.0807
47.4599	15.0811
47.4867	15.0804
47.5214	15.0801
47.5483	15.0798
47.5753	15.0796
47.6211	15.0787
47.6482	15.0787
47.683	15.0785
47.7095	15.0775
47.7364	15.0779
47.7629	15.0772
47.8086	15.077
47.8433	15.0766
47.87	15.0763
47.8969	15.0759
47.924	15.0755
47.9698	15.0752
48.0044	15.0748
48.031	15.0746
48.0578	15.0745
48.0845	15.0739
48.1304	15.0737
48.157	15.0736
48.1916	15.0729
48.2168	15.0728
48.2435	15.0725
48.2893	15.072
48.3161	15.0716
48.351	15.0715
48.378	15.0709
48.4051	15.0706
48.4318	15.0705
48.4777	15.0702
48.5126	15.07
48.5395	15.0688
48.5662	15.0688
48.5931	15.0686
48.639	15.0683
48.6734	15.0677
48.7006	15.0677
48.7274	15.0674
48.7542	15.0665
48.7996	15.0665
48.8266	15.0662
48.8614	15.0659
48.8884	15.0648
48.9153	15.0653
48.9609	15.065
48.9877	15.0644
49.0223	15.0641
49.0492	15.064
49.0758	15.0635
49.1026	15.063
49.1482	15.0627
49.183	15.0626
49.2099	15.0623
49.2368	15.0622
49.2633	15.0611
49.3093	15.0614
49.3439	15.0604
49.3719	15.0604
49.3985	15.0599
49.4249	15.0598
49.4701	15.0597
49.4972	15.0589
49.5319	15.0586
49.5589	15.058
49.5857	15.0583
49.6127	15.0576
49.6581	15.0573
49.6927	15.0568
49.7194	15.0564
49.746	15.0561
49.7728	15.0559
49.8186	15.0555
49.8531	15.055
49.8801	15.0549
49.907	15.055
49.9337	15.0545
49.9795	15.0534
50.0145	15.0527
50.0415	15.053
50.0682	15.0529
50.0951	15.052
50.1404	15.0516
50.1671	15.0517
50.2019	15.0511
50.2289	15.0511
50.2557	15.0506
50.3015	15.0505
50.3281	15.0498
50.3627	15.0492
50.3898	15.0491
50.4166	15.0488
50.4624	15.0482
50.4891	15.048
50.5238	15.0478
50.5504	15.0475
50.5773	15.047
50.6039	15.0466
50.6496	15.0464
50.6842	15.0458
50.7109	15.0455
50.7382	15.0455
50.7651	15.0449
50.8109	15.0449
50.838	15.0442
50.8728	15.0438
50.8996	15.0435
50.9264	15.0432
50.9722	15.0431
50.999	15.0423
51.0339	15.0419
51.0606	15.0418
51.0874	15.0415
51.1331	15.0413
51.1598	15.0409
51.1947	15.0406
51.2223	15.04
51.249	15.0397
51.2757	15.0398
51.3209	15.039
51.3554	15.0389
51.3824	15.0381
51.4092	15.0385
51.4362	15.0379
51.4819	15.0374
51.5167	15.0372
51.5435	15.0367
51.5705	15.0365
51.5972	15.0365
51.643	15.036
51.6777	15.0355
51.7043	15.0351
51.7313	15.035
51.7579	15.0345
51.804	15.0344
51.8308	15.0339
51.8654	15.0334
51.8924	15.033
51.9192	15.033
51.9462	15.0322
51.992	15.0322
52.0266	15.0317
52.0535	15.0315
52.0801	15.0312
52.1073	15.031
52.1534	15.0298
52.1883	15.0302
52.2149	15.0296
52.2418	15.0294
52.2688	15.0291
52.3144	15.0284
52.3492	15.0284
52.3757	15.0283
52.4025	15.0275
52.4294	15.0276
52.4749	15.0266
52.502	15.0269
52.5381	15.0259
52.5648	15.0261
52.5917	15.0258
52.6374	15.0253
52.6641	15.0254
52.6988	15.0248
52.7255	15.0242
52.7524	15.024
52.7791	15.0235
52.8249	15.0233
52.8596	15.0228
52.8864	15.0225
52.9133	15.0222
52.9402	15.0216
52.9858	15.0218
53.0207	15.0216
53.0474	15.0209
53.0743	15.0207
53.101	15.0204
53.1474	15.0198
53.1742	15.0195
53.2091	15.019
53.236	15.0189
53.2628	15.0183
53.3083	15.0181
53.3353	15.0178
53.3698	15.0177
53.3966	15.0172
53.4233	15.0166
53.4692	15.0161
53.4959	15.0159
53.5309	15.0156
53.5575	15.0155
53.5846	15.0152
53.6115	15.0147
53.6571	15.0145
53.6919	15.0142
53.7185	15.0135
53.7453	15.0135
53.7726	15.0129
53.8186	15.0125
53.8535	15.0122
53.8804	15.0118
53.9071	15.0115
53.9342	15.0113
53.98	15.0107
54.0069	15.0105
54.0419	15.0104
54.0691	15.0097
54.0959	15.0096
54.1417	15.0095
54.1686	15.0087
54.2034	15.0082
54.2301	15.0079
54.257	15.0078
54.3027	15.0077
54.3298	15.0069
54.3647	15.0065
54.3914	15.0063
54.4182	15.0058
54.4453	15.0058
54.4912	15.0052
54.5261	15.0053
54.5532	15.0047
54.58	15.0043
54.6069	15.0039
54.6528	15.0037
54.6876	15.0032
54.7147	15.0028
54.7415	15.0027
54.7686	15.0026
54.8144	15.0021
54.8412	15.0019
54.876	15.0014
54.9032	15.0006
54.9298	15.0002
54.9759	15.0003
55.0027	15.0001
55.0376	14.9998
55.0648	14.9991
55.0917	14.9987
55.1192	14.9985
55.165	14.9981
55.1998	14.998
55.2269	14.9976
55.2538	14.9973
55.2809	14.9968
55.3268	14.9968
55.3616	14.9964
55.3885	14.9959
55.4154	14.9956
55.4427	14.9951
55.4884	14.9949
55.5153	14.9947
55.5503	14.9943
55.5772	14.9934
55.6041	14.9936
55.65	14.9932
55.677	14.9926
55.7118	14.9926
55.7388	14.9921
55.7656	14.9917
55.7925	14.9916
55.8383	14.9908
55.8733	14.9907
55.9008	14.9906
55.9278	14.9904
55.9547	14.99
56.0005	14.9896
56.0273	14.9895
56.0621	14.9887
56.0888	14.9887
56.1159	14.9884
56.1618	14.9877
56.1892	14.9877
56.2242	14.9873
56.2514	14.987
56.2781	14.9866
56.3239	14.9866
56.3509	14.9857
56.3858	14.9855
56.4104	14.985
56.4376	14.9851
56.465	14.9847
56.5116	14.9847
56.5469	14.9837
56.5742	14.9838
56.6014	14.9831
56.6284	14.9829
56.6749	14.9825
56.7097	14.9823
56.737	14.9813
56.7641	14.9814
56.7912	14.981
56.8372	14.9804
56.8642	14.9805
56.8995	14.9801
56.9265	14.9797
56.9535	14.9792
56.9804	14.979
57.0261	14.9789
57.0612	14.9785
57.0881	14.9785
57.1155	14.9779
57.1614	14.9777
57.1883	14.9771
57.2231	14.9766
57.2503	14.9766
57.2771	14.9759
57.304	14.9756
57.3496	14.9755
57.3846	14.9749
57.4117	14.9748
57.4387	14.9745
57.4656	14.9739
57.5113	14.9738
57.5387	14.9732
57.5735	14.973
57.6003	14.9727
57.6273	14.9724
57.673	14.9718
57.6999	14.9717
57.7348	14.9716
57.7616	14.971
57.7884	14.9709
57.8343	14.9703
57.8615	14.9701
57.8967	14.9695
57.9234	14.9695
57.9506	14.9694
57.9778	14.969
58.0239	14.9685
58.059	14.9684
58.086	14.9674
58.1129	14.9674
58.1398	14.967
58.1856	14.9667
58.2206	14.9666
58.2476	14.9662
58.2747	14.9654
58.3016	14.9657
58.3479	14.9649
58.3749	14.9647
58.4102	14.9645
58.4373	14.9642
58.4639	14.9637
58.5099	14.9635
58.5373	14.9633
58.572	14.9626
58.5991	14.9625
58.626	14.9624
58.6718	14.9618
58.6987	14.9614
58.7339	14.9611
58.7608	14.9609
58.7878	14.9604
58.8146	14.9603
58.8611	14.9599
58.8961	14.9591
58.9232	14.959
58.9506	14.9588
58.9775	14.9586
59.0233	14.958
59.0503	14.9583
59.0857	14.9573
59.1126	14.9571
59.1396	14.9568
59.1853	14.9568
59.2131	14.9561
59.248	14.9561
59.275	14.9556
59.3019	14.9553
59.3479	14.955
59.3747	14.9545
59.4095	14.954
59.4365	14.9541
59.4638	14.9536
59.4909	14.9532
59.5371	14.9525
59.5723	14.9527
59.599	14.952
59.626	14.9518
59.6529	14.9518
59.6988	14.9511
59.7338	14.9504
59.7611	14.9504
59.7881	14.9499
59.8149	14.9496
59.861	14.9493
59.8892	14.9489
59.9241	14.9484
59.951	14.9482
59.9779	14.948
60.0242	14.9474
60.0511	14.9468
60.0864	14.9469
60.1135	14.9464
60.1407	14.9462
60.1677	14.9457
60.2139	14.9452
60.249	14.945
60.2758	14.9447
60.3024	14.9445
60.3297	14.9442
60.3755	14.9439
60.4106	14.9434
60.4375	14.943
60.4646	14.9427
60.4915	14.9422
60.5378	14.9425
60.5648	14.9416
60.6001	14.9414
60.6273	14.9412
60.6541	14.9407
60.681	14.9403
60.7272	14.9398
60.7623	14.9396
60.7893	14.9395
60.8163	14.9392
60.8434	14.9388
60.8896	14.9382
60.925	14.9378
60.9518	14.9379
60.9789	14.9372
61.0059	14.9371
61.052	14.9367
61.0873	14.9365
61.1142	14.9361
61.1416	14.9356
61.1684	14.9355
61.2144	14.9354
61.2412	14.9346
61.2763	14.9344
61.3043	14.9341
61.3312	14.9338
61.3582	14.9333
61.4044	14.933
61.4391	14.9329
61.4661	14.9324
61.4933	14.9318
61.5202	14.9318
61.5662	14.9313
61.6016	14.9313
61.6287	14.9306
61.6559	14.9303
61.6829	14.9301
61.7291	14.9298
61.764	14.9293
61.7911	14.929
61.8184	14.9288
61.8453	14.9284
61.8918	14.9283
61.9269	14.9275
61.9541	14.9274
61.9811	14.9274
62.008	14.927
62.0536	14.9263
62.0805	14.9263
62.1159	14.9257
62.143	14.9259
62.1704	14.9253
62.2162	14.9249
62.2433	14.9247
62.2784	14.9243
62.3059	14.924
62.3331	14.9232
62.3603	14.9233
62.4061	14.9226
62.4412	14.9228
62.4682	14.9218
62.4951	14.9217
62.522	14.9216
62.5682	14.9213
62.6036	14.9211
62.6309	14.9203
62.6578	14.9202
62.6849	14.9197
62.7311	14.9195
62.7581	14.9191
62.7939	14.9189
62.8212	14.9184
62.8483	14.9179
62.894	14.9178
62.9209	14.9177
62.956	14.9175
62.9832	14.9171
63.0102	14.9166
63.0372	14.9165
63.0831	14.9159
63.1183	14.9158
63.1457	14.9154
63.1726	14.9146
63.1996	14.9147
63.246	14.9143
63.2811	14.9144
63.3082	14.914
63.3353	14.9132
63.3624	14.9129
63.4084	14.9128
63.4437	14.9123
63.4708	14.9118
63.4979	14.9116
[truncated: 10,384 more rows]
