# Supplementary material for: Diamond with Sp2-Sp3 composite phase for thermometry at Millikelvin temperatures
Source: Nat Commun. 2024 May 8;15:3871. doi: 10.1038/s41467-024-48137-z (PMC11079005; doi:10.1038/s41467-024-48137-z)
Supplement: Supplementary file 6 — Source dataset [file 41467_2024_48137_MOESM6_ESM.zip › Source data/Source Data-Fig. 2b.xlsx]

## Sheet: Sheet1
0.26	15.7685	2.99975
0.29	15.7678	2.99975
1.27	15.768	2.99996
2.27	15.7684	3.00061
3.27	15.7676	3.00454
4.27	15.7668	3.01156
5.27	15.766	3.02523
6.27	15.7652	3.03554
7.27	15.7643	3.04375
8.27	15.7633	3.05185
9.27	15.7628	3.05911
10.27	15.7619	3.07181
11.28	15.7608	3.08071
12.28	15.7603	3.08756
13.28	15.7595	3.09432
14.28	15.7585	3.10173
15.28	15.758	3.11322
16.28	15.7569	3.12028
17.28	15.7567	3.12912
18.28	15.7552	3.13631
19.28	15.7547	3.14324
20.28	15.754	3.15575
21.28	15.7532	3.16252
22.28	15.7525	3.17156
23.28	15.752	3.17852
24.28	15.751	3.18609
25.28	15.7502	3.19764
26.28	15.7496	3.20448
27.28	15.7489	3.21339
28.28	15.7482	3.22056
29.28	15.7476	3.22741
30.28	15.7468	3.23457
31.28	15.7463	3.24668
32.28	15.7456	3.25553
33.28	15.7448	3.26217
34.28	15.7446	3.26965
35.28	15.7431	3.2766
36.28	15.7425	3.28836
37.28	15.7423	3.2954
38.28	15.7414	3.30449
39.28	15.7407	3.3106
40.28	15.74	3.3176
41.28	15.7396	3.33071
42.29	15.7382	3.33768
43.29	15.7377	3.34673
44.29	15.7371	3.35378
45.29	15.7364	3.36053
46.29	15.736	3.37234
47.29	15.736	3.37916
48.29	15.7345	3.3883
49.29	15.734	3.39574
50.29	15.7329	3.40274
51.29	15.7326	3.40919
52.29	15.7321	3.42138
53.29	15.7314	3.43075
54.29	15.7308	3.4376
55.29	15.7301	3.44463
56.29	15.7296	3.45119
57.29	15.7287	3.46325
58.29	15.7277	3.47011
59.29	15.7277	3.47955
60.29	15.727	3.48611
61.29	15.7263	3.49318
62.29	15.7256	3.50535
63.29	15.725	3.51275
64.29	15.7247	3.5218
65.29	15.7239	3.52846
66.29	15.7229	3.53568
67.29	15.7229	3.54733
68.29	15.7221	3.55448
69.29	15.7213	3.56346
70.29	15.7208	3.57042
71.29	15.7204	3.57696
72.29	15.7198	3.58469
73.3	15.7191	3.59622
74.3	15.7188	3.60512
75.3	15.7181	3.61202
76.3	15.7175	3.61928
77.3	15.7168	3.62629
78.3	15.716	3.63877
79.3	15.7157	3.64727
80.3	15.7151	3.65415
81.3	15.7148	3.66087
82.3	15.7142	3.66825
83.3	15.7132	3.68015
84.3	15.7126	3.68892
85.3	15.7123	3.69641
86.3	15.7117	3.70344
87.3	15.7105	3.71006
88.3	15.7107	3.7224
89.3	15.7102	3.72889
90.3	15.7096	3.73817
91.3	15.709	3.7454
92.3	15.708	3.75251
93.3	15.7075	3.76402
94.3	15.7072	3.77126
95.3	15.7068	3.7802
96.3	15.7064	3.78676
97.3	15.7055	3.79443
98.3	15.7053	3.80101
99.3	15.7044	3.81306
100.3	15.7042	3.82195
101.3	15.7034	3.82907
102.3	15.7027	3.83609
103.31	15.7025	3.8434
104.31	15.7023	3.85545
105.31	15.7015	3.86452
106.31	15.7011	3.8711
107.31	15.7005	3.8777
108.31	15.6998	3.88451
109.31	15.7	3.89675
110.31	15.6989	3.90399
111.31	15.6983	3.91308
112.31	15.698	3.92033
113.31	15.6974	3.92693
114.31	15.6965	3.93937
115.31	15.696	3.94627
116.31	15.6958	3.95505
117.31	15.6951	3.96214
118.31	15.6948	3.96905
119.31	15.6938	3.97646
120.31	15.6936	3.98811
121.31	15.6932	3.99683
122.31	15.6926	4.00411
123.31	15.6923	4.01137
124.31	15.6915	4.01795
125.31	15.6916	4.03024
126.31	15.6904	4.03921
127.31	15.6902	4.04588
128.31	15.6895	4.05251
129.31	15.6891	4.05982
130.31	15.6891	4.07204
131.31	15.6887	4.07862
132.31	15.6879	4.08768
133.31	15.6874	4.09545
134.32	15.6868	4.10234
135.32	15.6865	4.11421
136.32	15.6858	4.12141
137.32	15.6851	4.13073
138.32	15.6849	4.13727
139.32	15.6847	4.14412
140.32	15.6841	4.15147
141.32	15.6836	4.16316
142.32	15.6831	4.1723
143.32	15.6828	4.17916
144.32	15.6826	4.18594
145.32	15.682	4.1932
146.32	15.6817	4.20532
147.32	15.6808	4.2141
148.32	15.6803	4.22062
149.32	15.6796	4.22877
150.32	15.6792	4.23527
151.32	15.6794	4.24697
152.32	15.679	4.254
153.32	15.6782	4.26317
154.32	15.6777	4.27032
155.32	15.6775	4.2771
156.32	15.6769	4.28921
157.32	15.6769	4.29559
158.33	15.6761	4.30452
159.33	15.6756	4.3124
160.33	15.6753	4.31916
161.33	15.6748	4.32637
162.33	15.6744	4.33831
163.33	15.6739	4.34687
164.33	15.6737	4.35372
165.33	15.6728	4.36127
166.33	15.6725	4.36816
167.33	15.6721	4.38025
168.33	15.6721	4.38874
169.33	15.6715	4.39602
170.33	15.6706	4.40317
171.33	15.6709	4.40996
172.33	15.6703	4.42199
173.33	15.6698	4.431
174.33	15.6688	4.43829
175.33	15.6685	4.44513
176.33	15.6682	4.45245
177.33	15.6683	4.46425
178.33	15.6677	4.47083
179.33	15.6666	4.47992
180.34	15.6668	4.48684
181.34	15.6663	4.49409
182.34	15.6662	4.50593
183.34	15.6658	4.51267
184.34	15.665	4.52211
185.34	15.6646	4.52927
186.34	15.6642	4.53648
187.34	15.664	4.54289
188.34	15.6636	4.55483
189.34	15.6631	4.56375
190.34	15.663	4.57099
191.34	15.6627	4.5779
192.34	15.6621	4.58507
193.34	15.662	4.59667
194.34	15.6614	4.60398
195.34	15.6603	4.6129
196.34	15.6601	4.62
197.34	15.66	4.62668
198.34	15.6599	4.63899
199.34	15.6591	4.64633
200.34	15.6589	4.65468
201.35	15.6585	4.66246
202.35	15.6585	4.66903
203.35	15.6576	4.68077
204.35	15.6577	4.68772
205.35	15.6571	4.69673
206.35	15.6569	4.70353
207.35	15.6565	4.71084
208.35	15.6556	4.71746
209.35	15.6556	4.72998
210.35	15.6556	4.73909
211.35	15.6549	4.74655
212.35	15.6543	4.75382
213.35	15.6542	4.76032
214.35	15.6537	4.77206
215.35	15.6532	4.77882
216.36	15.653	4.78833
217.36	15.6527	4.79582
218.36	15.6522	4.80191
219.36	15.6521	4.81431
220.36	15.6517	4.82098
221.36	15.6515	4.83001
222.36	15.6509	4.8368
223.36	15.6507	4.84405
224.36	15.6502	4.85545
225.36	15.6498	4.86331
226.36	15.6497	4.87191
227.36	15.649	4.87938
228.36	15.6488	4.88594
229.36	15.6484	4.89331
230.36	15.6479	4.90503
231.36	15.6474	4.91403
232.36	15.6472	4.92117
233.36	15.647	4.92807
234.36	15.6468	4.93505
235.36	15.6464	4.94709
236.36	15.6456	4.95427
237.36	15.6448	4.98887
238.37	15.6439	5.00248
239.37	15.6438	5.00936
240.37	15.6438	5.01421
241.37	15.6434	5.01437
242.37	15.643	5.01303
243.37	15.6429	5.01103
244.37	15.6433	5.00883
245.37	15.6431	5.00496
246.37	15.6431	5.00326
247.37	15.6439	5.00193
248.37	15.6438	5.0007
249.37	15.6435	4.9999
250.37	15.6436	4.99906
251.37	15.6437	4.99879
252.37	15.6436	4.99921
253.38	15.6436	4.99932
254.38	15.6437	4.99933
255.38	15.6435	4.99938
256.38	15.6437	4.99935
257.38	15.6434	4.9997
258.38	15.6434	4.99986
259.38	15.6438	5.00007
260.38	15.6438	4.99999
261.38	15.6435	5.00016
262.38	15.6438	4.99987
263.38	15.6437	4.99987
264.38	15.6436	4.99984
265.38	15.6435	5.00056
266.38	15.6435	5.00005
267.38	15.6434	4.99989
268.38	15.6433	5.00008
269.38	15.6436	5.0007
270.38	15.6436	4.99967
271.38	15.6439	5.00054
272.38	15.6435	5.00007
273.38	15.6436	4.99973
274.38	15.6438	5.00054
275.38	15.6435	5.00007
276.38	15.6435	4.99999
277.38	15.6435	4.99995
278.39	15.6433	5.00018
279.39	15.6436	4.99992
280.39	15.6437	4.99997
281.39	15.6437	5.00001
282.39	15.6438	5.00011
283.39	15.6435	5.00018
284.39	15.6434	4.99987
285.39	15.6439	4.99932
286.39	15.6434	4.99997
287.39	15.644	4.99956
288.39	15.6439	5.00014
289.39	15.6436	4.99981
290.39	15.6433	5.00004
291.39	15.6435	5.00006
292.39	15.6435	5.00016
293.39	15.6435	5.00065
294.39	15.6435	5.00066
295.39	15.6436	4.99989
296.39	15.6436	4.99999
297.39	15.6435	5.00022
298.39	15.6436	4.99971
299.4	15.6436	5.00013
300.4	15.6434	4.99975
301.4	15.6434	4.9999
302.4	15.6435	4.99992
303.4	15.6442	5.00005
304.4	15.6442	5.00015
305.4	15.6443	4.99998
306.4	15.6446	5.00027
307.4	15.6443	5.00042
308.4	15.6443	4.99984
309.4	15.6441	5.00046
310.4	15.6444	5.0002
311.4	15.644	5.00025
312.4	15.6443	4.99986
313.4	15.6439	4.99998
314.4	15.6441	4.99977
315.41	15.6444	4.99974
316.41	15.6443	4.99982
317.41	15.6443	5.00054
318.41	15.6443	5.00006
319.41	15.6442	4.99995
320.41	15.6444	5.00047
321.41	15.6441	4.99974
322.41	15.6442	4.99993
323.41	15.6441	5.00021
324.41	15.6442	4.99975
325.41	15.6445	4.99996
326.41	15.6444	4.99968
327.41	15.6442	5.00024
328.41	15.6448	5.00001
329.41	15.6448	4.99307
330.41	15.6447	4.98487
331.41	15.6449	4.97799
332.41	15.6453	4.96988
333.41	15.646	4.96167
334.41	15.6459	4.94757
335.41	15.6466	4.93971
336.41	15.647	4.92927
337.41	15.6477	4.92151
338.41	15.6478	4.91394
339.42	15.6482	4.90136
340.42	15.6487	4.89441
341.42	15.6487	4.88531
342.42	15.6491	4.87882
343.42	15.6497	4.87148
344.42	15.6501	4.86474
345.42	15.6504	4.85225
346.42	15.6506	4.84331
347.42	15.6509	4.83622
348.42	15.6519	4.82992
349.42	15.6517	4.82273
350.42	15.6523	4.81103
351.42	15.6523	4.80176
352.42	15.6531	4.79491
353.42	15.6529	4.78821
354.42	15.6536	4.78102
355.42	15.654	4.76945
356.42	15.654	4.76193
357.42	15.6545	4.75267
358.42	15.6548	4.74594
359.42	15.6556	4.73922
360.42	15.6557	4.72706
361.42	15.6563	4.71988
362.42	15.6568	4.71068
363.42	15.6568	4.7039
364.42	15.6572	4.69625
365.42	15.6576	4.68518
366.42	15.658	4.67788
367.43	15.6584	4.66933
368.43	15.6584	4.6619
369.43	15.6593	4.65562
370.43	15.6596	4.64834
371.43	15.6597	4.63601
372.43	15.6607	4.62723
373.43	15.6605	4.62026
374.43	15.6612	4.61286
375.43	15.6616	4.60542
376.43	15.6617	4.59383
377.43	15.6624	4.5853
378.43	15.6627	4.57794
379.43	15.6632	4.57101
380.43	15.6632	4.56395
381.43	15.664	4.55237
382.43	15.6641	4.54554
383.43	15.6646	4.53584
384.43	15.6652	4.52935
385.43	15.6657	4.52227
386.43	15.6658	4.51003
387.43	15.6665	4.50305
388.43	15.6661	4.49426
389.43	15.6664	4.48718
390.43	15.6671	4.47945
391.43	15.6678	4.46793
392.43	15.6685	4.46045
393.43	15.6687	4.4519
394.44	15.6692	4.44498
395.44	15.6696	4.43855
396.44	15.6701	4.43124
397.44	15.6702	4.41905
398.44	15.6707	4.41032
399.44	15.671	4.40366
400.44	15.6716	4.39639
401.44	15.6721	4.38915
402.44	15.6723	4.37729
403.44	15.673	4.36812
404.44	15.6729	4.36119
405.44	15.6737	4.35413
406.44	15.6741	4.34754
407.44	15.6746	4.33475
408.44	15.6752	4.32798
409.44	15.6759	4.31901
410.44	15.6759	4.31253
411.44	15.6763	4.30518
412.44	15.6767	4.29839
413.44	15.6773	4.2862
414.44	15.6776	4.27728
415.44	15.6779	4.2698
416.44	15.6784	4.26318
417.44	15.6786	4.25626
418.44	15.6788	4.24462
419.44	15.6799	4.23542
420.44	15.68	4.22842
421.44	15.6806	4.22116
422.44	15.6806	4.21412
423.44	15.6816	4.20186
424.44	15.6815	4.19526
425.45	15.6822	4.18655
426.45	15.6826	4.17928
427.45	15.6832	4.17248
428.45	15.6837	4.16055
429.45	15.6841	4.15308
430.45	15.6845	4.14397
431.45	15.6851	4.13754
432.45	15.6854	4.13033
433.45	15.6859	4.11852
434.45	15.6869	4.11129
435.45	15.6872	4.10234
436.45	15.6869	4.09526
437.45	15.6879	4.08846
438.45	15.6884	4.07621
439.45	15.6889	4.06919
440.45	15.6894	4.06036
441.45	15.6906	4.05348
442.45	15.6901	4.04605
443.45	15.6909	4.03948
444.45	15.6913	4.02715
445.45	15.6918	4.01842
446.45	15.6925	4.01132
447.45	15.6928	4.00418
448.45	15.6933	3.99749
449.46	15.6937	3.98536
450.46	15.6945	3.97853
451.46	15.6944	3.9693
452.46	15.6954	3.96258
453.46	15.6954	3.95501
454.46	15.6966	3.94336
455.46	15.6971	3.93596
456.46	15.6975	3.92748
457.46	15.6974	3.92055
458.46	15.6982	3.91398
459.46	15.6984	3.90117
460.46	15.6994	3.89454
461.46	15.6997	3.88543
462.46	15.7004	3.87791
463.46	15.7006	3.87162
464.46	15.7016	3.86437
465.46	15.7018	3.85225
466.46	15.7023	3.84359
467.46	15.703	3.83665
468.46	15.7035	3.82944
469.46	15.7037	3.8225
470.46	15.7047	3.81041
471.46	15.7054	3.80361
472.46	15.7057	3.79426
473.46	15.7061	3.78723
474.46	15.7068	3.7806
475.46	15.7074	3.76831
476.46	15.7079	3.76123
477.46	15.7081	3.75259
478.46	15.7086	3.74567
479.46	15.7093	3.73871
480.47	15.71	3.72663
481.47	15.7109	3.71855
482.47	15.7111	3.71014
483.47	15.7117	3.70315
484.47	15.7124	3.69635
485.47	15.713	3.68968
486.47	15.7136	3.67694
487.47	15.7138	3.66829
488.47	15.7149	3.66146
489.47	15.7153	3.65441
490.47	15.7158	3.64724
491.47	15.7165	3.63546
492.47	15.7165	3.6283
493.47	15.7175	3.61913
494.47	15.7179	3.61282
495.47	15.7185	3.60556
496.47	15.7192	3.59303
497.47	15.7196	3.58672
498.47	15.7208	3.57702
499.47	15.7211	3.57019
500.47	15.7218	3.56276
501.47	15.7223	3.55167
502.47	15.7228	3.54436
503.47	15.7237	3.53534
504.47	15.7247	3.52812
505.47	15.7248	3.52117
506.47	15.7255	3.51395
507.47	15.726	3.50256
508.47	15.7267	3.49372
509.47	15.7274	3.48628
510.48	15.7278	3.47944
511.48	15.7284	3.47131
512.48	15.7288	3.45987
513.48	15.7296	3.45101
514.48	15.7302	3.4445
515.48	15.7311	3.43748
516.48	15.7316	3.43062
517.48	15.7322	3.41826
518.48	15.7329	3.41119
519.48	15.7335	3.40254
520.48	15.7341	3.39554
521.48	15.7349	3.38819
522.48	15.7355	3.38159
523.48	15.7359	3.36918
524.48	15.737	3.35998
525.48	15.7372	3.35289
526.48	15.738	3.3462
527.48	15.7387	3.33926
528.48	15.7396	3.32757
529.48	15.7402	3.31851
530.48	15.741	3.31128
531.48	15.7417	3.30453
532.48	15.7424	3.29714
533.48	15.7428	3.28504
534.48	15.7438	3.27499
535.48	15.7444	3.26881
536.48	15.7452	3.26242
537.48	15.7457	3.25552
538.49	15.7462	3.24345
539.49	15.7472	3.23666
540.49	15.7481	3.22677
541.49	15.7487	3.21994
542.49	15.749	3.21347
543.49	15.7499	3.20121
544.49	15.7508	3.19435
545.49	15.7515	3.18525
546.49	15.7521	3.17842
547.49	15.7527	3.17165
548.49	15.7534	3.16396
549.49	15.7542	3.15251
550.49	15.7546	3.14321
551.49	15.7557	3.13584
552.49	15.756	3.12927
553.49	15.7571	3.12243
554.49	15.7579	3.11028
555.49	15.7586	3.1012
556.49	15.7594	3.09466
557.49	15.7603	3.08753
558.49	15.7613	3.08014
559.49	15.7617	3.06867
560.49	15.7627	3.05943
561.49	15.7633	3.0523
562.49	15.764	3.04549
563.49	15.7645	3.03839
564.49	15.7657	3.02615
565.49	15.7678	3.00484
566.49	15.7692	2.99195
567.49	15.7693	2.99015
568.5	15.7691	2.99011
569.5	15.7689	2.99181
570.5	15.7683	2.99598
571.5	15.7683	2.99825
572.5	15.7683	2.99932
573.5	15.7683	2.99992
574.5	15.7681	3.00057
575.5	15.768	3.00025
576.5	15.7683	3.00025
577.5	15.768	3.00028
578.5	15.7682	3.00023
579.5	15.7678	3.00013
580.5	15.7686	2.99985
581.5	15.7681	2.99999
582.5	15.7681	3.00007
583.5	15.7685	2.99972
584.5	15.7683	3.00046
585.5	15.7682	3.00001
586.5	15.7685	2.99986
587.5	15.7681	3.00007
588.5	15.7682	3.00017
589.5	15.7681	3.00036
590.5	15.7686	2.99998
591.5	15.7686	3.0003
592.5	15.7682	2.99962
593.5	15.7682	3.00008
594.5	15.7682	2.99996
595.5	15.7682	3.00041
596.5	15.7684	2.99988
597.5	15.7682	2.99988
598.5	15.7687	3.00019
599.51	15.7682	2.99981
600.51	15.7684	2.99973
601.51	15.7686	3.00002
602.51	15.7681	3.00039
603.51	15.7683	2.99969
604.51	15.7685	3.00007
605.51	15.7683	3.00019
606.51	15.7685	2.99991
607.51	15.7682	3.0002
608.51	15.7685	3.00004
609.51	15.7686	2.99984
610.51	15.7683	2.99968
611.51	15.7686	3.00035
612.51	15.7687	3.00014
613.51	15.7682	3.00024
614.51	15.7686	3.00002
615.51	15.7686	2.99967
616.51	15.7686	3.00036
617.51	15.7686	2.99994
618.51	15.7682	2.99989
619.51	15.7686	2.99987
620.51	15.7689	2.99998
621.51	15.7684	2.99997
622.51	15.7684	3.00034
623.51	15.7686	2.99984
624.52	15.7689	2.9998
625.52	15.7688	2.99953
626.52	15.7689	2.99992
627.52	15.7683	3.00011
628.52	15.7687	3.00017
629.52	15.7683	2.99974
630.52	15.7686	2.99968
631.52	15.7687	2.99997
632.52	15.7682	3.0004
633.52	15.7688	2.99983
634.52	15.7687	3.00002
635.52	15.769	3.00009
636.52	15.7685	3.00005
637.52	15.7682	3.00029
638.52	15.7688	3.00004
639.52	15.7687	2.99965
640.52	15.7685	3.00008
641.52	15.7689	3.00003
642.52	15.7688	2.99993
643.52	15.7682	3
644.52	15.7687	2.9999
645.52	15.7686	2.99983
646.52	15.7685	2.99998
647.52	15.7684	3.00004
648.53	15.7685	2.99975
649.53	15.7686	3
650.53	15.7688	2.99981
651.53	15.7689	3.00004
652.53	15.7686	2.99999
653.53	15.7688	2.99983
654.53	15.7689	3.00012
655.53	15.7688	2.99934
656.53	15.7689	2.99963
657.53	15.769	2.99925
658.53	15.7684	3.00203
659.53	15.7681	3.00731
660.53	15.7671	3.01724
661.53	15.7662	3.02526
662.53	15.7653	3.0341
663.53	15.7643	3.04196
664.53	15.7636	3.05583
665.53	15.7625	3.06527
666.53	15.7617	3.0718
667.53	15.7607	3.07868
668.53	15.7601	3.08588
669.53	15.7597	3.09745
670.53	15.7587	3.10661
671.53	15.7575	3.11369
672.53	15.7567	3.12029
673.53	15.7562	3.12661
674.53	15.7556	3.13901
675.53	15.7545	3.14654
676.53	15.7536	3.15555
677.53	15.7533	3.1629
678.53	15.7523	3.16941
679.54	15.7517	3.18275
680.54	15.751	3.18881
681.54	15.7503	3.19746
682.54	15.7498	3.20412
683.54	15.7489	3.21201
684.54	15.7481	3.22328
685.54	15.7475	3.23036
686.54	15.7468	3.23928
687.54	15.746	3.24637
688.54	15.7453	3.25314
689.54	15.7448	3.26027
690.54	15.7439	3.27245
691.54	15.7433	3.28146
692.54	15.7424	3.28802
693.54	15.7419	3.29554
694.54	15.7412	3.30234
695.54	15.7405	3.31437
696.54	15.7401	3.32119
697.54	15.7391	3.33029
698.54	15.7387	3.33734
699.54	15.7378	3.34435
700.54	15.7374	3.35673
701.54	15.7365	3.36341
702.54	15.7362	3.37188
703.54	15.7354	3.37908
704.54	15.7348	3.3863
705.54	15.7339	3.39812
706.54	15.733	3.40551
707.54	15.7328	3.41425
708.54	15.7323	3.42164
709.54	15.7318	3.42812
710.55	15.7307	3.44024
711.55	15.7301	3.44724
712.55	15.7292	3.45601
713.55	15.7288	3.463
714.55	15.7282	3.47013
715.55	15.7273	3.47725
716.55	15.727	3.48954
717.55	15.7267	3.49801
718.55	15.7255	3.50532
719.55	15.7255	3.51171
720.55	15.7247	3.51938
721.55	15.7239	3.53125
722.55	15.7234	3.53845
723.55	15.723	3.54766
724.55	15.7222	3.55398
725.55	15.7214	3.56086
726.55	15.721	3.57325
727.55	15.7203	3.58018
728.55	15.7197	3.58954
729.55	15.7192	3.59588
730.55	15.7182	3.60304
731.55	15.7179	3.61517
732.55	15.7173	3.62218
733.55	15.7166	3.63096
734.55	15.7165	3.63812
735.55	15.7155	3.64541
736.55	15.7147	3.65228
737.56	15.7145	3.66413
738.56	15.7141	3.67357
739.56	15.7134	3.67971
740.56	15.7128	3.68717
741.56	15.7124	3.6943
742.56	15.7119	3.70612
743.56	15.7111	3.71342
744.56	15.7105	3.72182
745.56	15.7101	3.72859
746.56	15.7099	3.73617
747.56	15.7093	3.74815
748.56	15.7083	3.75489
749.56	15.7081	3.76404
750.56	15.7072	3.77124
751.56	15.707	3.77804
752.56	15.706	3.79022
753.56	15.7057	3.79702
754.56	15.7051	3.80626
755.56	15.7046	3.81312
756.56	15.7046	3.8198
757.56	15.7032	3.82665
758.56	15.703	3.83924
759.56	15.7026	3.84794
760.56	15.702	3.85499
761.56	15.7015	3.86198
762.56	15.7009	3.86909
763.56	15.7001	3.88081
764.56	15.7002	3.88991
765.56	15.6993	3.89699
766.56	15.6989	3.90409
767.57	15.6981	3.91077
768.57	15.6977	3.92329
769.57	15.6971	3.93017
770.57	15.6969	3.93912
771.57	15.696	3.94577
772.57	15.696	3.95314
773.57	15.695	3.96476
774.57	15.6949	3.97193
775.57	15.6942	3.9806
776.57	15.6939	3.98773
777.57	15.6934	3.99474
778.57	15.693	4.007
779.57	15.6924	4.01396
780.57	15.6916	4.02296
781.57	15.6913	4.03029
782.57	15.691	4.03693
783.57	15.6903	4.04354
784.57	15.6903	4.05522
785.57	15.6896	4.06525
786.57	15.6889	4.07164
787.57	15.6885	4.0787
788.57	15.688	4.08595
789.57	15.6877	4.09738
790.57	15.687	4.10701
791.57	15.6865	4.11415
792.57	15.6859	4.12087
793.57	15.6853	4.12789
794.57	15.6851	4.13975
795.57	15.685	4.1468
796.57	15.6844	4.15563
797.57	15.6836	4.16241
798.58	15.6831	4.16994
799.58	15.6832	4.18199
800.58	15.6825	4.18881
801.58	15.6819	4.19766
802.58	15.6819	4.2046
803.58	15.6811	4.21167
804.58	15.6805	4.22389
805.58	15.6802	4.23075
806.58	15.6796	4.2399
807.58	15.6793	4.24718
808.58	15.679	4.25341
809.58	15.6782	4.26053
810.58	15.678	4.27269
811.58	15.6772	4.28201
812.58	15.677	4.28857
813.58	15.6768	4.29536
814.58	15.6762	4.30246
815.58	15.6759	4.31512
816.58	15.6752	4.32392
817.58	15.6748	4.33096
818.58	15.6746	4.33759
819.58	15.6734	4.34477
820.58	15.6734	4.35669
821.58	15.6731	4.36364
822.58	15.6727	4.37271
823.58	15.6723	4.38009
824.58	15.6718	4.38679
825.58	15.6715	4.39884
826.58	15.6709	4.40516
827.58	15.6708	4.41441
828.58	15.6702	4.42126
829.59	15.6697	4.42873
830.59	15.6692	4.44047
831.59	15.6687	4.44817
832.59	15.6685	4.45667
833.59	15.6676	4.46371
834.59	15.6675	4.47053
835.59	15.6673	4.47714
836.59	15.6671	4.48985
837.59	15.6663	4.4985
838.59	15.6661	4.50534
839.59	15.6657	4.51242
840.59	15.6654	4.51938
841.59	15.6647	4.53137
842.59	15.6645	4.5407
843.59	15.6643	4.54752
844.59	15.6634	4.55455
845.59	15.6633	4.56091
846.59	15.6626	4.57369
847.59	15.6627	4.58063
848.59	15.6621	4.58891
849.59	15.6621	4.59614
850.59	15.6614	4.60361
851.59	15.6606	4.61048
852.59	15.6609	4.62196
853.59	15.6605	4.6311
854.59	15.6601	4.63776
855.59	15.6596	4.64493
856.59	15.659	4.65251
857.59	15.6587	4.66472
858.59	15.6585	4.67322
859.6	15.6577	4.68052
860.6	15.6577	4.68818
861.6	15.6569	4.69475
862.6	15.6569	4.70659
863.6	15.6568	4.71368
864.6	15.6562	4.72312
865.6	15.6555	4.72949
866.6	15.6551	4.73654
867.6	15.6548	4.74854
868.6	15.6546	4.75567
869.6	15.654	4.76445
870.6	15.6536	4.77125
871.6	15.6535	4.77792
872.6	15.6529	4.78961
873.6	15.6527	4.79709
874.6	15.6521	4.80645
875.6	15.6521	4.81311
876.6	15.652	4.82026
877.6	15.6512	4.82726
878.6	15.651	4.83946
879.6	15.6506	4.84864
880.6	15.6504	4.85561
881.6	15.6499	4.8622
882.6	15.6499	4.86913
883.6	15.6494	4.8815
884.6	15.6485	4.89005
885.6	15.6485	4.89731
886.6	15.6484	4.90435
887.6	15.6479	4.91071
888.6	15.6474	4.92357
889.6	15.6472	4.93234
890.61	15.6471	4.93941
891.61	15.6464	4.94599
892.61	15.6449	4.9556
893.61	15.6444	4.99864
894.61	15.6438	5.00761
895.61	15.6437	5.01358
896.61	15.6438	5.01524
897.61	15.6437	5.01459
898.61	15.6437	5.01149
899.61	15.644	5.00964
900.61	15.6441	5.00661
901.61	15.644	5.005
902.61	15.644	5.00334
903.61	15.644	5.00132
904.61	15.6439	5.00002
905.61	15.6445	4.99928
906.61	15.6442	4.99939
907.61	15.6443	4.99903
908.61	15.6442	4.99914
909.61	15.644	4.99897
910.61	15.6444	4.99923
911.61	15.6441	4.99973
912.61	15.644	4.99954
913.61	15.6443	4.99972
914.61	15.6441	5.00039
915.61	15.6445	5.00057
916.61	15.6444	5.00007
917.61	15.6442	5.00041
918.61	15.6442	5.00023
919.61	15.6438	4.99961
920.61	15.6438	5.00003
921.62	15.6443	4.99966
922.62	15.6443	4.99989
923.62	15.6444	4.9997
924.62	15.6441	5.00003
925.62	15.6441	4.99998
926.62	15.6448	5.00024
927.62	15.6442	5.0001
928.62	15.6442	4.99976
929.62	15.644	5.00063
930.62	15.6441	5.00068
931.62	15.6443	4.99985
932.62	15.6444	4.99931
933.62	15.6445	4.99986
934.62	15.6442	5.00006
935.62	15.6448	4.99989
936.62	15.6442	5.00052
937.62	15.6442	4.99981
938.62	15.6443	5.00007
939.62	15.6443	4.99998
940.62	15.6443	4.99974
941.62	15.6445	4.99961
942.62	15.6443	5.00016
943.62	15.6444	5.00036
944.62	15.6443	4.99991
945.62	15.6444	5.00001
946.62	15.6442	4.99945
947.62	15.6441	4.99993
948.62	15.6444	5.00007
949.62	15.6442	5.0002
950.62	15.6442	5
951.63	15.6444	5.00037
952.63	15.6444	5.00004
953.63	15.644	5.00017
954.63	15.6443	4.99953
955.63	15.6445	5.00008
956.63	15.6446	5.00002
957.63	15.6445	5.00013
958.63	15.6439	4.99983
959.63	15.6443	4.99966
960.63	15.6445	4.99998
961.63	15.6442	4.99889
962.63	15.6444	4.99986
963.63	15.6446	5.0002
964.63	15.6444	5.00006
965.63	15.6441	5.00016
966.63	15.6444	5.00012
967.63	15.6441	5.0003
968.63	15.6444	5.00054
969.63	15.6444	5.00069
970.63	15.6445	5.00015
971.63	15.6444	4.99984
972.63	15.6444	5.00015
973.63	15.6443	4.99975
974.63	15.6445	5.00007
975.63	15.6443	4.99981
976.63	15.6441	5.00009
977.63	15.6444	5.00001
978.63	15.6442	5.00006
979.63	15.6442	4.99963
980.63	15.6439	4.99991
981.63	15.644	5.00001
982.64	15.6443	5.00058
983.64	15.644	4.99999
984.64	15.6441	4.99901
985.64	15.6443	4.99418
986.64	15.6447	4.98804
987.64	15.6452	4.97472
988.64	15.6454	4.96446
989.64	15.6458	4.95652
990.64	15.6461	4.94775
991.64	15.6467	4.9397
992.64	15.6468	4.92645
993.64	15.6472	4.91854
994.64	15.648	4.90903
995.64	15.6482	4.90214
996.64	15.6485	4.89466
997.64	15.6489	4.88789
998.64	15.6496	4.87623
999.64	15.6495	4.86706
1000.64	15.65	4.8605
1001.64	15.6505	4.85317
1002.64	15.6506	4.84653
1003.64	15.6509	4.83448
1004.64	15.6515	4.82573
1005.64	15.6518	4.819
1006.64	15.6523	4.81099
1007.64	15.6526	4.80467
1008.64	15.6527	4.79243
1009.64	15.6533	4.78341
1010.64	15.6537	4.77666
1011.64	15.6542	4.76943
1012.65	15.6544	4.76244
1013.65	15.6545	4.75036
1014.65	15.6554	4.74141
1015.65	15.6553	4.73437
1016.65	15.6557	4.72755
1017.65	15.6562	4.72064
1018.65	15.6564	4.70875
1019.65	15.657	4.70153
1020.65	15.6575	4.69245
1021.65	15.658	4.68555
1022.65	15.6579	4.67844
1023.65	15.6583	4.66646
1024.65	15.6595	4.6596
1025.65	15.6591	4.65015
1026.65	15.6597	4.6437
1027.65	15.6598	4.63711
1028.65	15.6607	4.62978
1029.65	15.6609	4.61771
1030.65	15.6611	4.6088
1031.65	15.6617	4.60138
1032.65	15.6624	4.59467
1033.65	15.6622	4.58755
1034.65	15.6628	4.57547
1035.65	15.6628	4.56687
1036.65	15.6635	4.55932
1037.65	15.6638	4.55227
1038.65	15.6642	4.54549
1039.65	15.6645	4.53329
1040.66	15.6649	4.52647
1041.66	15.6653	4.51801
1042.66	15.6658	4.51076
1043.66	15.6662	4.50377
1044.66	15.6668	4.4971
1045.66	15.6669	4.48483
1046.66	15.6674	4.47614
1047.66	15.6679	4.46894
1048.66	15.6681	4.46212
1049.66	15.668	4.45454
1050.66	15.6686	4.44257
1051.66	15.6695	4.43379
1052.66	15.6699	4.42636
1053.66	15.6706	4.4202
1054.66	15.6706	4.41318
1055.66	15.671	4.40072
1056.66	15.6716	4.39202
1057.66	15.672	4.3849
1058.66	15.6721	4.37789
1059.66	15.673	4.37093
1060.66	15.6735	4.35894
1061.66	15.6739	4.34984
1062.66	15.6741	4.34284
1063.66	15.6746	4.3358
1064.66	15.6753	4.32914
1065.66	15.6757	4.31669
1066.66	15.6761	4.30988
1067.67	15.6765	4.30139
1068.67	15.6769	4.2942
1069.67	15.6774	4.28678
1070.67	15.6777	4.27499
1071.67	15.678	4.268
1072.67	15.6785	4.25892
1073.67	15.6787	4.25166
1074.67	15.6791	4.24514
1075.67	15.68	4.23789
1076.67	15.6803	4.22551
1077.67	15.6806	4.21711
1078.67	15.6809	4.20987
1079.67	15.6812	4.20272
1080.67	15.6818	4.19618
1081.67	15.6828	4.18412
1082.67	15.6831	4.17516
1083.67	15.6842	4.16782
1084.67	15.6838	4.16055
1085.67	15.6842	4.15445
1086.67	15.6849	4.14185
1087.67	15.6854	4.13334
1088.67	15.686	4.12702
1089.67	15.6864	4.11965
1090.67	15.6869	4.11241
1091.67	15.687	4.1002
1092.67	15.6879	4.09289
1093.67	15.6887	4.08336
1094.67	15.6887	4.07719
1095.68	15.6891	4.06967
1096.68	15.6895	4.05785
1097.68	15.6903	4.0504
1098.68	15.6903	4.04167
1099.68	15.6907	4.0349
1100.68	15.6914	4.02831
1101.68	15.6922	4.02121
1102.68	15.6926	4.00928
1103.68	15.6924	4.00033
1104.68	15.6929	3.9938
1105.68	15.6937	3.98639
1106.68	15.6942	3.9795
1107.68	15.695	3.96741
1108.68	15.6949	3.96033
1109.68	15.6959	3.9512
1110.68	15.6965	3.94455
1111.68	15.6965	3.93689
1112.68	15.6974	3.92595
1113.68	15.6979	3.91805
1114.68	15.6983	3.90966
1115.68	15.6987	3.90214
1116.68	15.6994	3.89508
1117.68	15.6999	3.88331
1118.68	15.7005	3.87603
1119.68	15.7008	3.86759
1120.68	15.7018	3.86002
1121.68	15.7018	3.85335
1122.68	15.7023	3.84634
1123.68	15.703	3.83353
1124.68	15.7038	3.82559
1125.68	15.7042	3.81827
1126.69	15.7046	3.81147
1127.69	15.7052	3.80417
1128.69	15.706	3.79271
1129.69	15.7067	3.78339
1130.69	15.7066	3.77644
1131.69	15.7076	3.76922
1132.69	15.7076	3.76252
1133.69	15.7083	3.75025
1134.69	15.7089	3.74285
1135.69	15.7096	3.73397
1136.69	15.7096	3.72765
1137.69	15.7109	3.72069
1138.69	15.7113	3.70805
1139.69	15.7116	3.7011
1140.69	15.7124	3.69267
1141.69	15.7126	3.68509
1142.69	15.7136	3.67865
1143.69	15.7141	3.66647
1144.69	15.714	3.65963
1145.69	15.7151	3.65051
1146.69	15.7158	3.64368
1147.69	15.7162	3.63642
1148.69	15.7171	3.62928
1149.69	15.7174	3.61703
1150.69	15.7179	3.60823
1151.69	15.7185	3.60101
1152.69	15.7193	3.5944
1153.69	15.72	3.58792
1154.69	15.7203	3.57543
1155.69	15.721	3.56688
1156.7	15.7222	3.56007
1157.7	15.7223	3.5524
1158.7	15.723	3.54528
1159.7	15.7233	3.53335
1160.7	15.7241	3.52681
1161.7	15.725	3.51758
1162.7	15.7256	3.51049
1163.7	15.7264	3.50324
1164.7	15.7267	3.49168
1165.7	15.7272	3.48409
1166.7	15.7279	3.47552
1167.7	15.728	3.46903
1168.7	15.729	3.46177
1169.7	15.7296	3.45458
1170.7	15.7302	3.4426
1171.7	15.7309	3.43358
1172.7	15.7315	3.42669
1173.7	15.732	3.42011
1174.7	15.7326	3.41243
1175.7	15.7335	3.40025
1176.7	15.7343	3.39149
1177.7	15.7349	3.38448
1178.7	15.7352	3.37756
1179.7	15.736	3.37009
1180.7	15.7367	3.35868
1181.7	15.7377	3.34973
1182.7	15.7381	3.34227
1183.7	15.7386	3.33597
1184.7	15.7393	3.32904
1185.7	15.7401	3.31702
1186.7	15.7411	3.31008
1187.71	15.7416	3.30075
1188.71	15.7421	3.29388
1189.71	15.7427	3.28695
1190.71	15.7433	3.27494
1191.71	15.7441	3.26762
1192.71	15.7445	3.25869
1193.71	15.7454	3.25204
1194.71	15.7464	3.24502
1195.71	15.7471	3.23775
1196.71	15.7475	3.22578
1197.71	15.7486	3.21673
1198.71	15.7491	3.20977
1199.71	15.75	3.20272
1200.71	15.7505	3.19613
1201.71	15.7515	3.18381
1202.71	15.752	3.17498
1203.71	15.7528	3.16752
1204.71	15.7538	3.16115
1205.71	15.7543	3.15372
1206.71	15.755	3.14167
1207.71	15.7558	3.13273
1208.71	15.7563	3.12611
1209.71	15.7572	3.11895
1210.71	15.7581	3.11212
1211.71	15.7586	3.1002
1212.71	15.7596	3.09295
1213.71	15.7602	3.08406
1214.71	15.7612	3.07701
1215.71	15.762	3.07008
1216.71	15.7628	3.05777
1217.72	15.7639	3.05117
1218.72	15.7641	3.04203
1219.72	15.7652	3.03473
1220.72	15.7666	3.0261
1221.72	15.7688	3.00032
1222.72	15.7697	2.98983
1223.72	15.7691	2.99051
1224.72	15.7694	2.99155
1225.72	15.7688	2.994
1226.72	15.7687	2.99611
1227.72	15.7683	2.9987
1228.72	15.7689	2.99995
1229.72	15.7683	3.00055
1230.72	15.7681	3.00054
1231.72	15.7682	3.00073
1232.72	15.7682	3.00035
1233.72	15.7687	2.99976
1234.72	15.7686	2.99951
1235.72	15.7683	3.00016
1236.72	15.7685	3.00007
1237.72	15.7684	3.00001
1238.72	15.7684	3.00009
1239.72	15.7686	2.99999
1240.72	15.7683	3
1241.72	15.7685	3.00008
1242.72	15.7685	2.99992
1243.72	15.7682	3.00017
1244.72	15.7684	3.00013
1245.72	15.7686	2.99994
1246.72	15.7682	2.99983
1247.72	15.7692	2.99989
1248.73	15.7684	2.99956
1249.73	15.7686	2.99984
1250.73	15.7683	3.00022
1251.73	15.7686	3.00012
1252.73	15.7681	3.00028
1253.73	15.7682	2.99998
1254.73	15.7681	2.99976
1255.73	15.7682	3.0004
1256.73	15.7682	2.99994
1257.73	15.768	3.00001
1258.73	15.7682	3.00053
1259.73	15.7683	3.00029
1260.73	15.7686	3.00022
1261.73	15.7684	2.9998
1262.73	15.7684	2.99963
1263.73	15.7681	2.99991
1264.73	15.7682	2.99993
1265.73	15.7684	3.0002
1266.73	15.7684	3.00033
1267.73	15.7683	3.00015
1268.73	15.7686	2.99997
1269.73	15.7684	3.00015
1270.73	15.7683	2.99983
1271.73	15.7686	2.99992
1272.73	15.7684	3.00004
1273.73	15.7684	3.00003
1274.73	15.7687	3.0002
1275.73	15.7684	2.9995
1276.73	15.7682	3.00006
1277.73	15.7685	3.00005
1278.74	15.7683	3.0004
1279.74	15.7684	2.99989
1280.74	15.7685	3.00001
1281.74	15.7683	3.00012
1282.74	15.768	3.00013
1283.74	15.7682	2.99971
1284.74	15.7685	3.00102
1285.74	15.7685	2.99995
1286.74	15.7687	2.99996
1287.74	15.7685	2.99986
1288.74	15.7688	2.99944
1289.74	15.7686	2.99985
1290.74	15.7687	3.00012
1291.74	15.7683	3.00011
1292.74	15.7686	3.00025
1293.74	15.7683	3.00004
1294.74	15.7684	2.99978
1295.74	15.7685	2.99988
1296.74	15.7681	2.99985
1297.74	15.7685	2.99989
1298.74	15.7686	3.00022
1299.74	15.7683	2.99959
1300.74	15.7687	2.99973
1301.74	15.7683	2.9997
1302.74	15.7685	3.00024
1303.74	15.7685	3.00016
1304.74	15.7687	2.99996
1305.74	15.7683	3.00041
1306.75	15.7686	3.00014
1307.75	15.7686	2.99992
1308.75	15.7683	3.00031
1309.75	15.7687	2.99997
1310.75	15.7681	3
1311.75	15.7684	3.00009
1312.75	15.7682	3.00305
1313.75	15.7673	3.00924
1314.75	15.7665	3.0168
1315.75	15.7653	3.02515
1316.75	15.7647	3.03949
1317.75	15.764	3.0496
1318.75	15.7628	3.05689
1319.75	15.7621	3.06424
1320.75	15.7611	3.07142
1321.75	15.7602	3.08365
1322.75	15.7596	3.09261
1323.75	15.7589	3.0997
1324.75	15.7582	3.10626
1325.75	15.7577	3.11344
1326.75	15.7568	3.12508
1327.75	15.7562	3.13451
1328.75	15.7555	3.14127
1329.75	15.7546	3.1481
1330.75	15.7539	3.15523
1331.75	15.7534	3.16735
1332.75	15.7522	3.17444
1333.75	15.7517	3.18347
1334.76	15.751	3.19025
1335.76	15.7502	3.19681
1336.76	15.7494	3.20907
1337.76	15.7486	3.21694
1338.76	15.7481	3.22465
1339.76	15.7475	3.23228
1340.76	15.7464	3.23942
1341.76	15.7461	3.24588
1342.76	15.7453	3.25805
1343.76	15.7444	3.26706
1344.76	15.7437	3.27387
1345.76	15.7431	3.28127
1346.76	15.742	3.28867
1347.76	15.7417	3.30029
1348.76	15.7411	3.30957
1349.76	15.7403	3.31618
1350.76	15.74	3.32316
1351.76	15.739	3.33013
1352.76	15.7384	3.34163
1353.76	15.7376	3.34887
1354.76	15.7374	3.35807
1355.76	15.7365	3.3653
1356.76	15.7357	3.3721
1357.76	15.7354	3.38347
1358.76	15.7346	3.39084
1359.76	15.7336	3.40071
1360.76	15.7333	3.40748
1361.76	15.7327	3.4142
1362.76	15.7318	3.42585
1363.76	15.7311	3.4331
1364.77	15.7308	3.442
1365.77	15.7302	3.44884
1366.77	15.729	3.45626
1367.77	15.7286	3.46313
1368.77	15.728	3.47476
1369.77	15.7273	3.48423
1370.77	15.7268	3.49086
1371.77	15.7261	3.49807
1372.77	15.7256	3.5048
1373.77	15.7252	3.51701
1374.77	15.7238	3.52559
1375.77	15.7238	3.53234
1376.77	15.7229	3.53962
1377.77	15.7226	3.5471
1378.77	15.7219	3.55915
1379.77	15.7214	3.56641
1380.77	15.7206	3.57518
1381.77	15.7203	3.58239
1382.77	15.7195	3.58906
1383.77	15.7192	3.59597
1384.77	15.7179	3.60806
1385.77	15.7175	3.61732
1386.77	15.717	3.62418
1387.77	15.7161	3.63099
1388.77	15.716	3.63788
1389.77	15.7153	3.65015
1390.77	15.7149	3.65855
1391.77	15.7142	3.6659
1392.77	15.7139	3.67296
1393.77	15.7131	3.67991
1394.77	15.7125	3.6923
1395.78	15.7119	3.70083
1396.78	15.7114	3.70784
1397.78	15.7106	3.7152
1398.78	15.7105	3.7218
1399.78	15.7099	3.73378
1400.78	15.7093	3.74091
1401.78	15.7085	3.75031
1402.78	15.7083	3.75684
1403.78	15.7075	3.7634
1404.78	15.7074	3.77563
1405.78	15.7063	3.78257
1406.78	15.7059	3.79179
1407.78	15.7053	3.79843
1408.78	15.7047	3.80598
1409.78	15.7045	3.81737
1410.78	15.7036	3.82463
1411.78	15.7029	3.8342
1412.78	15.7023	3.84108
1413.78	15.7022	3.84812
1414.78	15.7014	3.85504
1415.78	15.7012	3.86696
1416.78	15.7005	3.87604
1417.78	15.6999	3.88275
1418.78	15.6994	3.88939
1419.78	15.699	3.89725
1420.78	15.6988	3.90862
1421.78	15.6981	3.91737
1422.78	15.6971	3.92464
1423.78	15.6967	3.93174
1424.78	15.6969	3.93872
1425.79	15.6959	3.9513
1426.79	15.6955	3.9578
1427.79	15.6951	3.96701
1428.79	15.6941	3.97349
1429.79	15.6943	3.98091
1430.79	15.6937	3.99269
1431.79	15.693	3.99975
1432.79	15.6928	4.00867
1433.79	15.6918	4.01566
1434.79	15.6916	4.02301
1435.79	15.6907	4.03484
1436.79	15.6904	4.04189
1437.79	15.6897	4.0503
1438.79	15.6894	4.05766
1439.79	15.689	4.06449
1440.79	15.6887	4.07196
1441.79	15.6881	4.08346
1442.79	15.6877	4.09272
1443.79	15.6873	4.09948
1444.79	15.687	4.10666
1445.79	15.6865	4.11329
1446.79	15.686	4.1256
1447.79	15.6851	4.13257
1448.79	15.6852	4.14118
1449.79	15.6841	4.14881
1450.79	15.6842	4.15529
1451.79	15.6836	4.16762
1452.79	15.6832	4.17469
1453.79	15.6825	4.18398
1454.79	15.6822	4.19079
1455.79	15.6814	4.19765
1456.8	15.6811	4.20945
1457.8	15.6803	4.21611
1458.8	15.6801	4.22523
1459.8	15.6796	4.23237
1460.8	15.679	4.23922
1461.8	15.6788	4.24693
1462.8	15.6787	4.25871
1463.8	15.6777	4.26776
1464.8	15.6773	4.27448
1465.8	15.6773	4.28168
1466.8	15.6766	4.28863
1467.8	15.6765	4.30035
1468.8	15.6763	4.30952
1469.8	15.6751	4.31656
1470.8	15.6753	4.32318
1471.8	15.6746	4.33026
1472.8	15.6739	4.34216
1473.8	15.674	4.35121
1474.8	15.6735	4.35856
1475.8	15.673	4.3656
1476.8	15.6725	4.37262
1477.8	15.6724	4.38463
1478.8	15.6717	4.39179
1479.8	15.6712	4.40035
1480.8	15.6709	4.4077
1481.8	15.6706	4.41445
1482.8	15.6702	4.42641
1483.8	15.6699	4.43345
1484.8	15.6694	4.44206
1485.8	15.6688	4.44929
1486.8	15.6685	4.45615
1487.81	15.6683	4.46387
1488.81	15.6675	4.4752
1489.81	15.6674	4.48421
1490.81	15.6667	4.4915
1491.81	15.6665	4.49822
1492.81	15.666	4.50492
1493.81	15.6655	4.51762
1494.81	15.6651	4.5265
1495.81	15.6648	4.53342
1496.81	15.6645	4.54043
1497.81	15.6642	4.54754
1498.81	15.6636	4.5594
1499.81	15.6629	4.56645
1500.81	15.6628	4.57564
1501.81	15.6626	4.58251
1502.81	15.6621	4.58931
1503.81	15.6621	4.6017
1504.81	15.6609	4.6085
1505.81	15.6609	4.61694
1506.81	15.6608	4.62471
1507.81	15.6601	4.6304
1508.81	15.6597	4.64323
1509.81	15.6591	4.64996
1510.81	15.659	4.65907
1511.81	15.6585	4.66622
1512.81	15.6581	4.67307
1513.81	15.6577	4.68041
1514.81	15.6575	4.69212
1515.81	15.6575	4.70168
1516.81	15.6568	4.70834
1517.82	15.6563	4.71544
1518.82	15.6563	4.7223
1519.82	15.6554	4.73417
1520.82	15.6553	4.74303
1521.82	15.6548	4.7502
1522.82	15.6543	4.75723
1523.82	15.6543	4.76433
1524.82	15.6537	4.77577
1525.82	15.653	4.78341
1526.82	15.6531	4.7926
1527.82	15.6528	4.79953
1528.82	15.6523	4.80629
1529.82	15.6517	4.81833
1530.82	15.6519	4.82479
1531.82	15.6512	4.83414
1532.82	15.6509	4.84137
1533.82	15.6508	4.84837
1534.82	15.6501	4.85522
1535.82	15.6497	4.86722
1536.82	15.6493	4.87614
1537.82	15.6492	4.88356
1538.82	15.6486	4.89045
1539.82	15.6487	4.8974
1540.82	15.6479	4.90906
1541.82	15.6478	4.91774
1542.82	15.6476	4.92483
1543.82	15.6468	4.93184
1544.82	15.6466	4.93896
1545.82	15.6465	4.95075
1546.82	15.6448	4.98041
1547.82	15.6439	5.00183
1548.83	15.6443	5.00933
1549.83	15.6438	5.01356
1550.83	15.6432	5.01479
1551.83	15.6434	5.01359
1552.83	15.6439	5.01114
1553.83	15.644	5.00933
1554.83	15.644	5.00689
1555.83	15.644	5.00342
1556.83	15.6441	5.00222
1557.83	15.6445	5.00074
1558.83	15.6442	5.00064
1559.83	15.6445	4.99885
1560.83	15.6443	4.99892
1561.83	15.6442	4.99892
1562.83	15.644	4.9994
1563.83	15.6442	4.9993
1564.83	15.6442	4.99991
1565.83	15.6442	4.99957
1566.83	15.6441	4.99969
1567.83	15.6444	4.9998
1568.83	15.6444	5.00053
1569.83	15.6441	4.99981
1570.83	15.6445	4.99979
1571.83	15.6445	5.00023
1572.83	15.6438	4.99968
1573.83	15.6442	4.9999
1574.83	15.6443	5.00005
1575.84	15.6444	4.99966
1576.84	15.6443	4.99981
1577.84	15.6442	5.00027
1578.84	15.644	5.00031
1579.84	15.6439	5.00049
1580.84	15.644	4.9999
1581.84	15.6442	5.0001
1582.84	15.6442	5.0001
1583.84	15.6446	5.00021
1584.84	15.644	5.00005
1585.84	15.6439	5.00017
1586.84	15.6442	5.00035
1587.84	15.6444	4.9997
1588.84	15.6445	5.00036
1589.84	15.6442	5.00009
1590.84	15.6443	5.0002
1591.84	15.6449	4.99981
1592.84	15.6442	5.00001
1593.84	15.6443	4.99995
1594.84	15.6446	5.00023
1595.84	15.644	5.00028
1596.84	15.6444	4.99986
1597.84	15.6443	4.99993
1598.84	15.6444	4.99992
1599.84	15.6441	5.00009
1600.84	15.644	5.00033
1601.84	15.6442	5.00021
1602.84	15.644	4.99993
1603.84	15.6444	5.00001
1604.84	15.6446	4.99998
1605.84	15.6443	5.00021
1606.85	15.6441	4.99961
1607.85	15.6444	4.99976
1608.85	15.6441	5.00004
1609.85	15.6444	5.00013
1610.85	15.644	5.00015
1611.85	15.6442	5.00003
1612.85	15.6439	5.00004
1613.85	15.6442	5.00003
1614.85	15.6443	4.99996
1615.85	15.6444	4.9999
1616.85	15.644	4.99964
1617.85	15.6443	5
1618.85	15.6441	4.99999
1619.85	15.6442	4.99979
1620.85	15.6445	4.9996
1621.85	15.6443	5.0001
1622.85	15.6441	4.99958
1623.85	15.6441	4.99943
1624.85	15.6442	5.00009
1625.85	15.6442	4.99984
1626.85	15.6443	4.99983
1627.85	15.6437	5.0003
1628.85	15.6442	5.00024
1629.85	15.6446	4.99995
1630.85	15.6438	5.00069
1631.85	15.6441	5.00061
1632.85	15.6445	5.00065
1633.86	15.6442	5.00023
1634.86	15.6445	4.99988
1635.86	15.6445	5.00049
1636.86	15.6444	5.00043
1637.86	15.6443	4.99999
1638.86	15.6444	4.99925
1639.86	15.6444	4.99045
1640.86	15.6447	4.98284
1641.86	15.645	4.97404
1642.86	15.6457	4.96563
1643.86	15.6458	4.95755
1644.86	15.6466	4.94304
1645.86	15.6469	4.93519
1646.86	15.6471	4.92541
1647.86	15.647	4.91738
1648.86	15.648	4.91055
1649.86	15.6485	4.8978
1650.86	15.6488	4.88991
1651.86	15.6489	4.88121
1652.86	15.6492	4.87491
1653.86	15.6492	4.86829
1654.86	15.6502	4.86165
1655.86	15.6509	4.84903
1656.86	15.651	4.84009
1657.86	15.6514	4.83305
1658.86	15.6515	4.826
1659.86	15.6519	4.81911
1660.86	15.6524	4.80764
1661.86	15.6527	4.79863
1662.86	15.6531	4.79158
1663.86	15.6535	4.78446
1664.87	15.654	4.7772
1665.87	15.6545	4.7653
1666.87	15.6546	4.75783
1667.87	15.6547	4.74944
1668.87	15.655	4.74223
1669.87	15.6557	4.73535
1670.87	15.6557	4.72384
1671.87	15.6565	4.71604
1672.87	15.6567	4.70731
1673.87	15.6572	4.70052
1674.87	15.6577	4.69312
1675.87	15.6578	4.68163
1676.87	15.6582	4.67439
1677.87	15.6588	4.66546
1678.87	15.659	4.65843
1679.87	15.6591	4.65181
1680.87	15.6593	4.64476
1681.87	15.6604	4.63234
1682.87	15.6604	4.62333
1683.87	15.661	4.6166
1684.87	15.6611	4.60966
1685.87	15.6616	4.6025
1686.87	15.662	4.59007
1687.87	15.6625	4.58162
1688.87	15.6628	4.57424
1689.87	15.6629	4.56727
1690.87	15.6635	4.5606
1691.87	15.6642	4.54884
1692.87	15.6645	4.54195
1693.87	15.6648	4.53276
1694.87	15.6651	4.5256
1695.88	15.6654	4.51888
1696.88	15.6658	4.50692
1697.88	15.6664	4.49954
1698.88	15.6666	4.49047
1699.88	15.6672	4.48327
1700.88	15.6674	4.47671
1701.88	15.6678	4.46464
1702.88	15.6681	4.45774
1703.88	15.6687	4.44893
1704.88	15.6694	4.4418
1705.88	15.6698	4.4346
1706.88	15.6699	4.42761
1707.88	15.6705	4.41582
1708.88	15.6707	4.40672
1709.88	15.6708	4.39992
1710.88	15.6718	4.39245
1711.88	15.6722	4.38546
1712.88	15.6726	4.37361
1713.88	15.673	4.36685
1714.88	15.6734	4.35751
1715.88	15.674	4.35045
1716.88	15.6741	4.34357
1717.88	15.6747	4.33188
1718.88	15.6745	4.32486
1719.88	15.6753	4.31578
1720.88	15.6759	4.30898
1721.88	15.6766	4.30175
1722.88	15.6771	4.29501
1723.88	15.6776	4.2826
1724.88	15.6776	4.27394
1725.89	15.6781	4.26682
1726.89	15.6785	4.25989
1727.89	15.6791	4.25281
1728.89	15.6797	4.2409
1729.89	15.6801	4.23285
1730.89	15.6801	4.22483
1731.89	15.6809	4.2174
1732.89	15.6811	4.2106
1733.89	15.6815	4.19845
1734.89	15.6821	4.18954
1735.89	15.6825	4.18269
1736.89	15.6832	4.17595
1737.89	15.6828	4.16904
1738.89	15.6837	4.15733
1739.89	15.6843	4.14989
1740.89	15.6846	4.14117
1741.89	15.6857	4.13439
1742.89	15.6856	4.12749
1743.89	15.6861	4.11498
1744.89	15.687	4.10809
1745.89	15.6871	4.09904
1746.89	15.6875	4.09171
1747.89	15.6882	4.08498
1748.89	15.6886	4.07776
1749.89	15.6892	4.0654
1750.89	15.6894	4.05717
1751.89	15.6906	4.04996
1752.89	15.6904	4.04265
1753.89	15.691	4.03618
1754.89	15.6917	4.02395
1755.89	15.6921	4.01504
1756.9	15.6926	4.00797
1757.9	15.6933	4.00097
1758.9	15.6935	3.99414
1759.9	15.6942	3.9818
1760.9	15.6946	3.97311
1761.9	15.695	3.96615
1762.9	15.6956	3.95916
1763.9	15.6962	3.95194
1764.9	15.6969	3.94014
1765.9	15.6968	3.93284
1766.9	15.6974	3.9243
1767.9	15.6982	3.91734
1768.9	15.6987	3.90985
1769.9	15.6989	3.89807
1770.9	15.6999	3.89081
1771.9	15.7001	3.88204
1772.9	15.7005	3.87526
1773.9	15.7009	3.86808
1774.9	15.7019	3.86123
1775.9	15.7022	3.84939
1776.9	15.7025	3.84018
1777.9	15.7034	3.83316
1778.9	15.7036	3.82629
1779.9	15.7045	3.8194
1780.9	15.7051	3.80695
1781.9	15.7056	3.79798
1782.9	15.7062	3.79115
1783.9	15.7064	3.78463
1784.9	15.7069	3.77766
1785.9	15.7077	3.76513
1786.91	15.7082	3.7563
1787.91	15.7086	3.74912
1788.91	15.7092	3.74197
1789.91	15.7104	3.73519
1790.91	15.7107	3.72335
1791.91	15.7111	3.71658
1792.91	15.7115	3.70731
1793.91	15.7121	3.69988
1794.91	15.7129	3.69344
1795.91	15.7132	3.68581
1796.91	15.7137	3.67391
1797.91	15.714	3.66523
1798.91	15.715	3.65894
1799.91	15.7155	3.65131
1800.91	15.7159	3.64425
1801.91	15.7167	3.6318
1802.91	15.7175	3.6233
1803.91	15.7177	3.61621
1804.91	15.7181	3.60939
1805.91	15.7192	3.60217
1806.91	15.7199	3.59045
1807.91	15.7203	3.58384
1808.91	15.721	3.57442
1809.91	15.7214	3.56738
1810.91	15.7224	3.56022
1811.91	15.7226	3.54826
1812.91	15.7234	3.54121
1813.91	15.7236	3.53245
1814.91	15.7245	3.52513
1815.91	15.725	3.51851
1816.91	15.7257	3.5061
1817.92	15.726	3.49979
1818.92	15.727	3.49054
1819.92	15.7275	3.48351
1820.92	15.7285	3.47634
1821.92	15.7289	3.46909
1822.92	15.7293	3.45744
1823.92	15.7305	3.44845
1824.92	15.7306	3.4413
1825.92	15.7313	3.43456
1826.92	15.7321	3.42745
1827.92	15.7326	3.41554
1828.92	15.7334	3.4066
1829.92	15.7336	3.39969
1830.92	15.7343	3.39231
1831.92	15.7352	3.38575
1832.92	15.736	3.3733
1833.92	15.7366	3.36423
1834.92	15.7373	3.35748
1835.92	15.7375	3.35051
1836.92	15.7386	3.34354
1837.92	15.7395	3.33141
1838.92	15.74	3.32386
1839.92	15.7407	3.31538
1840.92	15.7414	3.30847
1841.92	15.7416	3.30138
1842.92	15.7427	3.28963
1843.92	15.7438	3.28229
1844.92	15.7439	3.27381
1845.92	15.7447	3.26701
1846.92	15.7452	3.25956
1847.92	15.746	3.24782
1848.93	15.7468	3.23991
1849.93	15.7474	3.23128
1850.93	15.7485	3.22427
1851.93	15.7487	3.21699
1852.93	15.7496	3.21024
1853.93	15.7504	3.19852
1854.93	15.7511	3.18938
1855.93	15.7517	3.18301
1856.93	15.7524	3.17597
1857.93	15.7534	3.16912
1858.93	15.7536	3.1569
1859.93	15.7548	3.14776
1860.93	15.7556	3.1405
1861.93	15.7562	3.13351
1862.93	15.7569	3.12737
1863.93	15.7579	3.11503
1864.93	15.7583	3.1081
1865.93	15.7589	3.09865
1866.93	15.7598	3.09196
1867.93	15.7604	3.08476
1868.93	15.7614	3.07752
1869.93	15.7625	3.06625
1870.93	15.7631	3.05647
1871.93	15.7633	3.04983
1872.93	15.7646	3.04247
1873.93	15.7651	3.03596
1874.93	15.7668	3.0158
1875.94	15.7685	2.99796
1876.94	15.7692	2.99214
1877.94	15.7692	2.99122
1878.94	15.769	2.992
1879.94	15.7688	2.99489
1880.94	15.7688	2.99709
1881.94	15.7684	2.99856
1882.94	15.7683	2.99989
1883.94	15.7682	2.99997
1884.94	15.7683	3.00048
1885.94	15.7684	3.00073
1886.94	15.7681	3.00044
1887.94	15.7683	2.9999
1888.94	15.7682	2.99985
1889.94	15.7685	3.0001
1890.94	15.7686	2.99999
1891.94	15.7683	2.99993
1892.94	15.7686	2.99949
1893.94	15.7681	3.0001
1894.94	15.7683	3.00014
1895.94	15.7685	3.00025
1896.94	15.7684	3.00009
1897.94	15.7682	2.99989
1898.94	15.7685	3.00017
1899.94	15.7685	2.99982
1900.94	15.7687	2.99982
1901.94	15.7681	2.99979
1902.94	15.7682	3.00042
1903.94	15.7684	3.00024
1904.94	15.7679	3.00024
1905.94	15.7683	3.00001
1906.95	15.7683	3.00018
1907.95	15.7682	2.99994
1908.95	15.7686	2.99981
1909.95	15.7679	3.00014
1910.95	15.768	3.00021
1911.95	15.7682	2.99993
1912.95	15.7679	3.00006
1913.95	15.7684	2.99949
1914.95	15.7681	2.99974
1915.95	15.7683	2.99979
1916.95	15.7683	3.0001
1917.95	15.7683	2.99945
1918.95	15.7681	3.00044
1919.95	15.7681	3.00026
1920.95	15.7684	3.0005
1921.95	15.7685	3
1922.95	15.7678	2.99974
1923.95	15.7683	2.99968
1924.95	15.7689	3.00033
1925.95	15.7679	2.99986
1926.95	15.7679	3.00008
1927.95	15.768	3.00009
1928.95	15.768	2.9999
1929.95	15.7685	2.99982
1930.95	15.7681	2.99982
1931.95	15.768	3.00032
1932.95	15.7683	3.00015
1933.95	15.768	3.0001
1934.95	15.7687	2.9999
1935.95	15.7683	3.00026
1936.96	15.7681	2.99971
1937.96	15.7683	2.99975
1938.96	15.7682	3.00032
1939.96	15.7679	3.00023
1940.96	15.7685	3.00032
1941.96	15.7686	2.9998
1942.96	15.7683	2.99986
1943.96	15.7684	3.00041
1944.96	15.7686	2.99999
1945.96	15.7683	3.00023
1946.96	15.7683	2.99979
1947.96	15.7679	3.0001
1948.96	15.7683	2.99995
1949.96	15.7682	3.00012
1950.96	15.768	3.00006
1951.96	15.7682	3.00031
1952.96	15.7681	3.00048
1953.96	15.7684	3.00027
1954.96	15.7684	3.00007
1955.96	15.7683	2.99991
1956.96	15.7683	2.99991
1957.96	15.7684	3.00021
1958.96	15.768	3.00031
1959.96	15.7681	3.0001
1960.96	15.7681	2.9997
1961.96	15.7678	2.99962
1962.96	15.7683	2.99944
1963.96	15.768	2.99985
1964.96	15.7682	2.99995
1965.96	15.7688	3.0003
1966.96	15.7683	3.00234
1967.97	15.7674	3.00849
1968.97	15.7664	3.02169
1969.97	15.7658	3.03223
1970.97	15.7649	3.04088
1971.97	15.7638	3.04855
1972.97	15.7629	3.05615
1973.97	15.7622	3.06814
1974.97	15.7616	3.0773
1975.97	15.7608	3.08436
1976.97	15.7603	3.09166
1977.97	15.7593	3.09854
1978.97	15.7582	3.11076
1979.97	15.7576	3.11974
1980.97	15.7571	3.12707
1981.97	15.756	3.13327
1982.97	15.7555	3.14001
1983.97	15.7548	3.1519
1984.97	15.7541	3.15881
1985.97	15.7533	3.16761
1986.97	15.7529	3.17489
1987.97	15.7516	3.18269
1988.97	15.7511	3.19487
1989.97	15.7501	3.20197
1990.97	15.7493	3.21066
1991.97	15.7489	3.21746
1992.97	15.7483	3.22429
1993.97	15.7474	3.23131
1994.97	15.7469	3.24294
1995.97	15.7459	3.25211
1996.97	15.7454	3.25943
1997.97	15.7443	3.26641
1998.98	15.7437	3.27341
[truncated: 4,544 more rows]
