# Supplementary material for: Diamond with Sp2-Sp3 composite phase for thermometry at Millikelvin temperatures
Source: Nat Commun. 2024 May 8;15:3871. doi: 10.1038/s41467-024-48137-z (PMC11079005; doi:10.1038/s41467-024-48137-z)
Supplement: Supplementary file 6 — Source dataset [file 41467_2024_48137_MOESM6_ESM.zip › Source data/Source Data-Fig. 2d.xlsx]

## Sheet: Sheet1
Platinum	873	14
ZrN	--	--	420	0.1
Germanium	--	--	--	--	100	0.05
RuO2	--	--		--	--		40	0.02
CPD	--	--			--				500	0.001
