# Supplementary material for: Diamond with Sp2-Sp3 composite phase for thermometry at Millikelvin temperatures
Source: Nat Commun. 2024 May 8;15:3871. doi: 10.1038/s41467-024-48137-z (PMC11079005; doi:10.1038/s41467-024-48137-z)
Supplement: Supplementary file 6 — Source dataset [file 41467_2024_48137_MOESM6_ESM.zip › Source data/Source Data-Fig. 3a.xlsx]

## Sheet: Sheet1
200.004	13.8066	200.001	13.814	200.002	13.814	200	13.8139	199.999	13.8142	200	13.8136	200.002	13.8127	200	13.8114	200	13.8111	200.003	13.81
199.998	13.8058	199.997	13.8142	199.996	13.8137	199.996	13.8137	199.995	13.8139	199.996	13.8131	199.998	13.8125	199.998	13.8116	199.998	13.811	199.997	13.8096
199.991	13.8058	199.986	13.8139	199.992	13.8139	199.99	13.8141	199.983	13.8141	199.991	13.8132	199.994	13.8126	199.993	13.8114	199.993	13.8107	199.992	13.81
199.979	13.806	199.975	13.8144	199.982	13.8138	199.982	13.8137	199.972	13.8139	199.982	13.8134	199.986	13.8131	199.986	13.8118	199.976	13.8113	199.985	13.8097
199.949	13.8062	199.963	13.8135	199.971	13.8139	199.97	13.8136	199.957	13.8139	199.972	13.8133	199.976	13.8125	199.975	13.812	199.965	13.8107	199.975	13.8102
199.927	13.806	199.95	13.814	199.959	13.8142	199.947	13.8141	199.944	13.814	199.948	13.8127	199.964	13.8128	199.952	13.8114	199.949	13.8107	199.963	13.81
199.907	13.8058	199.935	13.8141	199.935	13.8141	199.929	13.8138	199.929	13.8148	199.934	13.8133	199.941	13.8127	199.938	13.8121	199.935	13.8106	199.95	13.8101
199.887	13.8064	199.907	13.8141	199.919	13.8137	199.914	13.8139	199.913	13.8142	199.916	13.8133	199.925	13.8128	199.92	13.8113	199.92	13.8105	199.923	13.8097
199.866	13.8057	199.891	13.8142	199.9	13.814	199.898	13.8143	199.885	13.8139	199.899	13.8136	199.906	13.8124	199.904	13.8115	199.892	13.8103	199.904	13.8098
199.827	13.8059	199.871	13.8136	199.884	13.8141	199.881	13.8142	199.864	13.8141	199.883	13.8139	199.889	13.8128	199.888	13.8115	199.875	13.8109	199.887	13.8099
199.801	13.8058	199.854	13.8142	199.867	13.8143	199.85	13.8142	199.846	13.8142	199.866	13.814	199.872	13.8125	199.871	13.8116	199.854	13.8109	199.87	13.8094
199.779	13.8064	199.835	13.8141	199.836	13.8141	199.833	13.8137	199.828	13.8144	199.834	13.8137	199.856	13.8129	199.839	13.8118	199.836	13.8108	199.853	13.8096
199.756	13.8061	199.817	13.8142	199.817	13.814	199.81	13.8138	199.81	13.8142	199.812	13.8137	199.824	13.8129	199.817	13.8111	199.818	13.8109	199.821	13.81
199.733	13.8061	199.783	13.8146	199.795	13.814	199.792	13.8146	199.776	13.8143	199.793	13.8135	199.801	13.8126	199.799	13.8119	199.799	13.811	199.798	13.8103
199.691	13.8064	199.76	13.8145	199.775	13.8139	199.773	13.8141	199.756	13.8144	199.775	13.8137	199.781	13.8129	199.78	13.8115	199.765	13.8105	199.779	13.8102
199.662	13.8064	199.74	13.814	199.757	13.814	199.753	13.8142	199.732	13.8141	199.755	13.8137	199.763	13.8134	199.76	13.8115	199.741	13.811	199.76	13.8102
199.638	13.8058	199.72	13.8142	199.737	13.8143	199.718	13.8143	199.712	13.8145	199.72	13.8139	199.743	13.8128	199.725	13.8115	199.721	13.8113	199.741	13.8101
199.614	13.8061	199.7	13.8146	199.701	13.8145	199.693	13.8138	199.691	13.8141	199.695	13.8143	199.708	13.8129	199.7	13.8116	199.701	13.8114	199.705	13.8101
199.589	13.8067	199.662	13.8138	199.675	13.8141	199.672	13.814	199.655	13.8146	199.674	13.8137	199.682	13.813	199.679	13.8119	199.681	13.8114	199.684	13.8101
199.545	13.8064	199.637	13.8145	199.654	13.8145	199.651	13.815	199.633	13.8147	199.653	13.8135	199.661	13.8131	199.658	13.8119	199.643	13.8113	199.658	13.811
199.52	13.8071	199.615	13.8142	199.633	13.8144	199.63	13.8145	199.606	13.8146	199.632	13.8146	199.64	13.8135	199.637	13.8122	199.617	13.8113	199.637	13.8103
199.488	13.8068	199.593	13.8145	199.611	13.8146	199.59	13.8141	199.585	13.8152	199.593	13.814	199.618	13.8136	199.598	13.812	199.594	13.8113	199.615	13.8105
199.462	13.8069	199.571	13.8151	199.573	13.815	199.563	13.8145	199.562	13.8149	199.57	13.8142	199.58	13.8137	199.576	13.8131	199.572	13.8118	199.576	13.8106
199.436	13.8066	199.531	13.8148	199.545	13.8149	199.54	13.815	199.522	13.8156	199.543	13.8143	199.557	13.8134	199.548	13.8126	199.55	13.8116	199.553	13.8102
199.409	13.8074	199.502	13.8153	199.522	13.8154	199.518	13.8145	199.499	13.8151	199.52	13.8145	199.529	13.8134	199.525	13.8127	199.51	13.8118	199.525	13.8113
199.362	13.8073	199.48	13.8148	199.499	13.8149	199.495	13.8152	199.47	13.815	199.497	13.8144	199.505	13.8139	199.502	13.8124	199.487	13.8117	199.502	13.8107
199.328	13.8076	199.455	13.8154	199.476	13.8151	199.453	13.815	199.446	13.8157	199.456	13.8145	199.482	13.8145	199.46	13.8127	199.457	13.812	199.479	13.8113
199.301	13.8077	199.431	13.8151	199.433	13.815	199.424	13.8156	199.422	13.8157	199.431	13.8141	199.459	13.8135	199.436	13.8129	199.433	13.8125	199.455	13.8112
199.274	13.8079	199.388	13.8155	199.409	13.8148	199.399	13.8152	199.397	13.8155	199.402	13.8152	199.417	13.8137	199.407	13.8131	199.409	13.8123	199.412	13.8115
199.246	13.8082	199.363	13.8155	199.379	13.8152	199.375	13.8158	199.354	13.8158	199.377	13.8148	199.386	13.8145	199.382	13.8135	199.365	13.8125	199.382	13.8116
199.196	13.8087	199.332	13.8156	199.354	13.8153	199.35	13.8159	199.322	13.8158	199.352	13.815	199.361	13.814	199.357	13.8131	199.34	13.813	199.357	13.8112
199.161	13.8081	199.307	13.8151	199.329	13.8151	199.305	13.8153	199.297	13.8157	199.307	13.8153	199.335	13.8147	199.332	13.814	199.309	13.8127	199.333	13.8116
199.132	13.8085	199.281	13.8159	199.304	13.8159	199.28	13.8158	199.271	13.8156	199.282	13.8153	199.311	13.8145	199.286	13.8138	199.283	13.8126	199.307	13.8119
199.103	13.8088	199.236	13.8162	199.258	13.8159	199.248	13.8161	199.245	13.8165	199.251	13.8153	199.266	13.8147	199.256	13.814	199.258	13.813	199.261	13.8116
199.074	13.8089	199.209	13.8159	199.226	13.8159	199.221	13.8163	199.199	13.8169	199.224	13.8154	199.233	13.8148	199.229	13.8143	199.232	13.8127	199.23	13.8117
199.022	13.8092	199.176	13.8166	199.199	13.8162	199.195	13.8165	199.165	13.8163	199.198	13.8159	199.207	13.815	199.203	13.8138	199.185	13.8134	199.203	13.8125
198.986	13.8099	199.149	13.8163	199.173	13.8164	199.147	13.8164	199.139	13.8165	199.172	13.8158	199.18	13.8156	199.176	13.8141	199.151	13.8137	199.177	13.8124
198.956	13.8096	199.122	13.8171	199.146	13.8163	199.12	13.8169	199.112	13.817	199.123	13.8162	199.153	13.8157	199.128	13.8143	199.125	13.8139	199.149	13.8129
198.925	13.81	199.095	13.8168	199.098	13.8169	199.087	13.8172	199.084	13.8171	199.089	13.8162	199.106	13.8158	199.094	13.814	199.097	13.8133	199.101	13.8124
198.895	13.81	199.046	13.8173	199.064	13.8169	199.059	13.8168	199.036	13.8175	199.062	13.8161	199.071	13.8153	199.067	13.8142	199.07	13.8138	199.067	13.8125
198.841	13.8102	199.011	13.817	199.036	13.8165	199.031	13.8172	199.007	13.8174	199.034	13.8165	199.043	13.8159	199.038	13.8147	199.021	13.8143	199.039	13.8125
198.811	13.8103	198.983	13.8175	199.008	13.8175	198.981	13.8175	198.971	13.8175	199.006	13.8165	199.015	13.8158	199.01	13.8148	198.985	13.8147	199.011	13.8129
198.773	13.8108	198.954	13.8176	198.98	13.8171	198.952	13.8177	198.942	13.8178	198.955	13.8167	198.987	13.8159	198.96	13.8152	198.956	13.8141	198.982	13.8137
198.742	13.8107	198.925	13.8176	198.93	13.8172	198.916	13.8178	198.913	13.8176	198.92	13.8172	198.937	13.8163	198.924	13.8152	198.928	13.8145	198.931	13.8132
198.711	13.811	198.873	13.8177	198.893	13.8175	198.887	13.8177	198.862	13.8178	198.89	13.8176	198.908	13.8166	198.895	13.8154	198.898	13.8147	198.902	13.8142
198.656	13.8111	198.844	13.8186	198.863	13.8178	198.857	13.818	198.832	13.8181	198.861	13.8176	198.871	13.8167	198.866	13.8156	198.847	13.8149	198.866	13.8137
198.624	13.8113	198.807	13.8184	198.834	13.8181	198.828	13.8179	198.794	13.8181	198.832	13.818	198.841	13.8168	198.836	13.8154	198.816	13.8151	198.837	13.8139
198.585	13.8118	198.777	13.8186	198.804	13.8179	198.776	13.8182	198.764	13.8184	198.778	13.8171	198.812	13.8173	198.783	13.8161	198.779	13.8155	198.807	13.814
198.553	13.8117	198.747	13.8185	198.751	13.8184	198.738	13.8181	198.734	13.8186	198.748	13.818	198.781	13.817	198.752	13.816	198.749	13.8156	198.753	13.8146
198.522	13.8119	198.693	13.8187	198.721	13.8183	198.707	13.8186	198.704	13.8197	198.71	13.8185	198.729	13.8169	198.715	13.8164	198.719	13.8157	198.722	13.8148
198.489	13.8129	198.661	13.8187	198.682	13.8179	198.676	13.8192	198.649	13.8196	198.68	13.8187	198.69	13.8176	198.684	13.8163	198.665	13.8164	198.684	13.8144
198.432	13.8124	198.623	13.8192	198.651	13.8189	198.645	13.8194	198.61	13.8196	198.649	13.8186	198.658	13.8177	198.653	13.8171	198.634	13.8165	198.653	13.8153
198.392	13.8133	198.592	13.8196	198.62	13.8189	198.59	13.8189	198.578	13.8198	198.593	13.8186	198.627	13.8175	198.597	13.8169	198.594	13.8163	198.622	13.8155
198.36	13.813	198.56	13.8192	198.589	13.8188	198.559	13.8191	198.546	13.8194	198.561	13.819	198.595	13.8181	198.565	13.8167	198.562	13.816	198.59	13.8154
198.327	13.8134	198.504	13.8198	198.534	13.8189	198.519	13.8198	198.514	13.8198	198.522	13.8193	198.54	13.8182	198.526	13.8171	198.53	13.8165	198.534	13.8159
198.294	13.8134	198.472	13.82	198.494	13.8198	198.487	13.8202	198.458	13.8202	198.49	13.819	198.499	13.819	198.494	13.8175	198.498	13.8165	198.494	13.8157
198.237	13.8133	198.431	13.8201	198.461	13.8196	198.454	13.8199	198.416	13.8205	198.458	13.8199	198.467	13.8184	198.461	13.8178	198.441	13.8173	198.462	13.816
198.196	13.814	198.399	13.8203	198.429	13.8195	198.396	13.8198	198.384	13.8207	198.425	13.82	198.434	13.8192	198.429	13.8174	198.4	13.8176	198.429	13.8162
198.163	13.8142	198.366	13.821	198.396	13.8203	198.364	13.8209	198.351	13.8209	198.367	13.8194	198.401	13.819	198.371	13.8186	198.367	13.8176	198.396	13.8164
198.13	13.8145	198.333	13.8216	198.337	13.8202	198.322	13.8209	198.317	13.8205	198.326	13.82	198.344	13.8195	198.329	13.8184	198.333	13.8176	198.338	13.8166
198.097	13.815	198.274	13.8211	198.296	13.8211	198.288	13.8213	198.258	13.8212	198.292	13.8207	198.31	13.8196	198.295	13.8184	198.299	13.8178	198.296	13.8164
198.039	13.8151	198.232	13.8212	198.262	13.8204	198.255	13.8217	198.224	13.8213	198.258	13.8206	198.268	13.8197	198.262	13.8188	198.24	13.818	198.263	13.817
198.006	13.8153	198.198	13.821	198.229	13.821	198.195	13.8216	198.182	13.8218	198.224	13.8214	198.234	13.8197	198.228	13.8189	198.197	13.8183	198.228	13.8172
197.965	13.8155	198.163	13.8217	198.195	13.8211	198.161	13.8216	198.147	13.8218	198.164	13.8213	198.2	13.8207	198.167	13.8193	198.163	13.8189	198.194	13.8174
197.931	13.8155	198.13	13.8216	198.135	13.8216	198.118	13.8219	198.113	13.822	198.121	13.8211	198.14	13.8211	198.125	13.8198	198.129	13.8187	198.134	13.818
197.898	13.8162	198.068	13.8222	198.091	13.8218	198.084	13.8221	198.078	13.8223	198.087	13.8217	198.105	13.8206	198.09	13.8194	198.094	13.819	198.099	13.8182
197.84	13.8165	198.025	13.8221	198.057	13.8218	198.048	13.8227	198.017	13.8226	198.052	13.822	198.061	13.8213	198.055	13.8197	198.033	13.8189	198.056	13.818
197.806	13.8166	197.99	13.8224	198.022	13.822	198.013	13.8226	197.973	13.8227	198.017	13.822	198.026	13.8212	198.02	13.82	197.997	13.8196	198.021	13.8183
197.765	13.8167	197.954	13.8229	197.986	13.8225	197.952	13.8229	197.937	13.8229	197.955	13.8226	197.991	13.8214	197.958	13.82	197.953	13.8198	197.986	13.819
197.732	13.8175	197.919	13.8233	197.925	13.8227	197.907	13.8231	197.902	13.8237	197.911	13.8224	197.929	13.8216	197.922	13.8202	197.918	13.8194	197.923	13.8192
197.698	13.8174	197.857	13.8235	197.889	13.8231	197.872	13.8239	197.866	13.8234	197.875	13.8225	197.894	13.8219	197.878	13.8211	197.882	13.8206	197.887	13.819
197.64	13.8176	197.821	13.8234	197.844	13.8235	197.836	13.8233	197.803	13.8234	197.839	13.8231	197.848	13.8217	197.842	13.8215	197.819	13.8202	197.843	13.8191
197.607	13.8181	197.776	13.8237	197.808	13.8235	197.8	13.8243	197.758	13.8238	197.803	13.8235	197.812	13.8218	197.806	13.8214	197.784	13.8206	197.807	13.8196
197.565	13.8182	197.74	13.824	197.772	13.8236	197.737	13.8238	197.722	13.8242	197.74	13.8234	197.776	13.8222	197.742	13.822	197.738	13.8215	197.771	13.82
197.531	13.8188	197.704	13.824	197.736	13.8238	197.692	13.8244	197.686	13.8244	197.704	13.8244	197.74	13.8227	197.707	13.8221	197.701	13.8215	197.735	13.8199
197.499	13.8189	197.668	13.8247	197.673	13.8241	197.655	13.8247	197.65	13.8257	197.658	13.8241	197.677	13.8233	197.662	13.822	197.665	13.8215	197.671	13.8201
197.465	13.8186	197.604	13.8245	197.627	13.8249	197.619	13.825	197.586	13.825	197.622	13.8243	197.631	13.8228	197.625	13.8226	197.629	13.8217	197.626	13.8209
197.407	13.8196	197.557	13.8251	197.59	13.8249	197.582	13.8251	197.539	13.825	197.585	13.8241	197.594	13.8237	197.588	13.8225	197.565	13.8223	197.59	13.8206
197.365	13.8197	197.521	13.8256	197.554	13.8245	197.518	13.8258	197.503	13.8258	197.521	13.8245	197.558	13.8234	197.552	13.8231	197.519	13.8222	197.553	13.8212
197.333	13.8192	197.485	13.8255	197.517	13.8254	197.482	13.8257	197.466	13.826	197.484	13.825	197.521	13.824	197.488	13.8229	197.482	13.8235	197.516	13.8219
197.3	13.8197	197.447	13.826	197.452	13.8251	197.435	13.8263	197.429	13.8261	197.439	13.8251	197.457	13.8245	197.442	13.8233	197.445	13.8227	197.451	13.8219
197.267	13.8206	197.383	13.8263	197.406	13.8262	197.398	13.8259	197.365	13.8268	197.402	13.8255	197.419	13.8247	197.405	13.8233	197.408	13.823	197.406	13.8217
197.209	13.8208	197.337	13.8264	197.369	13.826	197.361	13.8265	197.328	13.8265	197.365	13.8257	197.372	13.8247	197.368	13.8244	197.344	13.8235	197.368	13.8223
197.168	13.8209	197.3	13.8267	197.332	13.8263	197.297	13.8275	197.281	13.8271	197.328	13.8259	197.336	13.8248	197.331	13.8239	197.306	13.8239	197.332	13.823
197.136	13.8209	197.263	13.8269	197.296	13.8267	197.26	13.8273	197.244	13.8271	197.263	13.8263	197.299	13.8252	197.266	13.8241	197.26	13.824	197.295	13.8226
197.103	13.8219	197.226	13.8275	197.231	13.8264	197.213	13.8273	197.208	13.8272	197.217	13.8269	197.235	13.8259	197.229	13.8244	197.222	13.824	197.23	13.8233
197.07	13.8217	197.162	13.828	197.185	13.8281	197.177	13.8278	197.143	13.8281	197.18	13.8266	197.198	13.8259	197.183	13.8255	197.185	13.8243	197.193	13.8236
197.014	13.8223	197.125	13.8279	197.148	13.8278	197.14	13.8276	197.106	13.8278	197.143	13.8272	197.151	13.8257	197.146	13.8258	197.121	13.825	197.146	13.8236
196.973	13.8224	197.079	13.8282	197.11	13.8281	197.102	13.8283	197.06	13.828	197.106	13.827	197.113	13.8265	197.109	13.8258	197.084	13.8245	197.11	13.8243
196.941	13.8226	197.042	13.8283	197.074	13.829	197.038	13.828	197.023	13.8283	197.041	13.8276	197.076	13.8266	197.044	13.8263	197.037	13.8252	197.072	13.8244
196.909	13.8232	197.005	13.8284	197.009	13.8291	196.992	13.8287	196.986	13.8289	196.995	13.8282	197.039	13.827	197.007	13.8261	197	13.8255	197.008	13.8253
196.877	13.8236	196.94	13.8286	196.971	13.8291	196.954	13.8293	196.922	13.8293	196.959	13.8285	196.975	13.8272	196.962	13.8263	196.963	13.8261	196.971	13.8246
196.821	13.8238	196.903	13.8293	196.926	13.8293	196.918	13.8295	196.886	13.829	196.921	13.8283	196.928	13.8279	196.925	13.8272	196.927	13.8261	196.925	13.8254
196.789	13.8239	196.857	13.8294	196.888	13.8293	196.881	13.8297	196.839	13.8295	196.885	13.8292	196.892	13.8285	196.888	13.8273	196.863	13.8262	196.889	13.8256
196.749	13.824	196.821	13.8298	196.852	13.83	196.817	13.8297	196.803	13.829	196.821	13.8284	196.855	13.8283	196.824	13.8278	196.816	13.8262	196.853	13.8253
196.718	13.8242	196.784	13.8303	196.788	13.8298	196.771	13.8299	196.766	13.8297	196.784	13.8287	196.817	13.8281	196.787	13.8279	196.78	13.8267	196.816	13.8258
196.686	13.8249	196.748	13.8302	196.751	13.8301	196.734	13.8302	196.73	13.8297	196.739	13.8291	196.755	13.8289	196.742	13.8284	196.743	13.8273	196.751	13.826
196.631	13.8252	196.684	13.8305	196.705	13.8309	196.698	13.8305	196.666	13.8302	196.702	13.8299	196.709	13.8285	196.706	13.8282	196.707	13.8272	196.706	13.8271
196.6	13.8251	196.638	13.8311	196.668	13.8306	196.661	13.831	196.621	13.8305	196.666	13.8305	196.672	13.8293	196.67	13.8286	196.644	13.8277	196.67	13.8265
196.561	13.8254	196.602	13.8311	196.633	13.8315	196.599	13.8311	196.585	13.8309	196.63	13.8303	196.636	13.8293	196.634	13.8289	196.598	13.8285	196.634	13.8276
196.53	13.8253	196.567	13.8309	196.596	13.8311	196.554	13.8313	196.549	13.8315	196.566	13.8308	196.6	13.8297	196.57	13.8297	196.562	13.8285	196.598	13.8277
196.499	13.8253	196.53	13.8315	196.533	13.8313	196.517	13.8314	196.513	13.8314	196.523	13.8309	196.537	13.8297	196.526	13.8297	196.526	13.8285	196.535	13.8276
196.469	13.8257	196.468	13.832	196.488	13.832	196.482	13.832	196.451	13.8321	196.486	13.8313	196.501	13.8306	196.49	13.83	196.49	13.8287	196.49	13.8282
196.415	13.8264	196.431	13.8325	196.453	13.8324	196.446	13.8326	196.416	13.8323	196.451	13.8317	196.456	13.8306	196.454	13.8298	196.427	13.8292	196.455	13.8285
196.377	13.8265	196.388	13.8326	196.416	13.8324	196.384	13.8325	196.372	13.8319	196.415	13.8319	196.42	13.8304	196.419	13.8302	196.383	13.8295	196.419	13.8285
196.347	13.8267	196.352	13.8328	196.381	13.8326	196.349	13.8333	196.336	13.8329	196.353	13.8322	196.385	13.8313	196.357	13.8305	196.347	13.8297	196.384	13.8287
196.316	13.8278	196.317	13.8332	196.319	13.8331	196.305	13.8336	196.301	13.833	196.31	13.8325	196.323	13.8312	196.313	13.8311	196.312	13.8295	196.322	13.8284
196.286	13.8275	196.256	13.8335	196.276	13.8333	196.27	13.8331	196.24	13.8332	196.275	13.8328	196.288	13.8315	196.278	13.8307	196.277	13.8305	196.279	13.8293
196.233	13.8279	196.221	13.8336	196.24	13.8334	196.235	13.8339	196.206	13.8333	196.24	13.833	196.244	13.832	196.244	13.8312	196.216	13.8306	196.244	13.8293
196.196	13.8283	196.178	13.834	196.206	13.8337	196.174	13.8336	196.162	13.8334	196.205	13.8333	196.209	13.8326	196.209	13.8317	196.181	13.8309	196.21	13.8298
196.167	13.8278	196.143	13.8346	196.171	13.8339	196.141	13.8342	196.128	13.8339	196.145	13.8336	196.174	13.8331	196.149	13.8316	196.139	13.8312	196.175	13.8299
196.137	13.8286	196.108	13.8344	196.111	13.8346	196.097	13.8348	196.094	13.8344	196.102	13.834	196.14	13.8329	196.106	13.8324	196.104	13.8319	196.115	13.8306
196.107	13.8287	196.049	13.8354	196.077	13.8348	196.064	13.8347	196.035	13.8347	196.068	13.834	196.081	13.8335	196.073	13.8328	196.07	13.8314	196.08	13.8313
196.055	13.829	196.015	13.8348	196.034	13.8353	196.03	13.8349	196.001	13.8351	196.035	13.8341	196.038	13.8331	196.039	13.8327	196.036	13.8321	196.039	13.8313
196.026	13.8294	195.974	13.8355	196.001	13.8352	195.996	13.8354	195.959	13.835	196.001	13.8343	196.004	13.8337	196.006	13.8331	195.977	13.8323	196.005	13.8308
195.99	13.8295	195.94	13.8356	195.966	13.8356	195.938	13.8356	195.926	13.8359	195.942	13.8348	195.971	13.8343	195.946	13.8334	195.934	13.8323	195.972	13.831
195.961	13.8297	195.907	13.836	195.908	13.8356	195.896	13.8361	195.893	13.8362	195.909	13.8352	195.937	13.8344	195.913	13.8337	195.902	13.8329	195.913	13.8321
195.932	13.8299	195.873	13.8367	195.875	13.8364	195.863	13.8367	195.86	13.8363	195.868	13.8352	195.88	13.8343	195.872	13.8339	195.869	13.8336	195.88	13.8322
195.881	13.8301	195.815	13.8367	195.834	13.8367	195.83	13.8368	195.803	13.8361	195.835	13.8357	195.838	13.8349	195.839	13.8349	195.836	13.8331	195.839	13.8323
195.853	13.8307	195.775	13.8368	195.8	13.8368	195.798	13.8368	195.763	13.8371	195.802	13.8361	195.805	13.8349	195.807	13.8347	195.779	13.8337	195.806	13.8327
195.818	13.8308	195.743	13.8369	195.768	13.8371	195.74	13.8369	195.73	13.8372	195.745	13.8365	195.773	13.8353	195.75	13.8351	195.738	13.8336	195.774	13.8328
195.789	13.8309	195.711	13.8374	195.711	13.8372	195.7	13.8371	195.698	13.8369	195.713	13.8365	195.74	13.8355	195.718	13.8351	195.706	13.8339	195.742	13.8327
195.761	13.8315	195.678	13.8377	195.679	13.8375	195.669	13.8375	195.667	13.8376	195.674	13.837	195.685	13.8358	195.678	13.835	195.674	13.8346	195.685	13.8329
195.711	13.8314	195.623	13.8383	195.639	13.8376	195.637	13.8378	195.612	13.8379	195.642	13.8374	195.653	13.8361	195.647	13.8352	195.642	13.8343	195.647	13.8337
195.683	13.8312	195.584	13.8379	195.607	13.8386	195.606	13.8382	195.581	13.8381	195.611	13.8375	195.613	13.8366	195.615	13.8362	195.587	13.8349	195.615	13.8338
195.649	13.832	195.552	13.8382	195.576	13.8388	195.551	13.8382	195.542	13.8379	195.555	13.8376	195.581	13.8367	195.584	13.8363	195.556	13.8353	195.584	13.8341
195.621	13.8318	195.521	13.8385	195.545	13.8386	195.52	13.8388	195.511	13.8386	195.524	13.8382	195.55	13.8371	195.529	13.8366	195.517	13.8357	195.553	13.8342
195.593	13.8321	195.49	13.839	195.49	13.8385	195.482	13.839	195.48	13.8389	195.486	13.8382	195.496	13.8375	195.491	13.8368	195.486	13.8357	195.499	13.8348
195.565	13.8328	195.436	13.8392	195.452	13.8398	195.451	13.8392	195.427	13.8392	195.456	13.8386	195.465	13.8379	195.46	13.8365	195.455	13.8367	195.46	13.8354
195.516	13.8328	195.405	13.8399	195.421	13.8395	195.42	13.8395	195.389	13.8397	195.425	13.8388	195.427	13.8384	195.43	13.8372	195.401	13.8361	195.43	13.8352
195.482	13.8336	195.368	13.8397	195.391	13.8396	195.368	13.8398	195.359	13.8396	195.395	13.8388	195.396	13.8378	195.399	13.8377	195.371	13.8364	195.4	13.8352
195.455	13.8334	195.338	13.8402	195.361	13.8401	195.338	13.8398	195.329	13.8402	195.342	13.8387	195.366	13.8382	195.346	13.8381	195.333	13.8369	195.37	13.8358
195.428	13.8335	195.308	13.8405	195.308	13.8405	195.3	13.8398	195.299	13.8404	195.305	13.8393	195.336	13.8386	195.31	13.838	195.304	13.8369	195.317	13.8356
195.401	13.8342	195.278	13.8407	195.278	13.8404	195.27	13.8405	195.247	13.8402	195.275	13.8395	195.285	13.8389	195.28	13.8384	195.273	13.8377	195.288	13.8356
195.353	13.8341	195.226	13.8406	195.241	13.8407	195.241	13.8407	195.218	13.8403	195.245	13.8401	195.247	13.8393	195.25	13.8381	195.244	13.838	195.251	13.8364
195.326	13.8348	195.189	13.8407	195.211	13.8414	195.211	13.8414	195.181	13.8409	195.216	13.8401	195.218	13.8395	195.221	13.8388	195.193	13.8383	195.222	13.8369
195.292	13.8347	195.16	13.8414	195.182	13.8414	195.16	13.8408	195.153	13.8411	195.164	13.8401	195.189	13.8397	195.169	13.8385	195.157	13.8384	195.192	13.8366
195.265	13.8345	195.131	13.8417	195.131	13.8418	195.125	13.8417	195.124	13.8411	195.13	13.8405	195.159	13.8401	195.134	13.8392	195.128	13.8379	195.141	13.8368
195.238	13.8354	195.102	13.8416	195.102	13.8414	195.096	13.8417	195.095	13.8415	195.1	13.841	195.11	13.8407	195.105	13.8389	195.099	13.8387	195.113	13.837
195.191	13.8354	195.052	13.842	195.067	13.8417	195.067	13.8416	195.046	13.842	195.072	13.8417	195.073	13.8403	195.077	13.8396	195.07	13.8388	195.078	13.8379
195.164	13.8356	195.017	13.8428	195.038	13.8422	195.038	13.8425	195.01	13.8424	195.043	13.8416	195.045	13.8404	195.049	13.84	195.02	13.839	195.049	13.8376
195.131	13.8356	194.989	13.8427	195.01	13.8427	194.99	13.8425	194.982	13.8428	194.994	13.8413	195.017	13.8408	194.999	13.8397	194.986	13.8398	195.021	13.8382
195.104	13.8358	194.96	13.8425	194.96	13.8425	194.954	13.8428	194.954	13.8426	194.966	13.8419	194.988	13.8412	194.971	13.8403	194.957	13.8393	194.972	13.8385
195.077	13.8365	194.933	13.8431	194.933	13.8427	194.926	13.8428	194.926	13.843	194.931	13.842	194.94	13.8413	194.937	13.8408	194.929	13.8395	194.944	13.8384
195.031	13.8363	194.883	13.8433	194.898	13.8432	194.899	13.8431	194.878	13.8431	194.904	13.8426	194.912	13.8414	194.909	13.8411	194.902	13.84	194.91	13.8388
195.005	13.8367	194.849	13.8437	194.87	13.8435	194.871	13.8438	194.844	13.8437	194.876	13.8429	194.877	13.842	194.881	13.8411	194.853	13.8407	194.882	13.8394
194.972	13.8369	194.821	13.8436	194.843	13.844	194.823	13.8436	194.817	13.8434	194.827	13.8427	194.85	13.8419	194.833	13.8415	194.826	13.8405	194.855	13.8385
194.945	13.837	194.794	13.8444	194.815	13.8434	194.79	13.8444	194.789	13.844	194.8	13.8436	194.822	13.8424	194.806	13.8417	194.792	13.8412	194.827	13.8397
194.919	13.837	194.767	13.8445	194.767	13.8442	194.763	13.8443	194.762	13.8444	194.767	13.8435	194.775	13.8429	194.773	13.8417	194.764	13.8406	194.78	13.8395
194.892	13.8376	194.719	13.845	194.734	13.8441	194.735	13.8443	194.716	13.8444	194.74	13.8443	194.748	13.843	194.746	13.8417	194.738	13.8417	194.747	13.8399
194.847	13.838	194.693	13.845	194.707	13.8445	194.709	13.8445	194.689	13.8444	194.713	13.8436	194.715	13.8427	194.719	13.8416	194.691	13.8423	194.72	13.8404
194.814	13.8382	194.659	13.8453	194.68	13.8453	194.662	13.8453	194.655	13.845	194.687	13.844	194.688	13.8434	194.693	13.8427	194.664	13.8417	194.694	13.8406
194.788	13.8384	194.632	13.8454	194.653	13.8451	194.635	13.8453	194.63	13.8453	194.64	13.8444	194.661	13.8435	194.646	13.8431	194.631	13.8425	194.667	13.8417
194.762	13.8386	194.606	13.8454	194.607	13.8454	194.603	13.8455	194.603	13.8456	194.607	13.8451	194.635	13.844	194.613	13.8422	194.605	13.8419	194.62	13.8414
194.735	13.8392	194.58	13.8457	194.58	13.8457	194.576	13.8459	194.557	13.8463	194.581	13.845	194.589	13.8439	194.587	13.8436	194.578	13.8427	194.594	13.8416
194.689	13.8385	194.534	13.8464	194.548	13.8455	194.55	13.8461	194.531	13.846	194.555	13.8453	194.556	13.8444	194.561	13.8444	194.553	13.8429	194.562	13.8413
194.657	13.8397	194.501	13.8461	194.521	13.846	194.524	13.8461	194.499	13.8458	194.529	13.8458	194.53	13.8445	194.535	13.8436	194.506	13.8431	194.536	13.8415
194.631	13.8394	194.475	13.8468	194.495	13.8464	194.478	13.8464	194.473	13.8462	194.482	13.8458	194.503	13.8448	194.489	13.8444	194.474	13.8431	194.51	13.8422
194.605	13.8396	194.449	13.8469	194.449	13.8465	194.446	13.8469	194.447	13.8466	194.45	13.8457	194.477	13.845	194.462	13.8444	194.449	13.8433	194.463	13.8426
194.579	13.8402	194.423	13.847	194.423	13.8467	194.42	13.8467	194.402	13.8461	194.425	13.8462	194.433	13.8455	194.431	13.8444	194.423	13.8436	194.438	13.842
194.533	13.8404	194.377	13.8473	194.392	13.8471	194.394	13.8469	194.376	13.8465	194.399	13.8465	194.407	13.8459	194.406	13.8451	194.397	13.8443	194.406	13.8426
194.507	13.8403	194.345	13.8472	194.365	13.8473	194.369	13.8476	194.344	13.8475	194.373	13.8462	194.374	13.8456	194.38	13.845	194.352	13.8444	194.38	13.8427
194.474	13.8406	194.32	13.8475	194.34	13.8478	194.324	13.8473	194.319	13.8476	194.328	13.847	194.349	13.8455	194.334	13.845	194.321	13.8444	194.355	13.8431
194.448	13.8411	194.294	13.8478	194.315	13.8473	194.292	13.8477	194.293	13.8476	194.303	13.8471	194.323	13.846	194.309	13.8452	194.295	13.8443	194.31	13.8436
194.422	13.8413	194.269	13.8478	194.269	13.8478	194.267	13.8481	194.268	13.8483	194.271	13.8468	194.279	13.8461	194.278	13.8455	194.27	13.8453	194.285	13.8433
194.376	13.8412	194.224	13.8482	194.238	13.8477	194.242	13.8487	194.223	13.8483	194.246	13.8472	194.254	13.847	194.253	13.8461	194.244	13.8449	194.253	13.8444
194.35	13.8415	194.199	13.8485	194.213	13.8477	194.216	13.8483	194.192	13.8481	194.221	13.8478	194.222	13.8468	194.227	13.8455	194.2	13.8452	194.228	13.8441
194.318	13.8418	194.168	13.8483	194.187	13.8486	194.172	13.8486	194.167	13.8485	194.195	13.8479	194.197	13.8472	194.183	13.8464	194.175	13.8459	194.203	13.8444
194.291	13.8421	194.142	13.8493	194.162	13.8484	194.147	13.8487	194.142	13.8489	194.151	13.8482	194.171	13.8468	194.157	13.8466	194.143	13.8455	194.178	13.8443
194.265	13.8425	194.117	13.8487	194.118	13.8491	194.115	13.8491	194.117	13.8487	194.12	13.8483	194.146	13.8475	194.126	13.8463	194.118	13.8455	194.133	13.8451
194.22	13.8419	194.073	13.8495	194.087	13.8496	194.09	13.8491	194.072	13.8491	194.095	13.8488	194.103	13.8481	194.101	13.8466	194.093	13.8462	194.102	13.845
194.193	13.8426	194.047	13.8491	194.061	13.8487	194.066	13.8493	194.041	13.8495	194.07	13.8487	194.071	13.8482	194.076	13.8469	194.049	13.8468	194.076	13.8449
194.161	13.843	194.016	13.8498	194.036	13.8498	194.021	13.8491	194.016	13.8495	194.045	13.849	194.045	13.8477	194.051	13.8476	194.023	13.8461	194.052	13.845
194.135	13.8434	193.991	13.85	194.011	13.8498	193.997	13.8499	193.992	13.8498	194	13.8491	194.021	13.8484	194.006	13.8475	193.993	13.8475	194.027	13.8461
194.109	13.8438	193.966	13.8506	193.967	13.8502	193.966	13.8508	193.967	13.8503	193.97	13.8496	193.996	13.8488	193.976	13.8478	193.967	13.8467	193.982	13.8459
194.083	13.8439	193.941	13.8498	193.936	13.8502	193.94	13.8503	193.923	13.8504	193.945	13.8496	193.952	13.8487	193.951	13.8476	193.943	13.8474	193.952	13.8457
194.036	13.8436	193.897	13.8505	193.911	13.8505	193.916	13.8506	193.897	13.851	193.92	13.8496	193.927	13.8489	193.926	13.848	193.918	13.8477	193.927	13.8464
194.004	13.8443	193.866	13.8506	193.886	13.8507	193.871	13.8505	193.866	13.8507	193.895	13.8494	193.896	13.8492	193.901	13.8481	193.874	13.8477	193.902	13.8468
193.978	13.8442	193.841	13.8514	193.862	13.8513	193.847	13.8516	193.842	13.8509	193.851	13.85	193.871	13.8491	193.857	13.8481	193.844	13.8483	193.877	13.8465
193.951	13.8442	193.816	13.8512	193.818	13.8515	193.816	13.8511	193.816	13.8508	193.821	13.8504	193.846	13.8499	193.832	13.8488	193.819	13.8483	193.833	13.8474
193.924	13.845	193.791	13.8514	193.793	13.8519	193.791	13.8514	193.792	13.8516	193.796	13.851	193.803	13.8502	193.801	13.8491	193.794	13.8488	193.807	13.8468
193.878	13.8453	193.747	13.8517	193.761	13.8512	193.766	13.852	193.748	13.8516	193.77	13.851	193.778	13.8499	193.776	13.8492	193.769	13.8486	193.778	13.8472
193.851	13.8455	193.716	13.8521	193.737	13.8515	193.742	13.852	193.717	13.852	193.746	13.8513	193.747	13.8503	193.752	13.8495	193.725	13.8486	193.753	13.848
193.819	13.8454	193.691	13.8517	193.712	13.8525	193.697	13.8523	193.692	13.8522	193.701	13.8513	193.721	13.8499	193.707	13.8494	193.7	13.8493	193.728	13.8475
193.793	13.8462	193.666	13.8521	193.687	13.8522	193.667	13.8524	193.668	13.8522	193.677	13.8519	193.697	13.8504	193.682	13.8495	193.669	13.8491	193.683	13.8479
193.766	13.8457	193.642	13.8524	193.643	13.8532	193.642	13.8528	193.641	13.8525	193.646	13.8514	193.653	13.8503	193.652	13.8499	193.644	13.8493	193.658	13.8481
193.719	13.8463	193.597	13.8527	193.612	13.8526	193.617	13.8527	193.599	13.8526	193.621	13.852	193.628	13.8512	193.627	13.8498	193.619	13.8497	193.628	13.8483
193.692	13.8465	193.572	13.8528	193.587	13.8526	193.592	13.8527	193.568	13.8534	193.596	13.8521	193.597	13.8507	193.602	13.85	193.576	13.8494	193.603	13.8484
193.66	13.8467	193.542	13.8532	193.562	13.8525	193.548	13.8534	193.542	13.8527	193.552	13.8527	193.572	13.8512	193.577	13.8508	193.551	13.8503	193.578	13.8485
193.633	13.8468	193.517	13.8534	193.537	13.8534	193.517	13.8536	193.517	13.8537	193.526	13.8524	193.547	13.8513	193.532	13.8508	193.52	13.8503	193.534	13.8494
193.606	13.8469	193.492	13.8532	193.493	13.8535	193.492	13.8537	193.493	13.8536	193.496	13.8526	193.522	13.8517	193.502	13.8506	193.495	13.8505	193.509	13.8491
193.58	13.8472	193.448	13.8543	193.462	13.8533	193.467	13.8536	193.448	13.8532	193.471	13.8525	193.479	13.8518	193.477	13.8508	193.469	13.8502	193.479	13.8491
193.532	13.8477	193.422	13.8537	193.437	13.8535	193.442	13.8542	193.417	13.8541	193.446	13.8531	193.447	13.853	193.452	13.8515	193.425	13.8505	193.454	13.849
193.499	13.8476	193.391	13.8544	193.412	13.854	193.398	13.8543	193.392	13.8539	193.421	13.853	193.422	13.8525	193.427	13.8519	193.401	13.8508	193.429	13.8495
193.472	13.8481	193.366	13.8542	193.387	13.8544	193.373	13.8545	193.367	13.8541	193.377	13.8535	193.397	13.8526	193.382	13.8516	193.37	13.8512	193.403	13.8498
193.445	13.8482	193.341	13.8547	193.343	13.8541	193.342	13.8547	193.342	13.8542	193.346	13.8532	193.372	13.8524	193.351	13.852	193.344	13.8514	193.359	13.8503
193.419	13.8483	193.316	13.855	193.312	13.8545	193.317	13.8547	193.298	13.854	193.321	13.8538	193.327	13.8528	193.326	13.8526	193.319	13.8512	193.328	13.8503
193.371	13.8488	193.271	13.8548	193.287	13.8548	193.292	13.8555	193.266	13.8547	193.295	13.8543	193.302	13.8532	193.301	13.8526	193.294	13.8516	193.303	13.8509
193.338	13.8485	193.24	13.8549	193.261	13.8551	193.247	13.8554	193.241	13.8546	193.27	13.8538	193.271	13.8534	193.275	13.8526	193.25	13.8516	193.277	13.8509
193.31	13.8485	193.215	13.8555	193.236	13.8554	193.222	13.8557	193.216	13.8557	193.225	13.8545	193.245	13.8535	193.231	13.8531	193.218	13.8524	193.252	13.8508
193.284	13.8489	193.19	13.8556	193.192	13.8553	193.19	13.8556	193.191	13.8553	193.194	13.8545	193.22	13.854	193.2	13.8533	193.192	13.8527	193.207	13.8506
193.257	13.8493	193.164	13.8556	193.166	13.8557	193.165	13.8563	193.146	13.855	193.168	13.855	193.176	13.8536	193.173	13.8536	193.167	13.8528	193.176	13.8514
193.209	13.8498	193.119	13.8552	193.135	13.8557	193.14	13.8564	193.12	13.8558	193.143	13.855	193.15	13.8541	193.148	13.853	193.142	13.8534	193.15	13.8517
193.175	13.8496	193.093	13.8567	193.109	13.8563	193.095	13.856	193.089	13.8559	193.117	13.855	193.118	13.854	193.123	13.8538	193.096	13.853	193.125	13.8515
193.148	13.8498	193.061	13.8568	193.084	13.8567	193.069	13.8563	193.063	13.8559	193.072	13.855	193.093	13.8545	193.077	13.8543	193.071	13.8534	193.099	13.8523
193.121	13.8503	193.036	13.8567	193.058	13.8565	193.037	13.8568	193.037	13.8563	193.047	13.8559	193.067	13.855	193.052	13.8545	193.039	13.8533	193.054	13.8527
193.093	13.8509	193.011	13.857	193.013	13.8571	193.012	13.857	192.993	13.857	193.015	13.8555	193.041	13.8553	193.02	13.8548	193.013	13.8536	193.028	13.8522
193.045	13.851	192.965	13.8567	192.982	13.8568	192.986	13.8572	192.966	13.8561	192.989	13.8561	192.996	13.8552	192.994	13.8546	192.988	13.8536	192.997	13.8521
193.011	13.8506	192.939	13.8574	192.956	13.8574	192.96	13.8575	192.934	13.8572	192.964	13.8567	192.964	13.8552	192.969	13.8553	192.942	13.8541	192.971	13.8526
192.984	13.851	192.907	13.8576	192.93	13.8576	192.915	13.8579	192.908	13.8571	192.918	13.856	192.939	13.8555	192.943	13.855	192.917	13.8543	192.946	13.8533
192.957	13.8513	192.882	13.8575	192.905	13.8578	192.883	13.8572	192.882	13.8572	192.892	13.8565	192.912	13.8556	192.897	13.8552	192.885	13.8543	192.9	13.8533
192.929	13.8515	192.856	13.8579	192.859	13.8581	192.857	13.8575	192.857	13.8575	192.861	13.8569	192.887	13.8564	192.865	13.8556	192.859	13.8551	192.874	13.8537
192.881	13.8517	192.81	13.8583	192.827	13.8582	192.831	13.858	192.811	13.8577	192.834	13.8571	192.842	13.8563	192.839	13.8554	192.833	13.8544	192.842	13.8535
192.853	13.8524	192.784	13.8585	192.801	13.8585	192.805	13.8582	192.779	13.8575	192.808	13.8573	192.809	13.8563	192.814	13.8557	192.808	13.8555	192.815	13.8534
192.82	13.8525	192.752	13.8583	192.775	13.8582	192.76	13.8583	192.753	13.8583	192.782	13.8576	192.783	13.8564	192.787	13.8557	192.762	13.855	192.79	13.8539
192.792	13.8524	192.726	13.8588	192.749	13.8586	192.728	13.8591	192.727	13.8582	192.736	13.8573	192.757	13.857	192.741	13.8558	192.729	13.8554	192.763	13.8541
192.764	13.8528	192.7	13.8588	192.704	13.8594	192.701	13.8589	192.701	13.8589	192.704	13.8577	192.731	13.8577	192.715	13.8565	192.703	13.856	192.717	13.854
192.737	13.8531	192.674	13.8589	192.678	13.8592	192.675	13.859	192.655	13.8589	192.678	13.8583	192.685	13.8573	192.683	13.8568	192.677	13.856	192.685	13.8546
192.688	13.8528	192.627	13.8595	192.645	13.8592	192.649	13.8593	192.629	13.8591	192.651	13.858	192.652	13.8576	192.656	13.8565	192.651	13.856	192.658	13.8548
192.653	13.8534	192.595	13.8594	192.619	13.8592	192.603	13.8599	192.595	13.8595	192.625	13.8586	192.625	13.8581	192.63	13.8573	192.605	13.8566	192.632	13.8549
192.625	13.8537	192.568	13.859	192.592	13.8597	192.576	13.8597	192.569	13.8595	192.578	13.8586	192.599	13.8576	192.584	13.8571	192.572	13.8562	192.606	13.8557
192.598	13.8541	192.542	13.86	192.547	13.86	192.543	13.86	192.543	13.8595	192.552	13.8589	192.572	13.8585	192.557	13.857	192.545	13.8569	192.558	13.8556
192.57	13.8544	192.515	13.86	192.519	13.8602	192.517	13.8609	192.496	13.8601	192.519	13.8587	192.526	13.8588	192.524	13.8576	192.519	13.8568	192.526	13.8558
192.521	13.8542	192.468	13.8603	192.487	13.8598	192.49	13.8603	192.47	13.8597	192.493	13.8594	192.5	13.8581	192.498	13.8575	192.492	13.8564	192.5	13.8558
192.486	13.8542	192.441	13.8604	192.46	13.8602	192.462	13.8609	192.436	13.8604	192.466	13.8593	192.467	13.8587	192.472	13.8581	192.446	13.8571	192.474	13.8556
192.458	13.8552	192.409	13.8604	192.433	13.8607	192.417	13.861	192.409	13.8604	192.418	13.8596	192.44	13.8595	192.445	13.8583	192.418	13.8572	192.447	13.8561
192.43	13.8549	192.381	13.861	192.387	13.861	192.384	13.8612	192.383	13.8609	192.392	13.8597	192.413	13.8593	192.397	13.8589	192.385	13.8577	192.399	13.8562
192.402	13.8557	192.355	13.8607	192.36	13.8609	192.357	13.8608	192.336	13.8605	192.359	13.8604	192.387	13.8591	192.364	13.8585	192.358	13.8578	192.372	13.8562
192.352	13.8556	192.308	13.8613	192.327	13.8614	192.33	13.8616	192.309	13.861	192.332	13.86	192.34	13.8599	192.337	13.8586	192.331	13.8581	192.34	13.8569
192.318	13.8555	192.28	13.8611	192.3	13.8614	192.283	13.8615	192.276	13.8612	192.305	13.861	192.306	13.8599	192.31	13.8591	192.285	13.8584	192.313	13.8572
192.29	13.856	192.248	13.8618	192.273	13.8619	192.256	13.8619	192.248	13.8617	192.258	13.8606	192.279	13.8602	192.284	13.859	192.257	13.8582	192.286	13.8573
192.261	13.8559	192.22	13.8623	192.246	13.8618	192.222	13.8619	192.221	13.8618	192.231	13.8612	192.252	13.8602	192.236	13.8593	192.224	13.8583	192.238	13.8575
192.233	13.8561	192.193	13.862	192.199	13.8621	192.195	13.8623	192.194	13.8618	192.198	13.8611	192.225	13.8605	192.202	13.8597	192.197	13.8588	192.211	13.8574
192.184	13.8567	192.167	13.8625	192.165	13.8623	192.168	13.8629	192.147	13.8626	192.171	13.8611	192.178	13.8612	192.175	13.8599	192.17	13.8595	192.178	13.8582
192.149	13.8572	192.118	13.8627	192.138	13.8624	192.141	13.863	192.113	13.8625	192.144	13.8615	192.143	13.8608	192.148	13.8603	192.122	13.8589	192.151	13.8583
192.121	13.8571	192.085	13.8627	192.111	13.8638	192.093	13.8628	192.085	13.8628	192.116	13.8613	192.117	13.8619	192.121	13.8602	192.095	13.8593	192.124	13.8584
192.093	13.8574	192.058	13.8628	192.084	13.8629	192.06	13.8631	192.058	13.8628	192.068	13.8618	192.088	13.8613	192.073	13.8606	192.061	13.8596	192.097	13.8585
192.065	13.8575	192.031	13.8631	192.036	13.8631	192.032	13.8636	192.031	13.8632	192.034	13.8622	192.062	13.8619	192.039	13.8609	192.034	13.8598	192.049	13.8594
192.015	13.8577	192.003	13.8635	192.002	13.8632	192.006	13.8633	191.983	13.863	192.007	13.8625	192.015	13.862	192.012	13.8611	192.006	13.8599	192.015	13.8591
191.987	13.858	191.955	13.8639	191.975	13.8639	191.978	13.864	191.949	13.8636	191.98	13.8622	191.987	13.8619	191.985	13.8613	191.979	13.8604	191.988	13.859
191.952	13.8584	191.921	13.8636	191.947	13.8645	191.93	13.8643	191.921	13.8629	191.952	13.8626	191.952	13.862	191.957	13.8614	191.931	13.8609	191.96	13.8595
191.923	13.8587	191.894	13.8643	191.92	13.8643	191.896	13.8639	191.894	13.8642	191.904	13.8634	191.925	13.8624	191.908	13.8616	191.896	13.8603	191.933	13.8594
191.895	13.8589	191.866	13.8644	191.872	13.8643	191.869	13.8644	191.866	13.8639	191.87	13.8627	191.897	13.8632	191.88	13.8624	191.869	13.8609	191.884	13.86
191.845	13.8589	191.839	13.8647	191.837	13.8648	191.841	13.8644	191.818	13.8644	191.843	13.8635	191.849	13.8625	191.847	13.8619	191.841	13.8611	191.856	13.8602
191.817	13.8593	191.79	13.8646	191.81	13.8648	191.813	13.8648	191.783	13.8647	191.815	13.8638	191.821	13.8628	191.819	13.8623	191.814	13.8616	191.822	13.8598
191.782	13.8597	191.762	13.8651	191.782	13.8651	191.765	13.8649	191.756	13.8648	191.788	13.8642	191.787	13.8636	191.791	13.8625	191.765	13.8619	191.794	13.8605
191.753	13.86	191.727	13.8655	191.755	13.8658	191.737	13.8656	191.728	13.8648	191.738	13.8643	191.759	13.8638	191.741	13.8624	191.737	13.8613	191.767	13.8607
191.725	13.86	191.7	13.866	191.706	13.8653	191.702	13.8654	191.701	13.8653	191.711	13.8643	191.731	13.8637	191.714	13.863	191.703	13.8623	191.718	13.8611
191.697	13.8601	191.672	13.8658	191.678	13.8656	191.675	13.8655	191.651	13.8649	191.677	13.8643	191.703	13.8642	191.679	13.8633	191.675	13.8622	191.69	13.8615
191.647	13.8601	191.623	13.866	191.643	13.8657	191.647	13.8664	191.623	13.8654	191.649	13.8645	191.655	13.8645	191.652	13.8637	191.647	13.8627	191.656	13.8613
191.612	13.8608	191.596	13.8664	191.616	13.8666	191.598	13.8664	191.589	13.8659	191.62	13.8649	191.62	13.864	191.624	13.8631	191.598	13.8628	191.627	13.8618
191.583	13.8605	191.56	13.8663	191.588	13.8665	191.57	13.8661	191.561	13.866	191.571	13.8647	191.592	13.864	191.596	13.8636	191.57	13.8631	191.6	13.8622
191.555	13.861	191.532	13.8664	191.56	13.8669	191.535	13.8664	191.533	13.8666	191.543	13.8654	191.564	13.8644	191.546	13.8639	191.535	13.8635	191.55	13.8616
191.527	13.8615	191.505	13.8666	191.511	13.8671	191.507	13.8672	191.505	13.8665	191.509	13.8656	191.536	13.8648	191.512	13.8642	191.507	13.863	191.522	13.8622
191.476	13.8611	191.476	13.8664	191.476	13.8674	191.479	13.8669	191.456	13.8665	191.481	13.8658	191.488	13.8652	191.484	13.8645	191.479	13.8632	191.488	13.8626
191.441	13.8618	191.428	13.8666	191.448	13.8674	191.451	13.8671	191.421	13.8671	191.452	13.8662	191.452	13.8656	191.456	13.8648	191.451	13.8639	191.46	13.8628
191.412	13.8619	191.393	13.867	191.42	13.8674	191.402	13.8679	191.392	13.8668	191.402	13.8664	191.423	13.8656	191.428	13.8651	191.401	13.8638	191.432	13.8624
191.383	13.8622	191.364	13.8678	191.392	13.8679	191.367	13.8679	191.365	13.8673	191.374	13.8668	191.395	13.8658	191.378	13.865	191.366	13.8643	191.404	13.8628
191.355	13.8625	191.336	13.8675	191.343	13.8687	191.338	13.8679	191.336	13.8674	191.34	13.8667	191.367	13.8662	191.35	13.8656	191.338	13.8646	191.353	13.8637
191.305	13.8629	191.308	13.8676	191.307	13.8684	191.31	13.8678	191.287	13.868	191.311	13.8667	191.318	13.8665	191.315	13.8652	191.31	13.8644	191.319	13.8641
191.276	13.8637	191.258	13.8682	191.28	13.8685	191.282	13.8684	191.251	13.8685	191.283	13.8669	191.29	13.8668	191.286	13.8661	191.282	13.8653	191.291	13.864
191.24	13.8634	191.223	13.8686	191.251	13.8682	191.232	13.8687	191.224	13.8684	191.255	13.8671	191.254	13.8671	191.258	13.866	191.232	13.8651	191.263	13.8638
191.212	13.8632	191.195	13.869	191.222	13.8688	191.197	13.8687	191.195	13.8681	191.205	13.8678	191.226	13.8669	191.207	13.8662	191.204	13.8657	191.234	13.8642
191.184	13.8638	191.166	13.8688	191.173	13.8691	191.169	13.869	191.166	13.8687	191.171	13.8679	191.197	13.8676	191.179	13.8662	191.168	13.8659	191.184	13.8645
191.133	13.8639	191.138	13.8692	191.137	13.8696	191.14	13.8697	191.117	13.8684	191.142	13.8681	191.148	13.8675	191.144	13.8666	191.14	13.8658	191.149	13.8646
191.105	13.8638	191.088	13.8695	191.11	13.8694	191.112	13.8693	191.088	13.8692	191.113	13.8686	191.12	13.8675	191.116	13.8667	191.111	13.8663	191.121	13.8649
191.07	13.8646	191.059	13.8696	191.081	13.87	191.062	13.8697	191.053	13.8694	191.085	13.869	191.084	13.868	191.088	13.8673	191.061	13.8665	191.093	13.865
191.042	13.8643	191.025	13.8697	191.053	13.8705	191.027	13.87	191.024	13.8699	191.035	13.8683	191.055	13.8687	191.037	13.8671	191.032	13.8667	191.064	13.8651
191.013	13.8645	190.996	13.8703	191.003	13.8696	190.999	13.8701	190.997	13.8701	191	13.8694	191.027	13.8688	191.009	13.8678	190.997	13.867	191.014	13.8657
190.963	13.8652	190.968	13.8706	190.974	13.8711	190.97	13.8707	190.946	13.8702	190.971	13.8693	190.998	13.8685	190.974	13.8684	190.969	13.8665	190.979	13.8657
190.934	13.8655	190.917	13.8707	190.939	13.8706	190.942	13.8708	190.917	13.8695	190.943	13.8694	190.948	13.8688	190.945	13.8682	190.94	13.8677	190.95	13.8656
190.899	13.8659	190.889	13.8704	190.911	13.8706	190.891	13.8708	190.882	13.8708	190.914	13.8695	190.912	13.8693	190.916	13.8678	190.89	13.8672	190.922	13.866
190.871	13.8661	190.853	13.872	190.883	13.8712	190.863	13.8711	190.853	13.8707	190.863	13.8694	190.884	13.8694	190.888	13.8682	190.861	13.868	190.893	13.8665
190.842	13.8662	190.825	13.8715	190.832	13.871	190.827	13.8717	190.825	13.8709	190.835	13.8701	190.855	13.8691	190.837	13.8691	190.825	13.8678	190.842	13.8663
190.814	13.8669	190.797	13.8716	190.804	13.8713	190.799	13.8714	190.775	13.871	190.8	13.8706	190.827	13.8694	190.802	13.8683	190.797	13.868	190.814	13.867
190.763	13.8665	190.768	13.8715	190.768	13.8719	190.77	13.8714	190.746	13.8712	190.771	13.8708	190.776	13.8706	190.774	13.8695	190.768	13.8685	190.779	13.8666
190.728	13.867	190.717	13.872	190.739	13.8718	190.742	13.8722	190.711	13.8719	190.743	13.8713	190.74	13.8701	190.745	13.8693	190.74	13.8685	190.75	13.8678
190.7	13.8669	190.682	13.8722	190.711	13.8724	190.691	13.8725	190.682	13.872	190.714	13.8712	190.712	13.8705	190.716	13.8696	190.69	13.8689	190.721	13.8682
190.671	13.8673	190.653	13.8731	190.682	13.8731	190.655	13.8723	190.654	13.8722	190.663	13.8711	190.683	13.8708	190.665	13.8698	190.654	13.869	190.671	13.8676
190.643	13.868	190.624	13.8724	190.631	13.8733	190.627	13.8724	190.603	13.8722	190.628	13.8715	190.655	13.8705	190.636	13.8703	190.624	13.8691	190.642	13.8677
190.592	13.8677	190.596	13.8728	190.596	13.873	190.598	13.8729	190.574	13.8727	190.599	13.8717	190.605	13.871	190.601	13.8707	190.595	13.8695	190.606	13.8683
190.564	13.8682	190.546	13.8734	190.567	13.8736	190.569	13.8728	190.538	13.8725	190.571	13.872	190.576	13.8714	190.572	13.8704	190.567	13.87	190.578	13.8684
190.529	13.8686	190.51	13.8733	190.539	13.8733	190.519	13.8737	190.51	13.8725	190.542	13.872	190.539	13.8717	190.543	13.8707	190.517	13.87	190.549	13.8687
190.501	13.8685	190.481	13.8733	190.51	13.8739	190.483	13.8737	190.481	13.8729	190.491	13.8724	190.511	13.8719	190.492	13.8713	190.488	13.8699	190.52	13.8689
190.472	13.8688	190.452	13.8738	190.459	13.8741	190.455	13.8741	190.452	13.8732	190.455	13.8725	190.482	13.8724	190.464	13.8709	190.452	13.8706	190.47	13.8691
190.422	13.8692	190.424	13.8745	190.424	13.8746	190.426	13.8744	190.402	13.8739	190.426	13.8728	190.432	13.8724	190.428	13.8715	190.423	13.8703	190.434	13.8694
190.393	13.8692	190.373	13.8745	190.395	13.8746	190.398	13.8737	190.365	13.8736	190.398	13.873	190.404	13.8725	190.399	13.8715	190.394	13.8707	190.406	13.8698
190.359	13.8694	190.344	13.8746	190.366	13.8742	190.347	13.8741	190.337	13.8741	190.369	13.8735	190.367	13.873	190.371	13.8719	190.344	13.8713	190.377	13.87
190.33	13.87	190.309	13.8747	190.337	13.8747	190.311	13.8749	190.308	13.8743	190.318	13.8734	190.338	13.8729	190.342	13.872	190.315	13.8712	190.348	13.8696
190.302	13.8701	190.281	13.8755	190.287	13.875	190.282	13.8746	190.279	13.8745	190.283	13.8736	190.309	13.8736	190.291	13.8724	190.28	13.8716	190.297	13.8707
190.274	13.8698	190.252	13.8752	190.258	13.8758	190.254	13.8753	190.229	13.8747	190.254	13.8735	190.28	13.8734	190.256	13.8723	190.25	13.8729	190.262	13.8703
190.224	13.8701	190.201	13.8754	190.222	13.8752	190.225	13.8755	190.201	13.8749	190.226	13.874	190.231	13.8736	190.226	13.873	190.222	13.872	190.233	13.8711
190.189	13.8707	190.173	13.8755	190.194	13.8761	190.174	13.8757	190.164	13.8756	190.197	13.8749	190.193	13.8742	190.198	13.8732	190.171	13.8724	190.204	13.8709
190.16	13.8709	190.137	13.8756	190.164	13.8764	190.145	13.8759	190.136	13.8755	190.146	13.8743	190.164	13.874	190.169	13.8735	190.143	13.8728	190.175	13.8712
190.132	13.8713	190.108	13.8768	190.136	13.8762	190.109	13.8759	190.107	13.8758	190.111	13.8749	190.136	13.8745	190.117	13.8739	190.106	13.8725	190.125	13.8713
190.104	13.8709	190.079	13.8763	190.086	13.8764	190.081	13.877	190.056	13.8757	190.082	13.8753	190.107	13.8748	190.082	13.8738	190.077	13.8729	190.089	13.8719
190.054	13.8715	190.05	13.8768	190.05	13.8765	190.052	13.8764	190.028	13.8761	190.053	13.875	190.057	13.8747	190.053	13.8741	190.048	13.8731	190.06	13.872
190.019	13.8722	190	13.8769	190.022	13.8768	190.002	13.8767	189.992	13.8762	190.024	13.8756	190.028	13.8752	190.024	13.8742	190.02	13.8734	190.032	13.8719
189.991	13.872	189.964	13.8775	189.992	13.877	189.973	13.8767	189.963	13.8767	189.973	13.8759	189.992	13.8757	189.996	13.8744	189.969	13.8738	190.003	13.8721
189.962	13.8722	189.935	13.8775	189.963	13.8779	189.937	13.8768	189.935	13.877	189.944	13.8758	189.963	13.8751	189.945	13.8747	189.933	13.8739	189.952	13.8727
189.933	13.8725	189.907	13.878	189.913	13.8778	189.909	13.8773	189.884	13.8773	189.909	13.876	189.934	13.8758	189.916	13.8744	189.904	13.8741	189.923	13.873
189.884	13.8731	189.878	13.8779	189.877	13.8782	189.88	13.8773	189.855	13.8769	189.88	13.876	189.885	13.8763	189.881	13.8751	189.876	13.874	189.888	13.8734
189.856	13.8732	189.827	13.8782	189.849	13.8779	189.851	13.8776	189.82	13.8772	189.852	13.8772	189.855	13.876	189.852	13.8753	189.846	13.8742	189.859	13.8731
189.821	13.873	189.791	13.8781	189.82	13.8781	189.8	13.8778	189.791	13.8779	189.8	13.8772	189.819	13.8765	189.823	13.875	189.796	13.8749	189.83	13.8738
189.793	13.874	189.763	13.8786	189.791	13.8788	189.764	13.8776	189.762	13.8783	189.772	13.8773	189.79	13.8767	189.772	13.8753	189.768	13.8748	189.779	13.8737
189.765	13.8739	189.734	13.8791	189.74	13.8789	189.736	13.8787	189.734	13.8783	189.736	13.8779	189.761	13.8767	189.744	13.8759	189.731	13.8754	189.751	13.8738
189.715	13.8737	189.705	13.8788	189.712	13.8794	189.707	13.8785	189.683	13.8784	189.708	13.878	189.733	13.8768	189.708	13.8762	189.703	13.8755	189.715	13.874
189.686	13.8743	189.655	13.8791	189.676	13.8796	189.678	13.8787	189.647	13.879	189.679	13.8778	189.683	13.8772	189.679	13.8768	189.675	13.8757	189.686	13.8739
189.652	13.8743	189.626	13.8794	189.648	13.8796	189.627	13.8796	189.618	13.8786	189.65	13.8784	189.646	13.878	189.65	13.8764	189.624	13.8762	189.657	13.8744
189.624	13.8748	189.59	13.8795	189.619	13.8796	189.592	13.8797	189.59	13.8792	189.599	13.8785	189.617	13.8777	189.622	13.877	189.595	13.8761	189.629	13.8757
189.596	13.8749	189.562	13.8798	189.568	13.8798	189.563	13.8799	189.56	13.8792	189.564	13.8783	189.589	13.878	189.571	13.8773	189.559	13.8766	189.578	13.8755
189.546	13.8756	189.533	13.8801	189.54	13.8802	189.535	13.8798	189.511	13.8792	189.535	13.8786	189.56	13.8785	189.536	13.8774	189.53	13.8768	189.542	13.8753
189.518	13.8758	189.504	13.8802	189.504	13.8806	189.506	13.8802	189.475	13.8799	189.506	13.8789	189.51	13.8783	189.506	13.8776	189.501	13.8772	189.514	13.8757
189.483	13.8756	189.453	13.8808	189.475	13.8808	189.456	13.8803	189.446	13.8802	189.477	13.8794	189.474	13.8785	189.478	13.8782	189.452	13.8775	189.486	13.8759
189.456	13.8758	189.418	13.8809	189.447	13.8814	189.42	13.8807	189.417	13.8803	189.427	13.8793	189.445	13.8791	189.45	13.8779	189.423	13.8773	189.456	13.8757
189.427	13.8763	189.39	13.881	189.396	13.8809	189.392	13.8807	189.388	13.8803	189.391	13.8798	189.416	13.8791	189.398	13.8782	189.387	13.8782	189.406	13.8768
189.378	13.8759	189.361	13.8811	189.367	13.8815	189.363	13.881	189.338	13.881	189.363	13.8798	189.387	13.8798	189.363	13.8787	189.358	13.8776	189.37	13.8763
189.349	13.8762	189.333	13.8817	189.331	13.8818	189.335	13.8815	189.31	13.8815	189.334	13.8802	189.338	13.8797	189.334	13.8785	189.329	13.8777	189.342	13.8769
189.315	13.877	189.282	13.8815	189.303	13.8818	189.285	13.8816	189.274	13.8813	189.305	13.8805	189.309	13.8801	189.306	13.8788	189.301	13.8786	189.314	13.8772
189.287	13.8768	189.246	13.8823	189.274	13.8821	189.256	13.882	189.245	13.8819	189.255	13.8802	189.273	13.8798	189.277	13.8791	189.25	13.8785	189.285	13.877
189.259	13.8768	189.218	13.8825	189.246	13.8827	189.22	13.8814	189.217	13.8819	189.226	13.8808	189.244	13.8802	189.227	13.8795	189.215	13.8789	189.234	13.8775
189.231	13.8774	189.189	13.8827	189.196	13.8827	189.191	13.8818	189.167	13.8822	189.192	13.8809	189.215	13.8807	189.198	13.8795	189.187	13.8795	189.206	13.8777
189.182	13.8773	189.161	13.8832	189.16	13.8832	189.163	13.8823	189.138	13.8823	189.163	13.8815	189.166	13.8807	189.163	13.8796	189.158	13.8788	189.171	13.8778
189.147	13.8782	189.111	13.8831	189.132	13.8832	189.113	13.8831	189.103	13.882	189.134	13.8817	189.137	13.8813	189.135	13.8798	189.129	13.8797	189.142	13.8783
189.119	13.8779	189.082	13.8833	189.103	13.8833	189.085	13.8833	189.074	13.8827	189.105	13.8814	189.101	13.8813	189.106	13.8804	189.079	13.8797	189.113	13.8782
189.091	13.8785	189.047	13.8834	189.074	13.8838	189.049	13.8828	189.046	13.8827	189.055	13.8818	189.073	13.8816	189.078	13.8806	189.043	13.8801	189.063	13.8785
189.064	13.8789	189.018	13.8837	189.025	13.884	189.02	13.8835	189.018	13.8833	189.02	13.8826	189.044	13.8817	189.028	13.8808	189.015	13.8796	189.034	13.8788
189.014	13.8789	188.99	13.8839	188.989	13.8841	188.993	13.8833	188.967	13.8835	188.991	13.8822	189.015	13.8819	188.992	13.8814	188.987	13.8808	189	13.8794
188.979	13.8791	188.939	13.8842	188.961	13.884	188.964	13.8837	188.932	13.8841	188.963	13.8827	188.966	13.882	188.964	13.8809	188.958	13.8808	188.971	13.8787
188.951	13.8792	188.911	13.884	188.932	13.885	188.913	13.8843	188.904	13.8839	188.935	13.8835	188.93	13.8821	188.935	13.8812	188.909	13.8816	188.943	13.8795
188.924	13.8797	188.876	13.8842	188.904	13.8847	188.879	13.8844	188.875	13.8843	188.884	13.8832	188.902	13.8827	188.907	13.8811	188.88	13.8814	188.893	13.8797
188.896	13.8802	188.847	13.8848	188.853	13.885	188.85	13.8845	188.847	13.884	188.85	13.8833	188.874	13.8824	188.857	13.8814	188.845	13.8812	188.865	13.8795
188.846	13.8804	188.819	13.8848	188.825	13.8854	188.821	13.8849	188.797	13.8849	188.821	13.8829	188.845	13.8825	188.822	13.8821	188.816	13.8816	188.829	13.8799
188.818	13.8802	188.791	13.885	188.79	13.8856	188.792	13.8852	188.762	13.8853	188.793	13.8837	188.796	13.8835	188.793	13.882	188.788	13.8819	188.801	13.8809
188.784	13.8807	188.74	13.8858	188.762	13.8859	188.743	13.8853	188.733	13.8849	188.765	13.8838	188.768	13.8833	188.765	13.8824	188.759	13.8818	188.773	13.8809
188.756	13.8808	188.705	13.8858	188.733	13.8864	188.708	13.8857	188.705	13.8852	188.715	13.8843	188.731	13.884	188.736	13.8831	188.709	13.8822	188.745	13.881
188.728	13.8814	188.677	13.8863	188.683	13.8863	188.679	13.8859	188.677	13.8859	188.68	13.8847	188.703	13.8838	188.686	13.8831	188.674	13.8825	188.695	13.8814
188.679	13.8817	188.648	13.8863	188.655	13.8864	188.651	13.8863	188.627	13.886	188.651	13.8849	188.675	13.8844	188.651	13.883	188.646	13.8823	188.66	13.8813
188.652	13.8814	188.62	13.8864	188.619	13.8863	188.623	13.8861	188.599	13.8858	188.623	13.8849	188.626	13.8844	188.623	13.8835	188.618	13.8828	188.631	13.8812
188.617	13.8821	188.569	13.8866	188.591	13.8871	188.574	13.8864	188.564	13.8867	188.595	13.8851	188.597	13.8848	188.595	13.8841	188.589	13.8835	188.603	13.8816
188.589	13.8827	188.535	13.8864	188.563	13.8871	188.545	13.8866	188.535	13.8867	188.544	13.8859	188.561	13.8847	188.566	13.884	188.54	13.8835	188.575	13.8821
188.561	13.8821	188.507	13.8874	188.535	13.8872	188.51	13.8864	188.507	13.8864	188.517	13.8856	188.534	13.8858	188.516	13.884	188.505	13.8838	188.525	13.8824
188.534	13.8826	188.478	13.8875	188.485	13.8873	188.482	13.8871	188.457	13.8869	188.482	13.8857	188.505	13.8853	188.488	13.8844	188.476	13.8839	188.49	13.8823
188.484	13.8825	188.45	13.8877	188.45	13.888	188.454	13.8875	188.429	13.8872	188.453	13.8859	188.456	13.886	188.454	13.8851	188.448	13.8843	188.462	13.8834
188.45	13.883	188.4	13.888	188.422	13.8881	188.404	13.8877	188.394	13.8877	188.425	13.8861	188.428	13.8862	188.425	13.8847	188.42	13.8851	188.434	13.8829
188.422	13.8835	188.372	13.8882	188.394	13.8882	188.376	13.888	188.366	13.8874	188.375	13.8867	188.393	13.8861	188.397	13.8854	188.37	13.8847	188.405	13.883
188.394	13.883	188.337	13.8882	188.365	13.8887	188.341	13.8883	188.337	13.8882	188.347	13.887	188.364	13.8864	188.347	13.8853	188.335	13.885	188.355	13.8837
188.366	13.8838	188.309	13.8887	188.316	13.8892	188.313	13.8887	188.289	13.8879	188.312	13.8868	188.336	13.8861	188.319	13.886	188.308	13.8848	188.327	13.8833
188.317	13.8839	188.281	13.8893	188.28	13.8894	188.285	13.8885	188.26	13.8884	188.285	13.8876	188.308	13.8873	188.284	13.8858	188.279	13.8855	188.293	13.8837
188.283	13.8845	188.253	13.8894	188.252	13.8895	188.236	13.8886	188.225	13.8889	188.257	13.8875	188.259	13.8868	188.256	13.8857	188.25	13.8853	188.265	13.8838
188.255	13.8842	188.203	13.8885	188.224	13.8897	188.208	13.8889	188.197	13.8889	188.228	13.8878	188.223	13.887	188.228	13.886	188.202	13.8858	188.237	13.884
188.227	13.8847	188.169	13.8898	188.196	13.8896	188.172	13.8887	188.169	13.8898	188.179	13.8881	188.195	13.8874	188.2	13.8868	188.173	13.8864	188.187	13.8849
188.2	13.8848	188.141	13.8895	188.147	13.89	188.144	13.889	188.141	13.8894	188.144	13.8879	188.167	13.8877	188.15	13.8869	188.138	13.8861	188.159	13.8849
188.15	13.8852	188.113	13.8902	188.119	13.8905	188.116	13.8899	188.092	13.8901	188.116	13.8887	188.138	13.8879	188.115	13.8865	188.11	13.8864	188.124	13.8849
188.116	13.8858	188.084	13.8903	188.084	13.8908	188.088	13.8897	188.057	13.8898	188.088	13.889	188.09	13.8882	188.087	13.8869	188.082	13.8868	188.096	13.8854
188.088	13.8858	188.035	13.8908	188.055	13.8908	188.039	13.8902	188.029	13.8903	188.06	13.889	188.062	13.8886	188.059	13.8878	188.054	13.887	188.068	13.8856
188.06	13.8857	188	13.8911	188.027	13.891	188.004	13.8904	188.001	13.8905	188.01	13.889	188.027	13.8889	188.031	13.8875	188.005	13.887	188.04	13.8857
188.033	13.8865	187.972	13.8912	188	13.8913	187.976	13.8908	187.973	13.891	187.976	13.8895	187.999	13.8887	187.982	13.8876	187.97	13.8873	187.99	13.8851
187.984	13.8865	187.944	13.8912	187.95	13.8913	187.948	13.8906	187.924	13.8911	187.948	13.8899	187.971	13.8891	187.947	13.888	187.942	13.8872	187.956	13.8858
187.956	13.8865	187.916	13.8916	187.915	13.8916	187.92	13.8914	187.889	13.8912	187.92	13.8898	187.923	13.8892	187.919	13.888	187.914	13.8877	187.928	13.8862
187.922	13.8864	187.866	13.8914	187.887	13.8921	187.871	13.8913	187.861	13.8912	187.892	13.8903	187.894	13.8894	187.891	13.8888	187.886	13.8878	187.9	13.8866
187.894	13.8875	187.832	13.8922	187.859	13.8919	187.836	13.8914	187.833	13.8917	187.843	13.89	187.858	13.8894	187.863	13.8887	187.837	13.8877	187.872	13.8866
187.867	13.8872	187.804	13.8922	187.832	13.8925	187.808	13.8919	187.805	13.8917	187.815	13.8905	187.831	13.8902	187.815	13.8889	187.803	13.8879	187.823	13.8872
187.839	13.8875	187.776	13.8922	187.783	13.8924	187.78	13.8922	187.756	13.892	187.78	13.891	187.803	13.8903	187.786	13.8902	187.774	13.8886	187.788	13.8879
187.79	13.8873	187.748	13.893	187.748	13.8926	187.753	13.8925	187.729	13.8919	187.752	13.8912	187.755	13.8903	187.752	13.8898	187.746	13.8887	187.761	13.8877
187.755	13.8881	187.699	13.8929	187.72	13.8932	187.704	13.8924	187.693	13.8922	187.724	13.8915	187.726	13.8907	187.724	13.8894	187.719	13.8884	187.732	13.8876
187.727	13.888	187.67	13.8936	187.692	13.8935	187.676	13.8928	187.665	13.8923	187.696	13.8913	187.691	13.891	187.696	13.8902	187.669	13.8895	187.704	13.8877
187.699	13.8887	187.636	13.8934	187.664	13.8937	187.641	13.8932	187.638	13.8929	187.647	13.8918	187.663	13.8915	187.647	13.89	187.635	13.8889	187.655	13.8886
187.671	13.8883	187.607	13.8934	187.615	13.8936	187.613	13.8933	187.61	13.8932	187.612	13.8919	187.635	13.8912	187.619	13.8904	187.607	13.8895	187.627	13.8885
187.623	13.8884	187.58	13.8943	187.581	13.8943	187.586	13.8939	187.561	13.8929	187.585	13.8924	187.607	13.8913	187.584	13.8905	187.579	13.8899	187.594	13.8889
187.588	13.8892	187.531	13.8942	187.552	13.8942	187.536	13.8937	187.526	13.8938	187.557	13.8923	187.559	13.8919	187.557	13.8908	187.551	13.8898	187.565	13.8889
187.56	13.8895	187.503	13.8948	187.524	13.8941	187.508	13.8941	187.499	13.8941	187.529	13.8919	187.524	13.8918	187.529	13.891	187.503	13.8906	187.538	13.889
187.533	13.8892	187.468	13.8945	187.496	13.8951	187.474	13.8938	187.471	13.8938	187.48	13.8929	187.496	13.8923	187.501	13.8915	187.475	13.8904	187.488	13.8889
187.505	13.8898	187.441	13.8948	187.447	13.8949	187.445	13.8941	187.443	13.8938	187.446	13.8928	187.468	13.8922	187.452	13.8916	187.44	13.8905	187.461	13.8898
187.456	13.8899	187.413	13.8951	187.413	13.8954	187.418	13.8947	187.394	13.8949	187.417	13.8936	187.441	13.8928	187.418	13.8917	187.413	13.8913	187.426	13.8899
187.422	13.89	187.385	13.8952	187.385	13.8954	187.39	13.895	187.359	13.8947	187.39	13.8937	187.392	13.8928	187.39	13.8923	187.385	13.8914	187.398	13.8908
187.394	13.8901	187.336	13.8957	187.357	13.896	187.341	13.895	187.331	13.8947	187.362	13.8941	187.357	13.8931	187.362	13.8924	187.357	13.8914	187.371	13.8902
187.366	13.8907	187.302	13.8955	187.33	13.8959	187.307	13.8953	187.304	13.8953	187.313	13.8936	187.329	13.8934	187.334	13.8929	187.308	13.8918	187.343	13.8908
187.338	13.8908	187.273	13.8964	187.281	13.8961	187.279	13.8957	187.276	13.8954	187.285	13.8941	187.301	13.8937	187.285	13.8924	187.274	13.892	187.294	13.8908
187.289	13.8911	187.246	13.8963	187.253	13.8965	187.252	13.8958	187.228	13.8957	187.251	13.8947	187.274	13.8939	187.257	13.8926	187.246	13.8929	187.26	13.891
187.261	13.891	187.218	13.8961	187.219	13.8969	187.223	13.8962	187.193	13.8967	187.223	13.8949	187.226	13.8937	187.223	13.8935	187.218	13.8924	187.232	13.8914
187.227	13.8916	187.168	13.8967	187.191	13.8967	187.175	13.8963	187.165	13.8964	187.195	13.8948	187.197	13.8939	187.196	13.8935	187.19	13.8927	187.204	13.8917
187.199	13.8923	187.141	13.8967	187.163	13.8967	187.14	13.8965	187.137	13.8966	187.147	13.8953	187.162	13.8942	187.168	13.8939	187.142	13.893	187.177	13.8916
187.171	13.8922	187.106	13.8977	187.115	13.8974	187.112	13.8965	187.109	13.8969	187.119	13.8952	187.135	13.8951	187.119	13.8942	187.107	13.8927	187.127	13.8925
187.122	13.8926	187.078	13.8973	187.086	13.8974	187.085	13.8968	187.061	13.8968	187.085	13.8956	187.107	13.8953	187.091	13.8947	187.079	13.8932	187.094	13.8923
187.095	13.893	187.051	13.8975	187.052	13.8973	187.057	13.897	187.033	13.8972	187.057	13.8959	187.079	13.8955	187.057	13.8942	187.052	13.8937	187.065	13.8927
187.06	13.893	187.002	13.8981	187.024	13.8982	187.008	13.8975	186.999	13.8975	187.029	13.896	187.031	13.8955	187.029	13.8957	187.024	13.8933	187.037	13.8926
187.032	13.8929	186.974	13.8983	186.996	13.8979	186.981	13.8977	186.971	13.8979	186.98	13.896	186.996	13.8956	187.002	13.895	186.975	13.8942	187.01	13.8925
187.005	13.8931	186.939	13.8984	186.969	13.8986	186.946	13.8978	186.943	13.8972	186.953	13.8962	186.969	13.8961	186.953	13.8956	186.947	13.8939	186.961	13.8933
186.977	13.8934	186.912	13.8988	186.92	13.8985	186.919	13.8978	186.894	13.8981	186.918	13.8966	186.941	13.8966	186.925	13.8957	186.913	13.8942	186.933	13.8933
186.927	13.8935	186.884	13.8991	186.886	13.8992	186.891	13.8985	186.867	13.8982	186.891	13.8969	186.913	13.8961	186.891	13.8958	186.885	13.8954	186.899	13.8931
186.893	13.8936	186.856	13.8988	186.858	13.8989	186.842	13.8985	186.832	13.8983	186.863	13.8979	186.864	13.8966	186.863	13.8956	186.857	13.8953	186.871	13.8936
186.865	13.8945	186.807	13.8989	186.83	13.8989	186.814	13.8985	186.804	13.8984	186.835	13.8978	186.829	13.8962	186.835	13.8964	186.809	13.8947	186.843	13.8936
186.838	13.8945	186.773	13.8991	186.802	13.8995	186.78	13.8989	186.776	13.8987	186.786	13.898	186.801	13.8974	186.807	13.8968	186.781	13.8953	186.794	13.8941
186.81	13.8949	186.744	13.8997	186.754	13.8994	186.752	13.899	186.748	13.8989	186.752	13.8986	186.774	13.8977	186.758	13.8964	186.746	13.8952	186.767	13.8944
186.761	13.8948	186.717	13.8998	186.719	13.8998	186.724	13.8996	186.7	13.8997	186.725	13.8981	186.746	13.8979	186.724	13.8963	186.719	13.8955	186.733	13.8948
186.726	13.8952	186.689	13.8997	186.691	13.9006	186.696	13.8995	186.666	13.8999	186.696	13.8979	186.698	13.8978	186.696	13.8973	186.691	13.8959	186.705	13.895
186.698	13.8953	186.641	13.9009	186.665	13.9012	186.649	13.8999	186.639	13.8999	186.669	13.8985	186.67	13.8982	186.668	13.8971	186.643	13.8966	186.678	13.895
186.671	13.8957	186.607	13.9008	186.637	13.9003	186.614	13.9001	186.611	13.8995	186.62	13.8987	186.636	13.8984	186.642	13.8973	186.616	13.897	186.65	13.8954
186.643	13.8958	186.579	13.901	186.588	13.901	186.586	13.9004	186.583	13.8998	186.586	13.899	186.608	13.8984	186.592	13.8969	186.581	13.8971	186.601	13.8957
186.594	13.8963	186.551	13.9015	186.561	13.9015	186.558	13.9004	186.534	13.9	186.558	13.8993	186.58	13.8979	186.558	13.8972	186.553	13.8968	186.567	13.8959
186.559	13.8962	186.523	13.9011	186.525	13.9015	186.53	13.9002	186.5	13.9004	186.53	13.8991	186.532	13.899	186.53	13.8979	186.525	13.8974	186.539	13.8961
186.531	13.8969	186.474	13.9019	186.498	13.9017	186.482	13.9009	186.472	13.9004	186.503	13.8996	186.504	13.899	186.502	13.8985	186.498	13.8976	186.511	13.8964
186.503	13.8968	186.446	13.9017	186.47	13.9016	186.447	13.9011	186.444	13.9008	186.454	13.9005	186.469	13.8987	186.475	13.8988	186.449	13.8979	186.483	13.896
186.475	13.8972	186.412	13.9018	186.422	13.9024	186.419	13.9016	186.416	13.9014	186.42	13.9	186.441	13.8998	186.426	13.8986	186.415	13.8985	186.434	13.8966
186.426	13.8972	186.384	13.9022	186.394	13.9018	186.391	13.9023	186.368	13.9011	186.392	13.9005	186.414	13.8997	186.398	13.8989	186.387	13.8987	186.4	13.8969
186.399	13.8975	186.356	13.9023	186.359	13.9019	186.364	13.9019	186.34	13.9021	186.364	13.9005	186.386	13.9002	186.364	13.8991	186.359	13.8987	186.372	13.8969
186.364	13.8978	186.329	13.9028	186.332	13.903	186.315	13.9026	186.305	13.902	186.337	13.901	186.338	13.9002	186.336	13.8992	186.332	13.8984	186.344	13.897
186.336	13.8977	186.28	13.9031	186.304	13.9028	186.28	13.9026	186.277	13.9019	186.287	13.9013	186.302	13.9008	186.309	13.8995	186.283	13.8982	186.316	13.898
186.308	13.8985	186.244	13.9029	186.276	13.9032	186.252	13.9024	186.249	13.9027	186.259	13.9012	186.274	13.9012	186.26	13.9002	186.248	13.8987	186.268	13.8977
186.259	13.8986	186.217	13.9031	186.227	13.9036	186.225	13.903	186.2	13.9023	186.225	13.9016	186.246	13.9014	186.232	13.9001	186.221	13.8988	186.24	13.8983
186.231	13.8983	186.19	13.9037	186.192	13.9035	186.197	13.9032	186.173	13.903	186.197	13.9016	186.219	13.9011	186.197	13.9005	186.192	13.8994	186.205	13.8977
186.196	13.8991	186.162	13.9037	186.165	13.9037	186.148	13.903	186.138	13.9027	186.17	13.9019	186.171	13.9014	186.17	13.9005	186.165	13.8996	186.178	13.8989
186.168	13.8992	186.112	13.9039	186.137	13.904	186.121	13.9036	186.111	13.9032	186.121	13.9023	186.136	13.9014	186.143	13.9004	186.116	13.9002	186.15	13.8981
186.14	13.8994	186.079	13.9046	186.11	13.9041	186.086	13.9037	186.083	13.9037	186.094	13.9022	186.108	13.9022	186.114	13.9018	186.089	13.9004	186.101	13.8993
186.113	13.8994	186.05	13.9045	186.061	13.9042	186.058	13.9038	186.034	13.9037	186.06	13.9022	186.08	13.9019	186.066	13.9013	186.052	13.9006	186.073	13.8995
186.063	13.9	186.022	13.9047	186.026	13.9047	186.031	13.9045	186.006	13.9035	186.032	13.9026	186.052	13.9024	186.032	13.9012	186.026	13.9	186.039	13.8989
186.029	13.9001	185.995	13.9047	185.999	13.9045	186.003	13.9044	185.972	13.9045	186.004	13.903	186.005	13.9025	186.004	13.902	185.999	13.9011	186.011	13.8996
186.001	13.9	185.946	13.9052	185.971	13.9055	185.954	13.9045	185.944	13.9039	185.976	13.9035	185.976	13.9031	185.976	13.9017	185.95	13.901	185.984	13.8998
185.972	13.9009	185.911	13.9053	185.943	13.9053	185.919	13.9052	185.916	13.9044	185.927	13.9033	185.942	13.9029	185.948	13.9019	185.922	13.901	185.956	13.8998
185.945	13.9006	185.883	13.9055	185.894	13.9053	185.892	13.9056	185.888	13.905	185.893	13.9036	185.914	13.9036	185.899	13.9026	185.888	13.9018	185.907	13.8999
185.896	13.9012	185.855	13.9057	185.86	13.9057	185.864	13.9054	185.839	13.9057	185.865	13.9038	185.886	13.9034	185.865	13.9024	185.86	13.9022	185.873	13.9003
185.861	13.9017	185.828	13.9055	185.832	13.9065	185.836	13.9059	185.805	13.9052	185.837	13.9043	185.838	13.9037	185.837	13.903	185.832	13.9019	185.845	13.9
185.834	13.9017	185.779	13.906	185.805	13.9063	185.787	13.9052	185.777	13.906	185.81	13.9043	185.81	13.9045	185.81	13.9032	185.804	13.9029	185.818	13.9008
185.805	13.9017	185.751	13.9066	185.777	13.9063	185.753	13.9065	185.75	13.9058	185.761	13.9047	185.775	13.9045	185.782	13.9031	185.756	13.9024	185.79	13.9017
185.777	13.902	185.717	13.9065	185.728	13.9066	185.725	13.9062	185.721	13.906	185.726	13.9053	185.747	13.9045	185.733	13.903	185.721	13.9027	185.741	13.9015
185.727	13.9018	185.689	13.9069	185.701	13.9072	185.697	13.9069	185.673	13.9066	185.698	13.9056	185.719	13.9045	185.698	13.904	185.694	13.9031	185.707	13.9012
185.693	13.9024	185.661	13.9069	185.666	13.9071	185.669	13.9067	185.645	13.9063	185.671	13.9053	185.691	13.9047	185.671	13.9043	185.666	13.9033	185.679	13.9016
185.665	13.9024	185.634	13.9071	185.638	13.9071	185.621	13.9072	185.61	13.9068	185.643	13.9058	185.643	13.9048	185.643	13.904	185.638	13.9034	185.651	13.9023
185.637	13.9032	185.584	13.9074	185.61	13.9074	185.594	13.9078	185.583	13.907	185.594	13.9059	185.608	13.9054	185.615	13.9044	185.589	13.9038	185.623	13.9021
185.609	13.9029	185.55	13.9073	185.583	13.9079	185.559	13.9078	185.555	13.907	185.566	13.9061	185.579	13.9057	185.566	13.9052	185.554	13.904	185.574	13.9027
185.56	13.9035	185.523	13.908	185.534	13.9078	185.531	13.9082	185.506	13.9071	185.532	13.9067	185.553	13.9054	185.538	13.9047	185.527	13.9041	185.547	13.9023
185.532	13.9039	185.495	13.9078	185.5	13.9078	185.503	13.908	185.479	13.9078	185.504	13.9067	185.524	13.9065	185.504	13.9051	185.499	13.9042	185.512	13.9024
185.498	13.9035	185.467	13.9083	185.471	13.909	185.455	13.9088	185.444	13.9079	185.477	13.9067	185.477	13.9061	185.476	13.9054	185.471	13.9046	185.484	13.9027
185.47	13.9039	185.417	13.9086	185.444	13.9088	185.426	13.9087	185.416	13.9078	185.428	13.907	185.441	13.9062	185.449	13.9054	185.422	13.905	185.457	13.9035
185.442	13.9041	185.383	13.909	185.416	13.9086	185.392	13.909	185.388	13.9085	185.399	13.9073	185.413	13.9068	185.421	13.9061	185.388	13.9052	185.408	13.9033
185.392	13.9041	185.355	13.9093	185.367	13.9091	185.364	13.9094	185.361	13.9084	185.365	13.9078	185.386	13.9071	185.371	13.9056	185.36	13.9055	185.38	13.9041
185.365	13.9048	185.327	13.909	185.333	13.9093	185.336	13.9092	185.312	13.9083	185.337	13.9079	185.358	13.9074	185.337	13.9063	185.332	13.9055	185.345	13.904
185.33	13.9051	185.3	13.9099	185.305	13.9094	185.309	13.9098	185.277	13.9095	185.31	13.9081	185.31	13.9078	185.309	13.9066	185.305	13.9054	185.318	13.904
185.302	13.9047	185.25	13.9099	185.277	13.9098	185.26	13.9099	185.249	13.9087	185.26	13.9088	185.282	13.9077	185.281	13.9068	185.256	13.9058	185.29	13.9045
185.274	13.9056	185.216	13.9097	185.249	13.9102	185.225	13.91	185.221	13.9098	185.233	13.909	185.247	13.9077	185.254	13.9073	185.228	13.9059	185.24	13.9045
185.246	13.906	185.188	13.9102	185.2	13.9098	185.197	13.9101	185.194	13.91	185.198	13.9084	185.219	13.9083	185.204	13.9069	185.193	13.9065	185.213	13.9046
185.196	13.9058	185.16	13.91	185.166	13.9106	185.17	13.9105	185.145	13.9102	185.17	13.9092	185.191	13.9091	185.17	13.9072	185.166	13.9062	185.179	13.9056
185.162	13.9067	185.133	13.91	185.138	13.9108	185.142	13.9105	185.11	13.9107	185.143	13.9099	185.163	13.9083	185.142	13.9078	185.138	13.9066	185.15	13.9052
185.133	13.906	185.084	13.9108	185.11	13.911	185.093	13.9108	185.083	13.9105	185.115	13.9096	185.114	13.9081	185.114	13.9076	185.109	13.9069	185.123	13.9059
185.106	13.906	185.056	13.9104	185.082	13.9113	185.058	13.9117	185.054	13.9111	185.066	13.9102	185.079	13.9089	185.086	13.908	185.06	13.907	185.095	13.9062
185.078	13.9071	185.022	13.9112	185.033	13.9117	185.03	13.911	185.027	13.9111	185.032	13.911	185.052	13.9088	185.037	13.9086	185.026	13.9077	185.046	13.9062
185.028	13.907	184.994	13.9117	184.999	13.9117	185.002	13.9115	184.978	13.9116	185.003	13.9103	185.023	13.9094	185.003	13.9083	184.998	13.9077	185.012	13.9059
184.994	13.907	184.966	13.9117	184.971	13.9116	184.974	13.9119	184.95	13.9115	184.976	13.9109	184.995	13.9096	184.975	13.9083	184.97	13.9082	184.983	13.9061
184.966	13.9082	184.917	13.9115	184.943	13.9121	184.925	13.9119	184.915	13.9117	184.947	13.9109	184.947	13.9104	184.947	13.909	184.942	13.9081	184.956	13.9068
184.938	13.9083	184.888	13.912	184.915	13.9124	184.89	13.9124	184.888	13.9123	184.898	13.9111	184.912	13.9105	184.919	13.9091	184.893	13.9082	184.928	13.9063
184.91	13.908	184.855	13.9125	184.866	13.9127	184.863	13.9128	184.86	13.9117	184.87	13.9114	184.884	13.9102	184.87	13.9094	184.859	13.9081	184.878	13.907
184.861	13.9087	184.826	13.912	184.838	13.9125	184.834	13.9127	184.81	13.9127	184.836	13.9114	184.857	13.9107	184.842	13.9099	184.831	13.9083	184.844	13.9073
184.826	13.9088	184.799	13.9128	184.804	13.9132	184.807	13.9134	184.783	13.9126	184.808	13.9121	184.828	13.911	184.808	13.9097	184.803	13.909	184.816	13.9077
184.799	13.909	184.77	13.9134	184.776	13.9133	184.757	13.9136	184.748	13.9132	184.781	13.9124	184.78	13.9115	184.78	13.9095	184.775	13.9093	184.788	13.9078
184.77	13.9089	184.72	13.9133	184.748	13.9136	184.73	13.9134	184.72	13.9133	184.731	13.9121	184.745	13.9115	184.751	13.9101	184.726	13.9097	184.761	13.9083
184.742	13.909	184.686	13.9133	184.72	13.9137	184.695	13.9136	184.692	13.9133	184.703	13.9129	184.716	13.9113	184.724	13.9101	184.69	13.9101	184.711	13.9088
184.693	13.9092	184.658	13.9136	184.671	13.9139	184.667	13.9138	184.643	13.914	184.669	13.9128	184.689	13.9119	184.674	13.9106	184.662	13.9098	184.683	13.9081
184.665	13.9101	184.63	13.9136	184.636	13.9142	184.64	13.9143	184.615	13.9137	184.64	13.9125	184.66	13.9122	184.639	13.9105	184.635	13.9101	184.648	13.9084
184.63	13.9095	184.602	13.914	184.608	13.9149	184.612	13.9148	184.581	13.9138	184.613	13.9132	184.612	13.9127	184.612	13.9108	184.607	13.9105	184.62	13.9091
184.602	13.9101	184.553	13.9147	184.58	13.9145	184.563	13.9144	184.552	13.9143	184.563	13.9137	184.584	13.9126	184.584	13.9111	184.558	13.9106	184.593	13.909
184.574	13.9102	184.525	13.9145	184.553	13.9149	184.528	13.9149	184.525	13.9148	184.536	13.9135	184.549	13.9123	184.556	13.9117	184.53	13.9111	184.543	13.9091
184.546	13.9108	184.491	13.9146	184.504	13.9156	184.5	13.9149	184.497	13.9146	184.501	13.9136	184.521	13.9131	184.507	13.9121	184.495	13.9114	184.515	13.9098
184.497	13.9113	184.463	13.9149	184.469	13.9159	184.473	13.9151	184.448	13.9144	184.473	13.9143	184.493	13.9131	184.472	13.9126	184.468	13.9112	184.481	13.9095
184.462	13.9108	184.435	13.9156	184.441	13.916	184.445	13.9155	184.413	13.9154	184.445	13.9143	184.465	13.913	184.444	13.9121	184.439	13.9116	184.454	13.9099
184.434	13.9116	184.385	13.9156	184.413	13.9159	184.396	13.9158	184.386	13.9149	184.418	13.915	184.416	13.9138	184.416	13.9119	184.39	13.9116	184.426	13.9102
184.406	13.9118	184.358	13.916	184.386	13.9159	184.361	13.9161	184.357	13.9157	184.368	13.9149	184.381	13.914	184.389	13.9123	184.363	13.912	184.377	13.9106
184.378	13.9121	184.323	13.916	184.337	13.9165	184.333	13.916	184.33	13.9163	184.333	13.9156	184.353	13.914	184.339	13.9126	184.328	13.9126	184.349	13.9111
184.329	13.9123	184.295	13.9165	184.302	13.9165	184.305	13.9165	184.281	13.9162	184.305	13.9155	184.325	13.9138	184.305	13.9133	184.3	13.9119	184.314	13.9108
184.295	13.9125	184.267	13.9165	184.275	13.9168	184.277	13.9163	184.245	13.9166	184.278	13.9152	184.297	13.9142	184.277	13.9134	184.272	13.9126	184.286	13.9113
184.266	13.9125	184.24	13.917	184.246	13.9169	184.228	13.9172	184.218	13.9167	184.249	13.9161	184.249	13.9143	184.249	13.9138	184.244	13.9127	184.258	13.9119
184.239	13.9126	184.19	13.9172	184.218	13.9175	184.193	13.9173	184.19	13.9174	184.2	13.9157	184.213	13.9146	184.221	13.9139	184.195	13.9132	184.231	13.9118
184.21	13.9129	184.155	13.9172	184.169	13.9174	184.165	13.9176	184.162	13.9172	184.165	13.9162	184.185	13.9152	184.171	13.9141	184.16	13.9139	184.181	13.9118
184.162	13.9134	184.128	13.918	184.141	13.9173	184.137	13.9178	184.113	13.9175	184.137	13.9166	184.158	13.9152	184.143	13.9142	184.132	13.9139	184.146	13.9122
184.127	13.9135	184.1	13.9177	184.106	13.9178	184.11	13.9177	184.078	13.9176	184.109	13.917	184.129	13.9153	184.108	13.9146	184.104	13.9139	184.118	13.9122
184.099	13.9134	184.071	13.9182	184.078	13.9185	184.061	13.9183	184.05	13.9177	184.082	13.9171	184.081	13.9155	184.08	13.9146	184.076	13.9144	184.09	13.9127
184.071	13.9141	184.023	13.9184	184.05	13.9179	184.033	13.9188	184.022	13.9181	184.032	13.9172	184.045	13.9156	184.053	13.9147	184.026	13.9148	184.062	13.9132
184.043	13.9144	183.994	13.9184	184.023	13.9185	183.998	13.9186	183.993	13.9183	184.004	13.918	184.018	13.9162	184.025	13.9153	183.998	13.9147	184.013	13.9132
183.994	13.9144	183.959	13.9182	183.973	13.9191	183.97	13.919	183.945	13.9184	183.97	13.9177	183.99	13.9164	183.975	13.9151	183.964	13.9152	183.978	13.9125
183.965	13.9148	183.932	13.9187	183.939	13.9189	183.942	13.9195	183.917	13.9194	183.942	13.9182	183.962	13.9165	183.94	13.9156	183.936	13.9155	183.95	13.9133
183.93	13.9149	183.904	13.9192	183.911	13.9197	183.893	13.9193	183.882	13.9188	183.913	13.9184	183.913	13.9172	183.912	13.9164	183.908	13.915	183.922	13.9135
183.903	13.9148	183.855	13.92	183.883	13.9193	183.865	13.9197	183.854	13.9194	183.886	13.919	183.886	13.9169	183.884	13.9163	183.858	13.9159	183.894	13.9145
183.875	13.9157	183.827	13.9194	183.855	13.9194	183.83	13.9197	183.825	13.92	183.836	13.9184	183.85	13.9169	183.856	13.9166	183.831	13.9158	183.845	13.914
183.826	13.9156	183.792	13.9198	183.805	13.9202	183.802	13.9201	183.776	13.9196	183.801	13.9186	183.821	13.9177	183.807	13.9169	183.796	13.9161	183.817	13.9145
183.798	13.9163	183.764	13.9201	183.77	13.9203	183.774	13.9206	183.748	13.9199	183.773	13.9185	183.794	13.9179	183.772	13.9173	183.767	13.9166	183.782	13.915
183.763	13.9161	183.736	13.9198	183.743	13.9206	183.725	13.9202	183.714	13.9206	183.745	13.9194	183.766	13.9177	183.744	13.9172	183.74	13.9166	183.754	13.9147
183.735	13.9167	183.708	13.9207	183.715	13.9206	183.697	13.9205	183.686	13.9208	183.717	13.9194	183.717	13.9182	183.716	13.9172	183.691	13.9163	183.726	13.9154
183.705	13.9164	183.658	13.9208	183.687	13.9211	183.662	13.9207	183.657	13.9204	183.667	13.9197	183.681	13.9181	183.688	13.9172	183.663	13.9166	183.677	13.9157
183.679	13.9173	183.624	13.9215	183.638	13.9207	183.635	13.9209	183.63	13.9207	183.633	13.92	183.653	13.9187	183.639	13.9176	183.628	13.9172	183.649	13.9157
183.63	13.9173	183.596	13.9212	183.603	13.9215	183.607	13.9209	183.581	13.9212	183.605	13.9205	183.625	13.9187	183.604	13.9183	183.6	13.9176	183.615	13.9161
183.595	13.9175	183.568	13.9218	183.575	13.9222	183.578	13.9213	183.546	13.9208	183.577	13.9205	183.597	13.9192	183.576	13.918	183.572	13.9175	183.587	13.9161
183.567	13.9178	183.539	13.922	183.547	13.9218	183.529	13.9222	183.517	13.9214	183.549	13.9208	183.549	13.9194	183.548	13.9186	183.544	13.9173	183.559	13.9164
183.539	13.918	183.49	13.9223	183.519	13.9222	183.494	13.9218	183.489	13.9217	183.5	13.9213	183.513	13.9194	183.52	13.919	183.495	13.9178	183.53	13.9166
183.511	13.9183	183.455	13.9223	183.47	13.9216	183.466	13.9222	183.462	13.9223	183.472	13.921	183.485	13.9205	183.471	13.9192	183.459	13.9189	183.481	13.9167
183.462	13.9183	183.427	13.9225	183.442	13.9228	183.438	13.9224	183.412	13.9227	183.438	13.9217	183.457	13.9203	183.442	13.9194	183.432	13.9186	183.447	13.9168
183.427	13.9184	183.4	13.9227	183.407	13.9225	183.41	13.9232	183.377	13.9228	183.41	13.9221	183.429	13.9207	183.408	13.9193	183.403	13.9186	183.419	13.9173
183.399	13.9192	183.371	13.9229	183.379	13.9232	183.361	13.9231	183.35	13.9227	183.381	13.9214	183.381	13.9203	183.38	13.9199	183.376	13.9197	183.391	13.9177
183.371	13.9184	183.322	13.9229	183.351	13.9232	183.327	13.9237	183.321	13.9231	183.332	13.9219	183.345	13.921	183.352	13.9199	183.327	13.9191	183.363	13.9178
183.343	13.9197	183.287	13.9233	183.302	13.9234	183.298	13.9233	183.294	13.9233	183.304	13.9218	183.317	13.921	183.303	13.9202	183.298	13.9191	183.313	13.9178
183.294	13.9195	183.259	13.9234	183.273	13.9236	183.27	13.9239	183.265	13.9238	183.269	13.9221	183.288	13.9215	183.274	13.9205	183.263	13.9192	183.279	13.9183
183.26	13.9195	183.231	13.9238	183.238	13.9238	183.242	13.9239	183.216	13.9236	183.241	13.9223	183.261	13.9215	183.24	13.921	183.235	13.9211	183.251	13.9183
183.231	13.9203	183.203	13.924	183.211	13.9242	183.194	13.9242	183.181	13.9243	183.213	13.9225	183.212	13.9217	183.212	13.9211	183.207	13.9202	183.223	13.9178
183.203	13.9204	183.154	13.9244	183.182	13.9245	183.165	13.9241	183.153	13.9246	183.163	13.9236	183.184	13.9221	183.184	13.9211	183.158	13.9205	183.195	13.9193
183.175	13.9203	183.126	13.9247	183.133	13.9241	183.131	13.9247	183.125	13.9249	183.135	13.9231	183.148	13.9227	183.156	13.9214	183.13	13.9202	183.145	13.9192
183.126	13.9207	183.091	13.9247	183.105	13.9246	183.102	13.9246	183.076	13.9243	183.101	13.9233	183.121	13.9223	183.106	13.9217	183.095	13.921	183.111	13.9199
183.098	13.921	183.063	13.9247	183.071	13.9247	183.074	13.9251	183.048	13.925	183.073	13.9236	183.092	13.923	183.071	13.9218	183.067	13.9211	183.083	13.9192
183.063	13.9213	183.035	13.9253	183.043	13.9249	183.046	13.9254	183.013	13.9246	183.045	13.9238	183.044	13.9231	183.043	13.9221	183.039	13.9217	183.055	13.9202
183.035	13.9212	182.986	13.926	183.015	13.9259	182.998	13.925	182.984	13.9249	183.017	13.9242	183.016	13.923	183.016	13.9223	183.011	13.922	183.027	13.9201
183.007	13.9223	182.957	13.9255	182.986	13.9261	182.962	13.9256	182.957	13.9257	182.967	13.9243	182.981	13.9235	182.988	13.9224	182.962	13.9216	182.977	13.9203
182.967	13.9217	182.923	13.9263	182.938	13.926	182.934	13.926	182.929	13.9263	182.933	13.9243	182.953	13.9234	182.938	13.923	182.928	13.9217	182.95	13.921
182.946	13.9222	182.895	13.9268	182.902	13.9259	182.906	13.9261	182.879	13.9259	182.905	13.925	182.924	13.9236	182.903	13.9231	182.899	13.9224	182.915	13.9206
182.911	13.9225	182.867	13.9263	182.874	13.9265	182.878	13.927	182.844	13.926	182.877	13.9253	182.897	13.9246	182.875	13.9234	182.871	13.9226	182.887	13.9208
182.882	13.9228	182.839	13.9264	182.846	13.9268	182.829	13.9266	182.816	13.9263	182.849	13.925	182.848	13.9245	182.847	13.9236	182.844	13.9233	182.859	13.9213
182.854	13.9229	182.789	13.927	182.818	13.9267	182.794	13.9273	182.788	13.9266	182.799	13.9255	182.813	13.9246	182.819	13.9243	182.794	13.9232	182.809	13.9217
182.825	13.9232	182.753	13.9268	182.769	13.9265	182.767	13.9272	182.76	13.9267	182.764	13.9257	182.784	13.9248	182.768	13.9241	182.757	13.9233	182.781	13.9215
182.773	13.9232	182.725	13.9273	182.739	13.9279	182.737	13.9273	182.71	13.9274	182.734	13.926	182.755	13.9247	182.74	13.9246	182.73	13.9238	182.745	13.9217
182.738	13.9235	182.697	13.9274	182.704	13.9274	182.709	13.9277	182.682	13.9277	182.707	13.9261	182.727	13.9252	182.705	13.9247	182.701	13.9238	182.717	13.9221
182.71	13.9233	182.67	13.9281	182.677	13.9279	182.66	13.9282	182.647	13.9273	182.679	13.9262	182.679	13.9255	182.678	13.9248	182.674	13.924	182.689	13.9223
182.681	13.924	182.621	13.9284	182.649	13.9283	182.625	13.9279	182.62	13.9276	182.63	13.9267	182.644	13.9254	182.649	13.9248	182.625	13.9241	182.662	13.9222
182.653	13.9247	182.586	13.9284	182.601	13.9283	182.597	13.9283	182.592	13.928	182.602	13.9266	182.616	13.926	182.622	13.9248	182.59	13.9239	182.613	13.9233
182.603	13.9244	182.558	13.9285	182.572	13.9287	182.57	13.9286	182.543	13.9283	182.568	13.9275	182.588	13.9264	182.573	13.9248	182.562	13.9251	182.578	13.9228
182.568	13.9249	182.53	13.9283	182.538	13.9289	182.542	13.9287	182.515	13.9286	182.54	13.9272	182.56	13.9262	182.538	13.9253	182.534	13.9256	182.551	13.923
182.54	13.9252	182.503	13.929	182.51	13.9289	182.493	13.9291	182.48	13.9287	182.512	13.9272	182.512	13.9265	182.51	13.9266	182.507	13.9253	182.523	13.9239
182.512	13.9252	182.453	13.9293	182.482	13.9299	182.465	13.9298	182.452	13.9289	182.483	13.9278	182.484	13.9273	182.482	13.9261	182.458	13.9256	182.495	13.9242
182.484	13.9254	182.425	13.9293	182.454	13.9299	182.43	13.9294	182.424	13.9293	182.434	13.9282	182.448	13.9273	182.454	13.9264	182.43	13.9261	182.445	13.9242
182.434	13.9257	182.391	13.9299	182.405	13.9298	182.402	13.9297	182.396	13.9296	182.4	13.9283	182.421	13.9273	182.405	13.9266	182.395	13.9263	182.417	13.9244
182.406	13.9263	182.362	13.9298	182.37	13.9299	182.375	13.9303	182.347	13.9297	182.372	13.9286	182.393	13.9281	182.37	13.9268	182.367	13.9262	182.383	13.9245
182.371	13.9263	182.334	13.9303	182.342	13.9298	182.326	13.9305	182.312	13.9298	182.345	13.9285	182.344	13.9278	182.343	13.9272	182.339	13.9268	182.355	13.9247
182.342	13.9264	182.285	13.9306	182.315	13.9301	182.298	13.9306	182.284	13.9302	182.317	13.9285	182.316	13.9287	182.315	13.9273	182.29	13.9266	182.327	13.9248
182.314	13.9267	182.257	13.9307	182.286	13.9311	182.263	13.9307	182.256	13.9303	182.267	13.9288	182.28	13.9287	182.287	13.9275	182.263	13.9269	182.278	13.9254
182.264	13.9271	182.222	13.9308	182.238	13.9309	182.235	13.9312	182.228	13.931	182.233	13.9292	182.252	13.9287	182.237	13.9274	182.228	13.9273	182.25	13.925
182.236	13.9276	182.195	13.9308	182.202	13.9314	182.206	13.9317	182.179	13.9308	182.205	13.9295	182.224	13.929	182.209	13.9276	182.2	13.9278	182.215	13.9258
182.201	13.9275	182.166	13.9315	182.174	13.9315	182.158	13.9313	182.144	13.9312	182.176	13.93	182.196	13.9294	182.174	13.9283	182.172	13.9275	182.187	13.9259
182.173	13.9279	182.138	13.9317	182.146	13.9315	182.129	13.9319	182.116	13.9313	182.149	13.9303	182.148	13.9293	182.146	13.9286	182.123	13.9279	182.159	13.9262
182.144	13.9281	182.089	13.9316	182.118	13.9322	182.095	13.9319	182.088	13.9319	182.099	13.9305	182.112	13.9301	182.118	13.929	182.095	13.928	182.11	13.9268
182.095	13.9282	182.054	13.932	182.069	13.9315	182.067	13.9324	182.06	13.9314	182.071	13.9305	182.084	13.9298	182.069	13.929	182.06	13.9284	182.082	13.9272
182.067	13.9288	182.026	13.9318	182.04	13.9324	182.039	13.9323	182.011	13.9324	182.036	13.9309	182.056	13.9305	182.041	13.9294	182.032	13.9283	182.048	13.927
182.032	13.9285	181.998	13.9325	182.006	13.9327	182.01	13.933	181.983	13.932	182.008	13.9311	182.028	13.9307	182.006	13.9291	182.004	13.9288	182.019	13.927
182.004	13.9284	181.97	13.9329	181.977	13.9326	181.962	13.933	181.948	13.9326	181.98	13.9314	181.98	13.9309	181.978	13.9302	181.976	13.9288	181.991	13.9276
181.975	13.9292	181.921	13.9336	181.949	13.9329	181.927	13.9332	181.92	13.9322	181.93	13.9312	181.945	13.9311	181.95	13.9299	181.926	13.9285	181.942	13.9277
181.947	13.93	181.893	13.9338	181.9	13.933	181.898	13.9333	181.892	13.9329	181.903	13.9317	181.917	13.9312	181.922	13.9301	181.892	13.929	181.914	13.9276
181.898	13.9294	181.858	13.9339	181.873	13.9332	181.87	13.9338	181.864	13.9327	181.868	13.9317	181.888	13.9312	181.873	13.9302	181.863	13.9294	181.88	13.928
181.863	13.9299	181.83	13.9338	181.838	13.9341	181.843	13.9339	181.815	13.9333	181.84	13.9319	181.861	13.9315	181.838	13.9305	181.836	13.9293	181.851	13.9281
181.834	13.93	181.802	13.9341	181.81	13.9338	181.793	13.9342	181.781	13.9335	181.812	13.9329	181.812	13.9315	181.81	13.9308	181.808	13.9298	181.823	13.9287
181.806	13.9302	181.752	13.9347	181.782	13.934	181.759	13.9345	181.752	13.9337	181.763	13.9324	181.784	13.9322	181.783	13.9309	181.759	13.9303	181.796	13.9286
181.778	13.9306	181.725	13.9345	181.754	13.9343	181.731	13.9345	181.724	13.9345	181.735	13.9327	181.749	13.9331	181.755	13.931	181.724	13.93	181.747	13.929
181.729	13.931	181.69	13.9351	181.705	13.9342	181.703	13.935	181.696	13.9342	181.701	13.933	181.72	13.9321	181.705	13.9314	181.696	13.9304	181.712	13.9294
181.693	13.9309	181.662	13.9353	181.671	13.935	181.675	13.935	181.648	13.9346	181.672	13.9331	181.692	13.9328	181.677	13.9315	181.668	13.9307	181.684	13.9291
181.666	13.9316	181.634	13.9347	181.642	13.9355	181.626	13.9353	181.613	13.9346	181.644	13.9338	181.644	13.933	181.642	13.9317	181.64	13.9305	181.656	13.9297
181.637	13.9315	181.606	13.9351	181.614	13.9357	181.598	13.9353	181.585	13.9347	181.617	13.9336	181.616	13.9334	181.614	13.9316	181.592	13.9319	181.627	13.9295
181.609	13.9322	181.556	13.9358	181.585	13.9355	181.563	13.9358	181.556	13.9358	181.567	13.9341	181.581	13.9336	181.586	13.9322	181.563	13.9313	181.578	13.9303
181.56	13.9325	181.521	13.936	181.536	13.9359	181.535	13.9359	181.528	13.9354	181.532	13.9342	181.553	13.9338	181.537	13.9325	181.528	13.9314	181.55	13.9306
181.532	13.9322	181.494	13.9364	181.509	13.9363	181.507	13.9362	181.48	13.9356	181.504	13.9347	181.525	13.934	181.509	13.9328	181.5	13.932	181.516	13.9305
181.497	13.9324	181.466	13.9368	181.474	13.9358	181.458	13.9359	181.445	13.9359	181.476	13.9346	181.496	13.9348	181.474	13.9334	181.472	13.932	181.488	13.9303
181.468	13.9335	181.438	13.9368	181.446	13.9369	181.43	13.9368	181.417	13.9363	181.448	13.9353	181.448	13.9345	181.446	13.9336	181.423	13.9323	181.46	13.9312
181.441	13.9331	181.388	13.9372	181.418	13.9368	181.395	13.9368	181.389	13.9364	181.399	13.9352	181.412	13.9351	181.419	13.9336	181.395	13.9325	181.411	13.9316
181.391	13.9333	181.353	13.9372	181.368	13.9371	181.368	13.9373	181.361	13.9368	181.371	13.9361	181.385	13.9348	181.369	13.9331	181.36	13.9327	181.383	13.9318
181.363	13.9336	181.326	13.9376	181.34	13.9375	181.34	13.9373	181.312	13.9368	181.337	13.9351	181.357	13.9348	181.341	13.934	181.332	13.933	181.348	13.9317
181.329	13.9331	181.298	13.9377	181.305	13.938	181.312	13.9372	181.277	13.9373	181.309	13.9359	181.329	13.9357	181.306	13.9347	181.304	13.9335	181.32	13.9317
181.3	13.9336	181.269	13.9383	181.277	13.9383	181.263	13.9377	181.249	13.9374	181.281	13.9359	181.28	13.9355	181.279	13.9343	181.276	13.9333	181.292	13.9324
181.273	13.9345	181.221	13.9384	181.25	13.9379	181.227	13.9378	181.221	13.9378	181.23	13.9365	181.244	13.9358	181.25	13.9343	181.227	13.9338	181.243	13.9332
181.245	13.9343	181.193	13.9389	181.201	13.9384	181.2	13.9379	181.193	13.9379	181.203	13.9372	181.217	13.9358	181.222	13.9346	181.193	13.9336	181.215	13.933
181.196	13.9344	181.158	13.9389	181.173	13.939	181.172	13.9388	181.144	13.9382	181.168	13.9369	181.188	13.9361	181.173	13.9345	181.165	13.9345	181.181	13.933
181.161	13.9347	181.13	13.939	181.138	13.9389	181.144	13.9387	181.116	13.9376	181.14	13.9375	181.16	13.9367	181.139	13.9356	181.137	13.9343	181.153	13.9331
181.133	13.9349	181.102	13.9396	181.11	13.9392	181.095	13.9391	181.081	13.9389	181.113	13.9375	181.113	13.9369	181.111	13.9357	181.109	13.9347	181.125	13.9335
181.105	13.9347	181.052	13.9397	181.082	13.9395	181.06	13.9395	181.052	13.9387	181.085	13.9384	181.084	13.9368	181.083	13.9358	181.06	13.9347	181.097	13.9338
181.077	13.9358	181.025	13.94	181.054	13.9392	181.032	13.9399	181.025	13.9389	181.035	13.9375	181.049	13.9372	181.055	13.936	181.025	13.9352	181.048	13.9339
181.027	13.9355	180.99	13.94	181.005	13.9397	181.004	13.939	180.998	13.9392	181.001	13.938	181.021	13.937	181.005	13.9364	180.997	13.935	181.013	13.9345
180.993	13.936	180.962	13.9399	180.97	13.9401	180.976	13.9397	180.948	13.9397	180.973	13.9382	180.993	13.9376	180.97	13.9365	180.969	13.9357	180.985	13.9346
180.964	13.936	180.934	13.9405	180.942	13.9402	180.927	13.94	180.913	13.9397	180.945	13.9384	180.965	13.9374	180.942	13.9373	180.941	13.9361	180.957	13.9345
180.936	13.936	180.906	13.9412	180.914	13.9404	180.899	13.9401	180.886	13.9397	180.917	13.9387	180.917	13.9378	180.914	13.9361	180.892	13.9357	180.929	13.9349
180.908	13.9367	180.856	13.9413	180.886	13.9408	180.864	13.9402	180.857	13.9401	180.867	13.9392	180.881	13.9385	180.887	13.9377	180.864	13.936	180.879	13.9352
180.858	13.9373	180.821	13.9411	180.837	13.941	180.835	13.9407	180.829	13.9405	180.833	13.9393	180.853	13.9386	180.837	13.9377	180.829	13.9363	180.845	13.9352
180.831	13.9372	180.793	13.9415	180.802	13.9414	180.808	13.9411	180.78	13.9401	180.805	13.9398	180.825	13.9384	180.809	13.9378	180.801	13.937	180.817	13.9355
180.796	13.9371	180.766	13.942	180.774	13.9416	180.76	13.9415	180.745	13.9412	180.777	13.9396	180.797	13.939	180.774	13.9383	180.773	13.9373	180.789	13.9358
180.768	13.9377	180.738	13.9422	180.746	13.9415	180.732	13.9416	180.717	13.9412	180.749	13.9397	180.748	13.9393	180.747	13.9381	180.724	13.9376	180.762	13.9357
180.74	13.9374	180.688	13.9422	180.717	13.9421	180.696	13.9419	180.69	13.9412	180.7	13.9401	180.713	13.9393	180.719	13.9383	180.696	13.9374	180.712	13.9362
180.691	13.9381	180.654	13.9424	180.669	13.9419	180.669	13.9419	180.662	13.9416	180.672	13.9405	180.685	13.9399	180.691	13.9385	180.661	13.9374	180.678	13.9364
180.663	13.9389	180.625	13.9428	180.641	13.9424	180.641	13.9422	180.613	13.9421	180.638	13.9405	180.656	13.9397	180.641	13.9388	180.633	13.9383	180.649	13.9364
180.628	13.9388	180.598	13.943	180.606	13.9427	180.613	13.943	180.578	13.9422	180.61	13.941	180.629	13.9404	180.607	13.9392	180.606	13.9385	180.622	13.9365
180.601	13.9389	180.57	13.9433	180.578	13.9426	180.564	13.943	180.551	13.9414	180.582	13.9408	180.58	13.9405	180.579	13.9389	180.578	13.9382	180.594	13.9374
180.573	13.9393	180.521	13.9434	180.55	13.9432	180.529	13.9429	180.523	13.9423	180.533	13.9412	180.553	13.9408	180.55	13.9398	180.529	13.9391	180.544	13.9378
180.545	13.9395	180.493	13.943	180.501	13.9429	180.501	13.943	180.495	13.943	180.505	13.942	180.517	13.9404	180.523	13.9393	180.494	13.9385	180.517	13.9378
180.496	13.9395	180.458	13.9439	180.473	13.9431	180.473	13.9434	180.446	13.9426	180.47	13.9419	180.489	13.941	180.473	13.9397	180.465	13.9392	180.482	13.9383
180.462	13.9398	180.43	13.9437	180.438	13.9437	180.445	13.944	180.418	13.9432	180.443	13.9423	180.461	13.9415	180.439	13.9397	180.438	13.9394	180.454	13.9384
180.434	13.9401	180.402	13.944	180.411	13.9448	180.396	13.9437	180.383	13.9438	180.415	13.9423	180.413	13.9421	180.411	13.9404	180.41	13.9395	180.426	13.9385
180.406	13.9401	180.353	13.9448	180.383	13.9445	180.362	13.9443	180.355	13.9442	180.365	13.9425	180.385	13.9412	180.383	13.941	180.361	13.9398	180.399	13.9385
180.378	13.9405	180.325	13.9451	180.355	13.9442	180.334	13.9446	180.327	13.944	180.337	13.9432	180.349	13.9425	180.355	13.9414	180.326	13.9398	180.349	13.9391
180.329	13.9406	180.29	13.9445	180.306	13.9448	180.306	13.9444	180.278	13.9446	180.303	13.9432	180.321	13.9422	180.305	13.9409	180.298	13.9407	180.315	13.9389
180.294	13.941	180.262	13.9452	180.271	13.9446	180.278	13.9449	180.25	13.9446	180.274	13.9432	180.293	13.9426	180.278	13.9416	180.27	13.9408	180.287	13.9397
180.266	13.9408	180.234	13.9451	180.243	13.945	180.229	13.945	180.215	13.9448	180.247	13.9436	180.265	13.9429	180.243	13.9418	180.242	13.9411	180.259	13.9393
180.238	13.9411	180.206	13.9465	180.215	13.9454	180.194	13.9454	180.188	13.9449	180.219	13.9437	180.217	13.943	180.215	13.9418	180.193	13.9407	180.231	13.94
180.21	13.9417	180.157	13.9457	180.188	13.9453	180.166	13.9458	180.159	13.9455	180.169	13.9442	180.182	13.9438	180.187	13.942	180.165	13.9414	180.182	13.9401
180.161	13.9418	180.123	13.9458	180.138	13.9459	180.138	13.9457	180.11	13.9447	180.135	13.9441	180.153	13.9431	180.138	13.9427	180.13	13.9417	180.148	13.94
180.126	13.9422	180.094	13.9459	180.103	13.9459	180.11	13.9465	180.083	13.9455	180.107	13.9445	180.125	13.9436	180.11	13.943	180.102	13.9422	180.12	13.9406
180.099	13.9428	180.067	13.9461	180.076	13.9463	180.062	13.9462	180.048	13.9463	180.079	13.9449	180.098	13.944	180.076	13.9432	180.074	13.9418	180.092	13.9409
180.07	13.9425	180.039	13.9472	180.048	13.9465	180.034	13.9468	180.019	13.9459	180.052	13.9452	180.049	13.9446	180.048	13.9431	180.025	13.9425	180.064	13.9417
180.042	13.9429	179.989	13.9472	180.02	13.9466	179.999	13.947	179.992	13.9457	180.002	13.945	180.014	13.9441	180.02	13.9435	179.997	13.9423	180.014	13.9418
179.994	13.9432	179.955	13.9475	179.971	13.9472	179.971	13.9468	179.964	13.9466	179.968	13.9452	179.986	13.9446	179.992	13.9439	179.963	13.9428	179.98	13.941
179.965	13.9433	179.927	13.9467	179.936	13.9472	179.943	13.9474	179.915	13.9464	179.939	13.9456	179.958	13.9453	179.942	13.9437	179.934	13.9433	179.952	13.9416
179.931	13.9436	179.899	13.9474	179.908	13.9475	179.894	13.9471	179.88	13.9471	179.912	13.9454	179.93	13.945	179.908	13.9442	179.906	13.9433	179.924	13.9416
179.903	13.9439	179.871	13.9472	179.88	13.9476	179.866	13.948	179.852	13.9477	179.884	13.9461	179.882	13.9452	179.88	13.9441	179.879	13.9435	179.896	13.9422
179.875	13.9437	179.822	13.9482	179.852	13.948	179.832	13.9483	179.824	13.9474	179.835	13.9461	179.854	13.9458	179.852	13.9449	179.83	13.9436	179.847	13.9425
179.847	13.9448	179.793	13.9478	179.803	13.9481	179.804	13.9482	179.796	13.9481	179.806	13.9468	179.818	13.9457	179.824	13.9446	179.795	13.9443	179.819	13.9426
179.798	13.9442	179.759	13.9483	179.775	13.9488	179.775	13.9485	179.748	13.9479	179.772	13.947	179.791	13.9458	179.774	13.9454	179.767	13.9445	179.785	13.9426
179.763	13.945	179.731	13.9489	179.74	13.9486	179.748	13.949	179.713	13.9481	179.744	13.9471	179.763	13.9464	179.74	13.9451	179.739	13.9443	179.757	13.943
179.735	13.9451	179.703	13.9487	179.713	13.949	179.698	13.9491	179.684	13.9484	179.716	13.9474	179.714	13.9466	179.712	13.946	179.711	13.9444	179.729	13.9432
179.707	13.9456	179.675	13.9493	179.684	13.9494	179.663	13.9495	179.656	13.9487	179.667	13.9473	179.686	13.9467	179.684	13.9459	179.662	13.9449	179.679	13.9436
179.658	13.9454	179.625	13.949	179.656	13.9495	179.636	13.9493	179.629	13.9485	179.639	13.9479	179.651	13.9468	179.656	13.946	179.627	13.9445	179.651	13.9441
179.631	13.9457	179.591	13.95	179.607	13.9495	179.607	13.9498	179.601	13.9488	179.605	13.9476	179.623	13.9472	179.607	13.9461	179.599	13.9456	179.617	13.9438
179.596	13.9455	179.563	13.9499	179.572	13.9498	179.579	13.9503	179.552	13.949	179.577	13.9483	179.595	13.9472	179.579	13.9467	179.571	13.9459	179.589	13.9444
179.568	13.946	179.535	13.95	179.545	13.9498	179.531	13.9499	179.517	13.9493	179.549	13.9487	179.547	13.9477	179.544	13.9467	179.543	13.9453	179.56	13.9445
179.54	13.9458	179.507	13.9504	179.517	13.9501	179.496	13.9505	179.488	13.95	179.5	13.9493	179.518	13.948	179.516	13.9466	179.494	13.9462	179.511	13.9442
179.512	13.9465	179.457	13.9509	179.489	13.9503	179.468	13.9505	179.461	13.9502	179.472	13.949	179.483	13.9481	179.489	13.9475	179.466	13.9464	179.483	13.9447
179.463	13.9464	179.423	13.9503	179.44	13.9505	179.44	13.9511	179.433	13.9502	179.437	13.9494	179.455	13.9484	179.439	13.9474	179.431	13.9469	179.449	13.9455
179.428	13.9472	179.395	13.9511	179.405	13.9516	179.412	13.951	179.384	13.9507	179.409	13.9499	179.427	13.9489	179.411	13.9478	179.404	13.9469	179.421	13.9457
179.401	13.9474	179.367	13.9513	179.377	13.9512	179.363	13.9518	179.349	13.9509	179.381	13.9494	179.399	13.9495	179.376	13.9479	179.376	13.9473	179.394	13.9456
179.373	13.947	179.339	13.9514	179.349	13.9513	179.329	13.9519	179.321	13.9507	179.353	13.9497	179.35	13.9493	179.349	13.9478	179.327	13.9475	179.365	13.946
179.345	13.9473	179.29	13.9521	179.321	13.9513	179.301	13.9521	179.293	13.9504	179.304	13.9503	179.315	13.9496	179.32	13.9487	179.299	13.9477	179.316	13.9465
179.296	13.9477	179.262	13.9523	179.272	13.952	179.273	13.9522	179.265	13.9514	179.27	13.9503	179.287	13.9502	179.292	13.9486	179.264	13.9475	179.282	13.9464
179.268	13.9481	179.227	13.9519	179.237	13.9521	179.245	13.9527	179.216	13.9517	179.242	13.9502	179.259	13.9497	179.243	13.9489	179.236	13.948	179.254	13.9473
179.233	13.9479	179.199	13.9523	179.209	13.9527	179.196	13.9523	179.181	13.9517	179.214	13.9512	179.231	13.9506	179.208	13.9495	179.208	13.9477	179.226	13.9466
179.205	13.9482	179.171	13.952	179.181	13.9527	179.168	13.9526	179.153	13.9519	179.186	13.9511	179.183	13.9505	179.18	13.949	179.179	13.9482	179.198	13.9467
179.177	13.9485	179.122	13.9533	179.153	13.9528	179.133	13.9532	179.125	13.9522	179.137	13.9511	179.155	13.9509	179.152	13.9496	179.131	13.9489	179.149	13.9473
179.129	13.9489	179.094	13.9532	179.105	13.9532	179.106	13.9532	179.098	13.9524	179.103	13.9514	179.119	13.9507	179.125	13.9496	179.096	13.949	179.121	13.9477
179.101	13.9491	179.059	13.9533	179.076	13.9536	179.078	13.9533	179.049	13.9525	179.075	13.9521	179.091	13.9515	179.075	13.9499	179.068	13.9492	179.086	13.9485
179.066	13.9497	179.031	13.9538	179.041	13.9528	179.029	13.9538	179.021	13.9529	179.047	13.952	179.063	13.9513	179.04	13.9496	179.04	13.9494	179.059	13.9487
179.038	13.9503	179.003	13.9539	179.014	13.9538	179.001	13.9543	178.986	13.9533	179.019	13.9518	179.015	13.9519	179.013	13.9503	179.012	13.9499	179.031	13.9483
179.01	13.9505	178.977	13.9545	178.986	13.9542	178.968	13.954	178.959	13.9539	178.971	13.9527	178.987	13.9527	178.986	13.9507	178.965	13.95	178.983	13.9483
178.962	13.9508	178.927	13.9544	178.938	13.9541	178.94	13.9542	178.931	13.954	178.936	13.9523	178.954	13.9522	178.958	13.9511	178.93	13.9499	178.955	13.9491
178.934	13.9507	178.893	13.9544	178.91	13.9544	178.911	13.9545	178.882	13.9541	178.908	13.9532	178.925	13.9521	178.908	13.9508	178.901	13.9504	178.92	13.9491
178.899	13.9513	178.865	13.9547	178.875	13.9544	178.883	13.955	178.853	13.9541	178.88	13.9531	178.898	13.9527	178.88	13.9513	178.873	13.9506	178.892	13.9494
178.872	13.9511	178.837	13.955	178.847	13.9549	178.833	13.9553	178.818	13.9548	178.852	13.9538	178.869	13.9529	178.845	13.9514	178.845	13.9515	178.864	13.9495
178.844	13.9514	178.808	13.9556	178.819	13.9551	178.799	13.9557	178.79	13.954	178.802	13.9534	178.82	13.9527	178.818	13.9516	178.796	13.9512	178.814	13.9496
178.795	13.952	178.759	13.9552	178.791	13.9557	178.771	13.9556	178.762	13.9549	178.774	13.9542	178.785	13.9533	178.79	13.9514	178.768	13.9514	178.786	13.9502
178.767	13.952	178.724	13.9557	178.742	13.9556	178.743	13.9559	178.734	13.9554	178.739	13.954	178.757	13.9532	178.74	13.9523	178.733	13.9517	178.751	13.9505
178.732	13.9526	178.696	13.9557	178.707	13.9561	178.715	13.9563	178.685	13.955	178.711	13.9545	178.729	13.9541	178.712	13.9518	178.705	13.9519	178.724	13.9506
178.704	13.9529	178.668	13.9559	178.679	13.9566	178.666	13.9568	178.65	13.9563	178.684	13.9545	178.701	13.9542	178.678	13.9526	178.678	13.9516	178.696	13.9509
178.676	13.9524	178.64	13.9564	178.651	13.9568	178.631	13.9565	178.622	13.9554	178.634	13.9551	178.652	13.954	178.65	13.9522	178.628	13.9527	178.667	13.951
178.648	13.9527	178.591	13.9563	178.623	13.9569	178.603	13.957	178.594	13.9562	178.606	13.9547	178.616	13.9542	178.622	13.9536	178.6	13.9523	178.618	13.9511
178.599	13.9535	178.563	13.9567	178.574	13.9572	178.575	13.9572	178.566	13.9562	178.571	13.9553	178.589	13.9541	178.594	13.9527	178.566	13.9524	178.584	13.9526
178.564	13.9535	178.528	13.9572	178.546	13.9577	178.547	13.9576	178.517	13.9563	178.544	13.956	178.561	13.9545	178.544	13.9536	178.537	13.9529	178.556	13.9512
178.536	13.9535	178.5	13.9573	178.511	13.9577	178.498	13.9573	178.482	13.9565	178.516	13.9555	178.533	13.9546	178.51	13.954	178.509	13.9526	178.528	13.9518
178.509	13.9535	178.472	13.9578	178.483	13.9579	178.463	13.9576	178.455	13.957	178.488	13.956	178.484	13.9545	178.482	13.9538	178.481	13.9538	178.5	13.9522
178.481	13.9539	178.422	13.9577	178.455	13.958	178.435	13.9582	178.427	13.957	178.438	13.9564	178.456	13.9554	178.454	13.9542	178.433	13.954	178.451	13.9526
178.431	13.9545	178.394	13.9578	178.406	13.9582	178.407	13.9585	178.398	13.9578	178.405	13.9562	178.421	13.9561	178.425	13.9545	178.398	13.9542	178.416	13.9523
178.404	13.9545	178.36	13.9582	178.379	13.9586	178.379	13.9585	178.35	13.9576	178.376	13.9569	178.393	13.9562	178.377	13.9547	178.369	13.9544	178.388	13.9527
178.369	13.9545	178.332	13.9585	178.344	13.9588	178.331	13.9583	178.321	13.9585	178.349	13.9573	178.365	13.9563	178.348	13.9551	178.342	13.9541	178.36	13.9529
178.341	13.9547	178.304	13.9587	178.315	13.9593	178.302	13.9589	178.287	13.9583	178.321	13.9569	178.316	13.9563	178.314	13.9549	178.313	13.9548	178.332	13.9537
178.313	13.9555	178.277	13.9589	178.288	13.9593	178.268	13.9591	178.259	13.9585	178.271	13.9576	178.288	13.9563	178.286	13.955	178.264	13.9548	178.283	13.9543
178.264	13.9551	178.227	13.9593	178.239	13.9591	178.239	13.9594	178.231	13.9582	178.237	13.9581	178.253	13.9567	178.258	13.9554	178.229	13.9546	178.249	13.9542
178.236	13.9563	178.193	13.9594	178.211	13.9601	178.212	13.9594	178.182	13.9595	178.209	13.9579	178.225	13.9573	178.208	13.9557	178.202	13.9556	178.221	13.9538
178.201	13.9564	178.165	13.9596	178.176	13.9601	178.162	13.9599	178.154	13.9596	178.18	13.9583	178.197	13.9574	178.18	13.9561	178.174	13.9554	178.193	13.9548
178.174	13.956	178.137	13.9598	178.148	13.9602	178.135	13.96	178.119	13.9592	178.153	13.9581	178.169	13.9577	178.145	13.9565	178.146	13.9557	178.165	13.9545
178.146	13.9568	178.109	13.9601	178.12	13.9604	178.1	13.9605	178.091	13.9594	178.103	13.9589	178.121	13.958	178.118	13.9566	178.096	13.9558	178.115	13.9552
178.097	13.9568	178.06	13.9605	178.092	13.9607	178.072	13.9607	178.063	13.9597	178.076	13.9588	178.085	13.9584	178.09	13.9569	178.069	13.9566	178.087	13.9549
178.069	13.9569	178.031	13.9605	178.043	13.961	178.044	13.9612	178.035	13.96	178.041	13.9587	178.057	13.9585	178.061	13.9575	178.034	13.9566	178.053	13.9551
178.034	13.9571	177.997	13.9611	178.008	13.9617	178.016	13.9606	177.987	13.9606	178.013	13.9604	178.03	13.9582	178.012	13.9574	178.006	13.9568	178.025	13.9559
178.006	13.9579	177.969	13.9606	177.981	13.9615	177.968	13.9611	177.952	13.9604	177.986	13.9598	178.001	13.9587	177.978	13.9572	177.978	13.9568	177.997	13.9557
177.978	13.9577	177.941	13.9611	177.953	13.962	177.933	13.9615	177.924	13.9608	177.936	13.9595	177.953	13.9591	177.95	13.9584	177.929	13.9571	177.969	13.9556
177.951	13.958	177.892	13.9613	177.925	13.9621	177.905	13.9613	177.896	13.9616	177.908	13.9599	177.918	13.9596	177.922	13.9584	177.901	13.9576	177.92	13.9562
177.901	13.9585	177.864	13.9618	177.876	13.9621	177.877	13.962	177.868	13.9618	177.874	13.9606	177.889	13.9599	177.894	13.9586	177.867	13.9577	177.886	13.9563
177.867	13.9589	177.829	13.9619	177.841	13.9626	177.849	13.9622	177.819	13.9613	177.846	13.9606	177.861	13.9603	177.845	13.959	177.838	13.958	177.858	13.9567
177.839	13.959	177.801	13.962	177.813	13.9635	177.8	13.9627	177.784	13.962	177.818	13.9606	177.833	13.9607	177.81	13.959	177.81	13.9583	177.83	13.9568
177.811	13.9588	177.774	13.9625	177.785	13.9624	177.765	13.9626	177.756	13.9622	177.79	13.9609	177.785	13.9597	177.782	13.9595	177.783	13.9587	177.802	13.9568
177.783	13.9594	177.745	13.9626	177.757	13.9638	177.737	13.9628	177.728	13.9622	177.74	13.9615	177.757	13.9611	177.754	13.9601	177.734	13.9584	177.752	13.9572
177.734	13.959	177.696	13.963	177.708	13.9635	177.709	13.963	177.7	13.9626	177.706	13.9612	177.721	13.9608	177.726	13.9599	177.698	13.9588	177.718	13.9571
177.699	13.9593	177.661	13.9634	177.673	13.9638	177.681	13.9631	177.651	13.9632	177.678	13.9616	177.694	13.9611	177.677	13.9601	177.671	13.959	177.69	13.9579
177.671	13.9594	177.633	13.9635	177.645	13.9639	177.632	13.9637	177.623	13.9633	177.65	13.9621	177.666	13.9612	177.642	13.9601	177.643	13.9594	177.662	13.9582
177.644	13.9599	177.605	13.9633	177.618	13.9638	177.598	13.964	177.588	13.9633	177.623	13.9625	177.617	13.962	177.614	13.9607	177.615	13.9596	177.634	13.9585
177.616	13.9607	177.577	13.964	177.59	13.9648	177.57	13.9642	177.56	13.9638	177.573	13.9624	177.59	13.9619	177.586	13.9605	177.566	13.9599	177.584	13.9586
177.566	13.9606	177.528	13.9641	177.54	13.965	177.542	13.9642	177.532	13.9643	177.539	13.9627	177.554	13.9619	177.558	13.9608	177.531	13.96	177.551	13.9591
177.531	13.9607	177.494	13.9647	177.512	13.9651	177.514	13.9643	177.484	13.9643	177.511	13.9635	177.526	13.9622	177.509	13.9609	177.503	13.9603	177.523	13.9595
177.504	13.9611	177.466	13.9647	177.478	13.9653	177.465	13.9649	177.456	13.9644	177.483	13.9628	177.498	13.9624	177.481	13.9614	177.475	13.9605	177.495	13.9599
177.475	13.9619	177.438	13.9647	177.45	13.9659	177.437	13.9651	177.421	13.9648	177.455	13.9632	177.47	13.9625	177.447	13.9614	177.448	13.9607	177.467	13.9596
177.448	13.961	177.409	13.9652	177.422	13.966	177.403	13.965	177.393	13.9646	177.405	13.964	177.422	13.9635	177.418	13.9619	177.399	13.9613	177.417	13.9599
177.398	13.9619	177.36	13.9655	177.373	13.9661	177.375	13.9657	177.365	13.965	177.377	13.964	177.386	13.9633	177.39	13.962	177.363	13.9612	177.39	13.9596
177.37	13.9621	177.326	13.9654	177.345	13.9663	177.346	13.966	177.337	13.9653	177.343	13.964	177.358	13.9628	177.363	13.9621	177.336	13.9617	177.355	13.9599
177.336	13.9625	177.298	13.9659	177.31	13.9665	177.319	13.966	177.288	13.9654	177.315	13.9641	177.33	13.9635	177.313	13.9627	177.308	13.9619	177.327	13.9601
177.308	13.9626	177.27	13.9663	177.283	13.9665	177.269	13.9663	177.253	13.9658	177.287	13.9642	177.302	13.9642	177.279	13.9626	177.28	13.962	177.299	13.9607
177.28	13.9629	177.242	13.9664	177.255	13.9672	177.235	13.9667	177.225	13.9664	177.238	13.9649	177.254	13.9639	177.251	13.9629	177.231	13.9622	177.272	13.9611
177.231	13.963	177.193	13.9669	177.227	13.9672	177.207	13.9665	177.198	13.9658	177.231	13.9652	177.226	13.9642	177.222	13.9627	177.203	13.9628	177.222	13.9608
177.203	13.9632	177.165	13.9662	177.178	13.9675	177.18	13.9669	177.169	13.966	177.175	13.9649	177.19	13.9642	177.195	13.9628	177.168	13.9633	177.188	13.9616
177.169	13.9634	177.13	13.967	177.143	13.968	177.151	13.9675	177.12	13.9664	177.147	13.9654	177.162	13.9646	177.145	13.9636	177.141	13.963	177.16	13.9619
177.141	13.9637	177.102	13.9673	177.115	13.968	177.102	13.9675	177.085	13.967	177.119	13.9656	177.134	13.9648	177.118	13.9642	177.113	13.9627	177.132	13.9615
177.113	13.9638	177.074	13.9674	177.087	13.9684	177.067	13.9681	177.057	13.9672	177.069	13.9662	177.086	13.9654	177.083	13.9643	177.084	13.9639	177.104	13.9624
177.084	13.9644	177.046	13.9678	177.059	13.9678	177.039	13.968	177.029	13.9674	177.042	13.966	177.058	13.9655	177.055	13.9641	177.035	13.9631	177.055	13.9628
177.036	13.9649	176.997	13.968	177.01	13.9688	177.011	13.9678	177.001	13.9678	177.007	13.9667	177.022	13.9656	177.027	13.9651	177	13.9634	177.02	13.9623
177.001	13.9652	176.962	13.9679	176.982	13.9694	176.983	13.9685	176.953	13.968	176.98	13.9668	176.995	13.9661	176.977	13.9652	176.972	13.9643	176.992	13.9634
176.973	13.9654	176.935	13.9678	176.947	13.969	176.935	13.9691	176.925	13.9683	176.952	13.967	176.967	13.9656	176.95	13.9653	176.945	13.9643	176.964	13.9631
176.945	13.9658	176.906	13.9679	176.919	13.9693	176.9	13.969	176.891	13.9681	176.923	13.9668	176.918	13.9662	176.915	13.9656	176.917	13.9651	176.936	13.9635
176.917	13.9664	176.879	13.969	176.891	13.9699	176.871	13.9695	176.863	13.9683	176.874	13.9676	176.89	13.9664	176.887	13.9657	176.868	13.9643	176.887	13.9637
176.868	13.9662	176.83	13.9692	176.842	13.9703	176.844	13.9692	176.835	13.968	176.839	13.9677	176.855	13.9671	176.859	13.9663	176.833	13.9651	176.859	13.964
176.84	13.9663	176.795	13.9692	176.815	13.9703	176.816	13.9697	176.785	13.9689	176.812	13.9678	176.827	13.967	176.81	13.9669	176.805	13.9652	176.824	13.9644
176.805	13.9668	176.767	13.9697	176.779	13.9709	176.768	13.9699	176.758	13.9691	176.784	13.968	176.799	13.9677	176.782	13.9665	176.778	13.9655	176.797	13.9648
176.778	13.9666	176.739	13.97	176.751	13.9709	176.739	13.9703	176.723	13.9694	176.756	13.9685	176.771	13.9676	176.748	13.9663	176.749	13.9662	176.768	13.965
176.75	13.967	176.711	13.9702	176.723	13.9711	176.704	13.9705	176.695	13.9696	176.706	13.9685	176.722	13.9682	176.72	13.9677	176.701	13.966	176.72	13.9651
176.701	13.9673	176.662	13.9703	176.675	13.9713	176.676	13.9709	176.667	13.9703	176.672	13.9687	176.687	13.9684	176.691	13.9669	176.666	13.9656	176.692	13.9655
176.672	13.9683	176.633	13.9705	176.647	13.9718	176.648	13.9703	176.639	13.9699	176.644	13.9693	176.659	13.968	176.663	13.9678	176.638	13.9666	176.657	13.9653
176.637	13.9679	176.599	13.9706	176.612	13.9722	176.599	13.9711	176.59	13.9702	176.616	13.9693	176.631	13.9685	176.614	13.9678	176.61	13.9664	176.629	13.9657
176.609	13.9682	176.571	13.9713	176.584	13.972	176.571	13.9713	176.555	13.9701	176.588	13.9702	176.603	13.9687	176.579	13.9679	176.582	13.9669	176.601	13.9659
176.582	13.9679	176.543	13.9711	176.556	13.9718	176.536	13.972	176.527	13.9709	176.539	13.9697	176.555	13.9694	176.552	13.9684	176.533	13.9673	176.552	13.966
176.533	13.968	176.494	13.9713	176.528	13.9725	176.509	13.9717	176.5	13.9718	176.511	13.9704	176.519	13.9695	176.524	13.9682	176.498	13.9677	176.524	13.9663
176.505	13.9686	176.466	13.9718	176.479	13.9727	176.481	13.9724	176.471	13.9715	176.477	13.9709	176.492	13.9698	176.496	13.9687	176.47	13.9675	176.489	13.9666
176.47	13.9689	176.431	13.9722	176.443	13.973	176.453	13.9727	176.423	13.9713	176.448	13.9708	176.464	13.9697	176.446	13.9686	176.442	13.9682	176.461	13.967
176.442	13.9691	176.403	13.9725	176.415	13.9733	176.404	13.9729	176.388	13.9714	176.42	13.9709	176.435	13.9697	176.419	13.9695	176.414	13.9679	176.433	13.9673
176.414	13.9692	176.375	13.972	176.388	13.9737	176.37	13.9727	176.359	13.9715	176.371	13.9714	176.387	13.9699	176.384	13.9694	176.366	13.9682	176.384	13.9676
176.386	13.9694	176.347	13.9726	176.359	13.9735	176.341	13.9737	176.332	13.9719	176.343	13.9712	176.359	13.9707	176.356	13.9695	176.337	13.9687	176.356	13.968
176.337	13.9693	176.298	13.973	176.31	13.974	176.314	13.9739	176.304	13.9718	176.308	13.9712	176.324	13.9705	176.328	13.9693	176.302	13.9693	176.322	13.9675
176.302	13.9698	176.264	13.9726	176.276	13.9746	176.285	13.9737	176.255	13.9721	176.28	13.971	176.296	13.9706	176.279	13.97	176.274	13.9689	176.293	13.9678
176.274	13.9699	176.235	13.9736	176.248	13.9747	176.237	13.974	176.227	13.9727	176.252	13.9722	176.268	13.9711	176.251	13.9704	176.247	13.9693	176.266	13.9686
176.246	13.9708	176.207	13.9739	176.22	13.9748	176.202	13.974	176.192	13.9728	176.225	13.9724	176.22	13.9713	176.217	13.9701	176.219	13.9699	176.237	13.9682
176.218	13.971	176.179	13.9736	176.192	13.9751	176.174	13.9746	176.164	13.973	176.175	13.9726	176.192	13.9719	176.188	13.971	176.17	13.97	176.188	13.9686
176.169	13.9709	176.13	13.9742	176.143	13.9754	176.146	13.9749	176.136	13.9731	176.141	13.9726	176.156	13.9717	176.16	13.9714	176.135	13.97	176.153	13.9685
176.134	13.9715	176.095	13.9743	176.116	13.9755	176.118	13.9752	176.086	13.9734	176.113	13.9733	176.128	13.9725	176.132	13.9712	176.107	13.9704	176.125	13.9692
176.108	13.9713	176.067	13.975	176.08	13.9763	176.069	13.975	176.052	13.9737	176.085	13.9732	176.101	13.9724	176.083	13.9714	176.079	13.9702	176.097	13.9694
176.078	13.9721	176.04	13.9744	176.052	13.9765	176.034	13.9756	176.024	13.9741	176.056	13.9737	176.072	13.9722	176.048	13.9726	176.052	13.9704	176.07	13.9694
176.051	13.9721	176.012	13.9751	176.024	13.9764	176.006	13.9752	175.996	13.9742	176.007	13.9738	176.024	13.9729	176.02	13.9721	176.002	13.971	176.021	13.9694
176.001	13.9723	175.963	13.9756	175.996	13.9765	175.978	13.9757	175.968	13.9738	175.973	13.9738	175.988	13.9729	175.992	13.9722	175.968	13.971	175.993	13.9704
175.974	13.9727	175.935	13.9757	175.947	13.9767	175.951	13.9761	175.919	13.9749	175.945	13.9741	175.96	13.9734	175.964	13.9728	175.94	13.9715	175.958	13.9699
175.939	13.9729	175.9	13.9761	175.912	13.9768	175.901	13.9767	175.892	13.9752	175.916	13.9743	175.932	13.9737	175.915	13.9728	175.912	13.9718	175.93	13.9703
175.911	13.9736	175.872	13.9761	175.884	13.9773	175.873	13.9764	175.857	13.9747	175.889	13.9748	175.904	13.9734	175.88	13.973	175.884	13.9722	175.903	13.9705
175.883	13.9731	175.844	13.9764	175.856	13.9774	175.838	13.9769	175.829	13.9749	175.84	13.9752	175.856	13.9742	175.852	13.9726	175.835	13.9722	175.854	13.971
175.834	13.9738	175.795	13.9767	175.828	13.9779	175.811	13.9774	175.801	13.9755	175.812	13.9751	175.82	13.9742	175.824	13.9732	175.8	13.9723	175.825	13.9714
175.806	13.9741	175.767	13.9773	175.779	13.9777	175.783	13.9777	175.772	13.9761	175.778	13.9752	175.792	13.9744	175.796	13.9738	175.772	13.9723	175.791	13.9712
175.771	13.9741	175.732	13.9767	175.745	13.9784	175.733	13.9767	175.724	13.9756	175.749	13.9757	175.764	13.9743	175.746	13.9741	175.744	13.9728	175.763	13.9715
175.743	13.9741	175.704	13.9774	175.717	13.9787	175.706	13.9775	175.688	13.9764	175.722	13.9762	175.736	13.9747	175.719	13.9741	175.716	13.9734	175.735	13.9719
175.715	13.9748	175.676	13.9781	175.689	13.9788	175.671	13.9779	175.66	13.9768	175.694	13.976	175.688	13.9755	175.684	13.9743	175.667	13.9732	175.685	13.9718
175.687	13.9747	175.649	13.9778	175.661	13.9789	175.643	13.9781	175.633	13.9765	175.644	13.9761	175.659	13.9755	175.656	13.9748	175.639	13.9735	175.657	13.9725
175.637	13.9748	175.599	13.9783	175.612	13.9792	175.615	13.9788	175.605	13.9771	175.61	13.977	175.624	13.9758	175.628	13.9746	175.605	13.974	175.623	13.9728
175.603	13.975	175.564	13.9786	175.584	13.9791	175.587	13.9787	175.556	13.9771	175.582	13.9765	175.596	13.9759	175.579	13.9749	175.577	13.9739	175.595	13.9732
175.575	13.9755	175.536	13.9787	175.549	13.9797	175.538	13.979	175.527	13.9774	175.554	13.9767	175.568	13.9757	175.551	13.9756	175.549	13.9745	175.567	13.9733
175.547	13.9758	175.508	13.9788	175.521	13.9801	175.503	13.9794	175.492	13.9776	175.526	13.977	175.54	13.9762	175.517	13.9758	175.5	13.9744	175.539	13.9732
175.519	13.9759	175.48	13.9792	175.493	13.98	175.475	13.9791	175.464	13.9778	175.476	13.9771	175.492	13.9767	175.489	13.9758	175.472	13.975	175.49	13.9738
175.47	13.976	175.431	13.9796	175.444	13.9801	175.447	13.9795	175.436	13.9782	175.442	13.9781	175.457	13.976	175.461	13.9761	175.437	13.9751	175.455	13.9735
175.435	13.9767	175.396	13.98	175.416	13.9809	175.419	13.9801	175.388	13.9786	175.414	13.9782	175.428	13.977	175.433	13.9761	175.409	13.9757	175.427	13.9743
175.407	13.9767	175.369	13.9802	175.381	13.9807	175.37	13.9801	175.353	13.9783	175.386	13.9782	175.4	13.9775	175.383	13.9764	175.381	13.9758	175.399	13.9748
175.379	13.9768	175.34	13.9797	175.353	13.9811	175.336	13.9808	175.325	13.9786	175.358	13.9783	175.372	13.9779	175.349	13.9771	175.353	13.9764	175.371	13.9751
175.351	13.9772	175.313	13.9804	175.325	13.9811	175.308	13.9809	175.297	13.979	175.309	13.9789	175.323	13.978	175.321	13.9772	175.304	13.9757	175.322	13.9751
175.302	13.9782	175.261	13.9812	175.277	13.9816	175.28	13.9809	175.268	13.9792	175.28	13.9789	175.288	13.978	175.293	13.9776	175.269	13.9761	175.287	13.975
175.266	13.9775	175.234	13.9807	175.247	13.9815	175.252	13.9811	175.239	13.9795	175.244	13.9791	175.26	13.9788	175.265	13.9778	175.239	13.9769	175.257	13.9752
175.237	13.9787	175.199	13.981	175.213	13.9819	175.201	13.9815	175.19	13.9798	175.217	13.9794	175.231	13.9784	175.214	13.9783	175.212	13.9776	175.23	13.9756
175.21	13.9782	175.171	13.9812	175.185	13.9819	175.173	13.9815	175.156	13.9801	175.189	13.9796	175.203	13.9782	175.186	13.9778	175.184	13.9768	175.202	13.976
175.182	13.9783	175.143	13.9817	175.157	13.9827	175.139	13.9819	175.128	13.9805	175.14	13.98	175.155	13.9788	175.152	13.9782	175.136	13.9772	175.153	13.9759
175.133	13.9788	175.094	13.9818	175.129	13.9831	175.111	13.9823	175.1	13.9807	175.112	13.9795	175.127	13.9794	175.124	13.9785	175.101	13.9777	175.125	13.9756
175.099	13.9793	175.066	13.982	175.081	13.9825	175.084	13.9825	175.072	13.9803	175.078	13.9802	175.092	13.9795	175.096	13.9783	175.073	13.9778	175.091	13.9765
175.071	13.9795	175.032	13.9823	175.046	13.9831	175.035	13.9828	175.024	13.981	175.051	13.9805	175.064	13.9796	175.047	13.9783	175.045	13.9782	175.063	13.9768
175.043	13.9795	175.004	13.9828	175.018	13.9833	175.007	13.9827	174.988	13.981	175.023	13.9804	175.036	13.9802	175.018	13.9793	175.018	13.978	175.035	13.9766
175.016	13.9795	174.976	13.9827	174.99	13.9836	174.972	13.9832	174.961	13.9814	174.973	13.981	174.988	13.9801	174.984	13.9793	174.969	13.9785	174.986	13.977
174.962	13.9798	174.948	13.9827	174.962	13.984	174.944	13.9833	174.933	13.9815	174.945	13.9809	174.96	13.9799	174.956	13.9796	174.941	13.9787	174.958	13.9771
174.935	13.98	174.899	13.9831	174.914	13.9844	174.916	13.9837	174.905	13.9817	174.911	13.9812	174.925	13.9805	174.929	13.9801	174.906	13.9791	174.924	13.9773
174.9	13.9803	174.865	13.9837	174.879	13.984	174.888	13.9836	174.856	13.9816	174.883	13.9818	174.897	13.9809	174.88	13.9803	174.878	13.9795	174.895	13.978
174.873	13.9806	174.837	13.9837	174.851	13.9847	174.84	13.9842	174.821	13.9825	174.855	13.9814	174.869	13.981	174.851	13.9804	174.85	13.9795	174.868	13.9784
174.845	13.9813	174.809	13.9842	174.823	13.985	174.805	13.9845	174.793	13.9829	174.827	13.9824	174.821	13.982	174.817	13.9808	174.801	13.9796	174.84	13.9787
174.796	13.9811	174.781	13.9842	174.795	13.9848	174.777	13.9844	174.765	13.9833	174.778	13.9819	174.793	13.9817	174.789	13.9804	174.774	13.9793	174.79	13.9785
174.768	13.9814	174.732	13.9843	174.746	13.9852	174.749	13.9845	174.737	13.9826	174.744	13.9828	174.757	13.9819	174.761	13.9804	174.738	13.9799	174.756	13.9791
174.734	13.9822	174.697	13.9852	174.71	13.9859	174.721	13.9849	174.689	13.9832	174.716	13.9832	174.73	13.9823	174.733	13.9809	174.71	13.9802	174.728	13.9784
174.706	13.982	174.669	13.9847	174.683	13.986	174.672	13.9857	174.661	13.9838	174.689	13.9831	174.702	13.9825	174.684	13.9812	174.683	13.981	174.7	13.9791
174.678	13.9822	174.641	13.9852	174.655	13.9858	174.638	13.9855	174.626	13.9835	174.66	13.9832	174.673	13.9828	174.649	13.9812	174.655	13.9811	174.672	13.9789
174.65	13.9821	174.613	13.9849	174.627	13.9866	174.61	13.9861	174.598	13.984	174.611	13.9834	174.625	13.9831	174.621	13.9814	174.606	13.9806	174.623	13.9793
174.601	13.9829	174.564	13.9854	174.578	13.9864	174.582	13.9862	174.57	13.9845	174.583	13.9837	174.589	13.9823	174.594	13.9816	174.571	13.9811	174.589	13.9797
174.567	13.9829	174.536	13.9857	174.55	13.9869	174.554	13.9861	174.521	13.9845	174.548	13.9837	174.562	13.9831	174.565	13.9822	174.543	13.9814	174.561	13.9807
174.539	13.9824	174.501	13.9862	174.515	13.9868	174.505	13.9863	174.493	13.9844	174.52	13.984	174.534	13.9834	174.516	13.9827	174.515	13.9819	174.532	13.9804
174.511	13.9829	174.473	13.9861	174.488	13.9878	174.47	13.9871	174.458	13.9849	174.492	13.9846	174.506	13.9835	174.488	13.9826	174.487	13.9821	174.505	13.9806
174.483	13.9836	174.445	13.9869	174.459	13.9872	174.442	13.9869	174.43	13.9855	174.443	13.9849	174.458	13.9841	174.454	13.983	174.438	13.9823	174.456	13.9809
174.434	13.9838	174.417	13.9869	174.431	13.9875	174.414	13.9875	174.402	13.9856	174.415	13.9847	174.423	13.984	174.426	13.983	174.403	13.9821	174.428	13.981
174.406	13.984	174.368	13.9871	174.383	13.988	174.387	13.9871	174.374	13.9864	174.381	13.9848	174.394	13.9843	174.398	13.9835	174.376	13.983	174.393	13.9821
174.372	13.9845	174.333	13.9874	174.348	13.988	174.338	13.9876	174.325	13.9861	174.353	13.9847	174.367	13.9846	174.348	13.9835	174.348	13.9828	174.366	13.9816
174.344	13.9847	174.305	13.9879	174.32	13.9885	174.309	13.9882	174.29	13.9867	174.325	13.9853	174.339	13.9847	174.32	13.9842	174.319	13.9837	174.338	13.982
174.316	13.9849	174.277	13.9875	174.292	13.9881	174.275	13.9884	174.262	13.9873	174.276	13.9858	174.29	13.9851	174.286	13.9845	174.27	13.9831	174.288	13.9819
174.267	13.9849	174.249	13.9883	174.264	13.989	174.247	13.9881	174.234	13.9868	174.248	13.9856	174.262	13.9848	174.258	13.9843	174.236	13.9837	174.26	13.9823
174.239	13.9852	174.2	13.9883	174.215	13.9896	174.218	13.9884	174.207	13.9875	174.213	13.9864	174.227	13.9854	174.23	13.9848	174.208	13.9838	174.226	13.9827
174.205	13.9859	174.166	13.9884	174.18	13.9898	174.19	13.9885	174.158	13.9876	174.185	13.9864	174.199	13.9863	174.18	13.9843	174.179	13.9843	174.198	13.9825
174.177	13.986	174.137	13.989	174.152	13.9895	174.141	13.9895	174.122	13.9877	174.158	13.9862	174.171	13.9858	174.153	13.9851	174.152	13.9837	174.169	13.9829
174.149	13.9864	174.109	13.9888	174.124	13.9902	174.107	13.989	174.094	13.9884	174.129	13.9865	174.123	13.9862	174.118	13.9856	174.103	13.9846	174.142	13.9837
174.099	13.986	174.082	13.9895	174.096	13.9899	174.079	13.9893	174.066	13.9883	174.08	13.9873	174.095	13.9862	174.09	13.9855	174.075	13.9844	174.093	13.9837
174.072	13.9869	174.032	13.99	174.048	13.9907	174.051	13.9898	174.038	13.9886	174.045	13.9874	174.06	13.987	174.062	13.9857	174.04	13.9853	174.058	13.9837
174.037	13.9869	173.998	13.9899	174.019	13.9909	174.023	13.9899	173.989	13.9889	174.017	13.9873	174.032	13.9873	174.034	13.9862	174.012	13.9854	174.03	13.9839
174.01	13.9873	173.97	13.9897	173.984	13.9909	173.974	13.9902	173.962	13.989	173.989	13.9876	174.004	13.9874	173.985	13.9868	173.984	13.9857	174.002	13.9848
173.982	13.9878	173.942	13.9904	173.957	13.9909	173.939	13.9904	173.927	13.9893	173.961	13.9876	173.976	13.9876	173.95	13.9866	173.935	13.9857	173.974	13.9846
173.933	13.9876	173.914	13.9902	173.929	13.9914	173.911	13.9908	173.899	13.9892	173.912	13.9885	173.927	13.9876	173.922	13.9866	173.907	13.9862	173.925	13.9847
173.904	13.988	173.865	13.9909	173.88	13.9918	173.883	13.9911	173.871	13.9896	173.878	13.9883	173.891	13.9877	173.895	13.9868	173.872	13.9858	173.89	13.9849
173.87	13.9881	173.837	13.9911	173.852	13.9911	173.856	13.9914	173.822	13.99	173.85	13.9886	173.863	13.9882	173.867	13.9868	173.844	13.9863	173.862	13.9857
173.842	13.9883	173.802	13.9913	173.817	13.9921	173.806	13.9911	173.794	13.9904	173.822	13.9889	173.836	13.9883	173.817	13.9872	173.816	13.9866	173.834	13.9857
173.814	13.9883	173.774	13.9914	173.789	13.9921	173.772	13.9919	173.759	13.9907	173.794	13.9896	173.808	13.9886	173.789	13.9871	173.768	13.9871	173.807	13.9854
173.786	13.9883	173.746	13.992	173.761	13.9924	173.744	13.9921	173.731	13.9902	173.744	13.989	173.76	13.989	173.755	13.9882	173.739	13.9868	173.757	13.9859
173.737	13.9888	173.718	13.9919	173.712	13.9929	173.716	13.9918	173.703	13.9914	173.716	13.9895	173.724	13.9889	173.727	13.9878	173.705	13.9876	173.729	13.9863
173.703	13.9893	173.669	13.9927	173.685	13.9927	173.688	13.9932	173.675	13.9912	173.682	13.9899	173.696	13.9887	173.698	13.9891	173.677	13.9875	173.694	13.9861
173.675	13.9897	173.634	13.9924	173.649	13.9936	173.638	13.9928	173.626	13.9914	173.654	13.99	173.668	13.9894	173.649	13.9886	173.649	13.9876	173.666	13.9862
173.647	13.9901	173.606	13.9927	173.621	13.9931	173.604	13.993	173.591	13.9922	173.626	13.9905	173.64	13.9897	173.621	13.9889	173.621	13.9882	173.638	13.9874
173.619	13.9899	173.578	13.993	173.594	13.9939	173.577	13.993	173.562	13.992	173.576	13.9901	173.592	13.9902	173.587	13.9891	173.572	13.9884	173.61	13.9868
173.57	13.9897	173.55	13.9933	173.566	13.994	173.548	13.9932	173.535	13.9923	173.549	13.9904	173.557	13.9898	173.559	13.9896	173.537	13.9887	173.561	13.9874
173.542	13.9903	173.5	13.9935	173.517	13.9944	173.521	13.9937	173.507	13.9931	173.514	13.9911	173.528	13.9909	173.53	13.9891	173.51	13.9889	173.526	13.9874
173.508	13.99	173.466	13.9942	173.482	13.9944	173.47	13.9939	173.458	13.9926	173.486	13.9909	173.501	13.9906	173.502	13.9899	173.482	13.9894	173.499	13.9879
173.48	13.991	173.438	13.9939	173.453	13.9943	173.443	13.9937	173.43	13.9929	173.459	13.9918	173.473	13.991	173.453	13.9902	173.454	13.9896	173.471	13.9881
173.452	13.9912	173.41	13.9941	173.426	13.9952	173.408	13.9943	173.395	13.9935	173.409	13.9914	173.424	13.9906	173.418	13.9902	173.404	13.9897	173.443	13.9883
173.402	13.9915	173.382	13.9947	173.398	13.9955	173.38	13.9943	173.367	13.9935	173.381	13.9916	173.396	13.9911	173.39	13.9907	173.37	13.9895	173.393	13.9887
173.375	13.9913	173.332	13.9942	173.349	13.9956	173.353	13.9947	173.339	13.9937	173.346	13.9919	173.361	13.9914	173.362	13.9909	173.342	13.9901	173.359	13.9891
173.34	13.9917	173.305	13.9948	173.314	13.9951	173.324	13.9952	173.29	13.994	173.319	13.9932	173.333	13.9921	173.334	13.9909	173.314	13.99	173.331	13.989
173.311	13.992	173.27	13.9952	173.286	13.9959	173.276	13.9954	173.262	13.9943	173.291	13.9926	173.305	13.9923	173.286	13.991	173.286	13.9904	173.303	13.9889
173.284	13.9924	173.242	13.9957	173.258	13.9963	173.241	13.9956	173.227	13.9944	173.263	13.9929	173.276	13.9925	173.25	13.9915	173.237	13.9905	173.275	13.9898
173.256	13.9931	173.214	13.9957	173.23	13.9965	173.213	13.9958	173.199	13.9948	173.214	13.993	173.228	13.9929	173.223	13.992	173.209	13.9911	173.226	13.9895
173.207	13.993	173.165	13.9954	173.181	13.9967	173.185	13.9962	173.171	13.9948	173.179	13.9934	173.193	13.9929	173.195	13.9921	173.174	13.9912	173.191	13.9899
173.173	13.9929	173.137	13.9962	173.153	13.9974	173.157	13.9966	173.122	13.9953	173.151	13.9941	173.165	13.9933	173.167	13.9916	173.146	13.9909	173.163	13.9904
173.144	13.9935	173.102	13.9961	173.119	13.9974	173.108	13.9965	173.094	13.9953	173.123	13.9938	173.137	13.9935	173.117	13.993	173.118	13.9914	173.135	13.9902
173.116	13.9935	173.074	13.9966	173.09	13.9975	173.074	13.9969	173.06	13.9953	173.095	13.9946	173.109	13.9933	173.083	13.993	173.09	13.9922	173.107	13.9908
173.089	13.9938	173.046	13.9973	173.062	13.9979	173.046	13.9974	173.032	13.996	173.045	13.9947	173.061	13.9936	173.055	13.9927	173.042	13.9921	173.058	13.9909
173.039	13.9948	173.018	13.9977	173.014	13.9975	173.018	13.9971	173.003	13.996	173.011	13.9947	173.025	13.9943	173.027	13.9934	173.007	13.9928	173.03	13.9913
173.004	13.9942	172.969	13.9978	172.986	13.9981	172.99	13.9971	172.976	13.9966	172.984	13.9953	172.997	13.9945	172.999	13.9937	172.979	13.9933	172.996	13.9911
172.977	13.9949	172.934	13.9978	172.951	13.9986	172.941	13.9977	172.927	13.9967	172.956	13.9958	172.969	13.9945	172.95	13.994	172.951	13.9928	172.968	13.9914
172.948	13.9949	172.906	13.9982	172.923	13.9989	172.906	13.9978	172.892	13.9969	172.928	13.996	172.941	13.9948	172.922	13.994	172.923	13.993	172.939	13.9917
172.921	13.9955	172.878	13.9983	172.895	13.9988	172.878	13.9988	172.864	13.9972	172.878	13.9959	172.893	13.9947	172.887	13.994	172.874	13.9931	172.89	13.992
172.873	13.9957	172.85	13.9988	172.867	13.999	172.85	13.9985	172.836	13.9969	172.85	13.9966	172.865	13.9955	172.859	13.9946	172.839	13.9936	172.863	13.9928
172.839	13.9957	172.801	13.9992	172.819	13.9991	172.822	13.9987	172.808	13.9975	172.816	13.9964	172.829	13.9953	172.831	13.9943	172.811	13.9939	172.828	13.9924
172.811	13.9958	172.767	13.9988	172.783	13.9998	172.773	13.9987	172.759	13.9978	172.788	13.9968	172.801	13.9962	172.781	13.9946	172.783	13.9943	172.799	13.9929
172.783	13.996	172.739	13.999	172.755	13.9996	172.738	13.9987	172.724	13.9985	172.76	13.9969	172.774	13.9962	172.753	13.9947	172.755	13.9945	172.771	13.9928
172.755	13.9963	172.711	13.9993	172.727	14.0003	172.71	13.9993	172.697	13.9987	172.711	13.9972	172.745	13.9967	172.719	13.9955	172.706	13.994	172.722	13.9931
172.705	13.997	172.683	13.9998	172.7	14.0005	172.683	13.9992	172.669	13.9988	172.683	13.9975	172.697	13.9964	172.691	13.9954	172.671	13.9945	172.694	13.9935
172.671	13.9968	172.633	13.9997	172.65	14.0009	172.655	13.9998	172.641	13.9987	172.649	13.998	172.661	13.9972	172.663	13.996	172.643	13.9952	172.66	13.9936
172.643	13.9973	172.605	14.0002	172.616	14.0012	172.605	14.0002	172.592	13.9987	172.621	13.9977	172.633	13.9974	172.636	13.9963	172.616	13.9954	172.632	13.9938
172.615	13.9972	172.571	14.0006	172.588	14.0009	172.578	14	172.564	13.9993	172.593	13.998	172.605	13.9975	172.586	13.9965	172.588	13.9952	172.604	13.9939
172.587	13.9974	172.543	14.0009	172.56	14.0013	172.542	14.0004	172.529	13.9994	172.565	13.9982	172.577	13.9978	172.552	13.9964	172.539	13.9953	172.576	13.9943
172.537	13.9976	172.515	14.0008	172.532	14.0013	172.514	14.0008	172.501	13.9999	172.516	13.9988	172.529	13.9977	172.523	13.9965	172.511	13.9954	172.526	13.9945
172.509	13.9979	172.487	14.0016	172.483	14.0022	172.487	14.0012	172.473	14.0001	172.481	13.9985	172.494	13.9982	172.496	13.9969	172.476	13.9961	172.492	13.9948
172.475	13.9983	172.438	14.0013	172.448	14.0018	172.438	14.0014	172.424	13.9997	172.453	13.9988	172.466	13.9986	172.468	13.9977	172.448	13.9962	172.464	13.9953
172.447	13.9988	172.403	14.0021	172.42	14.0021	172.41	14.0013	172.396	14.0003	172.425	14.0004	172.438	13.9987	172.418	13.9974	172.42	13.9966	172.436	13.9961
172.419	13.9985	172.375	14.0021	172.392	14.0019	172.375	14.0018	172.361	14.0003	172.397	13.9996	172.41	13.9992	172.39	13.9978	172.371	13.997	172.408	13.9963
172.37	13.9993	172.347	14.0019	172.364	14.0035	172.348	14.002	172.333	14.0009	172.347	13.9996	172.361	13.9986	172.356	13.998	172.343	13.9973	172.359	13.996
172.342	13.9994	172.319	14.0028	172.316	14.0029	172.32	14.0019	172.305	14.0013	172.313	14.0001	172.326	13.9993	172.327	13.9984	172.309	13.9973	172.331	13.9964
172.308	14	172.269	14.0025	172.288	14.0026	172.292	14.0024	172.257	14.0006	172.285	14.0003	172.298	14	172.3	13.9989	172.28	13.9977	172.296	13.9965
172.28	14.0003	172.235	14.003	172.252	14.0032	172.243	14.0026	172.229	14.0012	172.257	14.0011	172.269	13.9997	172.25	13.999	172.252	13.9981	172.268	13.9968
172.252	14.0005	172.207	14.003	172.225	14.0037	172.208	14.0029	172.194	14.0011	172.229	14.0008	172.242	13.9999	172.222	13.9986	172.204	13.9979	172.24	13.9968
172.224	14.0005	172.179	14.0035	172.197	14.0036	172.18	14.0032	172.166	14.0017	172.18	14.001	172.193	14.0006	172.188	13.9991	172.176	13.9986	172.191	13.9971
172.175	14.0006	172.151	14.003	172.169	14.0035	172.152	14.0035	172.138	14.0021	172.152	14.0012	172.166	14.0003	172.16	13.9994	172.141	13.9983	172.163	13.9982
172.139	14.0007	172.101	14.0041	172.12	14.0044	172.124	14.0037	172.11	14.0024	172.117	14.0012	172.13	14.0008	172.131	13.9995	172.113	13.9988	172.129	13.9974
172.112	14.0015	172.067	14.0039	172.085	14.0044	172.075	14.0041	172.061	14.0025	172.09	14.0011	172.102	14.0009	172.104	14	172.085	13.9991	172.101	13.9981
172.084	14.0019	172.039	14.0038	172.057	14.0049	172.04	14.0044	172.026	14.0026	172.062	14.0022	172.074	14.0009	172.054	14	172.057	13.9993	172.073	13.9979
172.056	14.0016	172.011	14.0042	172.029	14.0047	172.012	14.0044	171.998	14.0033	172.012	14.002	172.046	14.001	172.019	14.0004	172.008	13.9996	172.023	13.9981
172.006	14.0021	171.983	14.0045	172.001	14.0051	171.984	14.0043	171.971	14.0032	171.985	14.0025	171.998	14.0015	171.992	14.0001	171.973	13.9999	171.996	13.9992
171.972	14.0024	171.934	14.0055	171.952	14.0056	171.956	14.0049	171.943	14.0037	171.95	14.0025	171.962	14.0012	171.964	14.0006	171.945	14	171.961	13.9983
171.944	14.0025	171.906	14.0056	171.917	14.0059	171.907	14.0053	171.894	14.0039	171.922	14.003	171.934	14.0016	171.936	14.0012	171.917	14.0002	171.933	13.9994
171.916	14.0027	171.871	14.0055	171.889	14.0054	171.879	14.0055	171.859	14.0041	171.894	14.0026	171.906	14.0027	171.886	14.0015	171.889	14.0007	171.905	13.9989
171.888	14.0031	171.843	14.0064	171.861	14.0063	171.844	14.0053	171.831	14.0041	171.845	14.0033	171.878	14.0021	171.852	14.0017	171.84	14.0004	171.877	13.9993
171.839	14.0035	171.815	14.0064	171.833	14.0066	171.816	14.006	171.803	14.005	171.816	14.0036	171.83	14.0025	171.824	14.0018	171.805	14.0012	171.828	13.9997
171.811	14.0036	171.766	14.0063	171.785	14.0068	171.788	14.0061	171.775	14.0044	171.782	14.0037	171.795	14.0025	171.796	14.002	171.777	14.0013	171.793	13.9995
171.776	14.0033	171.738	14.0066	171.749	14.007	171.74	14.0059	171.726	14.0058	171.754	14.0041	171.767	14.0031	171.768	14.0023	171.749	14.0009	171.765	14.0001
171.748	14.0032	171.704	14.007	171.722	14.0074	171.712	14.006	171.698	14.0053	171.726	14.0038	171.739	14.0034	171.719	14.0024	171.721	14.0015	171.737	14.0006
171.72	14.0043	171.675	14.0069	171.694	14.0074	171.677	14.0069	171.663	14.0054	171.698	14.0045	171.711	14.0035	171.691	14.0025	171.672	14.0017	171.709	14.0001
171.671	14.0039	171.648	14.0073	171.666	14.0076	171.649	14.007	171.635	14.0053	171.649	14.0045	171.662	14.0037	171.656	14.0032	171.644	14.002	171.66	14.0007
171.642	14.0045	171.619	14.0075	171.617	14.0078	171.621	14.0071	171.607	14.0067	171.615	14.0049	171.627	14.0047	171.628	14.0032	171.609	14.0023	171.625	14.0013
171.608	14.0044	171.571	14.0076	171.589	14.008	171.594	14.0076	171.559	14.0062	171.588	14.0049	171.599	14.0043	171.6	14.0035	171.583	14.0023	171.598	14.0013
171.581	14.005	171.536	14.0078	171.554	14.0085	171.544	14.0077	171.531	14.0062	171.56	14.0056	171.571	14.0046	171.573	14.0039	171.554	14.0028	171.57	14.0019
171.553	14.0053	171.508	14.0081	171.526	14.0085	171.51	14.0077	171.496	14.0062	171.532	14.0059	171.543	14.0044	171.524	14.0033	171.506	14.0027	171.542	14.002
171.524	14.0055	171.48	14.0088	171.499	14.0085	171.481	14.0078	171.468	14.0073	171.482	14.0062	171.494	14.0051	171.489	14.0043	171.477	14.0036	171.493	14.0022
171.475	14.0055	171.452	14.0087	171.449	14.0092	171.454	14.0085	171.439	14.0074	171.448	14.0064	171.467	14.0055	171.461	14.0044	171.442	14.0034	171.465	14.0023
171.44	14.0064	171.403	14.009	171.421	14.0086	171.426	14.0086	171.391	14.0072	171.42	14.0067	171.431	14.0054	171.433	14.0049	171.414	14.0039	171.43	14.0027
171.412	14.0061	171.368	14.0085	171.386	14.0096	171.376	14.0086	171.363	14.0076	171.392	14.007	171.403	14.006	171.405	14.0049	171.386	14.0038	171.402	14.0029
171.384	14.0067	171.34	14.0099	171.358	14.0099	171.341	14.0089	171.328	14.0077	171.363	14.0073	171.375	14.0058	171.356	14.0056	171.358	14.0048	171.374	14.003
171.356	14.007	171.312	14.0097	171.331	14.01	171.314	14.0097	171.3	14.0081	171.314	14.0067	171.327	14.0064	171.321	14.0056	171.309	14.0041	171.325	14.0038
171.306	14.0068	171.284	14.0101	171.302	14.0102	171.286	14.0092	171.272	14.0084	171.28	14.0071	171.299	14.0068	171.293	14.006	171.274	14.0045	171.297	14.0041
171.272	14.0072	171.235	14.0099	171.254	14.0108	171.258	14.0098	171.244	14.0089	171.252	14.0075	171.263	14.0069	171.265	14.0058	171.246	14.0049	171.262	14.0033
171.244	14.0078	171.207	14.0105	171.218	14.0106	171.209	14.0105	171.195	14.009	171.224	14.0079	171.235	14.007	171.237	14.0066	171.218	14.0056	171.234	14.0043
171.216	14.0078	171.172	14.0108	171.19	14.0108	171.174	14.0106	171.16	14.009	171.196	14.0082	171.207	14.0073	171.187	14.0066	171.19	14.0053	171.206	14.0042
171.188	14.0084	171.144	14.0109	171.162	14.012	171.146	14.0102	171.132	14.0093	171.146	14.0084	171.159	14.0078	171.159	14.0065	171.141	14.0054	171.178	14.0047
171.139	14.0087	171.116	14.011	171.135	14.0117	171.118	14.0112	171.104	14.0099	171.118	14.0093	171.131	14.0079	171.125	14.0068	171.106	14.006	171.129	14.0051
171.104	14.0083	171.067	14.011	171.086	14.0117	171.09	14.011	171.076	14.0098	171.084	14.0088	171.096	14.0076	171.097	14.0071	171.078	14.0056	171.095	14.0052
171.076	14.0088	171.039	14.0117	171.05	14.012	171.041	14.0111	171.028	14.0104	171.056	14.0094	171.067	14.0082	171.069	14.0074	171.05	14.0067	171.067	14.0057
171.048	14.0088	171.004	14.012	171.023	14.0121	171.014	14.0119	170.993	14.0102	171.028	14.0095	171.04	14.0079	171.019	14.0074	171.022	14.0063	171.039	14.0054
171.02	14.009	170.976	14.012	170.995	14.0128	170.978	14.0118	170.965	14.01	170.979	14.0096	171.011	14.0085	170.991	14.0076	170.973	14.0072	171.01	14.0059
170.971	14.0092	170.948	14.0123	170.967	14.0126	170.951	14.0123	170.937	14.0108	170.951	14.0098	170.964	14.0084	170.957	14.0084	170.945	14.0068	170.962	14.0062
170.943	14.0095	170.92	14.0125	170.918	14.0129	170.923	14.0126	170.908	14.0111	170.917	14.0101	170.928	14.0091	170.928	14.0081	170.91	14.0074	170.927	14.006
170.908	14.0097	170.87	14.0126	170.883	14.0128	170.894	14.0125	170.859	14.011	170.888	14.0105	170.9	14.0091	170.901	14.0087	170.883	14.0079	170.899	14.0069
170.881	14.01	170.836	14.0128	170.855	14.0134	170.845	14.0128	170.832	14.0115	170.861	14.0107	170.872	14.0097	170.852	14.0084	170.854	14.0084	170.871	14.0066
170.853	14.0104	170.808	14.0134	170.827	14.0134	170.81	14.013	170.797	14.0122	170.833	14.0108	170.844	14.01	170.823	14.0092	170.805	14.0081	170.843	14.0072
170.803	14.0102	170.78	14.0136	170.799	14.0139	170.783	14.0134	170.769	14.0122	170.783	14.0109	170.796	14.0102	170.789	14.0094	170.778	14.0083	170.794	14.0069
170.775	14.0105	170.752	14.0142	170.75	14.0143	170.755	14.0136	170.741	14.0124	170.749	14.0116	170.76	14.0107	170.761	14.0092	170.742	14.0088	170.76	14.0076
170.741	14.0117	170.703	14.0141	170.722	14.0145	170.727	14.0136	170.692	14.0128	170.721	14.0119	170.733	14.0105	170.733	14.0099	170.715	14.0084	170.732	14.0074
170.713	14.0109	170.675	14.0139	170.687	14.015	170.678	14.014	170.664	14.0123	170.693	14.012	170.704	14.0109	170.705	14.0096	170.686	14.0091	170.704	14.0082
170.684	14.0115	170.64	14.0148	170.659	14.0151	170.643	14.0143	170.629	14.0128	170.665	14.0123	170.676	14.0111	170.655	14.0104	170.659	14.0098	170.676	14.0077
170.657	14.0117	170.612	14.015	170.632	14.0156	170.615	14.0148	170.601	14.013	170.616	14.0122	170.629	14.0115	170.621	14.0103	170.61	14.0098	170.627	14.0084
170.607	14.012	170.585	14.0149	170.582	14.0151	170.588	14.0146	170.573	14.0135	170.588	14.013	170.6	14.0111	170.593	14.0104	170.574	14.0101	170.598	14.0086
170.573	14.012	170.535	14.0147	170.555	14.0155	170.56	14.0151	170.545	14.0139	170.553	14.0132	170.565	14.0119	170.566	14.0115	170.546	14.01	170.564	14.0087
170.545	14.0123	170.507	14.0153	170.52	14.0155	170.511	14.0156	170.497	14.0142	170.525	14.0129	170.537	14.012	170.538	14.0112	170.519	14.0103	170.536	14.0095
170.517	14.0131	170.472	14.016	170.492	14.0161	170.476	14.0155	170.462	14.0142	170.498	14.0133	170.509	14.0125	170.488	14.0114	170.491	14.0106	170.508	14.0091
170.489	14.013	170.444	14.0157	170.464	14.0162	170.448	14.0156	170.434	14.0141	170.448	14.0135	170.461	14.0129	170.454	14.0119	170.442	14.0113	170.459	14.0098
170.439	14.0133	170.416	14.0162	170.436	14.0168	170.42	14.0164	170.406	14.0147	170.421	14.0138	170.433	14.013	170.425	14.012	170.414	14.0114	170.431	14.0098
170.405	14.0134	170.388	14.0166	170.387	14.017	170.392	14.0158	170.378	14.0153	170.386	14.0139	170.397	14.0131	170.398	14.0119	170.379	14.0114	170.396	14.01
170.376	14.0138	170.339	14.0167	170.352	14.0167	170.343	14.0163	170.329	14.0154	170.358	14.0141	170.369	14.013	170.37	14.0122	170.351	14.0114	170.369	14.0112
170.349	14.0146	170.305	14.0168	170.323	14.0174	170.308	14.0163	170.294	14.0155	170.33	14.0146	170.341	14.014	170.32	14.0129	170.323	14.0113	170.34	14.0105
170.321	14.0143	170.277	14.0172	170.296	14.0173	170.28	14.0169	170.265	14.0163	170.281	14.0147	170.313	14.0137	170.292	14.0132	170.274	14.0122	170.313	14.0111
170.272	14.0149	170.249	14.0174	170.268	14.0173	170.252	14.0168	170.238	14.0167	170.253	14.0152	170.265	14.0139	170.257	14.0131	170.246	14.0125	170.263	14.0109
170.243	14.0152	170.221	14.0183	170.219	14.0176	170.225	14.0177	170.21	14.0165	170.218	14.0152	170.229	14.0138	170.229	14.0133	170.211	14.0129	170.229	14.0117
170.209	14.0156	170.172	14.0181	170.191	14.0185	170.176	14.0175	170.161	14.0168	170.19	14.0155	170.201	14.0151	170.202	14.0137	170.183	14.0133	170.201	14.0115
170.181	14.0156	170.137	14.018	170.156	14.0185	170.148	14.0177	170.133	14.017	170.162	14.0157	170.173	14.0146	170.153	14.0136	170.156	14.013	170.173	14.0123
170.153	14.0158	170.109	14.0182	170.128	14.019	170.113	14.0179	170.098	14.017	170.135	14.0156	170.146	14.015	170.124	14.0147	170.127	14.0132	170.145	14.0122
170.104	14.0158	170.081	14.0186	170.1	14.0189	170.084	14.0177	170.07	14.0177	170.085	14.0159	170.097	14.0159	170.09	14.0143	170.078	14.0136	170.097	14.0124
170.076	14.0158	170.053	14.019	170.072	14.0192	170.057	14.0186	170.042	14.0177	170.051	14.0164	170.061	14.0149	170.062	14.0143	170.043	14.0138	170.061	14.0124
170.041	14.0166	170.004	14.0192	170.023	14.0195	170.007	14.0189	169.993	14.0181	170.023	14.0168	170.034	14.0152	170.033	14.0149	170.015	14.0141	170.034	14.0133
170.014	14.0168	169.976	14.0186	169.988	14.0196	169.979	14.0191	169.965	14.0182	169.995	14.0165	170.006	14.0164	170.006	14.0152	169.988	14.0144	170.005	14.0131
169.986	14.0168	169.941	14.0194	169.96	14.0196	169.945	14.0195	169.931	14.0183	169.967	14.0169	169.978	14.0164	169.956	14.015	169.96	14.0144	169.978	14.0129
169.958	14.017	169.913	14.02	169.932	14.0202	169.917	14.0196	169.903	14.0185	169.918	14.0171	169.929	14.0168	169.922	14.0157	169.911	14.0144	169.929	14.0131
169.909	14.0174	169.885	14.0208	169.904	14.0209	169.889	14.0197	169.875	14.0186	169.883	14.0178	169.902	14.0169	169.894	14.0154	169.877	14.0154	169.901	14.0135
169.874	14.0176	169.858	14.0202	169.855	14.0212	169.861	14.0198	169.847	14.0189	169.855	14.0181	169.866	14.0172	169.866	14.0155	169.848	14.0151	169.866	14.0142
169.846	14.0181	169.809	14.0206	169.82	14.021	169.812	14.0202	169.798	14.0192	169.827	14.0182	169.838	14.0178	169.838	14.0164	169.82	14.0155	169.838	14.0147
169.819	14.0183	169.773	14.0214	169.792	14.021	169.777	14.0204	169.763	14.0196	169.799	14.0181	169.81	14.0178	169.789	14.0161	169.793	14.0156	169.81	14.0154
169.791	14.0184	169.746	14.0213	169.764	14.0218	169.75	14.0213	169.735	14.0198	169.75	14.0186	169.782	14.0176	169.755	14.017	169.744	14.0163	169.761	14.015
169.741	14.0188	169.717	14.0217	169.736	14.0219	169.722	14.0208	169.707	14.0199	169.723	14.0192	169.734	14.0181	169.726	14.0167	169.716	14.0165	169.733	14.0151
169.707	14.0191	169.69	14.0216	169.687	14.0218	169.694	14.0211	169.679	14.0201	169.688	14.0191	169.699	14.0184	169.698	14.0174	169.681	14.0162	169.699	14.0154
169.679	14.0194	169.64	14.0218	169.659	14.0216	169.645	14.0213	169.631	14.0203	169.66	14.0194	169.671	14.0189	169.671	14.0173	169.653	14.0165	169.671	14.0155
169.651	14.0192	169.606	14.0224	169.624	14.022	169.61	14.0212	169.596	14.0206	169.632	14.0192	169.643	14.0189	169.621	14.0175	169.625	14.0168	169.643	14.0156
169.623	14.0198	169.577	14.0226	169.596	14.0229	169.582	14.0214	169.568	14.0211	169.583	14.0196	169.614	14.0193	169.594	14.0182	169.576	14.0169	169.594	14.0157
169.574	14.0199	169.549	14.0223	169.568	14.0229	169.554	14.0223	169.54	14.0213	169.554	14.02	169.566	14.0188	169.559	14.0181	169.548	14.017	169.565	14.0161
169.546	14.0201	169.522	14.0227	169.519	14.0232	169.526	14.0222	169.512	14.0213	169.52	14.0203	169.53	14.0195	169.531	14.0182	169.513	14.0178	169.531	14.0165
169.511	14.0206	169.472	14.023	169.492	14.0234	169.478	14.0221	169.463	14.0214	169.492	14.0204	169.503	14.0193	169.503	14.0183	169.485	14.0179	169.503	14.0165
169.483	14.0206	169.445	14.0233	169.456	14.024	169.45	14.0226	169.435	14.0218	169.464	14.0204	169.475	14.0196	169.453	14.0186	169.457	14.0177	169.475	14.0171
169.455	14.0209	169.41	14.0239	169.429	14.0239	169.415	14.0227	169.401	14.0221	169.415	14.0211	169.447	14.0204	169.425	14.0186	169.408	14.0183	169.447	14.0176
169.406	14.0211	169.382	14.0241	169.401	14.0237	169.386	14.0232	169.373	14.0226	169.387	14.0213	169.398	14.0205	169.391	14.0197	169.38	14.0193	169.398	14.0177
169.378	14.0215	169.354	14.0238	169.352	14.0244	169.359	14.0233	169.344	14.0234	169.352	14.0216	169.363	14.0209	169.362	14.0193	169.345	14.0188	169.364	14.0172
169.343	14.0218	169.305	14.0242	169.324	14.0246	169.31	14.0237	169.296	14.0233	169.325	14.0219	169.335	14.0215	169.334	14.0204	169.318	14.0189	169.336	14.018
169.316	14.0225	169.277	14.0247	169.289	14.0246	169.282	14.0236	169.267	14.0232	169.297	14.0219	169.307	14.0216	169.306	14.02	169.29	14.0198	169.308	14.0182
169.288	14.0218	169.242	14.0253	169.261	14.0252	169.247	14.0242	169.232	14.0234	169.269	14.0225	169.279	14.0219	169.257	14.0206	169.262	14.0193	169.28	14.0177
169.238	14.0224	169.214	14.0248	169.233	14.0256	169.219	14.0244	169.204	14.0231	169.22	14.0222	169.23	14.0216	169.223	14.021	169.213	14.0195	169.231	14.0183
169.21	14.0231	169.186	14.0252	169.205	14.0256	169.191	14.0248	169.177	14.0244	169.185	14.0227	169.203	14.0217	169.195	14.021	169.178	14.0199	169.196	14.0191
169.176	14.0227	169.137	14.0259	169.156	14.0256	169.163	14.025	169.128	14.0244	169.157	14.023	169.167	14.022	169.167	14.0211	169.15	14.0199	169.168	14.0191
169.148	14.023	169.109	14.026	169.121	14.0259	169.114	14.025	169.1	14.0247	169.13	14.0229	169.139	14.0229	169.138	14.0214	169.123	14.0207	169.14	14.0196
169.12	14.0237	169.074	14.0265	169.094	14.0264	169.079	14.0252	169.065	14.0244	169.101	14.0234	169.111	14.0222	169.089	14.0216	169.095	14.0206	169.112	14.0191
169.092	14.024	169.047	14.0264	169.065	14.0264	169.052	14.0253	169.037	14.0252	169.052	14.0237	169.083	14.023	169.062	14.0217	169.045	14.0211	169.064	14.0196
169.043	14.0236	169.018	14.0266	169.037	14.0266	169.023	14.0264	169.009	14.0254	169.018	14.0238	169.034	14.0232	169.027	14.0218	169.011	14.0207	169.035	14.0204
169.008	14.0242	168.99	14.0271	168.988	14.0272	168.996	14.0262	168.981	14.0253	168.99	14.0239	168.999	14.0239	168.999	14.022	168.983	14.0211	169.001	14.0203
168.981	14.0242	168.941	14.027	168.953	14.0275	168.947	14.0262	168.932	14.0258	168.962	14.0247	168.971	14.0234	168.971	14.0224	168.954	14.0221	168.973	14.0203
168.953	14.0245	168.906	14.0275	168.925	14.0277	168.912	14.0266	168.897	14.0258	168.934	14.025	168.943	14.0239	168.922	14.0226	168.927	14.0219	168.945	14.0211
168.925	14.025	168.878	14.0278	168.898	14.0276	168.884	14.0266	168.869	14.0262	168.885	14.0252	168.915	14.0237	168.894	14.0225	168.878	14.0222	168.895	14.0208
168.875	14.0244	168.851	14.0279	168.87	14.0277	168.856	14.0268	168.841	14.0269	168.85	14.0244	168.867	14.0242	168.86	14.0232	168.843	14.0221	168.867	14.0213
168.841	14.0247	168.822	14.028	168.821	14.0282	168.828	14.0268	168.814	14.0271	168.823	14.0251	168.831	14.0247	168.832	14.024	168.815	14.0223	168.833	14.0212
168.813	14.0252	168.773	14.0288	168.793	14.0286	168.779	14.0275	168.765	14.0267	168.794	14.0255	168.803	14.025	168.804	14.0238	168.787	14.0227	168.805	14.0226
168.785	14.0251	168.739	14.0289	168.758	14.0289	168.744	14.0276	168.73	14.0271	168.766	14.026	168.775	14.0255	168.776	14.0244	168.759	14.0234	168.777	14.0225
168.757	14.0256	168.71	14.0281	168.73	14.0291	168.716	14.0279	168.702	14.0275	168.717	14.0261	168.747	14.0248	168.726	14.0243	168.71	14.0233	168.749	14.022
168.708	14.0266	168.683	14.0295	168.703	14.0296	168.688	14.0283	168.673	14.0282	168.689	14.0268	168.699	14.0254	168.692	14.0243	168.682	14.0231	168.7	14.0229
168.68	14.0264	168.655	14.0291	168.653	14.0295	168.66	14.0283	168.645	14.0276	168.655	14.0268	168.663	14.0262	168.664	14.0246	168.648	14.0235	168.666	14.0228
168.645	14.0267	168.606	14.0293	168.625	14.0297	168.611	14.0289	168.597	14.028	168.626	14.0266	168.636	14.0264	168.636	14.0254	168.619	14.0242	168.638	14.0233
168.617	14.0269	168.577	14.0296	168.591	14.0302	168.583	14.0286	168.569	14.0287	168.599	14.0273	168.608	14.026	168.608	14.0256	168.591	14.0243	168.61	14.0233
168.589	14.027	168.543	14.0303	168.563	14.0304	168.548	14.0289	168.534	14.0284	168.549	14.0274	168.58	14.0262	168.559	14.0249	168.542	14.0244	168.582	14.0234
168.54	14.0274	168.514	14.0303	168.535	14.0308	168.52	14.029	168.505	14.0285	168.522	14.0273	168.531	14.027	168.524	14.0256	168.514	14.0246	168.532	14.0232
168.512	14.0281	168.487	14.0308	168.507	14.0312	168.493	14.0292	168.478	14.029	168.487	14.0278	168.504	14.0272	168.496	14.0258	168.48	14.0253	168.498	14.0241
168.478	14.0279	168.437	14.031	168.458	14.0306	168.444	14.0297	168.429	14.0295	168.459	14.0276	168.468	14.0269	168.469	14.0261	168.452	14.0251	168.47	14.024
168.45	14.028	168.41	14.031	168.423	14.0307	168.416	14.0304	168.401	14.0297	168.43	14.0279	168.44	14.0281	168.441	14.0266	168.424	14.0259	168.442	14.0246
168.422	14.0282	168.375	14.0313	168.395	14.0314	168.381	14.0304	168.366	14.03	168.404	14.0285	168.412	14.0276	168.391	14.0266	168.396	14.0256	168.414	14.0243
168.372	14.0287	168.347	14.0308	168.367	14.0316	168.353	14.0308	168.338	14.0301	168.354	14.0295	168.364	14.0281	168.364	14.0269	168.347	14.0258	168.365	14.0247
168.345	14.0289	168.319	14.0316	168.339	14.0325	168.325	14.0307	168.31	14.0296	168.319	14.0293	168.336	14.028	168.329	14.0273	168.312	14.0265	168.33	14.0251
168.31	14.0291	168.291	14.0322	168.29	14.0321	168.297	14.0314	168.282	14.0305	168.291	14.0293	168.3	14.0287	168.301	14.0277	168.284	14.0262	168.303	14.0249
168.282	14.0295	168.242	14.0322	168.255	14.0326	168.248	14.0317	168.233	14.0311	168.264	14.0293	168.272	14.0287	168.273	14.0278	168.256	14.0269	168.274	14.0262
168.254	14.0296	168.207	14.0327	168.227	14.0327	168.213	14.0313	168.198	14.0311	168.235	14.0299	168.244	14.029	168.224	14.0279	168.228	14.0272	168.246	14.0264
168.226	14.0297	168.179	14.033	168.199	14.0334	168.185	14.0321	168.17	14.031	168.186	14.0302	168.216	14.0285	168.196	14.0282	168.179	14.0268	168.197	14.0265
168.177	14.0298	168.151	14.033	168.172	14.0334	168.157	14.032	168.143	14.0316	168.159	14.0303	168.168	14.0293	168.162	14.0287	168.145	14.0277	168.169	14.0269
168.143	14.0302	168.123	14.0335	168.123	14.0339	168.13	14.0321	168.115	14.0321	168.124	14.0306	168.133	14.0299	168.133	14.0286	168.117	14.0284	168.134	14.0269
168.115	14.0306	168.074	14.0334	168.088	14.0337	168.081	14.0327	168.066	14.0321	168.096	14.0309	168.105	14.0299	168.106	14.0287	168.089	14.0274	168.106	14.0265
168.087	14.0312	168.044	14.0335	168.06	14.0342	168.046	14.0327	168.038	14.0322	168.068	14.0309	168.076	14.0302	168.056	14.029	168.061	14.0286	168.078	14.0269
168.059	14.0311	168.009	14.0337	168.032	14.0344	168.016	14.0331	168.001	14.0321	168.017	14.031	168.049	14.0304	168.026	14.0291	168.011	14.0286	168.028	14.0271
168.008	14.0317	167.982	14.034	168.004	14.0343	167.988	14.0329	167.973	14.0323	167.989	14.0313	167.999	14.0306	167.992	14.0297	167.983	14.0284	168	14.0275
167.974	14.0313	167.954	14.0345	167.954	14.035	167.961	14.0334	167.945	14.0333	167.955	14.0318	167.971	14.0309	167.964	14.0301	167.948	14.0287	167.966	14.0277
167.946	14.032	167.905	14.0344	167.926	14.0351	167.912	14.0335	167.896	14.0329	167.927	14.0318	167.935	14.0309	167.936	14.0303	167.921	14.0296	167.937	14.0278
167.918	14.0317	167.877	14.0349	167.891	14.0349	167.885	14.0334	167.869	14.0333	167.899	14.0321	167.907	14.0314	167.909	14.0307	167.893	14.0295	167.91	14.0285
167.891	14.0326	167.843	14.0352	167.864	14.0355	167.85	14.0338	167.834	14.0329	167.85	14.0328	167.88	14.0313	167.86	14.0306	167.865	14.0297	167.882	14.0287
167.842	14.0322	167.815	14.0355	167.835	14.0357	167.822	14.0342	167.806	14.0335	167.822	14.0325	167.832	14.0316	167.825	14.0307	167.816	14.0303	167.833	14.0285
167.814	14.0329	167.787	14.0357	167.808	14.0363	167.794	14.0343	167.779	14.0339	167.788	14.0333	167.805	14.0317	167.798	14.031	167.781	14.0308	167.799	14.029
167.779	14.0331	167.759	14.0355	167.759	14.0364	167.745	14.0348	167.75	14.0342	167.76	14.0329	167.769	14.032	167.77	14.0313	167.753	14.0304	167.771	14.0294
167.751	14.0336	167.71	14.0365	167.725	14.0358	167.717	14.035	167.702	14.0342	167.732	14.0333	167.741	14.0326	167.742	14.0315	167.726	14.0306	167.744	14.03
167.723	14.034	167.676	14.0363	167.697	14.0364	167.682	14.035	167.667	14.0348	167.705	14.0338	167.713	14.0329	167.693	14.0318	167.677	14.031	167.716	14.0299
167.674	14.034	167.648	14.0364	167.669	14.0369	167.654	14.0354	167.639	14.0349	167.655	14.0336	167.685	14.0333	167.658	14.0322	167.649	14.031	167.667	14.03
167.647	14.0344	167.62	14.0368	167.641	14.0371	167.627	14.0356	167.612	14.0356	167.621	14.0343	167.637	14.0329	167.63	14.0324	167.614	14.0315	167.632	14.03
167.612	14.0344	167.592	14.0373	167.592	14.0373	167.599	14.036	167.584	14.0354	167.593	14.0344	167.601	14.033	167.602	14.0323	167.587	14.032	167.604	14.0303
167.584	14.0347	167.543	14.0373	167.558	14.0376	167.55	14.036	167.535	14.0352	167.565	14.0352	167.573	14.0336	167.574	14.0327	167.558	14.032	167.576	14.0306
167.556	14.0349	167.515	14.0379	167.529	14.0378	167.515	14.0363	167.5	14.036	167.537	14.0348	167.545	14.0335	167.525	14.0329	167.53	14.0323	167.548	14.0303
167.528	14.0349	167.48	14.0379	167.502	14.0384	167.487	14.037	167.471	14.0359	167.488	14.0351	167.518	14.0342	167.497	14.033	167.481	14.0325	167.499	14.0306
167.479	14.0356	167.452	14.0381	167.473	14.0381	167.459	14.0364	167.444	14.0368	167.454	14.036	167.47	14.0342	167.462	14.0337	167.446	14.0332	167.471	14.032
167.445	14.0359	167.424	14.0382	167.425	14.0387	167.431	14.0371	167.416	14.0364	167.425	14.0359	167.434	14.0349	167.435	14.0339	167.418	14.033	167.436	14.0317
167.417	14.0359	167.375	14.0384	167.39	14.0392	167.382	14.037	167.367	14.0371	167.398	14.0364	167.406	14.0351	167.406	14.0335	167.391	14.0334	167.409	14.0322
167.388	14.0364	167.347	14.0387	167.362	14.0388	167.347	14.0379	167.332	14.0375	167.37	14.0363	167.378	14.0347	167.357	14.0347	167.363	14.0336	167.381	14.0321
167.361	14.0363	167.313	14.0389	167.334	14.0392	167.32	14.0382	167.303	14.0371	167.321	14.0365	167.35	14.0349	167.33	14.0343	167.314	14.0335	167.332	14.0321
167.312	14.0365	167.285	14.0392	167.306	14.0391	167.292	14.0379	167.276	14.0376	167.286	14.036	167.302	14.0354	167.295	14.0343	167.279	14.0336	167.303	14.0322
167.277	14.0367	167.256	14.0391	167.257	14.0396	167.264	14.0385	167.248	14.0376	167.259	14.0366	167.274	14.036	167.267	14.0345	167.251	14.0348	167.269	14.0327
167.249	14.037	167.207	14.0394	167.229	14.0402	167.215	14.0386	167.22	14.0381	167.231	14.0372	167.239	14.0358	167.239	14.0351	167.223	14.0345	167.241	14.0333
167.221	14.0373	167.179	14.04	167.194	14.0402	167.18	14.0388	167.171	14.0386	167.203	14.0371	167.21	14.0365	167.211	14.0355	167.195	14.035	167.213	14.0337
167.193	14.0374	167.145	14.0403	167.166	14.0405	167.152	14.0395	167.136	14.0386	167.153	14.0375	167.182	14.0364	167.161	14.0352	167.147	14.0347	167.185	14.0341
167.143	14.0381	167.116	14.0405	167.138	14.0407	167.124	14.0393	167.108	14.039	167.125	14.0383	167.134	14.0373	167.127	14.0365	167.119	14.035	167.136	14.0338
167.108	14.038	167.089	14.041	167.089	14.0407	167.096	14.0394	167.08	14.0387	167.091	14.0384	167.106	14.0369	167.099	14.0359	167.083	14.0352	167.101	14.0345
167.081	14.0382	167.061	14.0406	167.062	14.0405	167.047	14.0394	167.032	14.0389	167.063	14.0382	167.071	14.0372	167.071	14.0362	167.055	14.0353	167.073	14.0342
167.052	14.0385	167.012	14.0415	167.027	14.0412	167.019	14.0396	167.004	14.0397	167.036	14.0383	167.043	14.0375	167.043	14.0368	167.028	14.0357	167.046	14.0347
167.024	14.0391	166.977	14.0418	166.999	14.0415	166.984	14.0401	166.969	14.0392	167.007	14.0389	167.015	14.0379	166.993	14.0365	167	14.0362	167.018	14.0353
166.975	14.0391	166.949	14.0423	166.971	14.042	166.957	14.0405	166.941	14.0402	166.958	14.0388	166.967	14.038	166.959	14.0367	166.951	14.0368	166.969	14.035
166.948	14.0394	166.921	14.0421	166.943	14.0422	166.929	14.041	166.913	14.0406	166.924	14.0391	166.938	14.0387	166.931	14.0372	166.916	14.0366	166.934	14.0353
166.913	14.039	166.893	14.042	166.894	14.0427	166.88	14.0407	166.885	14.0409	166.896	14.0401	166.903	14.0386	166.904	14.038	166.888	14.0373	166.906	14.0356
166.885	14.0399	166.844	14.0425	166.859	14.0424	166.852	14.0418	166.836	14.0406	166.868	14.0402	166.875	14.0386	166.875	14.0373	166.86	14.0369	166.878	14.0356
166.857	14.0406	166.815	14.0424	166.831	14.0431	166.817	14.0415	166.801	14.0409	166.839	14.0402	166.847	14.0387	166.826	14.0382	166.832	14.0374	166.85	14.0363
166.808	14.0409	166.781	14.0431	166.803	14.043	166.789	14.0415	166.773	14.0416	166.79	14.0404	166.819	14.0392	166.798	14.0385	166.783	14.0373	166.801	14.0362
166.78	14.0396	166.753	14.0429	166.775	14.0431	166.762	14.0418	166.745	14.042	166.756	14.0405	166.77	14.0394	166.763	14.0386	166.748	14.0381	166.773	14.0359
166.746	14.0414	166.725	14.0437	166.726	14.0435	166.733	14.0426	166.717	14.0419	166.728	14.0408	166.735	14.0402	166.735	14.0394	166.72	14.0376	166.738	14.0366
166.718	14.0413	166.676	14.0436	166.691	14.0443	166.685	14.0421	166.668	14.0419	166.7	14.0413	166.707	14.0399	166.707	14.0397	166.692	14.0381	166.71	14.037
166.689	14.0418	166.648	14.0433	166.663	14.0439	166.65	14.043	166.633	14.0428	166.672	14.0411	166.679	14.0401	166.68	14.0393	166.664	14.0383	166.683	14.0372
166.662	14.042	166.613	14.0434	166.635	14.0442	166.622	14.0432	166.604	14.0421	166.623	14.0414	166.651	14.0406	166.63	14.0393	166.615	14.0386	166.633	14.0373
166.613	14.0417	166.585	14.0442	166.607	14.0446	166.594	14.0431	166.577	14.0425	166.588	14.042	166.603	14.0406	166.595	14.0399	166.581	14.0389	166.605	14.0377
166.578	14.0424	166.557	14.0446	166.559	14.045	166.566	14.0432	166.549	14.0433	166.56	14.0421	166.575	14.0408	166.568	14.0404	166.553	14.039	166.571	14.0377
166.55	14.043	166.529	14.0453	166.531	14.0451	166.517	14.0436	166.5	14.0433	166.533	14.0423	166.539	14.0414	166.54	14.0403	166.525	14.0396	166.543	14.0375
166.522	14.043	166.479	14.0446	166.495	14.0452	166.482	14.044	166.472	14.0436	166.504	14.0426	166.511	14.0416	166.512	14.0403	166.497	14.0395	166.515	14.0385
166.494	14.0434	166.445	14.0457	166.467	14.0458	166.454	14.0441	166.437	14.0438	166.455	14.0423	166.483	14.0414	166.463	14.0407	166.448	14.0404	166.487	14.0385
166.445	14.043	166.417	14.046	166.439	14.0453	166.426	14.0448	166.409	14.0441	166.427	14.0429	166.435	14.0417	166.428	14.0412	166.413	14.0405	166.438	14.0391
166.416	14.0437	166.389	14.0462	166.39	14.0459	166.398	14.0447	166.381	14.0446	166.393	14.0434	166.407	14.0421	166.4	14.0419	166.386	14.0405	166.403	14.0381
166.382	14.0432	166.36	14.0462	166.363	14.0465	166.349	14.045	166.353	14.0437	166.365	14.0433	166.372	14.0419	166.371	14.0415	166.358	14.0409	166.375	14.0389
166.354	14.0436	166.311	14.0457	166.328	14.0466	166.321	14.0449	166.304	14.0447	166.337	14.0437	166.344	14.0425	166.344	14.0417	166.33	14.0408	166.347	14.0394
166.325	14.0443	166.277	14.0465	166.3	14.0466	166.286	14.0457	166.269	14.0449	166.287	14.0436	166.316	14.043	166.295	14.0423	166.28	14.0421	166.319	14.0396
166.276	14.0444	166.248	14.0463	166.272	14.0468	166.258	14.0459	166.241	14.0454	166.259	14.0441	166.287	14.0428	166.266	14.0425	166.252	14.0418	166.27	14.0396
166.248	14.0448	166.22	14.0468	166.222	14.0472	166.23	14.0456	166.213	14.0452	166.225	14.0444	166.239	14.043	166.232	14.0423	166.217	14.0419	166.235	14.041
166.213	14.0451	166.193	14.0473	166.195	14.0476	166.202	14.0467	166.185	14.0453	166.196	14.0447	166.204	14.0436	166.204	14.043	166.19	14.0423	166.207	14.0408
166.185	14.045	166.143	14.0481	166.16	14.0476	166.153	14.0467	166.137	14.0459	166.169	14.0449	166.176	14.0437	166.176	14.0429	166.162	14.0423	166.179	14.0407
166.157	14.0457	166.116	14.0477	166.132	14.0484	166.118	14.0468	166.101	14.046	166.12	14.0457	166.148	14.044	166.126	14.0429	166.113	14.0427	166.152	14.0409
166.129	14.0453	166.081	14.048	166.104	14.048	166.09	14.0472	166.073	14.0468	166.092	14.0456	166.12	14.0444	166.099	14.0433	166.085	14.0432	166.102	14.0414
166.081	14.0457	166.053	14.0485	166.076	14.0483	166.062	14.0472	166.046	14.0468	166.057	14.0456	166.071	14.0448	166.064	14.0436	166.05	14.043	166.067	14.0418
166.046	14.0462	166.025	14.0483	166.027	14.049	166.034	14.0474	166.018	14.0473	166.029	14.046	166.036	14.045	166.036	14.0442	166.022	14.043	166.04	14.0414
166.018	14.0464	165.976	14.0488	165.992	14.0488	165.985	14.0482	165.969	14.0464	166.001	14.0464	166.008	14.0447	166.008	14.0442	165.994	14.0436	166.012	14.0419
165.99	14.0469	165.948	14.0487	165.964	14.0492	165.951	14.0475	165.934	14.0478	165.973	14.0463	165.98	14.0452	165.958	14.0444	165.966	14.0437	165.984	14.0417
165.962	14.0469	165.913	14.0497	165.936	14.0494	165.923	14.0484	165.906	14.0482	165.925	14.0469	165.952	14.0457	165.93	14.0444	165.917	14.0445	165.934	14.0423
165.913	14.0472	165.885	14.0493	165.908	14.0496	165.894	14.0484	165.878	14.0483	165.89	14.0465	165.904	14.0462	165.896	14.0448	165.882	14.0442	165.907	14.0423
165.878	14.0474	165.857	14.0499	165.859	14.0498	165.867	14.0488	165.85	14.0481	165.861	14.0472	165.868	14.0464	165.868	14.0452	165.854	14.0443	165.872	14.0429
165.85	14.0478	165.829	14.0499	165.831	14.0494	165.818	14.049	165.802	14.0488	165.834	14.0468	165.84	14.0457	165.84	14.0452	165.827	14.0447	165.844	14.0431
165.822	14.048	165.78	14.0498	165.796	14.05	165.783	14.0494	165.774	14.0486	165.806	14.0478	165.812	14.047	165.812	14.0459	165.798	14.0449	165.816	14.0435
165.794	14.0481	165.745	14.0504	165.768	14.0507	165.756	14.0496	165.738	14.0487	165.756	14.048	165.784	14.0471	165.763	14.046	165.75	14.0447	165.767	14.0434
165.745	14.0485	165.718	14.0507	165.74	14.0506	165.727	14.0497	165.711	14.0496	165.722	14.0483	165.736	14.047	165.728	14.0458	165.722	14.0453	165.739	14.0441
165.71	14.0483	165.69	14.0507	165.691	14.0509	165.699	14.0501	165.683	14.0498	165.694	14.0485	165.708	14.047	165.7	14.0463	165.687	14.0455	165.705	14.044
165.682	14.0491	165.662	14.0509	165.664	14.0515	165.651	14.0502	165.655	14.0496	165.666	14.0481	165.672	14.0473	165.672	14.0469	165.659	14.0458	165.677	14.0449
165.655	14.0493	165.613	14.0515	165.629	14.0517	165.615	14.0505	165.606	14.05	165.639	14.0492	165.644	14.0478	165.645	14.0474	165.631	14.0462	165.649	14.0445
165.626	14.0496	165.578	14.0511	165.601	14.0519	165.588	14.0508	165.571	14.05	165.589	14.049	165.616	14.0482	165.595	14.0471	165.583	14.0467	165.6	14.0452
165.577	14.0495	165.549	14.0518	165.572	14.0524	165.56	14.0512	165.543	14.0505	165.561	14.0493	165.588	14.0482	165.567	14.0476	165.555	14.047	165.571	14.0449
165.549	14.0501	165.522	14.052	165.545	14.0525	165.532	14.0512	165.515	14.0508	165.527	14.0497	165.54	14.0484	165.533	14.0476	165.519	14.0465	165.537	14.0454
165.515	14.0501	165.494	14.052	165.496	14.0529	165.483	14.0517	165.487	14.051	165.499	14.0496	165.505	14.0485	165.505	14.0474	165.492	14.0468	165.509	14.0455
165.487	14.0503	165.444	14.0522	165.461	14.0531	165.455	14.0512	165.439	14.0514	165.471	14.0502	165.476	14.0486	165.476	14.0486	165.464	14.0476	165.481	14.0459
165.459	14.0502	165.416	14.0526	165.433	14.0531	165.42	14.0516	165.403	14.0514	165.443	14.0509	165.448	14.0495	165.427	14.049	165.415	14.0476	165.453	14.0463
165.41	14.0508	165.382	14.0526	165.405	14.0529	165.392	14.0524	165.375	14.0519	165.394	14.05	165.421	14.0497	165.399	14.049	165.387	14.0479	165.404	14.0465
165.381	14.0517	165.353	14.053	165.377	14.0534	165.364	14.0523	165.348	14.0519	165.359	14.0511	165.372	14.0496	165.364	14.049	165.351	14.0482	165.369	14.0465
165.347	14.0512	165.326	14.0532	165.328	14.0539	165.336	14.0525	165.32	14.0519	165.332	14.051	165.336	14.0498	165.337	14.0491	165.323	14.048	165.342	14.0469
165.319	14.0519	165.276	14.0538	165.293	14.0538	165.288	14.053	165.271	14.0522	165.303	14.0515	165.309	14.0502	165.309	14.0494	165.296	14.0487	165.314	14.0469
165.291	14.0521	165.248	14.0539	165.265	14.0541	165.252	14.0531	165.236	14.0529	165.276	14.0512	165.28	14.0505	165.28	14.0494	165.247	14.0489	165.286	14.0466
165.263	14.0521	165.214	14.0547	165.237	14.0548	165.225	14.0535	165.208	14.0526	165.226	14.052	165.253	14.0508	165.231	14.0497	165.219	14.0492	165.236	14.0475
165.214	14.0523	165.186	14.0545	165.209	14.0544	165.196	14.0533	165.18	14.0533	165.192	14.0521	165.204	14.0514	165.196	14.0503	165.184	14.0495	165.202	14.0479
165.18	14.0526	165.158	14.0547	165.16	14.055	165.168	14.0539	165.152	14.0531	165.163	14.0519	165.168	14.051	165.169	14.0504	165.156	14.0497	165.174	14.0474
165.152	14.0528	165.13	14.0549	165.125	14.0558	165.119	14.0546	165.103	14.0533	165.136	14.0526	165.141	14.0517	165.141	14.0501	165.128	14.0496	165.146	14.0485
165.124	14.0534	165.08	14.0551	165.097	14.0555	165.085	14.0544	165.068	14.0541	165.108	14.0527	165.113	14.0521	165.113	14.0514	165.1	14.0498	165.118	14.0486
165.095	14.0529	165.046	14.0551	165.07	14.0557	165.057	14.0543	165.041	14.0539	165.058	14.0533	165.085	14.0522	165.063	14.051	165.052	14.0501	165.069	14.0487
165.046	14.0536	165.018	14.0554	165.041	14.0561	165.029	14.0549	165.012	14.0543	165.031	14.0532	165.036	14.0519	165.029	14.051	165.017	14.0505	165.041	14.049
165.012	14.0537	164.99	14.0558	164.993	14.0559	165.001	14.0551	164.984	14.0545	164.996	14.0537	165.008	14.0525	165.001	14.0519	164.988	14.051	165.006	14.049
164.984	14.054	164.963	14.056	164.964	14.0567	164.952	14.0555	164.936	14.0544	164.968	14.0536	164.973	14.0528	164.973	14.052	164.96	14.0512	164.978	14.0495
164.956	14.054	164.913	14.0564	164.93	14.0567	164.917	14.0554	164.907	14.0547	164.94	14.0537	164.945	14.053	164.945	14.0519	164.933	14.0505	164.95	14.0497
164.928	14.054	164.878	14.0568	164.902	14.0567	164.889	14.0556	164.872	14.0554	164.891	14.0542	164.917	14.0532	164.896	14.0521	164.883	14.0518	164.901	14.0506
164.879	14.055	164.851	14.0569	164.874	14.0571	164.861	14.0557	164.845	14.0547	164.856	14.0542	164.889	14.0535	164.868	14.0527	164.849	14.0518	164.873	14.0506
164.851	14.055	164.822	14.0574	164.825	14.0571	164.833	14.0563	164.817	14.0557	164.828	14.0546	164.841	14.0531	164.833	14.0531	164.821	14.0525	164.838	14.051
164.816	14.0554	164.794	14.0576	164.797	14.0579	164.784	14.0567	164.768	14.0565	164.8	14.0546	164.805	14.0541	164.805	14.0537	164.793	14.052	164.81	14.0514
164.788	14.0557	164.745	14.0576	164.762	14.058	164.757	14.0571	164.74	14.0557	164.773	14.0548	164.777	14.0542	164.777	14.0528	164.765	14.0524	164.783	14.0509
164.76	14.056	164.717	14.058	164.734	14.0584	164.722	14.057	164.704	14.057	164.724	14.0553	164.749	14.0544	164.749	14.0539	164.716	14.0526	164.755	14.0515
164.711	14.056	164.683	14.058	164.707	14.0582	164.694	14.0563	164.677	14.0568	164.695	14.0556	164.721	14.0549	164.7	14.0542	164.688	14.0528	164.706	14.0514
164.683	14.0564	164.654	14.0582	164.679	14.0585	164.666	14.0576	164.649	14.0568	164.66	14.0557	164.673	14.0549	164.665	14.0541	164.653	14.053	164.671	14.0519
164.648	14.0569	164.626	14.0588	164.629	14.0585	164.617	14.0581	164.621	14.0574	164.633	14.0562	164.637	14.0554	164.637	14.0547	164.625	14.0534	164.643	14.0515
164.62	14.0569	164.577	14.0586	164.595	14.0595	164.589	14.0578	164.572	14.0576	164.605	14.0559	164.609	14.0556	164.609	14.0548	164.597	14.0536	164.615	14.0524
164.592	14.0575	164.556	14.0593	164.567	14.0596	164.554	14.0583	164.545	14.057	164.577	14.0567	164.581	14.0561	164.581	14.0549	164.548	14.0536	164.587	14.0517
164.564	14.0574	164.52	14.0598	164.538	14.0599	164.533	14.0585	164.516	14.0578	164.534	14.0571	164.553	14.0561	164.538	14.0546	164.527	14.0543	164.538	14.0525
164.515	14.0579	164.492	14.0595	164.511	14.0601	164.504	14.059	164.487	14.0587	164.499	14.057	164.505	14.0564	164.503	14.0551	164.491	14.0542	164.503	14.0529
164.487	14.0576	164.463	14.0602	164.469	14.0604	164.476	14.0588	164.458	14.0585	164.47	14.057	164.483	14.0567	164.475	14.0556	164.463	14.0547	164.482	14.0534
164.458	14.0578	164.435	14.06	164.433	14.0601	164.425	14.0595	164.408	14.0583	164.441	14.0571	164.447	14.0564	164.446	14.0558	164.434	14.0548	164.453	14.0534
164.43	14.058	164.384	14.0604	164.404	14.0607	164.389	14.06	164.373	14.0588	164.413	14.0575	164.418	14.0565	164.417	14.0564	164.405	14.0551	164.425	14.0538
164.401	14.0585	164.348	14.0604	164.375	14.061	164.361	14.0598	164.343	14.0593	164.363	14.0582	164.39	14.0575	164.367	14.0567	164.356	14.0552	164.375	14.0541
164.35	14.0591	164.32	14.0613	164.347	14.061	164.332	14.0598	164.315	14.0593	164.328	14.0581	164.34	14.0577	164.338	14.0564	164.32	14.0558	164.346	14.054
164.315	14.0592	164.292	14.0613	164.297	14.0616	164.304	14.0601	164.287	14.0594	164.299	14.0583	164.312	14.0576	164.303	14.0567	164.292	14.0561	164.31	14.0546
164.286	14.0591	164.263	14.0618	164.261	14.0621	164.255	14.0606	164.237	14.0599	164.271	14.0591	164.276	14.0581	164.275	14.0571	164.264	14.0561	164.282	14.0545
164.258	14.0596	164.213	14.0617	164.233	14.0624	164.219	14.0609	164.208	14.0603	164.243	14.0591	164.247	14.0584	164.246	14.0573	164.235	14.0563	164.253	14.0551
164.23	14.06	164.179	14.0624	164.204	14.0624	164.191	14.0608	164.173	14.0602	164.193	14.0592	164.219	14.0582	164.196	14.0579	164.185	14.0561	164.204	14.0549
164.18	14.0605	164.151	14.0623	164.177	14.0628	164.163	14.0613	164.145	14.061	164.158	14.0597	164.19	14.0589	164.168	14.0578	164.158	14.0567	164.175	14.0561
164.152	14.0607	164.122	14.0626	164.127	14.0631	164.135	14.0617	164.117	14.0604	164.13	14.0601	164.141	14.0591	164.134	14.0577	164.123	14.057	164.141	14.0562
164.117	14.0605	164.094	14.0623	164.099	14.0633	164.085	14.062	164.089	14.061	164.102	14.0598	164.106	14.059	164.105	14.0581	164.095	14.057	164.112	14.0561
164.089	14.061	164.044	14.0626	164.064	14.0635	164.058	14.062	164.04	14.0609	164.073	14.0609	164.077	14.0593	164.077	14.0586	164.067	14.0577	164.084	14.056
164.061	14.061	164.017	14.0637	164.035	14.064	164.022	14.062	164.005	14.0616	164.024	14.0606	164.05	14.0593	164.049	14.059	164.018	14.0582	164.056	14.057
164.011	14.0617	163.982	14.0638	164.008	14.0639	163.995	14.0624	163.976	14.0612	163.99	14.0607	164.021	14.0594	164	14.0591	163.983	14.0581	164.006	14.0566
163.983	14.0622	163.954	14.0639	163.958	14.064	163.967	14.0636	163.949	14.0621	163.961	14.0608	163.973	14.0598	163.965	14.0593	163.954	14.0578	163.972	14.0572
163.948	14.0621	163.926	14.0641	163.931	14.0644	163.917	14.0632	163.921	14.062	163.934	14.0618	163.937	14.0599	163.938	14.0596	163.927	14.0584	163.943	14.0573
163.92	14.0618	163.877	14.0641	163.895	14.0648	163.89	14.063	163.871	14.0628	163.905	14.0617	163.909	14.0608	163.909	14.0596	163.899	14.0592	163.915	14.0574
163.892	14.0625	163.849	14.0648	163.868	14.0651	163.855	14.0637	163.843	14.0627	163.856	14.0621	163.881	14.0607	163.881	14.0602	163.85	14.0591	163.887	14.0583
163.864	14.0625	163.814	14.0647	163.84	14.065	163.827	14.0637	163.808	14.0627	163.828	14.062	163.853	14.0612	163.832	14.0605	163.821	14.0593	163.838	14.0577
163.815	14.0632	163.786	14.0645	163.812	14.0654	163.799	14.0638	163.78	14.0628	163.794	14.0621	163.805	14.0611	163.797	14.0607	163.787	14.0599	163.804	14.0581
163.78	14.0634	163.758	14.0648	163.763	14.0653	163.75	14.0642	163.752	14.0634	163.766	14.0628	163.777	14.0617	163.769	14.0609	163.759	14.0602	163.776	14.0583
163.752	14.0635	163.73	14.0658	163.729	14.0662	163.722	14.0642	163.703	14.0635	163.738	14.0626	163.741	14.0616	163.741	14.0608	163.731	14.06	163.748	14.0586
163.724	14.0642	163.681	14.0656	163.701	14.0662	163.687	14.0652	163.669	14.064	163.689	14.0628	163.713	14.0617	163.713	14.0612	163.682	14.0604	163.72	14.0587
163.696	14.0637	163.647	14.066	163.673	14.0664	163.659	14.0653	163.641	14.0641	163.661	14.0633	163.685	14.0623	163.664	14.0614	163.654	14.0605	163.671	14.0595
163.647	14.0639	163.619	14.0657	163.644	14.0668	163.631	14.0651	163.613	14.0643	163.627	14.0635	163.637	14.0617	163.629	14.0615	163.619	14.0603	163.643	14.0597
163.613	14.0645	163.59	14.0668	163.595	14.0668	163.604	14.0654	163.585	14.0644	163.599	14.064	163.609	14.0626	163.601	14.0622	163.591	14.0623	163.608	14.0592
163.585	14.0651	163.563	14.0671	163.56	14.0675	163.555	14.0656	163.536	14.0654	163.571	14.0642	163.573	14.0626	163.573	14.0624	163.564	14.061	163.58	14.06
163.557	14.0653	163.513	14.067	163.532	14.0674	163.52	14.0659	163.508	14.0649	163.543	14.0646	163.546	14.0634	163.545	14.0625	163.536	14.0616	163.552	14.0602
163.529	14.0655	163.478	14.0672	163.505	14.0674	163.492	14.0658	163.474	14.0652	163.493	14.0644	163.518	14.0637	163.496	14.0627	163.487	14.0616	163.524	14.0606
163.48	14.0656	163.451	14.0675	163.477	14.0676	163.464	14.0668	163.445	14.0653	163.458	14.0654	163.489	14.0638	163.468	14.0631	163.452	14.0619	163.475	14.0607
163.452	14.0659	163.423	14.0673	163.428	14.0682	163.436	14.0667	163.417	14.0665	163.43	14.0647	163.441	14.0633	163.434	14.0633	163.424	14.0623	163.44	14.0604
163.417	14.0659	163.395	14.0675	163.4	14.0685	163.387	14.067	163.39	14.0663	163.403	14.0648	163.406	14.0645	163.406	14.0634	163.396	14.0626	163.412	14.0609
163.389	14.0665	163.346	14.0685	163.365	14.0688	163.353	14.0673	163.34	14.0671	163.375	14.0654	163.378	14.0643	163.378	14.0638	163.368	14.0624	163.384	14.0615
163.361	14.0664	163.318	14.0684	163.338	14.0687	163.325	14.0681	163.305	14.0666	163.326	14.066	163.35	14.0646	163.35	14.0637	163.319	14.0626	163.356	14.0618
163.312	14.0667	163.283	14.0686	163.309	14.07	163.296	14.0676	163.278	14.0663	163.298	14.0656	163.322	14.0645	163.3	14.0641	163.284	14.0635	163.306	14.0622
163.284	14.0674	163.255	14.0686	163.261	14.0697	163.269	14.0679	163.25	14.0667	163.263	14.066	163.274	14.0651	163.266	14.0644	163.256	14.0633	163.272	14.0619
163.249	14.0672	163.227	14.0693	163.232	14.0692	163.22	14.0682	163.222	14.0674	163.236	14.0666	163.246	14.0652	163.238	14.0651	163.228	14.0634	163.244	14.0631
163.222	14.0675	163.178	14.0699	163.197	14.07	163.185	14.0684	163.173	14.0673	163.207	14.0673	163.21	14.0649	163.21	14.0648	163.2	14.0642	163.216	14.0621
163.194	14.0673	163.15	14.0696	163.17	14.07	163.157	14.0685	163.138	14.0676	163.159	14.0671	163.182	14.066	163.182	14.0656	163.152	14.0645	163.188	14.063
163.166	14.068	163.115	14.0699	163.142	14.0704	163.13	14.0693	163.11	14.0685	163.13	14.0674	163.154	14.0662	163.133	14.0656	163.124	14.0648	163.139	14.0627
163.117	14.068	163.087	14.0701	163.093	14.0704	163.101	14.0693	163.082	14.0678	163.096	14.0678	163.106	14.0663	163.104	14.0656	163.089	14.0642	163.105	14.0634
163.082	14.0689	163.059	14.0707	163.065	14.071	163.053	14.0693	163.054	14.0688	163.068	14.0674	163.078	14.0664	163.07	14.0662	163.061	14.0648	163.077	14.0635
163.054	14.0686	163.031	14.0707	163.03	14.0711	163.025	14.07	163.005	14.0692	163.04	14.0677	163.042	14.0665	163.042	14.0664	163.033	14.0649	163.049	14.064
163.026	14.0692	162.982	14.0705	163.002	14.0714	162.99	14.0704	162.977	14.0689	162.991	14.0681	163.014	14.0671	163.014	14.0665	162.984	14.0652	163.021	14.0641
162.998	14.0689	162.948	14.0712	162.974	14.072	162.962	14.07	162.942	14.0692	162.963	14.0684	162.986	14.0673	162.965	14.067	162.956	14.0662	162.972	14.0643
162.949	14.0695	162.919	14.0719	162.946	14.0716	162.934	14.0701	162.915	14.0698	162.928	14.0685	162.958	14.0677	162.937	14.0671	162.921	14.0661	162.944	14.0648
162.915	14.0699	162.892	14.0714	162.898	14.0722	162.885	14.0704	162.887	14.0703	162.9	14.0685	162.91	14.0683	162.903	14.0671	162.893	14.0664	162.909	14.0652
162.887	14.07	162.863	14.0724	162.87	14.0721	162.857	14.0712	162.838	14.0705	162.873	14.0691	162.874	14.068	162.875	14.0676	162.865	14.0668	162.881	14.065
162.859	14.0707	162.814	14.0717	162.835	14.0725	162.822	14.0713	162.81	14.0707	162.845	14.0691	162.846	14.0681	162.847	14.0678	162.837	14.0673	162.853	14.0655
162.831	14.0707	162.786	14.0725	162.807	14.0728	162.794	14.0718	162.775	14.0702	162.795	14.0696	162.818	14.0686	162.797	14.0682	162.788	14.0669	162.826	14.0656
162.781	14.071	162.752	14.0724	162.779	14.0733	162.766	14.0715	162.746	14.0705	162.761	14.0697	162.79	14.0686	162.769	14.0681	162.753	14.067	162.776	14.0656
162.753	14.0708	162.724	14.0728	162.73	14.0736	162.738	14.0721	162.719	14.0715	162.732	14.0696	162.742	14.069	162.734	14.0689	162.725	14.0673	162.741	14.0656
162.718	14.0709	162.696	14.0734	162.702	14.0738	162.689	14.0726	162.691	14.0712	162.705	14.07	162.706	14.0691	162.706	14.0683	162.697	14.0675	162.714	14.0663
162.69	14.0715	162.647	14.0731	162.667	14.0738	162.654	14.0724	162.643	14.0713	162.677	14.0697	162.679	14.0697	162.678	14.0684	162.67	14.0685	162.685	14.0667
162.662	14.0719	162.619	14.0732	162.639	14.074	162.627	14.0723	162.607	14.0718	162.628	14.0704	162.65	14.0694	162.65	14.0693	162.621	14.0676	162.637	14.0667
162.613	14.0723	162.584	14.0734	162.611	14.0744	162.599	14.0726	162.579	14.0722	162.594	14.0707	162.623	14.0701	162.601	14.0696	162.586	14.0686	162.609	14.0668
162.585	14.0723	162.556	14.0738	162.563	14.075	162.571	14.073	162.551	14.0727	162.565	14.0711	162.575	14.0704	162.567	14.0692	162.559	14.0686	162.575	14.0675
162.551	14.0722	162.528	14.0741	162.535	14.0746	162.522	14.073	162.524	14.073	162.538	14.0712	162.546	14.0705	162.539	14.0694	162.53	14.0687	162.546	14.0676
162.523	14.0729	162.501	14.0748	162.5	14.0751	162.495	14.0736	162.475	14.0726	162.51	14.0715	162.511	14.0708	162.511	14.0703	162.502	14.0694	162.519	14.0679
162.495	14.0734	162.452	14.075	162.472	14.0759	162.46	14.0738	162.44	14.0728	162.461	14.0716	162.483	14.0705	162.483	14.0702	162.454	14.0691	162.491	14.0679
162.446	14.0734	162.417	14.0749	162.445	14.0759	162.432	14.0742	162.412	14.0731	162.433	14.072	162.455	14.0708	162.434	14.0702	162.426	14.0697	162.442	14.0682
162.418	14.0738	162.389	14.0755	162.395	14.0762	162.404	14.0739	162.384	14.0737	162.398	14.072	162.407	14.0717	162.405	14.0706	162.391	14.0694	162.407	14.0686
162.383	14.0738	162.361	14.0755	162.368	14.0763	162.355	14.0747	162.356	14.0735	162.37	14.0725	162.379	14.0722	162.371	14.0709	162.363	14.07	162.379	14.0688
162.355	14.0738	162.333	14.0756	162.333	14.077	162.327	14.0754	162.307	14.0743	162.343	14.073	162.343	14.0722	162.344	14.0718	162.335	14.0701	162.351	14.0694
162.327	14.0743	162.284	14.0762	162.305	14.0767	162.292	14.0748	162.272	14.0736	162.293	14.0733	162.316	14.0723	162.315	14.0714	162.286	14.0708	162.324	14.0693
162.299	14.0747	162.256	14.076	162.277	14.0769	162.264	14.0758	162.244	14.0749	162.265	14.0736	162.287	14.0721	162.266	14.0721	162.258	14.0713	162.274	14.0696
162.25	14.0746	162.221	14.0764	162.249	14.0771	162.237	14.0761	162.216	14.0747	162.231	14.0735	162.26	14.0725	162.238	14.0725	162.224	14.071	162.247	14.0705
162.216	14.0753	162.193	14.0771	162.2	14.0772	162.187	14.0758	162.188	14.0748	162.203	14.0737	162.212	14.0728	162.204	14.0723	162.196	14.0714	162.212	14.0704
162.188	14.0755	162.166	14.0769	162.165	14.0781	162.16	14.076	162.161	14.0752	162.176	14.0742	162.176	14.0729	162.176	14.0722	162.168	14.0716	162.184	14.07
162.16	14.0758	162.117	14.0779	162.137	14.0785	162.125	14.0758	162.112	14.0758	162.126	14.0744	162.148	14.0732	162.148	14.0726	162.119	14.0717	162.156	14.0704
162.132	14.0759	162.089	14.0779	162.11	14.0782	162.096	14.0767	162.077	14.0761	162.098	14.0744	162.12	14.0738	162.099	14.0727	162.091	14.0718	162.107	14.071
162.083	14.076	162.054	14.0776	162.082	14.0782	162.069	14.0768	162.049	14.0761	162.064	14.0749	162.092	14.074	162.071	14.0731	162.057	14.072	162.079	14.0708
162.054	14.0763	162.026	14.0783	162.033	14.0793	162.041	14.0767	162.021	14.077	162.036	14.0751	162.044	14.0743	162.036	14.0735	162.029	14.0728	162.045	14.0709
162.02	14.077	161.998	14.0789	161.998	14.0794	161.992	14.0771	161.972	14.0765	162.008	14.0753	162.008	14.0741	162.008	14.0743	162	14.0728	162.017	14.0715
161.992	14.0768	161.97	14.0786	161.97	14.079	161.957	14.0777	161.944	14.0769	161.98	14.0758	161.981	14.0752	161.981	14.074	161.973	14.0729	161.989	14.0715
161.964	14.0771	161.921	14.0789	161.942	14.0793	161.929	14.078	161.909	14.0772	161.93	14.076	161.953	14.0748	161.953	14.0744	161.924	14.073	161.94	14.0719
161.915	14.0776	161.886	14.0794	161.914	14.08	161.902	14.0778	161.881	14.0783	161.896	14.076	161.923	14.0748	161.904	14.074	161.889	14.0733	161.912	14.0724
161.887	14.0773	161.858	14.0791	161.865	14.0801	161.874	14.0782	161.853	14.0776	161.868	14.0764	161.876	14.0753	161.869	14.0746	161.861	14.0738	161.877	14.0723
161.852	14.0779	161.83	14.0794	161.83	14.0803	161.825	14.0785	161.825	14.078	161.84	14.0769	161.841	14.0752	161.841	14.0749	161.833	14.0742	161.849	14.0725
161.824	14.0783	161.802	14.0799	161.802	14.0805	161.79	14.0786	161.776	14.0787	161.812	14.0766	161.813	14.0754	161.813	14.0752	161.805	14.0745	161.821	14.0725
161.796	14.0781	161.753	14.0801	161.774	14.0806	161.762	14.0795	161.741	14.0786	161.763	14.077	161.785	14.0765	161.785	14.0754	161.757	14.0747	161.793	14.0734
161.768	14.0787	161.718	14.0807	161.746	14.0811	161.734	14.0799	161.713	14.0791	161.728	14.0771	161.757	14.0762	161.736	14.0752	161.722	14.0746	161.744	14.0732
161.719	14.0787	161.69	14.0805	161.697	14.0813	161.706	14.0792	161.685	14.0794	161.701	14.0773	161.709	14.0763	161.701	14.0757	161.693	14.0755	161.71	14.0738
161.684	14.0788	161.662	14.081	161.67	14.0818	161.657	14.0804	161.658	14.0793	161.673	14.0775	161.681	14.0768	161.673	14.0763	161.666	14.0755	161.682	14.0739
161.657	14.0792	161.634	14.0806	161.635	14.0815	161.623	14.08	161.609	14.08	161.645	14.0781	161.645	14.077	161.645	14.0767	161.638	14.0752	161.654	14.0743
161.629	14.0802	161.585	14.0809	161.607	14.0819	161.595	14.0803	161.581	14.0799	161.596	14.078	161.617	14.0773	161.617	14.0769	161.59	14.0752	161.626	14.0739
161.601	14.0802	161.55	14.0814	161.579	14.0825	161.567	14.0808	161.546	14.0795	161.568	14.0788	161.589	14.0776	161.568	14.077	161.561	14.0755	161.577	14.0743
161.552	14.0801	161.523	14.0815	161.551	14.0824	161.539	14.081	161.518	14.0807	161.533	14.0789	161.561	14.0776	161.54	14.0769	161.526	14.0761	161.542	14.0745
161.517	14.0805	161.495	14.0823	161.502	14.0827	161.49	14.0811	161.49	14.081	161.505	14.0792	161.513	14.078	161.505	14.0774	161.499	14.0765	161.514	14.0756
161.489	14.0808	161.467	14.0824	161.468	14.0832	161.462	14.0815	161.441	14.0807	161.477	14.0794	161.477	14.0785	161.478	14.078	161.471	14.0766	161.486	14.0751
161.461	14.0804	161.417	14.0824	161.44	14.0837	161.427	14.0811	161.413	14.0806	161.428	14.0796	161.449	14.0788	161.45	14.078	161.422	14.0771	161.458	14.0755
161.433	14.081	161.389	14.0828	161.412	14.0838	161.399	14.0823	161.378	14.0811	161.4	14.0797	161.421	14.0784	161.4	14.0778	161.394	14.077	161.409	14.0761
161.384	14.0814	161.355	14.0834	161.383	14.0843	161.371	14.0821	161.35	14.0815	161.365	14.0799	161.393	14.0792	161.372	14.078	161.359	14.0772	161.375	14.0762
161.356	14.081	161.327	14.0833	161.335	14.0841	161.344	14.0827	161.322	14.0815	161.338	14.0807	161.345	14.0795	161.338	14.0785	161.331	14.0779	161.347	14.0767
161.321	14.0814	161.299	14.0832	161.3	14.0845	161.295	14.0827	161.294	14.082	161.31	14.0809	161.309	14.0795	161.31	14.079	161.303	14.078	161.319	14.0765
161.293	14.0823	161.249	14.0843	161.272	14.0845	161.26	14.0832	161.245	14.0822	161.261	14.0806	161.282	14.0802	161.282	14.0795	161.276	14.0786	161.291	14.0771
161.266	14.0822	161.222	14.0839	161.244	14.085	161.232	14.0829	161.21	14.0823	161.233	14.0809	161.254	14.0802	161.254	14.0796	161.226	14.0781	161.242	14.0774
161.216	14.0822	161.187	14.0839	161.216	14.0853	161.204	14.0829	161.183	14.0826	161.198	14.0809	161.226	14.0805	161.204	14.0794	161.192	14.0784	161.214	14.077
161.188	14.0831	161.159	14.0838	161.168	14.0854	161.176	14.084	161.155	14.0829	161.171	14.0813	161.177	14.0803	161.169	14.0794	161.164	14.0793	161.179	14.0777
161.154	14.0834	161.131	14.0849	161.133	14.0854	161.127	14.0838	161.126	14.0832	161.142	14.0819	161.149	14.0808	161.142	14.08	161.136	14.0791	161.151	14.0779
161.126	14.0834	161.103	14.0848	161.105	14.0863	161.092	14.0844	161.076	14.0838	161.115	14.0821	161.114	14.0811	161.114	14.0803	161.108	14.0788	161.123	14.078
161.097	14.0833	161.053	14.0849	161.077	14.086	161.062	14.0846	161.048	14.0834	161.065	14.0817	161.083	14.081	161.084	14.081	161.059	14.0792	161.095	14.0776
161.069	14.0837	161.018	14.0861	161.049	14.0862	161.035	14.0848	161.014	14.084	161.029	14.0827	161.056	14.0816	161.035	14.0809	161.022	14.0798	161.044	14.0789
161.019	14.084	160.99	14.0858	160.998	14.0871	161.007	14.0851	160.986	14.084	161.002	14.0827	161.008	14.0818	161.001	14.0809	160.994	14.0806	161.01	14.0789
160.984	14.0846	160.963	14.0863	160.97	14.0867	160.958	14.085	160.958	14.0846	160.974	14.0831	160.98	14.0827	160.973	14.0815	160.967	14.0802	160.982	14.0793
160.957	14.0849	160.935	14.0864	160.936	14.0868	160.924	14.0855	160.909	14.0848	160.946	14.0835	160.945	14.0822	160.945	14.0817	160.939	14.0811	160.954	14.0798
160.929	14.0848	160.885	14.0864	160.908	14.0868	160.896	14.0859	160.882	14.0847	160.897	14.0832	160.917	14.0822	160.917	14.0818	160.891	14.0809	160.927	14.0795
160.901	14.0853	160.851	14.0868	160.88	14.0874	160.868	14.0859	160.847	14.0846	160.869	14.0834	160.889	14.0827	160.868	14.0824	160.856	14.0805	160.878	14.0801
160.852	14.0854	160.823	14.087	160.832	14.0874	160.84	14.0863	160.819	14.0857	160.835	14.0839	160.862	14.0828	160.84	14.0824	160.828	14.0813	160.844	14.08
160.817	14.0853	160.795	14.0871	160.804	14.0882	160.792	14.0862	160.792	14.0854	160.807	14.0844	160.814	14.0829	160.806	14.0825	160.8	14.0815	160.816	14.0806
160.79	14.0862	160.767	14.0873	160.769	14.0882	160.764	14.087	160.743	14.0861	160.78	14.0844	160.778	14.0833	160.778	14.0828	160.773	14.0817	160.788	14.0806
160.762	14.0862	160.719	14.0879	160.741	14.0886	160.729	14.087	160.715	14.0863	160.731	14.0848	160.75	14.0835	160.75	14.0829	160.724	14.082	160.76	14.0807
160.734	14.0866	160.69	14.0882	160.714	14.0883	160.701	14.0869	160.68	14.0868	160.702	14.085	160.722	14.0839	160.722	14.0834	160.696	14.0829	160.711	14.0807
160.685	14.0865	160.656	14.0886	160.685	14.0895	160.673	14.0874	160.652	14.087	160.668	14.085	160.695	14.0843	160.673	14.0836	160.661	14.0832	160.677	14.0811
160.657	14.0868	160.628	14.0886	160.637	14.0897	160.624	14.0878	160.624	14.0866	160.64	14.0856	160.646	14.0847	160.638	14.0844	160.633	14.0825	160.649	14.0816
160.622	14.0867	160.6	14.0889	160.602	14.0896	160.597	14.0881	160.596	14.0871	160.612	14.0857	160.619	14.0844	160.61	14.0845	160.605	14.0837	160.621	14.0819
160.594	14.0873	160.572	14.0891	160.574	14.0896	160.562	14.0884	160.547	14.087	160.563	14.0862	160.583	14.0857	160.583	14.0848	160.556	14.083	160.593	14.0821
160.566	14.0877	160.523	14.0889	160.546	14.0901	160.534	14.0883	160.512	14.0878	160.535	14.0858	160.555	14.0853	160.554	14.0846	160.529	14.0838	160.544	14.0822
160.517	14.087	160.488	14.0901	160.518	14.0901	160.506	14.0888	160.485	14.0881	160.5	14.0872	160.527	14.0854	160.506	14.0848	160.494	14.0842	160.516	14.0828
160.489	14.0887	160.46	14.0898	160.47	14.0902	160.457	14.0888	160.457	14.0884	160.473	14.0862	160.479	14.0857	160.471	14.0851	160.466	14.084	160.482	14.0827
160.454	14.0882	160.432	14.0901	160.442	14.0907	160.429	14.0896	160.428	14.0888	160.445	14.0869	160.451	14.0863	160.443	14.0851	160.438	14.0844	160.453	14.0827
160.428	14.0886	160.404	14.0906	160.407	14.0909	160.394	14.0894	160.379	14.0882	160.417	14.0873	160.416	14.0863	160.415	14.0855	160.389	14.0851	160.425	14.0835
160.39	14.0889	160.355	14.0909	160.378	14.0915	160.366	14.0891	160.345	14.0891	160.368	14.0873	160.387	14.0863	160.387	14.086	160.361	14.0848	160.376	14.0834
160.361	14.0891	160.32	14.0903	160.351	14.0915	160.338	14.0901	160.317	14.089	160.333	14.0877	160.359	14.0865	160.338	14.0866	160.326	14.0852	160.349	14.084
160.313	14.0895	160.292	14.091	160.302	14.0916	160.31	14.0905	160.289	14.0899	160.305	14.088	160.311	14.0869	160.303	14.0866	160.298	14.0854	160.314	14.0839
160.279	14.0898	160.264	14.0914	160.267	14.0918	160.262	14.0905	160.261	14.0892	160.277	14.0884	160.283	14.0872	160.275	14.0862	160.271	14.0854	160.286	14.0845
160.251	14.09	160.236	14.0913	160.239	14.0919	160.227	14.0911	160.212	14.09	160.249	14.0884	160.247	14.0874	160.247	14.0866	160.243	14.0857	160.258	14.0846
160.223	14.09	160.187	14.0914	160.211	14.0924	160.199	14.0911	160.177	14.0902	160.2	14.0884	160.22	14.0874	160.219	14.087	160.194	14.0859	160.23	14.0847
160.196	14.0902	160.152	14.0923	160.183	14.0927	160.171	14.091	160.149	14.0905	160.166	14.089	160.192	14.0878	160.17	14.0872	160.159	14.0859	160.181	14.0851
160.147	14.0903	160.124	14.0924	160.135	14.0925	160.143	14.0914	160.121	14.0901	160.137	14.0892	160.164	14.0882	160.142	14.088	160.13	14.0866	160.146	14.0845
160.113	14.0912	160.096	14.0927	160.106	14.093	160.094	14.0915	160.093	14.091	160.109	14.0896	160.115	14.0884	160.107	14.0879	160.103	14.0869	160.118	14.086
160.085	14.0912	160.067	14.0929	160.071	14.0938	160.065	14.0923	160.044	14.0917	160.082	14.0894	160.079	14.0885	160.079	14.0877	160.075	14.0866	160.09	14.0864
160.057	14.0907	160.019	14.0928	160.043	14.094	160.03	14.0916	160.016	14.0906	160.032	14.0899	160.051	14.0886	160.051	14.0879	160.025	14.0875	160.062	14.0863
160.029	14.0918	159.991	14.0932	160.015	14.0937	160.002	14.0924	159.981	14.0914	160.004	14.0901	160.023	14.089	160.023	14.089	159.997	14.0876	160.012	14.0861
159.98	14.0918	159.956	14.0938	159.966	14.0942	159.975	14.0926	159.953	14.0912	159.969	14.091	159.995	14.0899	159.974	14.0891	159.962	14.0876	159.978	14.0866
159.953	14.0923	159.928	14.094	159.938	14.0945	159.926	14.0929	159.924	14.0913	159.942	14.0904	159.947	14.09	159.939	14.0891	159.935	14.0878	159.95	14.0868
159.918	14.0921	159.9	14.094	159.903	14.0945	159.898	14.0933	159.896	14.0919	159.913	14.091	159.911	14.0897	159.911	14.0895	159.907	14.0884	159.922	14.087
159.89	14.0924	159.872	14.0941	159.875	14.0951	159.863	14.0937	159.848	14.092	159.864	14.0913	159.883	14.0899	159.882	14.0893	159.858	14.0886	159.894	14.0877
159.863	14.093	159.823	14.0942	159.848	14.0949	159.835	14.0942	159.813	14.0926	159.836	14.0914	159.855	14.0904	159.856	14.0899	159.83	14.0887	159.844	14.0874
159.814	14.093	159.788	14.095	159.82	14.0958	159.807	14.0943	159.785	14.0927	159.802	14.0914	159.827	14.0908	159.805	14.0899	159.795	14.0887	159.81	14.0872
159.786	14.0935	159.76	14.0954	159.771	14.0957	159.758	14.0944	159.757	14.0934	159.774	14.0919	159.778	14.0907	159.778	14.0903	159.767	14.0894	159.782	14.0876
159.751	14.0937	159.732	14.0954	159.736	14.0958	159.731	14.0941	159.729	14.0931	159.746	14.0918	159.751	14.0911	159.743	14.0904	159.739	14.0896	159.754	14.0885
159.723	14.0938	159.704	14.0953	159.708	14.0962	159.695	14.0949	159.68	14.0938	159.697	14.0924	159.715	14.0911	159.715	14.0907	159.69	14.0904	159.726	14.0888
159.696	14.0938	159.655	14.0952	159.68	14.0964	159.667	14.0954	159.645	14.0935	159.669	14.0928	159.687	14.0924	159.687	14.0913	159.662	14.0902	159.677	14.0892
159.668	14.0942	159.621	14.0955	159.653	14.0967	159.64	14.0958	159.617	14.0935	159.634	14.092	159.66	14.0925	159.638	14.0915	159.627	14.0901	159.649	14.0894
159.619	14.0944	159.593	14.0964	159.603	14.0968	159.612	14.0953	159.589	14.0944	159.606	14.0931	159.611	14.0922	159.609	14.0915	159.6	14.0909	159.614	14.0895
159.585	14.0948	159.565	14.0965	159.569	14.097	159.563	14.0958	159.561	14.0947	159.578	14.0932	159.583	14.093	159.575	14.0921	159.572	14.0913	159.587	14.0893
159.556	14.095	159.537	14.0965	159.541	14.0974	159.528	14.0963	159.512	14.0947	159.55	14.0936	159.548	14.0928	159.547	14.092	159.544	14.0911	159.559	14.0902
159.529	14.0952	159.488	14.0968	159.513	14.0979	159.5	14.096	159.484	14.0955	159.501	14.0939	159.52	14.0933	159.519	14.092	159.495	14.0907	159.51	14.0892
159.501	14.0955	159.459	14.0971	159.485	14.0978	159.472	14.096	159.45	14.0948	159.466	14.0943	159.492	14.0934	159.47	14.0927	159.46	14.0915	159.482	14.0901
159.453	14.0961	159.425	14.0973	159.436	14.0977	159.444	14.0964	159.421	14.0957	159.439	14.0943	159.464	14.0935	159.442	14.0928	159.432	14.0918	159.447	14.0906
159.418	14.0961	159.397	14.0978	159.408	14.0987	159.395	14.0971	159.394	14.0954	159.41	14.0949	159.415	14.0936	159.407	14.093	159.404	14.0919	159.419	14.0899
159.39	14.0965	159.368	14.0977	159.374	14.0986	159.36	14.0973	159.344	14.096	159.382	14.0944	159.38	14.0941	159.378	14.093	159.375	14.0919	159.391	14.0905
159.362	14.0968	159.319	14.0986	159.345	14.0988	159.332	14.0973	159.316	14.0965	159.333	14.0954	159.351	14.0946	159.351	14.0936	159.326	14.0928	159.363	14.0914
159.334	14.0968	159.291	14.0983	159.317	14.0986	159.304	14.0977	159.281	14.0964	159.305	14.0955	159.323	14.0943	159.323	14.0938	159.292	14.0923	159.313	14.0914
159.285	14.0973	159.257	14.0982	159.269	14.0992	159.276	14.0975	159.254	14.0966	159.27	14.0961	159.295	14.0946	159.274	14.0937	159.264	14.0939	159.279	14.0912
159.251	14.0978	159.229	14.0993	159.241	14.0988	159.227	14.0983	159.225	14.097	159.242	14.0954	159.247	14.0954	159.239	14.0944	159.236	14.0933	159.251	14.0912
159.223	14.0975	159.201	14.0991	159.206	14.0997	159.193	14.0979	159.198	14.0976	159.214	14.0961	159.219	14.0951	159.211	14.0948	159.208	14.0939	159.223	14.0922
159.195	14.098	159.173	14.0998	159.178	14.1002	159.165	14.0986	159.149	14.0978	159.166	14.0963	159.184	14.0955	159.184	14.095	159.16	14.0936	159.195	14.0923
159.168	14.0985	159.124	14.1	159.149	14.1002	159.137	14.099	159.114	14.0971	159.137	14.0964	159.156	14.0962	159.155	14.0948	159.125	14.0939	159.146	14.0927
159.118	14.0986	159.089	14.1	159.101	14.1008	159.109	14.0994	159.086	14.0982	159.103	14.097	159.128	14.096	159.106	14.095	159.096	14.0943	159.111	14.0928
159.091	14.0985	159.061	14.1006	159.073	14.1013	159.06	14.0997	159.058	14.0983	159.075	14.097	159.08	14.0964	159.078	14.095	159.069	14.0947	159.084	14.0936
159.056	14.0988	159.033	14.1007	159.038	14.101	159.032	14.0998	159.03	14.0988	159.047	14.0973	159.052	14.097	159.044	14.0953	159.041	14.0948	159.056	14.0934
159.029	14.0993	159.006	14.1011	159.01	14.1006	158.997	14.0995	158.982	14.0989	159.019	14.0977	159.016	14.0968	159.016	14.0962	158.992	14.0952	159.028	14.0931
159	14.0997	158.956	14.1005	158.982	14.1014	158.97	14.0997	158.954	14.0992	158.97	14.0981	158.988	14.0965	158.988	14.0962	158.964	14.0952	158.979	14.0939
158.952	14.0996	158.922	14.1012	158.954	14.1016	158.941	14.1005	158.918	14.099	158.935	14.098	158.96	14.0969	158.939	14.0969	158.929	14.0957	158.951	14.094
158.924	14.0994	158.893	14.1018	158.905	14.1022	158.913	14.1003	158.891	14.0998	158.907	14.0986	158.932	14.0977	158.911	14.0966	158.901	14.0961	158.916	14.0948
158.889	14.1004	158.866	14.1014	158.871	14.1012	158.865	14.1009	158.862	14.0994	158.88	14.0984	158.884	14.0978	158.876	14.0967	158.874	14.0958	158.888	14.095
158.861	14.1003	158.838	14.102	158.843	14.1026	158.83	14.1009	158.813	14.0995	158.852	14.0987	158.849	14.0983	158.848	14.0966	158.845	14.0963	158.86	14.0948
158.833	14.101	158.789	14.1022	158.815	14.1024	158.802	14.1014	158.778	14.1003	158.803	14.0992	158.821	14.0985	158.82	14.0975	158.797	14.0964	158.811	14.0952
158.806	14.1014	158.761	14.1023	158.787	14.1032	158.774	14.1017	158.75	14.1006	158.768	14.0991	158.793	14.0984	158.792	14.0977	158.761	14.0963	158.783	14.0958
158.757	14.1013	158.725	14.1028	158.738	14.1036	158.746	14.102	158.722	14.1009	158.74	14.0996	158.765	14.0992	158.743	14.0982	158.734	14.0971	158.749	14.0954
158.722	14.1014	158.698	14.103	158.703	14.1037	158.697	14.1016	158.694	14.1011	158.712	14.1004	158.717	14.0993	158.708	14.0984	158.706	14.0975	158.721	14.0961
158.694	14.1014	158.669	14.1032	158.675	14.1036	158.662	14.1021	158.646	14.1013	158.684	14.101	158.681	14.0997	158.68	14.0981	158.678	14.0975	158.693	14.0967
158.666	14.102	158.62	14.1032	158.647	14.1042	158.635	14.103	158.618	14.1013	158.635	14.1005	158.653	14.0994	158.652	14.0983	158.629	14.0979	158.665	14.0968
158.638	14.1021	158.592	14.1038	158.619	14.1044	158.607	14.1031	158.583	14.1021	158.6	14.1011	158.625	14.0993	158.624	14.0987	158.594	14.0978	158.616	14.0964
158.589	14.1022	158.557	14.1038	158.57	14.105	158.578	14.1033	158.555	14.102	158.572	14.1016	158.597	14.1001	158.575	14.0988	158.566	14.0984	158.581	14.0968
158.554	14.1028	158.529	14.1041	158.542	14.1048	158.529	14.103	158.527	14.102	158.544	14.1016	158.549	14.1001	158.54	14.0998	158.538	14.0984	158.553	14.0974
158.527	14.1028	158.501	14.1044	158.507	14.1048	158.495	14.1037	158.499	14.1023	158.517	14.1016	158.521	14.1013	158.512	14.0996	158.511	14.0989	158.525	14.0975
158.499	14.103	158.473	14.1049	158.479	14.1051	158.467	14.1039	158.45	14.1028	158.467	14.1023	158.486	14.1009	158.484	14.0997	158.462	14.0993	158.497	14.0977
158.471	14.1034	158.424	14.105	158.452	14.1059	158.439	14.1039	158.415	14.103	158.439	14.1016	158.458	14.1012	158.457	14.1001	158.427	14.0991	158.448	14.0983
158.422	14.1042	158.389	14.1051	158.403	14.1059	158.411	14.1044	158.387	14.1036	158.405	14.1029	158.43	14.1015	158.407	14.1003	158.398	14.0996	158.413	14.0983
158.394	14.1044	158.362	14.1058	158.375	14.1058	158.362	14.1044	158.359	14.1035	158.377	14.1028	158.381	14.1016	158.373	14.1005	158.37	14.1003	158.385	14.0984
158.359	14.1045	158.333	14.1058	158.34	14.1063	158.327	14.1045	158.331	14.104	158.349	14.1029	158.353	14.1018	158.345	14.1004	158.342	14.0999	158.358	14.0987
158.332	14.1043	158.305	14.1063	158.312	14.1061	158.299	14.1044	158.282	14.1043	158.299	14.1031	158.317	14.102	158.317	14.1008	158.294	14.1001	158.329	14.0987
158.304	14.1049	158.257	14.1062	158.284	14.1068	158.271	14.1057	158.247	14.1041	158.272	14.1036	158.289	14.1025	158.289	14.1016	158.266	14.1004	158.28	14.0999
158.276	14.1055	158.222	14.1071	158.256	14.1073	158.244	14.1056	158.219	14.1046	158.237	14.1041	158.261	14.1022	158.239	14.1013	158.231	14.1012	158.252	14.0997
158.226	14.1054	158.194	14.1067	158.207	14.1076	158.194	14.1056	158.191	14.1047	158.209	14.1039	158.234	14.103	158.211	14.1017	158.203	14.101	158.218	14.1
158.191	14.1055	158.166	14.1072	158.172	14.1076	158.167	14.1063	158.163	14.1053	158.181	14.1047	158.185	14.103	158.177	14.1025	158.175	14.1014	158.19	14.1
158.163	14.1059	158.138	14.1074	158.144	14.1076	158.131	14.1066	158.114	14.1054	158.154	14.1044	158.15	14.1034	158.149	14.1024	158.126	14.1015	158.162	14.1003
158.136	14.1058	158.089	14.1073	158.116	14.1079	158.103	14.107	158.087	14.1056	158.104	14.1044	158.121	14.1035	158.121	14.1024	158.099	14.1014	158.112	14.1004
158.108	14.1059	158.061	14.1076	158.088	14.1085	158.076	14.1065	158.051	14.1055	158.069	14.1044	158.094	14.1039	158.093	14.1027	158.064	14.1022	158.084	14.1007
158.059	14.1062	158.027	14.1077	158.04	14.1088	158.027	14.1072	158.023	14.1059	158.041	14.1052	158.066	14.1038	158.043	14.1033	158.036	14.1026	158.05	14.1007
158.024	14.107	157.998	14.1083	158.004	14.1088	157.999	14.1076	157.996	14.1063	158.014	14.1057	158.018	14.1044	158.009	14.1032	158.008	14.1026	158.022	14.1012
157.996	14.1069	157.971	14.1083	157.977	14.1093	157.964	14.1076	157.968	14.1067	157.986	14.1054	157.982	14.1045	157.981	14.1037	157.959	14.1025	157.994	14.1015
157.968	14.1071	157.922	14.1087	157.949	14.1095	157.936	14.1077	157.918	14.1069	157.937	14.1058	157.954	14.1052	157.953	14.1037	157.931	14.1034	157.966	14.1019
157.941	14.1071	157.893	14.1091	157.921	14.1096	157.908	14.108	157.883	14.1079	157.902	14.106	157.926	14.1049	157.925	14.104	157.896	14.1034	157.917	14.1019
157.891	14.1074	157.859	14.1097	157.872	14.1096	157.88	14.1084	157.856	14.1075	157.874	14.1067	157.898	14.1053	157.876	14.1044	157.868	14.1036	157.882	14.1024
157.857	14.108	157.831	14.1093	157.844	14.1101	157.832	14.1089	157.827	14.1078	157.846	14.1065	157.85	14.1062	157.841	14.1042	157.841	14.1042	157.854	14.1026
157.829	14.1082	157.803	14.1094	157.809	14.1102	157.797	14.109	157.779	14.1078	157.818	14.1069	157.822	14.1059	157.813	14.1052	157.812	14.1043	157.826	14.1029
157.801	14.1083	157.775	14.1103	157.781	14.1105	157.769	14.1094	157.751	14.1084	157.768	14.1068	157.786	14.1062	157.785	14.1052	157.763	14.1043	157.799	14.1031
157.773	14.1087	157.726	14.11	157.753	14.1107	157.741	14.1092	157.715	14.1082	157.734	14.108	157.758	14.1067	157.757	14.1059	157.729	14.1048	157.749	14.1037
157.724	14.1093	157.69	14.1106	157.704	14.1103	157.713	14.1098	157.687	14.1088	157.706	14.1075	157.73	14.1071	157.707	14.1056	157.701	14.1054	157.715	14.1034
157.696	14.1086	157.662	14.1105	157.676	14.1111	157.663	14.11	157.66	14.1088	157.678	14.1078	157.682	14.1071	157.679	14.106	157.673	14.1049	157.687	14.1036
157.66	14.1094	157.634	14.1113	157.641	14.1113	157.636	14.11	157.631	14.1095	157.65	14.1084	157.654	14.107	157.645	14.106	157.644	14.1055	157.659	14.1039
157.633	14.1099	157.607	14.1115	157.613	14.1119	157.601	14.1094	157.583	14.109	157.601	14.1084	157.618	14.1073	157.617	14.1063	157.595	14.1055	157.631	14.1043
157.605	14.11	157.558	14.1107	157.585	14.1119	157.573	14.1107	157.548	14.1096	157.573	14.1087	157.59	14.1081	157.589	14.1063	157.561	14.1057	157.582	14.1046
157.577	14.1103	157.523	14.1115	157.557	14.1127	157.545	14.1109	157.52	14.1099	157.539	14.1085	157.562	14.108	157.54	14.1072	157.533	14.1062	157.547	14.1049
157.528	14.1105	157.495	14.1125	157.508	14.1126	157.497	14.1111	157.492	14.1094	157.51	14.1089	157.535	14.1081	157.512	14.1069	157.505	14.1064	157.519	14.1048
157.493	14.1107	157.467	14.1126	157.473	14.1128	157.469	14.1113	157.464	14.1103	157.483	14.1095	157.486	14.1085	157.477	14.1073	157.477	14.1067	157.492	14.105
157.465	14.111	157.439	14.1122	157.445	14.1128	157.434	14.1116	157.416	14.1102	157.455	14.1094	157.451	14.1086	157.45	14.1078	157.428	14.1065	157.464	14.1054
157.437	14.1107	157.39	14.1125	157.417	14.1129	157.405	14.1121	157.388	14.1107	157.406	14.1099	157.423	14.1092	157.421	14.108	157.4	14.1073	157.414	14.1055
157.409	14.1115	157.363	14.1131	157.39	14.1134	157.378	14.1124	157.352	14.1113	157.371	14.11	157.394	14.109	157.394	14.1083	157.365	14.1072	157.386	14.106
157.36	14.1111	157.328	14.1129	157.341	14.1138	157.35	14.1124	157.325	14.1116	157.343	14.1105	157.367	14.1101	157.344	14.1085	157.338	14.1077	157.351	14.1061
157.325	14.1118	157.299	14.1138	157.306	14.1136	157.3	14.1126	157.297	14.1113	157.315	14.111	157.318	14.1096	157.31	14.1085	157.31	14.1073	157.323	14.1069
157.297	14.1122	157.272	14.1137	157.278	14.1142	157.266	14.1129	157.248	14.1122	157.288	14.1106	157.283	14.1097	157.282	14.109	157.261	14.1077	157.296	14.1067
157.269	14.1125	157.244	14.1137	157.25	14.1143	157.238	14.1128	157.221	14.1117	157.238	14.1112	157.255	14.1102	157.254	14.109	157.233	14.1081	157.268	14.1072
157.242	14.1126	157.194	14.1146	157.223	14.1143	157.21	14.1136	157.186	14.1124	157.204	14.1112	157.227	14.1098	157.226	14.1088	157.198	14.1081	157.219	14.1071
157.192	14.1129	157.16	14.1144	157.173	14.1148	157.161	14.1135	157.158	14.1126	157.176	14.1116	157.199	14.1102	157.177	14.1097	157.17	14.1084	157.184	14.1073
157.157	14.1135	157.132	14.1148	157.145	14.1153	157.133	14.1138	157.13	14.1129	157.148	14.1118	157.151	14.1112	157.149	14.1101	157.142	14.109	157.156	14.1077
157.129	14.1134	157.104	14.1152	157.11	14.1157	157.098	14.1141	157.101	14.113	157.12	14.1121	157.122	14.1111	157.114	14.1102	157.114	14.109	157.128	14.108
157.101	14.1139	157.076	14.1156	157.082	14.1156	157.07	14.1144	157.053	14.1138	157.07	14.1123	157.087	14.1117	157.086	14.1102	157.065	14.1089	157.1	14.108
157.073	14.1142	157.027	14.1153	157.054	14.116	157.042	14.1143	157.017	14.1133	157.036	14.1126	157.059	14.1118	157.058	14.1107	157.031	14.1096	157.051	14.1085
157.024	14.1148	156.991	14.1154	157.006	14.1162	157.015	14.115	156.99	14.114	157.008	14.1129	157.031	14.1119	157.009	14.1108	157.002	14.1096	157.017	14.1088
156.989	14.1152	156.964	14.1155	156.978	14.1165	156.966	14.1152	156.962	14.1153	156.98	14.1131	156.983	14.112	156.981	14.1116	156.975	14.1099	156.988	14.1093
156.961	14.1156	156.936	14.1164	156.943	14.1164	156.931	14.116	156.934	14.1143	156.952	14.1134	156.954	14.1123	156.946	14.1116	156.947	14.1104	156.961	14.109
156.933	14.1154	156.908	14.1167	156.915	14.1167	156.903	14.1156	156.885	14.1146	156.903	14.1138	156.919	14.1128	156.918	14.1115	156.898	14.1106	156.933	14.1094
156.905	14.1162	156.858	14.1179	156.887	14.117	156.875	14.1163	156.85	14.1156	156.875	14.1144	156.891	14.1125	156.89	14.1121	156.863	14.1107	156.883	14.1093
156.856	14.116	156.831	14.1172	156.838	14.1176	156.847	14.1161	156.822	14.1149	156.84	14.114	156.863	14.1132	156.841	14.112	156.835	14.1114	156.849	14.11
156.828	14.1162	156.796	14.1172	156.81	14.1178	156.798	14.1167	156.794	14.1154	156.812	14.1138	156.835	14.1132	156.813	14.1125	156.807	14.1115	156.821	14.1098
156.793	14.1165	156.768	14.1176	156.775	14.1175	156.763	14.1169	156.766	14.1156	156.785	14.1149	156.787	14.1137	156.778	14.1129	156.779	14.1112	156.793	14.1103
156.765	14.117	156.74	14.118	156.747	14.1181	156.736	14.1172	156.717	14.1164	156.736	14.1151	156.751	14.1135	156.75	14.1128	156.73	14.112	156.765	14.1104
156.737	14.1175	156.691	14.118	156.719	14.1182	156.708	14.1173	156.683	14.1164	156.707	14.1153	156.723	14.1141	156.722	14.1135	156.695	14.1118	156.716	14.1111
156.688	14.1169	156.663	14.1181	156.692	14.1182	156.679	14.1174	156.655	14.1162	156.673	14.1152	156.695	14.1149	156.694	14.1133	156.667	14.1124	156.688	14.1112
156.66	14.118	156.628	14.1186	156.642	14.119	156.631	14.118	156.627	14.1169	156.645	14.1157	156.667	14.1147	156.645	14.1138	156.639	14.1124	156.653	14.1115
156.625	14.1177	156.6	14.1187	156.607	14.1193	156.603	14.1185	156.598	14.1169	156.617	14.1159	156.619	14.1145	156.61	14.114	156.611	14.1125	156.625	14.1111
156.597	14.1183	156.572	14.1193	156.579	14.1198	156.568	14.1181	156.55	14.117	156.589	14.1161	156.583	14.115	156.583	14.1143	156.562	14.1133	156.597	14.1118
156.569	14.119	156.544	14.1193	156.551	14.1195	156.54	14.1187	156.515	14.1176	156.54	14.116	156.555	14.1152	156.555	14.1144	156.535	14.1133	156.548	14.1119
156.541	14.1186	156.495	14.1195	156.523	14.1193	156.512	14.1187	156.487	14.1173	156.505	14.1163	156.527	14.1157	156.526	14.1153	156.5	14.1133	156.52	14.1122
156.492	14.1187	156.46	14.1199	156.474	14.1203	156.464	14.119	156.459	14.1176	156.477	14.1169	156.499	14.1157	156.477	14.1149	156.472	14.1136	156.486	14.1129
156.464	14.1191	156.432	14.1198	156.446	14.1203	156.436	14.119	156.431	14.1178	156.449	14.1172	156.452	14.1163	156.443	14.1152	156.444	14.1141	156.458	14.113
156.429	14.1198	156.404	14.1205	156.411	14.1203	156.4	14.1195	156.382	14.1181	156.421	14.1171	156.423	14.1164	156.415	14.1158	156.395	14.1147	156.43	14.1132
156.401	14.1201	156.376	14.1206	156.383	14.1206	156.373	14.1198	156.355	14.1187	156.372	14.1174	156.388	14.1166	156.387	14.1159	156.367	14.1143	156.402	14.1133
156.373	14.1201	156.327	14.1208	156.356	14.1209	156.345	14.1201	156.32	14.1188	156.338	14.1179	156.359	14.1174	156.359	14.1154	156.331	14.1151	156.353	14.1141
156.324	14.1204	156.292	14.1211	156.307	14.1214	156.317	14.1204	156.292	14.119	156.31	14.1183	156.332	14.1172	156.309	14.1164	156.304	14.1146	156.318	14.1142
156.296	14.1206	156.264	14.1214	156.279	14.1215	156.268	14.1207	156.264	14.1197	156.282	14.1181	156.304	14.1172	156.282	14.1164	156.276	14.1156	156.29	14.114
156.261	14.1207	156.237	14.1215	156.244	14.1217	156.233	14.1209	156.215	14.1195	156.254	14.1184	156.256	14.1173	156.247	14.1164	156.248	14.1156	156.262	14.1144
156.233	14.121	156.208	14.1221	156.216	14.122	156.205	14.1208	156.187	14.1203	156.205	14.1187	156.22	14.1177	156.219	14.1167	156.199	14.1161	156.234	14.1146
156.205	14.1213	156.159	14.1216	156.188	14.1225	156.177	14.1212	156.152	14.1203	156.17	14.1194	156.192	14.1181	156.191	14.1171	156.164	14.1171	156.186	14.1147
156.155	14.1218	156.131	14.1224	156.139	14.1223	156.149	14.122	156.124	14.1204	156.142	14.1195	156.164	14.1184	156.142	14.1174	156.136	14.1166	156.15	14.115
156.127	14.1219	156.097	14.1218	156.111	14.1229	156.1	14.122	156.096	14.1204	156.114	14.1199	156.136	14.1184	156.113	14.1181	156.108	14.1164	156.123	14.1152
156.092	14.1222	156.069	14.1229	156.076	14.1227	156.065	14.1215	156.068	14.1211	156.086	14.1203	156.088	14.1192	156.079	14.118	156.08	14.1172	156.095	14.1153
156.065	14.1224	156.041	14.1226	156.048	14.1233	156.038	14.1219	156.02	14.1212	156.059	14.1195	156.053	14.1193	156.051	14.1188	156.032	14.1172	156.066	14.1154
156.036	14.1228	155.992	14.1236	156.02	14.1233	156.01	14.1222	155.985	14.1214	156.01	14.1203	156.025	14.1194	156.024	14.1182	155.997	14.1176	156.018	14.1161
156.008	14.1232	155.964	14.1235	155.992	14.1238	155.982	14.1228	155.957	14.1215	155.975	14.1208	155.997	14.1199	155.995	14.1188	155.969	14.118	155.99	14.1162
155.96	14.1234	155.929	14.1236	155.944	14.1245	155.934	14.1229	155.929	14.122	155.947	14.121	155.969	14.1199	155.946	14.1187	155.941	14.1181	155.955	14.1166
155.925	14.1234	155.901	14.1239	155.909	14.1242	155.898	14.1234	155.901	14.1224	155.919	14.1214	155.92	14.1199	155.912	14.1192	155.913	14.1181	155.927	14.1167
155.897	14.1239	155.873	14.1241	155.881	14.1247	155.87	14.1236	155.852	14.1224	155.869	14.1215	155.892	14.1203	155.884	14.1195	155.864	14.1184	155.899	14.1174
155.869	14.124	155.845	14.1244	155.853	14.1249	155.842	14.1236	155.817	14.1227	155.842	14.1219	155.857	14.1203	155.855	14.1196	155.836	14.1188	155.85	14.1177
155.84	14.1236	155.795	14.1249	155.825	14.125	155.815	14.1236	155.789	14.1226	155.807	14.1223	155.828	14.1208	155.828	14.1197	155.801	14.119	155.822	14.1179
155.792	14.1243	155.761	14.1247	155.776	14.1254	155.765	14.1246	155.761	14.123	155.779	14.1224	155.8	14.1212	155.778	14.1205	155.773	14.1191	155.787	14.1179
155.757	14.1249	155.733	14.1245	155.741	14.1254	155.737	14.1247	155.732	14.1232	155.751	14.1225	155.752	14.1211	155.743	14.1204	155.745	14.1195	155.759	14.1186
155.728	14.1246	155.705	14.1259	155.713	14.1261	155.702	14.1251	155.684	14.1242	155.723	14.1231	155.724	14.1217	155.715	14.1206	155.696	14.1196	155.731	14.1186
155.701	14.1248	155.677	14.1262	155.685	14.1265	155.675	14.1254	155.656	14.1242	155.673	14.1228	155.688	14.1214	155.688	14.1208	155.668	14.1196	155.703	14.1186
155.673	14.1253	155.628	14.1262	155.657	14.1263	155.646	14.1257	155.621	14.1247	155.638	14.1232	155.66	14.1224	155.659	14.1208	155.633	14.1203	155.654	14.1191
155.623	14.1257	155.593	14.1261	155.608	14.1262	155.598	14.1261	155.593	14.1248	155.611	14.1235	155.632	14.1224	155.61	14.1213	155.605	14.1203	155.619	14.1191
155.595	14.1258	155.565	14.1264	155.579	14.1269	155.57	14.1258	155.564	14.1253	155.583	14.1229	155.584	14.1225	155.582	14.1218	155.577	14.1209	155.591	14.1189
155.56	14.1261	155.537	14.1268	155.544	14.1269	155.535	14.1268	155.516	14.1247	155.555	14.1237	155.556	14.1229	155.547	14.1213	155.549	14.121	155.563	14.1193
155.532	14.1266	155.509	14.127	155.517	14.1268	155.507	14.1267	155.488	14.1251	155.505	14.1241	155.521	14.123	155.519	14.1218	155.5	14.1212	155.535	14.1199
155.505	14.127	155.46	14.1275	155.489	14.1277	155.479	14.1267	155.453	14.1253	155.477	14.125	155.493	14.1238	155.492	14.1224	155.465	14.1221	155.486	14.12
155.456	14.1267	155.431	14.1277	155.461	14.1277	155.451	14.1265	155.426	14.1259	155.443	14.1243	155.465	14.1233	155.463	14.1228	155.438	14.1218	155.451	14.1202
155.428	14.1273	155.397	14.1274	155.412	14.1278	155.402	14.1273	155.397	14.1268	155.415	14.1252	155.437	14.1239	155.414	14.1228	155.409	14.1218	155.423	14.1211
155.393	14.1277	155.369	14.1284	155.377	14.1281	155.367	14.1273	155.369	14.1263	155.387	14.125	155.388	14.1236	155.379	14.1232	155.382	14.1227	155.395	14.1209
155.364	14.1278	155.341	14.1283	155.349	14.1286	155.339	14.1278	155.321	14.1266	155.338	14.1259	155.353	14.1242	155.351	14.1234	155.333	14.1228	155.368	14.1212
155.337	14.128	155.292	14.129	155.321	14.1287	155.311	14.128	155.285	14.1264	155.31	14.1255	155.325	14.1244	155.323	14.1239	155.298	14.123	155.318	14.1211
155.309	14.1283	155.264	14.1286	155.293	14.1288	155.283	14.1278	155.257	14.1273	155.275	14.1263	155.297	14.1245	155.295	14.1236	155.269	14.1233	155.283	14.1218
155.26	14.1281	155.229	14.129	155.244	14.1294	155.234	14.128	155.23	14.1269	155.247	14.1261	155.269	14.1251	155.246	14.1245	155.241	14.1233	155.255	14.1222
155.225	14.1288	155.201	14.1291	155.209	14.1296	155.199	14.1285	155.201	14.1274	155.219	14.1264	155.221	14.1257	155.212	14.1248	155.214	14.1238	155.228	14.1218
155.197	14.1292	155.173	14.1303	155.181	14.1294	155.172	14.1288	155.153	14.1281	155.191	14.1264	155.186	14.1252	155.184	14.1243	155.165	14.1242	155.2	14.1231
155.169	14.129	155.145	14.1297	155.153	14.1303	155.143	14.1289	155.124	14.1275	155.142	14.1269	155.157	14.1262	155.156	14.125	155.137	14.1243	155.151	14.1231
155.141	14.1293	155.096	14.1308	155.125	14.1308	155.116	14.1292	155.089	14.1283	155.107	14.127	155.129	14.1264	155.128	14.1252	155.102	14.1247	155.123	14.123
155.092	14.13	155.062	14.1308	155.076	14.1303	155.067	14.1293	155.061	14.1279	155.079	14.1277	155.101	14.1263	155.078	14.1256	155.074	14.1251	155.088	14.1237
155.057	14.1301	155.034	14.1308	155.048	14.1302	155.039	14.1296	155.034	14.1287	155.051	14.1279	155.053	14.1266	155.044	14.1261	155.046	14.125	155.06	14.1232
155.029	14.1307	155.006	14.1306	155.013	14.1314	155.005	14.13	154.985	14.129	155.024	14.1275	155.025	14.1265	155.016	14.1262	154.997	14.1255	155.032	14.1232
155.001	14.1308	154.978	14.1317	154.986	14.1314	154.976	14.1302	154.957	14.1294	154.974	14.1287	154.989	14.1271	154.988	14.1264	154.969	14.1255	155.004	14.1237
154.973	14.1309	154.929	14.1317	154.957	14.1318	154.948	14.1303	154.922	14.1292	154.94	14.1287	154.961	14.1276	154.96	14.1262	154.934	14.1253	154.956	14.1241
154.924	14.1313	154.894	14.1317	154.909	14.132	154.9	14.1304	154.894	14.1298	154.911	14.1287	154.934	14.1274	154.911	14.1266	154.906	14.1255	154.921	14.124
154.896	14.131	154.866	14.1316	154.881	14.132	154.871	14.1311	154.866	14.1296	154.883	14.1289	154.905	14.1279	154.883	14.1272	154.878	14.1257	154.893	14.1244
154.862	14.1318	154.838	14.1321	154.846	14.1326	154.837	14.1313	154.838	14.1301	154.856	14.1295	154.857	14.1281	154.848	14.1269	154.85	14.1259	154.865	14.1249
154.834	14.1319	154.81	14.1322	154.817	14.1324	154.809	14.1311	154.789	14.1309	154.807	14.1295	154.822	14.1283	154.82	14.1274	154.802	14.1265	154.837	14.1252
154.806	14.1324	154.761	14.1324	154.79	14.1333	154.78	14.1312	154.754	14.1308	154.779	14.1299	154.794	14.1287	154.792	14.1274	154.767	14.127	154.788	14.1253
154.778	14.1327	154.733	14.1329	154.762	14.1331	154.752	14.1319	154.726	14.1314	154.744	14.1301	154.765	14.1287	154.743	14.1279	154.739	14.1273	154.753	14.1253
154.729	14.1328	154.698	14.1332	154.713	14.133	154.704	14.1325	154.698	14.1311	154.716	14.1302	154.738	14.1288	154.715	14.1282	154.711	14.1273	154.725	14.1261
154.694	14.1333	154.67	14.1335	154.678	14.1336	154.669	14.1329	154.67	14.1316	154.688	14.1304	154.689	14.1297	154.68	14.1289	154.683	14.1272	154.697	14.1257
154.666	14.1329	154.642	14.134	154.65	14.1338	154.641	14.1332	154.621	14.1313	154.639	14.1306	154.654	14.1297	154.653	14.1286	154.635	14.128	154.669	14.1263
154.638	14.1335	154.614	14.1342	154.622	14.1341	154.613	14.133	154.587	14.132	154.611	14.1311	154.626	14.1302	154.625	14.1288	154.599	14.1282	154.62	14.1263
154.61	14.1335	154.565	14.1343	154.594	14.1342	154.585	14.133	154.559	14.1327	154.576	14.1314	154.598	14.1307	154.597	14.1288	154.571	14.1287	154.585	14.1267
154.561	14.134	154.53	14.1344	154.544	14.1345	154.536	14.1333	154.53	14.1327	154.548	14.1312	154.57	14.1304	154.548	14.1295	154.543	14.1286	154.558	14.1266
154.526	14.1344	154.502	14.1348	154.51	14.135	154.501	14.1335	154.502	14.1331	154.52	14.1317	154.521	14.1304	154.513	14.1296	154.515	14.1288	154.529	14.1273
154.498	14.1347	154.474	14.1357	154.482	14.1349	154.473	14.1341	154.454	14.1331	154.492	14.1321	154.494	14.1304	154.485	14.1301	154.467	14.1293	154.501	14.1274
154.47	14.1348	154.446	14.1353	154.454	14.1358	154.445	14.1346	154.419	14.1335	154.444	14.1321	154.458	14.1307	154.457	14.1303	154.439	14.1293	154.452	14.1281
154.443	14.1352	154.397	14.1357	154.426	14.1355	154.417	14.1343	154.391	14.1332	154.409	14.1332	154.43	14.1314	154.429	14.1307	154.404	14.1298	154.424	14.1287
154.393	14.1356	154.362	14.1357	154.378	14.1358	154.368	14.1352	154.363	14.1342	154.381	14.1332	154.403	14.1317	154.38	14.1308	154.375	14.1306	154.389	14.1283
154.358	14.1356	154.334	14.1362	154.35	14.136	154.334	14.1353	154.335	14.1343	154.353	14.1336	154.354	14.1316	154.345	14.131	154.347	14.1301	154.361	14.1289
154.33	14.1356	154.306	14.1363	154.314	14.1361	154.305	14.1349	154.286	14.1337	154.325	14.1328	154.326	14.1319	154.317	14.1314	154.298	14.1306	154.333	14.1289
154.303	14.1366	154.278	14.1366	154.286	14.137	154.278	14.1356	154.258	14.1347	154.276	14.1336	154.29	14.1324	154.289	14.1311	154.27	14.1307	154.284	14.1294
154.274	14.1365	154.229	14.1372	154.259	14.1365	154.25	14.1357	154.223	14.1348	154.241	14.1344	154.262	14.1328	154.261	14.1318	154.236	14.1307	154.256	14.13
154.226	14.1369	154.201	14.1371	154.21	14.1367	154.201	14.1361	154.195	14.1348	154.213	14.1339	154.234	14.1329	154.212	14.1321	154.208	14.131	154.222	14.1303
154.198	14.1369	154.166	14.1371	154.182	14.1374	154.173	14.1363	154.167	14.1353	154.185	14.1352	154.206	14.1334	154.184	14.1319	154.18	14.1317	154.194	14.1298
154.163	14.138	154.138	14.1381	154.147	14.1373	154.138	14.1365	154.118	14.1354	154.157	14.1346	154.158	14.1334	154.149	14.1326	154.152	14.1317	154.166	14.1308
154.136	14.1372	154.111	14.1377	154.119	14.1378	154.11	14.1365	154.091	14.1359	154.109	14.1349	154.122	14.1342	154.122	14.1323	154.103	14.1317	154.138	14.1308
154.108	14.1379	154.062	14.1383	154.091	14.1381	154.082	14.1371	154.056	14.1365	154.08	14.1349	154.094	14.1338	154.094	14.1328	154.069	14.1323	154.089	14.131
154.058	14.1381	154.034	14.1386	154.063	14.1384	154.054	14.1374	154.027	14.1365	154.046	14.135	154.066	14.134	154.065	14.1331	154.041	14.1326	154.054	14.1311
154.03	14.1386	153.999	14.1386	154.014	14.1384	154.006	14.1372	153.999	14.1363	154.018	14.1354	154.038	14.1342	154.017	14.1338	154.012	14.1331	154.026	14.1317
153.996	14.1387	153.971	14.1387	153.979	14.1388	153.971	14.1382	153.971	14.1365	153.99	14.1359	153.99	14.1349	153.982	14.1341	153.985	14.1331	153.999	14.1313
153.968	14.1389	153.943	14.1397	153.951	14.1389	153.943	14.1379	153.923	14.1367	153.941	14.1361	153.955	14.1347	153.954	14.1336	153.936	14.1335	153.97	14.1324
153.94	14.1391	153.915	14.1396	153.923	14.1394	153.915	14.1382	153.888	14.1378	153.913	14.1361	153.927	14.1351	153.925	14.1343	153.901	14.1334	153.921	14.1324
153.912	14.1393	153.866	14.1397	153.895	14.1394	153.887	14.1387	153.86	14.1379	153.878	14.1369	153.899	14.1352	153.898	14.1344	153.873	14.1341	153.886	14.133
153.863	14.1401	153.831	14.1399	153.846	14.1396	153.838	14.1389	153.832	14.1385	153.85	14.1373	153.87	14.136	153.848	14.1348	153.845	14.1343	153.858	14.1328
153.828	14.1403	153.803	14.1401	153.811	14.1402	153.804	14.1394	153.804	14.138	153.822	14.1377	153.822	14.1359	153.814	14.1351	153.817	14.1344	153.83	14.133
153.8	14.1408	153.775	14.1403	153.784	14.1402	153.775	14.1395	153.755	14.1387	153.773	14.1373	153.794	14.1358	153.786	14.1353	153.768	14.135	153.802	14.1328
153.772	14.1404	153.747	14.1406	153.756	14.1406	153.747	14.1393	153.72	14.1395	153.745	14.1379	153.758	14.1365	153.758	14.1356	153.733	14.1343	153.754	14.1332
153.744	14.1406	153.698	14.1411	153.727	14.1413	153.72	14.1402	153.692	14.1392	153.711	14.1378	153.731	14.1365	153.73	14.1358	153.706	14.1352	153.726	14.1332
153.695	14.1406	153.663	14.1411	153.679	14.1409	153.671	14.1398	153.664	14.1393	153.683	14.1383	153.702	14.137	153.681	14.1366	153.678	14.1352	153.691	14.1336
153.66	14.1409	153.635	14.1417	153.651	14.141	153.636	14.1406	153.636	14.1397	153.655	14.1386	153.655	14.1374	153.653	14.1364	153.65	14.1356	153.663	14.1344
153.632	14.1412	153.607	14.1419	153.616	14.1413	153.608	14.1409	153.587	14.1396	153.627	14.1386	153.626	14.1371	153.618	14.1366	153.601	14.1362	153.635	14.1344
153.604	14.142	153.579	14.1423	153.588	14.1416	153.58	14.141	153.559	14.1397	153.578	14.1392	153.591	14.1379	153.59	14.1369	153.573	14.136	153.586	14.1342
153.576	14.1422	153.53	14.1424	153.56	14.1425	153.552	14.1414	153.524	14.1402	153.543	14.1394	153.563	14.1377	153.562	14.1375	153.538	14.1359	153.558	14.1352
153.527	14.1418	153.502	14.1429	153.511	14.1426	153.503	14.1411	153.496	14.1403	153.515	14.1396	153.535	14.1385	153.534	14.1376	153.51	14.1371	153.523	14.1352
153.492	14.1425	153.468	14.1431	153.483	14.142	153.469	14.1415	153.468	14.1409	153.488	14.1399	153.507	14.1383	153.485	14.1376	153.482	14.1372	153.495	14.1358
153.465	14.1429	153.44	14.1434	153.449	14.1425	153.441	14.142	153.419	14.1411	153.46	14.1403	153.459	14.1387	153.45	14.1378	153.433	14.1371	153.467	14.135
153.436	14.143	153.412	14.1432	153.42	14.143	153.413	14.1423	153.392	14.1414	153.41	14.1398	153.423	14.1391	153.422	14.138	153.405	14.137	153.439	14.1359
153.409	14.1436	153.363	14.1434	153.393	14.1433	153.385	14.1429	153.357	14.1417	153.382	14.1407	153.396	14.139	153.394	14.1386	153.37	14.1374	153.39	14.1358
153.36	14.1437	153.335	14.1441	153.364	14.1432	153.336	14.1423	153.329	14.1416	153.348	14.1402	153.368	14.1392	153.366	14.1385	153.342	14.1381	153.356	14.1355
153.332	14.1435	153.3	14.1443	153.316	14.1437	153.308	14.143	153.301	14.1429	153.32	14.1408	153.34	14.1398	153.317	14.1386	153.314	14.1383	153.328	14.1362
153.297	14.144	153.272	14.1442	153.281	14.1436	153.273	14.1432	153.273	14.1425	153.292	14.1414	153.292	14.14	153.282	14.1392	153.286	14.138	153.299	14.1368
153.268	14.1443	153.244	14.1445	153.253	14.1444	153.245	14.1432	153.225	14.1429	153.243	14.141	153.256	14.1408	153.255	14.1397	153.238	14.1389	153.271	14.1368
153.241	14.1444	153.216	14.1443	153.225	14.1437	153.217	14.1441	153.19	14.143	153.208	14.1417	153.228	14.1403	153.226	14.1397	153.203	14.1382	153.222	14.1376
153.213	14.1447	153.167	14.145	153.197	14.1448	153.189	14.1445	153.161	14.1431	153.18	14.1424	153.2	14.1404	153.199	14.1397	153.174	14.1391	153.188	14.1376
153.164	14.1452	153.132	14.1454	153.148	14.145	153.14	14.1443	153.134	14.1432	153.152	14.1418	153.172	14.1412	153.149	14.1399	153.147	14.1394	153.16	14.1379
153.129	14.1454	153.104	14.1458	153.113	14.1453	153.105	14.1444	153.106	14.1435	153.124	14.1422	153.124	14.1414	153.115	14.1399	153.119	14.1393	153.132	14.1383
153.101	14.1455	153.076	14.1458	153.085	14.1454	153.077	14.1447	153.057	14.1436	153.075	14.1426	153.096	14.1418	153.087	14.1408	153.07	14.1394	153.104	14.1384
153.073	14.1457	153.048	14.1461	153.057	14.1456	153.049	14.1448	153.029	14.1443	153.047	14.1428	153.06	14.1419	153.059	14.141	153.042	14.1402	153.055	14.1391
153.046	14.1463	153	14.1464	153.03	14.1463	153.021	14.1449	152.994	14.1442	153.013	14.1433	153.032	14.1421	153.031	14.141	153.007	14.1404	153.027	14.1391
152.997	14.146	152.965	14.1465	152.98	14.1469	152.972	14.1454	152.966	14.1441	152.985	14.1439	153.005	14.1418	152.982	14.1417	152.98	14.141	152.992	14.1391
152.962	14.1461	152.936	14.1465	152.946	14.1469	152.938	14.1457	152.938	14.1454	152.957	14.1442	152.956	14.1426	152.954	14.1416	152.951	14.1409	152.965	14.1392
152.934	14.1472	152.909	14.1469	152.918	14.1469	152.91	14.1458	152.889	14.1454	152.908	14.144	152.928	14.143	152.919	14.1423	152.902	14.141	152.936	14.1399
152.906	14.1468	152.88	14.1468	152.89	14.1471	152.882	14.1463	152.861	14.1453	152.88	14.1437	152.892	14.143	152.891	14.1423	152.874	14.1411	152.887	14.1402
152.877	14.1471	152.832	14.1478	152.862	14.1472	152.854	14.1457	152.827	14.1457	152.845	14.1446	152.864	14.1432	152.863	14.1422	152.84	14.1416	152.86	14.1402
152.829	14.1481	152.804	14.1482	152.813	14.1477	152.805	14.1462	152.798	14.1453	152.818	14.1449	152.837	14.1436	152.835	14.1425	152.811	14.1413	152.825	14.1399
152.794	14.1485	152.769	14.1481	152.785	14.1482	152.769	14.1465	152.771	14.1459	152.788	14.145	152.808	14.1439	152.786	14.1428	152.784	14.1429	152.797	14.1406
152.766	14.1477	152.741	14.1484	152.75	14.148	152.741	14.147	152.72	14.1458	152.761	14.1451	152.76	14.1439	152.751	14.1429	152.734	14.1424	152.769	14.14
152.738	14.148	152.712	14.1486	152.721	14.1483	152.713	14.1469	152.693	14.1469	152.712	14.1462	152.724	14.1443	152.722	14.1434	152.706	14.1425	152.74	14.141
152.709	14.1493	152.663	14.1493	152.693	14.148	152.685	14.1473	152.658	14.1469	152.677	14.146	152.695	14.1446	152.694	14.1438	152.671	14.1432	152.691	14.1416
152.66	14.149	152.634	14.1495	152.645	14.1491	152.637	14.148	152.63	14.1474	152.649	14.1461	152.668	14.145	152.667	14.1444	152.643	14.1433	152.656	14.1417
152.632	14.1493	152.6	14.1496	152.617	14.149	152.609	14.1478	152.602	14.1476	152.621	14.1468	152.64	14.1448	152.618	14.1438	152.615	14.1436	152.629	14.1418
152.598	14.1497	152.572	14.1496	152.582	14.1496	152.574	14.1486	152.554	14.1476	152.594	14.1462	152.591	14.1451	152.583	14.1447	152.587	14.1439	152.601	14.1418
152.57	14.1501	152.545	14.1502	152.554	14.1496	152.547	14.1486	152.526	14.1478	152.544	14.1469	152.556	14.1457	152.555	14.145	152.538	14.1437	152.573	14.1424
152.542	14.15	152.516	14.1505	152.526	14.1501	152.519	14.1483	152.491	14.1473	152.51	14.1471	152.528	14.1459	152.527	14.1448	152.504	14.1437	152.524	14.1433
152.514	14.1504	152.467	14.1502	152.498	14.1502	152.47	14.1491	152.463	14.1481	152.482	14.1474	152.5	14.1464	152.499	14.1451	152.476	14.1446	152.496	14.1433
152.465	14.1504	152.433	14.1512	152.45	14.1502	152.442	14.149	152.435	14.1488	152.454	14.1476	152.472	14.1459	152.45	14.1446	152.448	14.1445	152.462	14.1431
152.431	14.1506	152.405	14.1509	152.415	14.1508	152.407	14.1494	152.407	14.1491	152.426	14.1476	152.424	14.1466	152.415	14.1453	152.42	14.1447	152.434	14.1433
152.403	14.1511	152.377	14.151	152.387	14.1507	152.38	14.1496	152.358	14.1487	152.377	14.1475	152.396	14.1465	152.387	14.1457	152.371	14.1449	152.406	14.144
152.375	14.1512	152.349	14.1513	152.359	14.1512	152.351	14.1502	152.323	14.1492	152.349	14.1477	152.36	14.147	152.359	14.1459	152.336	14.1457	152.356	14.1439
152.347	14.1516	152.3	14.1515	152.331	14.1516	152.323	14.15	152.296	14.15	152.315	14.1487	152.332	14.1471	152.331	14.1462	152.308	14.1457	152.329	14.1445
152.298	14.1516	152.272	14.1521	152.282	14.152	152.275	14.1505	152.268	14.1499	152.287	14.1492	152.305	14.1473	152.282	14.147	152.28	14.1461	152.294	14.1448
152.263	14.1523	152.237	14.1523	152.248	14.1521	152.24	14.1508	152.24	14.1501	152.259	14.1494	152.277	14.1474	152.254	14.1472	152.253	14.1464	152.266	14.145
152.235	14.1524	152.209	14.1528	152.22	14.1519	152.212	14.1515	152.191	14.1501	152.21	14.1491	152.228	14.148	152.22	14.147	152.204	14.1463	152.238	14.1452
152.207	14.1525	152.181	14.1526	152.191	14.1522	152.184	14.1515	152.163	14.1507	152.182	14.1493	152.193	14.1486	152.192	14.1473	152.176	14.1465	152.189	14.1455
152.179	14.1528	152.132	14.1529	152.164	14.1529	152.156	14.1512	152.128	14.1511	152.147	14.15	152.165	14.1493	152.164	14.1474	152.141	14.1475	152.161	14.1459
152.13	14.1537	152.105	14.1535	152.115	14.1532	152.107	14.1513	152.1	14.1503	152.119	14.1503	152.137	14.1486	152.114	14.1479	152.114	14.1463	152.127	14.1456
152.095	14.1537	152.07	14.1535	152.087	14.153	152.072	14.1528	152.072	14.1516	152.092	14.1507	152.11	14.149	152.087	14.1479	152.085	14.1476	152.099	14.1461
152.067	14.1535	152.042	14.1539	152.052	14.154	152.044	14.1519	152.023	14.1518	152.064	14.1505	152.061	14.1491	152.052	14.1488	152.037	14.1479	152.071	14.1466
152.039	14.1537	152.014	14.1543	152.024	14.1534	152.016	14.1528	151.995	14.1521	152.014	14.1505	152.025	14.1496	152.024	14.1487	152.008	14.1483	152.022	14.1471
152.011	14.1538	151.986	14.1544	151.996	14.1539	151.988	14.1533	151.96	14.1519	151.98	14.1511	151.998	14.1499	151.996	14.1491	151.974	14.1483	151.994	14.1471
151.963	14.1541	151.937	14.1547	151.947	14.1544	151.94	14.1528	151.932	14.1525	151.952	14.1517	151.97	14.1496	151.968	14.1495	151.946	14.1484	151.959	14.147
151.935	14.1542	151.902	14.1545	151.919	14.1547	151.905	14.1534	151.905	14.1527	151.924	14.1515	151.942	14.1504	151.919	14.1495	151.917	14.1488	151.931	14.1471
151.9	14.1545	151.874	14.1551	151.884	14.1553	151.877	14.1533	151.876	14.1524	151.896	14.1517	151.893	14.1507	151.884	14.1495	151.89	14.1491	151.903	14.1479
151.872	14.1546	151.846	14.1549	151.856	14.1552	151.849	14.1535	151.827	14.1525	151.847	14.1518	151.865	14.1508	151.856	14.1501	151.841	14.1493	151.875	14.1481
151.844	14.1549	151.818	14.1557	151.828	14.1552	151.821	14.1539	151.792	14.1527	151.813	14.1523	151.83	14.1511	151.828	14.1501	151.806	14.1495	151.827	14.1479
151.795	14.1549	151.769	14.1555	151.78	14.1556	151.772	14.1544	151.765	14.1533	151.785	14.1526	151.802	14.1518	151.8	14.1502	151.778	14.1493	151.791	14.1484
151.767	14.1563	151.74	14.1557	151.752	14.1555	151.744	14.1546	151.737	14.1536	151.757	14.153	151.774	14.1519	151.751	14.1508	151.75	14.1503	151.764	14.1485
151.732	14.1567	151.706	14.1566	151.717	14.1563	151.709	14.1543	151.709	14.1538	151.729	14.1535	151.726	14.152	151.723	14.1507	151.722	14.1503	151.736	14.1487
151.704	14.1561	151.678	14.157	151.689	14.1566	151.682	14.1548	151.66	14.1543	151.679	14.1534	151.697	14.1522	151.688	14.1512	151.673	14.1506	151.708	14.1489
151.676	14.1565	151.65	14.1571	151.661	14.1563	151.654	14.1552	151.625	14.1542	151.651	14.1537	151.662	14.1526	151.661	14.1515	151.638	14.151	151.658	14.1492
151.648	14.1566	151.601	14.157	151.633	14.1567	151.605	14.1556	151.598	14.1543	151.617	14.154	151.634	14.1528	151.633	14.1515	151.61	14.1508	151.624	14.1494
151.599	14.1572	151.573	14.157	151.584	14.157	151.577	14.1552	151.569	14.1546	151.589	14.1544	151.606	14.1526	151.583	14.1519	151.582	14.1508	151.596	14.1505
151.564	14.1577	151.538	14.1576	151.549	14.1575	151.542	14.1559	151.542	14.1551	151.561	14.1543	151.558	14.1532	151.555	14.1523	151.554	14.1517	151.568	14.1502
151.536	14.1576	151.51	14.1584	151.521	14.1577	151.514	14.1562	151.492	14.1553	151.512	14.1546	151.53	14.1534	151.521	14.1521	151.505	14.1519	151.54	14.1508
151.508	14.1579	151.482	14.1583	151.493	14.1576	151.486	14.1568	151.457	14.1554	151.484	14.1549	151.494	14.1537	151.493	14.1527	151.47	14.1517	151.49	14.1507
151.48	14.1583	151.433	14.1587	151.465	14.1581	151.458	14.1565	151.429	14.156	151.449	14.1553	151.466	14.1539	151.465	14.1536	151.442	14.1529	151.463	14.1511
151.431	14.1589	151.405	14.1588	151.417	14.1585	151.409	14.1568	151.401	14.1561	151.421	14.1552	151.438	14.1546	151.437	14.1534	151.415	14.1529	151.428	14.1511
151.396	14.1585	151.37	14.1583	151.389	14.1586	151.374	14.1573	151.373	14.1564	151.393	14.1553	151.41	14.1548	151.388	14.1536	151.386	14.1534	151.4	14.1516
151.368	14.159	151.342	14.1587	151.354	14.1588	151.347	14.1578	151.325	14.1574	151.365	14.1559	151.362	14.1545	151.353	14.1542	151.338	14.1535	151.373	14.1516
151.34	14.1591	151.314	14.1596	151.326	14.1593	151.319	14.1578	151.297	14.1566	151.316	14.1562	151.327	14.1553	151.325	14.1544	151.31	14.1532	151.323	14.1515
151.313	14.1592	151.286	14.1596	151.298	14.1594	151.291	14.1581	151.262	14.1573	151.282	14.1562	151.298	14.1557	151.297	14.1543	151.274	14.1538	151.296	14.1522
151.264	14.1599	151.237	14.1602	151.249	14.1597	151.242	14.1582	151.233	14.1569	151.253	14.1567	151.27	14.1557	151.269	14.1549	151.247	14.1541	151.261	14.1518
151.235	14.1603	151.202	14.1602	151.221	14.1596	151.207	14.1584	151.206	14.1575	151.226	14.1568	151.242	14.156	151.22	14.1545	151.219	14.1541	151.233	14.1527
151.201	14.1608	151.174	14.1605	151.186	14.1602	151.179	14.1585	151.157	14.1579	151.197	14.157	151.195	14.1561	151.185	14.1548	151.191	14.1551	151.205	14.1529
151.173	14.1605	151.146	14.1611	151.158	14.1605	151.15	14.1586	151.129	14.1581	151.149	14.1576	151.166	14.1566	151.157	14.1551	151.142	14.1551	151.177	14.1534
151.144	14.1608	151.118	14.1608	151.13	14.1607	151.122	14.1588	151.093	14.1578	151.114	14.1583	151.131	14.1564	151.129	14.1559	151.107	14.1551	151.127	14.154
151.095	14.1606	151.069	14.1613	151.102	14.1608	151.073	14.159	151.066	14.1588	151.086	14.1585	151.103	14.157	151.101	14.1562	151.079	14.1552	151.092	14.154
151.067	14.1614	151.034	14.1611	151.053	14.1608	151.046	14.1596	151.037	14.1583	151.058	14.158	151.075	14.1575	151.052	14.1556	151.05	14.156	151.065	14.1535
151.032	14.1617	151.007	14.1613	151.018	14.1613	151.011	14.16	151.01	14.1585	151.03	14.159	151.026	14.1574	151.017	14.1562	151.023	14.156	151.037	14.1545
151.005	14.1621	150.978	14.1615	150.99	14.1619	150.983	14.1597	150.961	14.1592	150.981	14.1583	150.999	14.1576	150.989	14.1565	150.974	14.1568	151.009	14.1547
150.976	14.1622	150.95	14.1619	150.963	14.1617	150.955	14.1609	150.926	14.1594	150.946	14.1589	150.963	14.1579	150.962	14.157	150.939	14.1564	150.959	14.1549
150.949	14.1621	150.901	14.1626	150.934	14.1621	150.906	14.161	150.898	14.1596	150.918	14.1591	150.935	14.1585	150.933	14.1568	150.911	14.1567	150.925	14.1555
150.899	14.1625	150.873	14.1627	150.886	14.162	150.878	14.1611	150.87	14.1603	150.891	14.1593	150.907	14.1585	150.906	14.1573	150.884	14.1568	150.897	14.1551
150.865	14.1624	150.839	14.1631	150.85	14.1626	150.844	14.161	150.842	14.1598	150.863	14.1599	150.879	14.159	150.856	14.1576	150.856	14.1571	150.869	14.1552
150.837	14.1633	150.811	14.1634	150.823	14.1628	150.816	14.1615	150.794	14.1605	150.814	14.16	150.83	14.1591	150.822	14.1578	150.807	14.1571	150.841	14.1555
150.809	14.1635	150.782	14.1628	150.795	14.163	150.788	14.1621	150.759	14.1608	150.786	14.1607	150.795	14.1597	150.794	14.1583	150.779	14.1578	150.792	14.1557
150.781	14.1633	150.755	14.1635	150.767	14.1632	150.739	14.1619	150.731	14.1607	150.751	14.1604	150.767	14.1599	150.766	14.1581	150.744	14.1575	150.764	14.1566
150.732	14.1639	150.706	14.1639	150.718	14.1637	150.711	14.162	150.703	14.1612	150.723	14.1611	150.739	14.1597	150.738	14.1585	150.716	14.158	150.729	14.1565
150.697	14.1641	150.671	14.1637	150.69	14.1637	150.676	14.1624	150.675	14.1614	150.695	14.1608	150.711	14.1599	150.688	14.1589	150.688	14.1584	150.701	14.1575
150.669	14.1645	150.643	14.1646	150.655	14.1643	150.648	14.163	150.626	14.1617	150.646	14.1613	150.662	14.16	150.654	14.159	150.639	14.1586	150.673	14.1569
150.641	14.1649	150.615	14.1647	150.627	14.1645	150.62	14.163	150.598	14.1624	150.618	14.1611	150.627	14.1606	150.626	14.1595	150.611	14.1594	150.645	14.1575
150.613	14.1648	150.587	14.1646	150.6	14.1645	150.593	14.1631	150.563	14.1625	150.584	14.1613	150.599	14.161	150.598	14.1602	150.576	14.1591	150.596	14.1576
150.564	14.1651	150.538	14.1655	150.55	14.1651	150.544	14.1631	150.535	14.1625	150.556	14.1614	150.571	14.1613	150.57	14.1595	150.548	14.159	150.562	14.1581
150.536	14.1659	150.503	14.1654	150.523	14.1656	150.509	14.1638	150.507	14.1632	150.528	14.1625	150.543	14.1614	150.521	14.1599	150.52	14.1597	150.534	14.158
150.502	14.1657	150.475	14.166	150.488	14.1653	150.481	14.164	150.458	14.1633	150.479	14.1624	150.495	14.1614	150.493	14.1602	150.472	14.1602	150.506	14.1586
150.474	14.1657	150.447	14.1663	150.46	14.1655	150.453	14.1639	150.43	14.1633	150.451	14.1634	150.467	14.1621	150.458	14.1608	150.444	14.1599	150.478	14.1588
150.446	14.1662	150.419	14.1667	150.432	14.1658	150.425	14.1645	150.395	14.1638	150.417	14.1626	150.431	14.1626	150.43	14.1612	150.409	14.1603	150.429	14.1589
150.417	14.1669	150.37	14.1665	150.383	14.1658	150.376	14.1643	150.367	14.164	150.389	14.1632	150.404	14.1626	150.402	14.1613	150.381	14.1607	150.394	14.1595
150.369	14.1671	150.343	14.1673	150.355	14.1665	150.341	14.1651	150.339	14.164	150.361	14.1637	150.376	14.1626	150.353	14.1618	150.353	14.161	150.366	14.1594
150.333	14.1673	150.308	14.1673	150.32	14.1665	150.313	14.1652	150.311	14.1643	150.333	14.1638	150.348	14.163	150.325	14.162	150.325	14.1611	150.338	14.1591
150.306	14.167	150.28	14.1673	150.292	14.1672	150.285	14.1658	150.262	14.1645	150.284	14.1645	150.299	14.1632	150.29	14.1624	150.276	14.1617	150.31	14.1596
150.277	14.1676	150.252	14.1676	150.264	14.1669	150.257	14.1657	150.227	14.1647	150.249	14.1647	150.264	14.1635	150.263	14.1626	150.241	14.1619	150.261	14.1598
150.249	14.1677	150.203	14.1677	150.236	14.1669	150.208	14.1661	150.199	14.1648	150.221	14.1649	150.236	14.1633	150.235	14.1624	150.213	14.1616	150.226	14.1604
150.2	14.1683	150.175	14.1682	150.188	14.1675	150.181	14.1662	150.171	14.1654	150.193	14.1647	150.208	14.1638	150.185	14.1625	150.185	14.1623	150.198	14.1606
150.166	14.1684	150.14	14.1685	150.153	14.1679	150.146	14.1666	150.143	14.1658	150.165	14.1656	150.18	14.1643	150.158	14.1637	150.157	14.1623	150.17	14.161
150.138	14.1689	150.112	14.1683	150.125	14.1682	150.118	14.1671	150.095	14.1662	150.116	14.1654	150.132	14.1644	150.123	14.1632	150.108	14.1628	150.142	14.1608
150.11	14.1687	150.084	14.1687	150.097	14.1681	150.09	14.1678	150.067	14.1667	150.081	14.1657	150.096	14.1647	150.094	14.1639	150.074	14.1631	150.093	14.1612
150.082	14.1692	150.035	14.1691	150.068	14.1684	150.062	14.1677	150.031	14.167	150.053	14.1661	150.068	14.165	150.067	14.164	150.046	14.1628	150.065	14.1619
150.033	14.1693	150.007	14.1698	150.02	14.1686	150.013	14.1676	150.003	14.1664	150.026	14.1656	150.04	14.1649	150.039	14.1642	150.018	14.1634	150.03	14.1622
150.005	14.1696	149.972	14.1699	149.984	14.1692	149.979	14.1675	149.976	14.1671	149.998	14.1666	150.012	14.1652	149.99	14.1645	149.99	14.1641	150.002	14.162
149.97	14.1702	149.944	14.1704	149.957	14.1698	149.95	14.1684	149.927	14.1679	149.948	14.1667	149.964	14.1658	149.955	14.1645	149.941	14.1641	149.974	14.1623
149.942	14.1702	149.916	14.1697	149.929	14.1698	149.922	14.1685	149.899	14.1673	149.92	14.1669	149.936	14.1662	149.927	14.1648	149.913	14.1641	149.925	14.1624
149.914	14.1703	149.888	14.1707	149.9	14.1701	149.894	14.1688	149.864	14.1679	149.886	14.1673	149.9	14.1661	149.899	14.1652	149.878	14.1645	149.897	14.1632
149.865	14.1707	149.839	14.1704	149.852	14.1704	149.846	14.1687	149.836	14.1679	149.858	14.1675	149.872	14.1666	149.871	14.1655	149.85	14.1648	149.863	14.1634
149.837	14.1707	149.804	14.1709	149.824	14.1706	149.81	14.169	149.808	14.1682	149.83	14.1676	149.845	14.1665	149.822	14.1655	149.822	14.1653	149.834	14.1631
149.802	14.1713	149.776	14.1714	149.789	14.1709	149.783	14.1696	149.78	14.1688	149.802	14.1678	149.796	14.1669	149.794	14.166	149.773	14.1655	149.806	14.1639
149.775	14.1716	149.748	14.1714	149.761	14.1709	149.755	14.1698	149.731	14.169	149.753	14.1683	149.768	14.1674	149.759	14.1661	149.745	14.1656	149.779	14.1636
149.747	14.1723	149.72	14.1717	149.733	14.1712	149.727	14.1695	149.696	14.1688	149.718	14.1684	149.732	14.1672	149.731	14.1663	149.71	14.1655	149.73	14.1641
149.697	14.1722	149.671	14.1724	149.684	14.1714	149.678	14.1703	149.668	14.1689	149.69	14.168	149.705	14.1679	149.703	14.1672	149.682	14.1661	149.695	14.164
149.67	14.1719	149.643	14.1725	149.656	14.1717	149.643	14.1703	149.64	14.1693	149.662	14.1691	149.677	14.1682	149.654	14.1675	149.654	14.1664	149.667	14.1648
149.635	14.1727	149.609	14.173	149.621	14.1722	149.615	14.1713	149.612	14.1699	149.634	14.169	149.628	14.1683	149.626	14.1671	149.626	14.1663	149.639	14.1647
149.607	14.173	149.581	14.1728	149.593	14.1728	149.588	14.1707	149.563	14.1706	149.585	14.1695	149.6	14.1686	149.591	14.1677	149.578	14.1669	149.611	14.165
149.579	14.1735	149.553	14.1731	149.565	14.1725	149.565	14.1712	149.535	14.1697	149.551	14.17	149.565	14.1684	149.564	14.168	149.543	14.167	149.562	14.1659
149.551	14.1731	149.509	14.1737	149.537	14.1729	149.515	14.1715	149.506	14.1709	149.529	14.1697	149.537	14.1691	149.536	14.1682	149.52	14.1671	149.533	14.1661
149.507	14.1735	149.481	14.1733	149.493	14.1726	149.486	14.172	149.477	14.1709	149.5	14.1701	149.515	14.1694	149.513	14.1683	149.492	14.1674	149.505	14.1665
149.472	14.1737	149.445	14.1739	149.458	14.1738	149.451	14.1718	149.449	14.1712	149.472	14.1705	149.486	14.1698	149.463	14.1688	149.463	14.1677	149.476	14.1665
149.443	14.1744	149.416	14.1743	149.429	14.1737	149.422	14.1725	149.399	14.1712	149.421	14.1703	149.436	14.1698	149.428	14.1687	149.413	14.1677	149.447	14.1664
149.415	14.1745	149.388	14.1744	149.4	14.1741	149.394	14.1723	149.37	14.1719	149.386	14.1709	149.4	14.1701	149.399	14.1692	149.377	14.1685	149.397	14.1665
149.386	14.1749	149.359	14.1747	149.372	14.1735	149.344	14.1725	149.334	14.1719	149.357	14.1713	149.371	14.1705	149.371	14.1695	149.349	14.1687	149.369	14.1667
149.336	14.1748	149.309	14.175	149.323	14.1742	149.316	14.1732	149.306	14.1721	149.329	14.1714	149.343	14.1702	149.342	14.1698	149.321	14.1686	149.333	14.1672
149.3	14.1757	149.274	14.1751	149.287	14.1746	149.28	14.1734	149.277	14.1722	149.3	14.1721	149.315	14.1704	149.292	14.1702	149.293	14.1693	149.305	14.1676
149.272	14.1753	149.246	14.1755	149.258	14.1746	149.252	14.1734	149.249	14.173	149.25	14.1717	149.265	14.1708	149.256	14.1702	149.243	14.1692	149.277	14.1679
149.244	14.1758	149.218	14.1755	149.23	14.1752	149.224	14.1733	149.2	14.1725	149.222	14.1729	149.23	14.1715	149.228	14.1706	149.215	14.1697	149.227	14.1679
149.216	14.1759	149.189	14.1763	149.202	14.1755	149.175	14.1739	149.165	14.1734	149.187	14.1721	149.201	14.1713	149.2	14.1709	149.179	14.17	149.198	14.1681
149.167	14.1761	149.14	14.1762	149.153	14.1759	149.147	14.1742	149.137	14.1732	149.159	14.1729	149.173	14.1716	149.172	14.1706	149.151	14.1704	149.164	14.1688
149.138	14.1767	149.105	14.1762	149.125	14.1758	149.112	14.1749	149.108	14.1736	149.131	14.173	149.145	14.1721	149.122	14.1711	149.123	14.1707	149.136	14.1685
149.103	14.1768	149.077	14.1767	149.09	14.1763	149.084	14.1747	149.08	14.174	149.082	14.1732	149.096	14.1723	149.094	14.1716	149.074	14.1708	149.108	14.1697
149.075	14.177	149.049	14.1768	149.062	14.1764	149.056	14.1749	149.031	14.1737	149.054	14.1732	149.068	14.1722	149.059	14.1715	149.046	14.1707	149.08	14.1694
149.047	14.1773	149.021	14.1772	149.034	14.1771	149.028	14.1753	148.996	14.1745	149.019	14.1738	149.032	14.1726	149.031	14.1726	149.011	14.1711	149.03	14.1694
149.018	14.1776	148.971	14.177	148.984	14.1766	148.979	14.1751	148.968	14.1746	148.991	14.1745	149.004	14.1731	149.003	14.1725	148.983	14.1712	148.995	14.1692
148.97	14.1771	148.943	14.1776	148.957	14.1774	148.944	14.1758	148.94	14.1745	148.963	14.1748	148.977	14.1731	148.954	14.1727	148.955	14.1719	148.968	14.17
148.935	14.1777	148.909	14.1777	148.921	14.1775	148.916	14.1759	148.912	14.1755	148.914	14.1741	148.928	14.1735	148.926	14.1732	148.927	14.1715	148.94	14.1705
148.907	14.1783	148.881	14.1779	148.893	14.1775	148.888	14.1759	148.864	14.1753	148.886	14.1752	148.9	14.174	148.891	14.1733	148.878	14.1725	148.912	14.1707
148.879	14.1784	148.853	14.1779	148.866	14.1781	148.86	14.1766	148.835	14.1754	148.851	14.1747	148.864	14.1744	148.863	14.1731	148.843	14.1724	148.863	14.1706
148.851	14.1792	148.803	14.1787	148.838	14.1783	148.811	14.177	148.8	14.1762	148.823	14.1755	148.836	14.1745	148.835	14.1737	148.815	14.1725	148.828	14.1714
148.802	14.1788	148.775	14.1791	148.789	14.1783	148.776	14.1776	148.772	14.1766	148.796	14.1756	148.809	14.1746	148.807	14.174	148.787	14.1732	148.8	14.1713
148.767	14.1795	148.741	14.1793	148.754	14.1792	148.748	14.1776	148.744	14.1759	148.767	14.1761	148.78	14.1749	148.758	14.1742	148.759	14.1732	148.772	14.1722
148.739	14.1795	148.713	14.1795	148.726	14.1794	148.721	14.178	148.696	14.1768	148.718	14.1766	148.732	14.1751	148.723	14.1742	148.71	14.1729	148.744	14.1714
148.711	14.1798	148.685	14.1801	148.698	14.1792	148.692	14.178	148.668	14.1773	148.683	14.1765	148.697	14.1755	148.695	14.1745	148.675	14.1735	148.695	14.1721
148.683	14.1801	148.657	14.1801	148.67	14.1796	148.644	14.1781	148.633	14.1767	148.655	14.1762	148.668	14.1759	148.667	14.1742	148.647	14.1741	148.667	14.1728
148.633	14.1803	148.607	14.1802	148.621	14.18	148.616	14.1785	148.605	14.1773	148.628	14.177	148.641	14.1758	148.639	14.1749	148.619	14.1738	148.633	14.1725
148.599	14.1806	148.573	14.1803	148.586	14.18	148.581	14.179	148.577	14.1779	148.6	14.1774	148.613	14.176	148.59	14.1756	148.591	14.1746	148.604	14.1729
148.571	14.1813	148.545	14.1809	148.559	14.1802	148.553	14.179	148.528	14.1782	148.551	14.177	148.564	14.1764	148.555	14.1761	148.542	14.1747	148.577	14.1734
148.542	14.1806	148.517	14.1811	148.53	14.1808	148.525	14.1795	148.5	14.1778	148.516	14.1781	148.536	14.1769	148.527	14.1762	148.514	14.1747	148.527	14.1734
148.514	14.1811	148.489	14.1809	148.502	14.1809	148.476	14.1798	148.466	14.1787	148.488	14.1775	148.501	14.177	148.5	14.1761	148.479	14.1754	148.499	14.1738
148.466	14.1813	148.44	14.1811	148.454	14.1812	148.449	14.1797	148.438	14.179	148.46	14.1784	148.473	14.1772	148.472	14.1765	148.451	14.1753	148.464	14.1738
148.438	14.1818	148.405	14.1817	148.419	14.1816	148.414	14.1801	148.41	14.1786	148.432	14.1783	148.445	14.1772	148.422	14.1765	148.423	14.1757	148.437	14.174
148.403	14.1822	148.377	14.182	148.391	14.1815	148.386	14.1807	148.381	14.1791	148.383	14.1785	148.397	14.1779	148.394	14.1768	148.374	14.1761	148.409	14.1746
148.375	14.1826	148.349	14.1822	148.363	14.1818	148.357	14.1802	148.333	14.1797	148.355	14.1786	148.369	14.1778	148.359	14.1767	148.347	14.1766	148.381	14.1747
148.347	14.1826	148.321	14.1823	148.335	14.1822	148.33	14.1806	148.298	14.18	148.32	14.1792	148.333	14.1782	148.332	14.1775	148.312	14.1761	148.332	14.1747
148.319	14.1825	148.272	14.1829	148.286	14.1824	148.281	14.1806	148.27	14.1804	148.292	14.1796	148.306	14.1788	148.304	14.1776	148.284	14.1767	148.297	14.1756
148.27	14.1826	148.244	14.1834	148.258	14.1822	148.246	14.1816	148.242	14.1808	148.265	14.1798	148.278	14.1788	148.255	14.1776	148.256	14.1768	148.27	14.1755
148.235	14.1835	148.21	14.1835	148.223	14.1831	148.218	14.1816	148.214	14.1802	148.216	14.1799	148.25	14.1794	148.227	14.1784	148.228	14.177	148.241	14.1753
148.207	14.1836	148.181	14.1834	148.196	14.1837	148.19	14.1818	148.165	14.1804	148.187	14.1799	148.201	14.1794	148.192	14.1784	148.179	14.1774	148.213	14.1761
148.18	14.1836	148.153	14.1835	148.168	14.1845	148.162	14.1823	148.13	14.1809	148.153	14.1805	148.166	14.1795	148.164	14.1785	148.144	14.1773	148.164	14.1748
148.152	14.184	148.104	14.1839	148.14	14.1838	148.114	14.1823	148.102	14.1808	148.125	14.1809	148.137	14.1794	148.136	14.1791	148.116	14.1782	148.13	14.177
148.103	14.184	148.077	14.1841	148.091	14.1842	148.078	14.1828	148.074	14.1817	148.097	14.1811	148.11	14.1802	148.108	14.179	148.088	14.1775	148.102	14.1766
148.068	14.1848	148.042	14.1845	148.056	14.1844	148.051	14.1826	148.046	14.1819	148.069	14.1818	148.082	14.1799	148.059	14.179	148.06	14.1779	148.074	14.1772
148.039	14.185	148.014	14.185	148.028	14.1844	148.023	14.1832	147.998	14.1819	148.021	14.1813	148.033	14.1809	148.024	14.1799	148.012	14.1786	148.046	14.1777
148.012	14.1852	147.986	14.1852	148	14.185	147.995	14.1838	147.963	14.1826	147.986	14.1816	147.998	14.1809	147.996	14.1798	147.976	14.1788	147.997	14.1778
147.984	14.1855	147.957	14.1853	147.972	14.1853	147.946	14.1838	147.935	14.1829	147.958	14.1815	147.97	14.1808	147.968	14.1801	147.948	14.1792	147.968	14.178
147.935	14.1855	147.908	14.1854	147.923	14.1857	147.911	14.1834	147.906	14.1833	147.93	14.182	147.942	14.1816	147.94	14.1804	147.92	14.1795	147.933	14.178
147.899	14.186	147.873	14.1859	147.888	14.1854	147.883	14.1838	147.878	14.1834	147.901	14.1825	147.914	14.1821	147.891	14.1807	147.892	14.1795	147.906	14.1784
147.871	14.1858	147.845	14.1862	147.86	14.1856	147.855	14.1845	147.83	14.1835	147.853	14.1826	147.865	14.1819	147.856	14.181	147.844	14.1802	147.878	14.1785
147.844	14.1866	147.817	14.1861	147.832	14.1863	147.827	14.1844	147.802	14.1836	147.818	14.1828	147.837	14.1818	147.828	14.1814	147.816	14.1803	147.85	14.1787
147.816	14.1865	147.79	14.1864	147.804	14.1862	147.779	14.1854	147.767	14.1839	147.791	14.1828	147.802	14.1822	147.801	14.1816	147.781	14.1807	147.801	14.1789
147.767	14.1869	147.741	14.1868	147.755	14.1863	147.751	14.1854	147.74	14.1846	147.762	14.1832	147.774	14.1825	147.773	14.1812	147.754	14.181	147.766	14.1794
147.739	14.1872	147.706	14.1875	147.728	14.1866	147.716	14.1855	147.711	14.1847	147.735	14.1839	147.746	14.1835	147.724	14.1822	147.726	14.1812	147.739	14.1798
147.704	14.1874	147.678	14.187	147.692	14.1866	147.688	14.1857	147.684	14.1849	147.686	14.1847	147.698	14.183	147.696	14.1822	147.677	14.1814	147.711	14.1796
147.677	14.1878	147.65	14.1872	147.665	14.1869	147.66	14.1861	147.635	14.1849	147.651	14.1846	147.67	14.1834	147.661	14.1827	147.649	14.1814	147.683	14.1804
147.649	14.1877	147.622	14.1885	147.637	14.1872	147.632	14.1861	147.6	14.1855	147.623	14.1844	147.635	14.1838	147.633	14.1826	147.614	14.182	147.634	14.1804
147.6	14.1879	147.573	14.1877	147.588	14.1878	147.583	14.1863	147.572	14.1855	147.595	14.1845	147.606	14.1839	147.605	14.1827	147.586	14.1819	147.599	14.1806
147.572	14.1889	147.545	14.1885	147.56	14.1883	147.548	14.1868	147.544	14.1859	147.568	14.1847	147.579	14.1838	147.556	14.1832	147.558	14.1818	147.571	14.1811
147.537	14.1884	147.511	14.1888	147.525	14.1882	147.52	14.1872	147.516	14.1863	147.518	14.185	147.551	14.1844	147.528	14.1833	147.509	14.1823	147.543	14.1813
147.509	14.1887	147.483	14.189	147.497	14.1884	147.492	14.1875	147.467	14.1863	147.49	14.1852	147.503	14.1846	147.493	14.1837	147.481	14.1831	147.515	14.1816
147.481	14.1894	147.455	14.1893	147.47	14.1888	147.444	14.1874	147.433	14.1866	147.456	14.1857	147.467	14.1846	147.465	14.1836	147.446	14.183	147.466	14.1817
147.453	14.1893	147.406	14.1887	147.421	14.1894	147.416	14.1873	147.404	14.187	147.428	14.1856	147.439	14.1852	147.437	14.1842	147.419	14.1834	147.432	14.1816
147.404	14.1901	147.378	14.1892	147.392	14.1895	147.381	14.1875	147.377	14.1878	147.4	14.1866	147.411	14.1853	147.41	14.1843	147.391	14.1838	147.404	14.1823
147.37	14.1901	147.343	14.1898	147.358	14.1893	147.353	14.1887	147.348	14.1873	147.372	14.1863	147.383	14.1854	147.361	14.1852	147.363	14.1839	147.376	14.1819
147.342	14.1901	147.315	14.1894	147.33	14.1898	147.325	14.1885	147.3	14.1878	147.323	14.1867	147.335	14.1856	147.326	14.1854	147.314	14.1843	147.348	14.1827
147.314	14.1906	147.287	14.1908	147.302	14.1906	147.298	14.1889	147.272	14.1881	147.288	14.187	147.299	14.1862	147.298	14.1852	147.279	14.1841	147.299	14.1826
147.286	14.1908	147.259	14.1907	147.274	14.1899	147.249	14.1893	147.237	14.1883	147.261	14.1869	147.271	14.187	147.27	14.1848	147.251	14.1849	147.271	14.1833
147.237	14.1914	147.21	14.191	147.225	14.1903	147.214	14.1894	147.209	14.1884	147.232	14.1875	147.244	14.1864	147.242	14.1848	147.223	14.1847	147.236	14.1834
147.209	14.1912	147.175	14.1914	147.19	14.1909	147.186	14.1897	147.182	14.1889	147.205	14.1878	147.215	14.187	147.193	14.1861	147.195	14.1845	147.208	14.1836
147.174	14.1917	147.148	14.1917	147.162	14.191	147.158	14.1899	147.133	14.189	147.156	14.1878	147.167	14.1875	147.158	14.1863	147.146	14.1852	147.18	14.1842
147.146	14.1923	147.119	14.1919	147.134	14.1915	147.13	14.1898	147.105	14.1894	147.121	14.1882	147.14	14.1875	147.13	14.187	147.111	14.1852	147.131	14.1847
147.118	14.1922	147.092	14.1919	147.107	14.1912	147.081	14.1903	147.069	14.1894	147.093	14.1885	147.104	14.1875	147.102	14.187	147.084	14.1858	147.103	14.1842
147.068	14.1925	147.042	14.1926	147.058	14.1919	147.047	14.1904	147.041	14.1899	147.065	14.1883	147.076	14.188	147.075	14.1872	147.056	14.186	147.068	14.1845
147.041	14.193	147.008	14.1931	147.023	14.1919	147.019	14.1913	147.014	14.1904	147.037	14.1891	147.048	14.1887	147.025	14.1873	147.028	14.1863	147.041	14.1854
147.006	14.1928	146.98	14.193	146.995	14.1927	146.991	14.191	146.965	14.1905	146.988	14.1888	146.999	14.1883	146.997	14.1876	146.977	14.186	147.013	14.1853
146.978	14.1936	146.952	14.1936	146.967	14.1929	146.962	14.1915	146.937	14.1908	146.954	14.1897	146.971	14.1885	146.962	14.1882	146.951	14.1868	146.964	14.1858
146.95	14.1933	146.924	14.1937	146.939	14.1926	146.914	14.1916	146.901	14.1909	146.926	14.1901	146.936	14.1887	146.934	14.1886	146.916	14.1868	146.936	14.1858
146.922	14.194	146.875	14.1935	146.89	14.1936	146.886	14.1917	146.874	14.1912	146.898	14.1902	146.907	14.1891	146.906	14.1882	146.888	14.1875	146.901	14.1862
146.874	14.1942	146.847	14.1939	146.862	14.1925	146.851	14.1919	146.846	14.1913	146.87	14.19	146.88	14.1894	146.857	14.1888	146.86	14.1874	146.873	14.186
146.839	14.1943	146.812	14.1944	146.827	14.1933	146.823	14.1925	146.818	14.1917	146.821	14.1908	146.851	14.1897	146.829	14.1892	146.811	14.1882	146.845	14.1862
146.811	14.1945	146.784	14.1945	146.799	14.1933	146.795	14.193	146.769	14.1915	146.793	14.1913	146.804	14.1901	146.795	14.189	146.783	14.1882	146.818	14.1867
146.783	14.1951	146.756	14.1948	146.771	14.1939	146.746	14.1928	146.734	14.1921	146.758	14.1908	146.768	14.1903	146.767	14.1895	146.748	14.1885	146.768	14.1869
146.755	14.195	146.707	14.1949	146.723	14.1943	146.718	14.1929	146.706	14.1922	146.731	14.1914	146.74	14.1909	146.739	14.1901	146.72	14.1883	146.734	14.1868
146.706	14.1952	146.679	14.1956	146.694	14.1947	146.684	14.1935	146.678	14.1931	146.702	14.192	146.712	14.1904	146.71	14.1894	146.692	14.1885	146.706	14.1875
146.678	14.1958	146.645	14.1956	146.66	14.1952	146.656	14.1933	146.65	14.1931	146.653	14.1916	146.684	14.1911	146.662	14.1897	146.664	14.1892	146.678	14.1878
146.643	14.196	146.617	14.1955	146.632	14.195	146.628	14.1937	146.601	14.1934	146.626	14.1925	146.636	14.1915	146.627	14.1905	146.616	14.1897	146.65	14.1877
146.615	14.1956	146.589	14.1957	146.604	14.1946	146.6	14.1942	146.566	14.1937	146.591	14.1921	146.6	14.1916	146.599	14.1908	146.581	14.1897	146.601	14.1879
146.587	14.1967	146.561	14.1961	146.576	14.1953	146.551	14.1944	146.538	14.1939	146.563	14.1923	146.572	14.192	146.571	14.1908	146.553	14.1897	146.566	14.1882
146.538	14.1967	146.512	14.1965	146.527	14.196	146.516	14.1944	146.51	14.1941	146.535	14.1932	146.545	14.1919	146.543	14.191	146.524	14.1899	146.538	14.1889
146.51	14.1967	146.477	14.1969	146.492	14.1961	146.488	14.1943	146.482	14.1942	146.507	14.1932	146.517	14.1922	146.494	14.1914	146.496	14.1907	146.511	14.189
146.475	14.1977	146.449	14.1972	146.464	14.196	146.461	14.1949	146.434	14.1944	146.457	14.193	146.468	14.1927	146.466	14.1915	146.448	14.1906	146.483	14.1894
146.447	14.1978	146.421	14.1973	146.436	14.1965	146.432	14.1956	146.406	14.1952	146.423	14.1933	146.44	14.1928	146.432	14.1918	146.421	14.1914	146.434	14.1898
146.419	14.1977	146.394	14.1971	146.408	14.1965	146.383	14.1956	146.371	14.195	146.396	14.1939	146.405	14.193	146.404	14.1927	146.386	14.1906	146.406	14.1896
146.391	14.1984	146.344	14.1982	146.359	14.197	146.348	14.1958	146.342	14.1955	146.367	14.1942	146.377	14.1937	146.376	14.1924	146.357	14.1914	146.371	14.1902
146.342	14.1984	146.309	14.1983	146.324	14.1977	146.321	14.1963	146.315	14.1955	146.339	14.1946	146.349	14.1936	146.326	14.1926	146.329	14.1916	146.343	14.19
146.307	14.1982	146.281	14.1987	146.296	14.1975	146.293	14.1959	146.266	14.1958	146.29	14.1954	146.3	14.1941	146.298	14.193	146.28	14.1918	146.315	14.1905
146.279	14.199	146.253	14.1988	146.268	14.1982	146.265	14.1965	146.238	14.1961	146.256	14.1952	146.272	14.1941	146.264	14.1936	146.252	14.1921	146.266	14.1906
146.251	14.1989	146.225	14.1987	146.24	14.1988	146.216	14.1973	146.203	14.1963	146.227	14.1952	146.237	14.1942	146.236	14.1935	146.218	14.1927	146.238	14.1909
146.223	14.1998	146.176	14.1998	146.191	14.1983	146.181	14.1972	146.175	14.1969	146.2	14.1952	146.209	14.1948	146.208	14.194	146.19	14.1929	146.203	14.1917
146.174	14.1994	146.148	14.1996	146.163	14.1989	146.154	14.1972	146.147	14.1969	146.172	14.1957	146.181	14.195	146.18	14.194	146.162	14.1933	146.175	14.1912
146.14	14.2003	146.113	14.1992	146.128	14.1992	146.126	14.1978	146.119	14.1975	146.123	14.1959	146.153	14.1947	146.131	14.1943	146.113	14.1934	146.147	14.1917
146.112	14.1998	146.085	14.2001	146.101	14.1996	146.098	14.1979	146.071	14.1976	146.095	14.1963	146.105	14.1954	146.096	14.1944	146.085	14.1934	146.119	14.1916
146.083	14.2002	146.058	14.2001	146.072	14.1997	146.049	14.198	146.036	14.1978	146.06	14.1965	146.069	14.1954	146.068	14.1946	146.05	14.1941	146.07	14.1923
146.055	14.2009	146.008	14.2004	146.024	14.2	146.021	14.1982	146.008	14.1981	146.033	14.197	146.042	14.1961	146.04	14.1952	146.022	14.1943	146.036	14.1919
146.007	14.2011	145.98	14.2006	145.996	14.1999	145.986	14.1987	145.98	14.1984	146.005	14.1975	146.013	14.196	146.012	14.1953	145.994	14.1772	146.008	14.1931
145.979	14.2011	145.946	14.2007	145.961	14.1999	145.958	14.1992	145.952	14.1982	145.956	14.1974	145.986	14.1961	145.963	14.1954	145.966	14.1945	145.98	14.1928
145.944	14.2013	145.918	14.2008	145.933	14.2009	145.93	14.1993	145.903	14.1984	145.928	14.1973	145.937	14.1969	145.929	14.1959	145.917	14.195	145.952	14.1937
145.916	14.2021	145.889	14.2009	145.905	14.2011	145.881	14.1997	145.875	14.199	145.894	14.1981	145.902	14.1968	145.901	14.1963	145.882	14.1949	145.903	14.1934
145.888	14.2022	145.862	14.2014	145.877	14.2011	145.853	14.1999	145.84	14.1994	145.865	14.198	145.874	14.1969	145.873	14.1969	145.854	14.195	145.868	14.1937
145.839	14.2026	145.813	14.2018	145.828	14.2014	145.818	14.1997	145.812	14.199	145.837	14.1979	145.846	14.1977	145.845	14.197	145.826	14.1956	145.84	14.1941
145.811	14.2028	145.778	14.2022	145.793	14.2014	145.791	14.2002	145.784	14.1994	145.81	14.1989	145.818	14.1976	145.796	14.1968	145.798	14.1955	145.812	14.1943
145.776	14.2022	145.75	14.202	145.765	14.2017	145.763	14.2006	145.735	14.1994	145.76	14.1985	145.77	14.1981	145.768	14.1967	145.749	14.1958	145.785	14.1951
145.748	14.203	145.722	14.2027	145.738	14.2021	145.735	14.2007	145.707	14.2002	145.726	14.1995	145.742	14.199	145.733	14.1976	145.721	14.197	145.736	14.1953
145.72	14.2036	145.694	14.2025	145.709	14.2022	145.686	14.2006	145.672	14.2006	145.698	14.1994	145.706	14.1988	145.705	14.1975	145.686	14.1961	145.708	14.1955
145.671	14.2031	145.645	14.203	145.66	14.2027	145.651	14.2009	145.644	14.2005	145.67	14.1994	145.679	14.1987	145.677	14.1985	145.658	14.1967	145.673	14.1951
145.643	14.2036	145.61	14.2033	145.625	14.203	145.623	14.2016	145.616	14.2012	145.621	14.2001	145.65	14.1989	145.628	14.1988	145.631	14.1979	145.645	14.1954
145.608	14.2043	145.583	14.2036	145.598	14.2033	145.595	14.2019	145.589	14.2011	145.593	14.2003	145.602	14.1996	145.6	14.1986	145.582	14.1976	145.617	14.1959
145.58	14.2044	145.555	14.2044	145.57	14.2035	145.567	14.2017	145.54	14.2018	145.558	14.1998	145.574	14.2	145.565	14.1989	145.553	14.1974	145.568	14.1961
145.552	14.2046	145.526	14.2036	145.541	14.204	145.518	14.2024	145.505	14.2022	145.53	14.2012	145.538	14.2003	145.537	14.1987	145.519	14.1981	145.54	14.1968
145.524	14.2048	145.477	14.2047	145.493	14.2034	145.484	14.2023	145.477	14.2023	145.502	14.2006	145.51	14.1997	145.509	14.199	145.491	14.1981	145.505	14.1966
145.475	14.2054	145.449	14.2048	145.465	14.2044	145.456	14.2028	145.449	14.2027	145.474	14.2011	145.482	14.1999	145.481	14.1992	145.463	14.1983	145.477	14.1964
145.44	14.2058	145.415	14.2049	145.43	14.2041	145.427	14.203	145.421	14.203	145.425	14.2017	145.454	14.2007	145.431	14.1996	145.435	14.1987	145.45	14.1975
145.412	14.2058	145.387	14.2051	145.402	14.2047	145.399	14.2033	145.372	14.203	145.391	14.2017	145.406	14.2009	145.397	14.2001	145.386	14.1987	145.4	14.1977
145.384	14.2067	145.359	14.2052	145.374	14.2051	145.35	14.2036	145.337	14.2034	145.362	14.202	145.37	14.2008	145.369	14.2009	145.351	14.1991	145.372	14.1974
145.356	14.2057	145.31	14.2055	145.325	14.2057	145.322	14.2039	145.309	14.2034	145.335	14.2026	145.343	14.2019	145.341	14.2007	145.323	14.1992	145.338	14.198
145.307	14.2065	145.282	14.2063	145.297	14.206	145.287	14.2043	145.281	14.2035	145.307	14.2028	145.315	14.2021	145.313	14.201	145.295	14.1997	145.31	14.1986
145.272	14.2068	145.247	14.2062	145.262	14.206	145.26	14.2043	145.253	14.2043	145.257	14.2026	145.287	14.2023	145.264	14.2012	145.267	14.1998	145.282	14.1983
145.245	14.2065	145.219	14.2062	145.234	14.2061	145.232	14.2052	145.204	14.2041	145.223	14.2029	145.239	14.2027	145.236	14.2013	145.218	14.2002	145.254	14.1984
145.217	14.2072	145.191	14.2067	145.206	14.2065	145.204	14.2052	145.169	14.2044	145.195	14.2024	145.203	14.2026	145.201	14.2016	145.183	14.2006	145.205	14.1997
145.189	14.2073	145.163	14.207	145.158	14.2068	145.155	14.2053	145.141	14.2049	145.167	14.2035	145.175	14.2029	145.173	14.2019	145.155	14.2009	145.17	14.1994
145.14	14.2083	145.114	14.2072	145.13	14.2072	145.12	14.2054	145.113	14.2052	145.139	14.2038	145.147	14.2034	145.145	14.2023	145.127	14.2013	145.142	14.1993
145.112	14.2082	145.079	14.2072	145.095	14.2075	145.092	14.2064	145.085	14.2052	145.09	14.2039	145.119	14.2035	145.096	14.2025	145.099	14.201	145.114	14.1994
145.077	14.2081	145.051	14.2077	145.067	14.2074	145.064	14.2066	145.037	14.2057	145.062	14.204	145.071	14.2036	145.069	14.2029	145.05	14.2013	145.086	14.1998
145.049	14.2086	145.023	14.2078	145.039	14.2077	145.036	14.2063	145.009	14.2055	145.027	14.2049	145.043	14.2037	145.034	14.2022	145.016	14.2014	145.037	14.2001
145.021	14.2091	144.995	14.2083	145.011	14.2079	144.987	14.2066	144.974	14.2061	144.999	14.2053	145.007	14.2045	145.006	14.2031	144.988	14.2018	145.009	14.2011
144.993	14.2092	144.946	14.2094	144.962	14.2082	144.952	14.2066	144.946	14.2063	144.972	14.2051	144.979	14.2044	144.978	14.2035	144.96	14.2024	144.974	14.2007
144.944	14.2091	144.918	14.2088	144.928	14.2088	144.924	14.2072	144.918	14.2067	144.923	14.205	144.951	14.205	144.95	14.2042	144.932	14.2026	144.946	14.201
144.909	14.2095	144.883	14.2091	144.899	14.2087	144.897	14.2072	144.869	14.2069	144.895	14.2056	144.923	14.2051	144.9	14.2041	144.883	14.203	144.918	14.2011
144.881	14.2094	144.856	14.209	144.871	14.2095	144.868	14.2079	144.841	14.2077	144.86	14.2058	144.875	14.2057	144.866	14.205	144.855	14.203	144.869	14.2014
144.853	14.2099	144.827	14.2101	144.844	14.2088	144.819	14.208	144.805	14.2072	144.832	14.2063	144.839	14.2059	144.838	14.2043	144.819	14.2033	144.841	14.2023
144.825	14.2109	144.777	14.2099	144.793	14.2094	144.785	14.2079	144.777	14.2076	144.802	14.2068	144.81	14.2064	144.808	14.2049	144.791	14.2037	144.805	14.2022
144.775	14.2107	144.749	14.2107	144.765	14.2098	144.756	14.2088	144.749	14.208	144.775	14.2067	144.782	14.2062	144.78	14.2053	144.763	14.2037	144.777	14.2025
144.74	14.2105	144.714	14.2105	144.73	14.2101	144.728	14.2085	144.7	14.2082	144.726	14.2067	144.754	14.2068	144.732	14.2051	144.715	14.2044	144.749	14.203
144.712	14.2106	144.687	14.2106	144.703	14.2102	144.701	14.2088	144.673	14.2084	144.692	14.207	144.706	14.2068	144.697	14.2054	144.687	14.2043	144.7	14.203
144.684	14.2114	144.659	14.2111	144.675	14.2106	144.652	14.2097	144.638	14.2083	144.664	14.2074	144.671	14.207	144.669	14.2059	144.652	14.2049	144.672	14.2035
144.657	14.2113	144.631	14.2108	144.627	14.2109	144.617	14.2095	144.61	14.2095	144.636	14.2077	144.643	14.2067	144.642	14.2062	144.624	14.2051	144.638	14.2031
144.608	14.2117	144.582	14.2113	144.599	14.2107	144.589	14.2104	144.582	14.2087	144.608	14.2086	144.615	14.2077	144.613	14.2063	144.597	14.2048	144.61	14.2038
144.58	14.2123	144.547	14.2118	144.563	14.2115	144.561	14.2102	144.555	14.2101	144.56	14.2081	144.588	14.2078	144.565	14.2064	144.569	14.2052	144.582	14.204
144.545	14.2123	144.52	14.2116	144.536	14.2114	144.534	14.2111	144.506	14.2098	144.525	14.2087	144.539	14.208	144.53	14.2068	144.52	14.206	144.554	14.2046
144.517	14.2126	144.492	14.2124	144.508	14.2119	144.485	14.211	144.471	14.2102	144.497	14.2088	144.511	14.208	144.502	14.2072	144.485	14.2064	144.505	14.2047
144.489	14.2131	144.463	14.2124	144.459	14.2119	144.457	14.2109	144.443	14.2102	144.469	14.2087	144.476	14.2085	144.474	14.2079	144.457	14.2065	144.471	14.2043
144.441	14.2132	144.415	14.2125	144.431	14.2124	144.422	14.2108	144.415	14.2104	144.441	14.2098	144.448	14.2089	144.446	14.2075	144.429	14.2064	144.443	14.2051
144.413	14.214	144.387	14.2131	144.397	14.2122	144.394	14.2111	144.387	14.2104	144.392	14.2095	144.42	14.2088	144.397	14.2079	144.401	14.2064	144.415	14.2048
144.378	14.2139	144.352	14.2131	144.369	14.2129	144.367	14.2115	144.338	14.2106	144.364	14.2095	144.372	14.2096	144.369	14.2079	144.352	14.2071	144.387	14.2056
144.35	14.2139	144.324	14.2129	144.341	14.2129	144.339	14.2117	144.311	14.2111	144.33	14.2101	144.344	14.2094	144.334	14.2084	144.318	14.2071	144.338	14.206
144.322	14.2145	144.296	14.2137	144.313	14.2133	144.29	14.2122	144.275	14.2114	144.302	14.2108	144.308	14.2102	144.306	14.2089	144.29	14.2079	144.303	14.2057
144.273	14.2146	144.247	14.2134	144.264	14.2134	144.255	14.2127	144.248	14.2117	144.274	14.2107	144.28	14.2098	144.279	14.209	144.262	14.2083	144.275	14.2063
144.245	14.2147	144.219	14.2142	144.229	14.2138	144.227	14.2127	144.22	14.2118	144.225	14.2111	144.252	14.2097	144.229	14.2091	144.234	14.2081	144.247	14.2065
144.21	14.2148	144.184	14.2148	144.201	14.2145	144.199	14.2132	144.171	14.2123	144.197	14.2114	144.224	14.2101	144.201	14.2093	144.185	14.2084	144.219	14.2067
144.182	14.215	144.156	14.2156	144.173	14.2141	144.171	14.2132	144.143	14.2127	144.162	14.2121	144.176	14.2105	144.167	14.2096	144.151	14.2085	144.17	14.2073
144.154	14.2155	144.128	14.2155	144.145	14.2147	144.122	14.2134	144.108	14.2129	144.134	14.2115	144.14	14.2112	144.139	14.2101	144.123	14.2089	144.142	14.2073
144.126	14.2158	144.08	14.2156	144.097	14.215	144.087	14.2143	144.08	14.2127	144.106	14.2121	144.113	14.2115	144.111	14.21	144.095	14.209	144.107	14.2078
144.077	14.2158	144.052	14.2156	144.062	14.2148	144.06	14.214	144.052	14.2133	144.078	14.2121	144.085	14.2115	144.083	14.2103	144.067	14.2095	144.079	14.2077
144.043	14.2165	144.017	14.2158	144.034	14.2152	144.031	14.2143	144.024	14.2134	144.029	14.2121	144.056	14.212	144.034	14.2106	144.018	14.21	144.051	14.2078
144.015	14.2166	143.988	14.2164	144.006	14.2159	144.004	14.215	143.975	14.2139	143.994	14.2128	144.008	14.2119	143.999	14.2108	143.99	14.2097	144.023	14.2084
143.987	14.2169	143.96	14.2168	143.978	14.2157	143.955	14.2151	143.94	14.2138	143.967	14.2127	143.972	14.2122	143.971	14.2115	143.955	14.2103	143.974	14.2086
143.959	14.2174	143.933	14.2164	143.929	14.2162	143.92	14.2149	143.912	14.2143	143.938	14.214	143.945	14.2127	143.943	14.2114	143.927	14.2102	143.939	14.2088
143.91	14.2171	143.884	14.2169	143.901	14.2167	143.892	14.2153	143.884	14.2146	143.91	14.2137	143.917	14.213	143.915	14.2121	143.899	14.2106	143.912	14.209
143.875	14.2171	143.849	14.2171	143.867	14.2168	143.864	14.2156	143.857	14.2148	143.861	14.2139	143.889	14.2133	143.866	14.2122	143.85	14.2109	143.883	14.2091
143.847	14.2178	143.821	14.2177	143.838	14.2167	143.836	14.2157	143.808	14.2156	143.827	14.214	143.841	14.2132	143.831	14.2121	143.822	14.211	143.856	14.2096
143.819	14.2184	143.793	14.2179	143.811	14.2168	143.787	14.216	143.773	14.2157	143.799	14.2139	143.812	14.2135	143.803	14.2125	143.788	14.2115	143.806	14.2098
143.791	14.2185	143.765	14.218	143.762	14.2174	143.759	14.2164	143.745	14.2157	143.771	14.2148	143.777	14.2142	143.775	14.2125	143.76	14.2119	143.772	14.2098
143.742	14.2186	143.716	14.2189	143.734	14.2174	143.724	14.2164	143.717	14.2154	143.743	14.2148	143.749	14.2141	143.747	14.2127	143.732	14.2118	143.744	14.2099
143.715	14.2188	143.688	14.2183	143.698	14.2178	143.697	14.217	143.689	14.2163	143.694	14.2154	143.721	14.2145	143.698	14.2128	143.704	14.2123	143.716	14.2106
143.68	14.2191	143.653	14.2186	143.671	14.2174	143.669	14.2172	143.64	14.2162	143.659	14.2154	143.672	14.2147	143.669	14.2131	143.655	14.2129	143.688	14.2101
143.652	14.2195	143.625	14.2191	143.643	14.2185	143.62	14.2174	143.612	14.2162	143.632	14.2157	143.644	14.2151	143.635	14.2136	143.62	14.2126	143.639	14.2117
143.624	14.2195	143.598	14.2191	143.615	14.2186	143.592	14.2176	143.578	14.2168	143.604	14.2155	143.609	14.2151	143.607	14.2139	143.592	14.2129	143.611	14.2111
143.575	14.2201	143.548	14.2192	143.566	14.2193	143.557	14.2178	143.549	14.2169	143.576	14.216	143.581	14.2155	143.579	14.2144	143.565	14.2128	143.576	14.2112
143.547	14.2201	143.521	14.2199	143.531	14.219	143.529	14.2177	143.522	14.2172	143.526	14.216	143.553	14.2157	143.551	14.2147	143.536	14.2137	143.548	14.212
143.512	14.2206	143.486	14.2192	143.503	14.2189	143.501	14.2187	143.473	14.2174	143.499	14.2169	143.525	14.2164	143.502	14.2148	143.487	14.2136	143.52	14.2116
143.483	14.221	143.458	14.2203	143.475	14.2194	143.452	14.2183	143.445	14.2176	143.464	14.2172	143.477	14.2165	143.467	14.2149	143.452	14.2138	143.471	14.2125
143.455	14.2211	143.429	14.2206	143.447	14.2197	143.424	14.219	143.41	14.2179	143.436	14.2172	143.441	14.2162	143.439	14.2156	143.425	14.2137	143.443	14.2131
143.428	14.2215	143.381	14.2209	143.398	14.2204	143.389	14.2192	143.382	14.2184	143.408	14.2172	143.413	14.2171	143.411	14.2156	143.397	14.2145	143.408	14.2128
143.379	14.2218	143.352	14.2216	143.363	14.2203	143.361	14.2196	143.354	14.2184	143.38	14.2181	143.385	14.2173	143.383	14.2161	143.369	14.2148	143.381	14.2133
143.344	14.2215	143.318	14.2215	143.335	14.2208	143.333	14.2198	143.305	14.2192	143.331	14.2177	143.357	14.2172	143.334	14.2164	143.319	14.2148	143.352	14.2135
143.316	14.2221	143.29	14.2215	143.307	14.2213	143.305	14.2199	143.277	14.2192	143.296	14.218	143.309	14.2175	143.299	14.2167	143.292	14.2153	143.324	14.2135
143.288	14.2223	143.262	14.222	143.279	14.221	143.256	14.2205	143.242	14.2192	143.268	14.2183	143.273	14.2174	143.271	14.2166	143.257	14.2155	143.275	14.2142
143.26	14.2224	143.234	14.2228	143.23	14.2215	143.221	14.2205	143.214	14.2198	143.24	14.2188	143.245	14.2176	143.243	14.2168	143.229	14.216	143.24	14.2147
143.211	14.2229	143.184	14.2227	143.202	14.2213	143.193	14.2209	143.186	14.2198	143.212	14.2193	143.217	14.218	143.215	14.2172	143.201	14.2164	143.213	14.2143
143.176	14.2234	143.15	14.2231	143.167	14.2222	143.166	14.2215	143.158	14.2203	143.164	14.2192	143.189	14.2184	143.166	14.2178	143.152	14.2161	143.185	14.2145
143.148	14.2236	143.122	14.223	143.14	14.222	143.138	14.2213	143.109	14.2201	143.129	14.2193	143.141	14.2187	143.132	14.2177	143.124	14.2167	143.157	14.215
143.12	14.2234	143.094	14.2232	143.112	14.2225	143.089	14.2216	143.074	14.2205	143.101	14.2207	143.113	14.2188	143.103	14.2174	143.089	14.2167	143.108	14.2157
143.092	14.2241	143.066	14.2238	143.063	14.2227	143.054	14.222	143.046	14.2209	143.073	14.2199	143.077	14.2189	143.076	14.2184	143.061	14.2169	143.073	14.2159
143.043	14.2247	143.017	14.2236	143.035	14.223	143.026	14.2224	143.018	14.2215	143.046	14.2206	143.049	14.2193	143.048	14.2188	143.034	14.2174	143.045	14.216
143.015	14.2245	142.989	14.224	143	14.2232	142.998	14.2229	142.99	14.2218	142.996	14.2207	143.021	14.2195	142.998	14.219	143.006	14.2172	143.017	14.2162
142.98	14.2248	142.954	14.2245	142.972	14.2236	142.97	14.2221	142.941	14.2222	142.968	14.2206	142.973	14.2193	142.97	14.2189	142.956	14.2182	142.989	14.216
142.952	14.2253	142.925	14.2247	142.944	14.2236	142.922	14.2231	142.913	14.2218	142.933	14.2217	142.945	14.2204	142.936	14.2196	142.921	14.218	142.94	14.2164
142.924	14.2248	142.898	14.2251	142.916	14.2241	142.894	14.2227	142.878	14.2226	142.906	14.2212	142.91	14.2205	142.908	14.2194	142.893	14.2186	142.912	14.2163
142.875	14.2253	142.849	14.2249	142.867	14.2242	142.858	14.2233	142.85	14.2228	142.878	14.222	142.882	14.2206	142.88	14.2201	142.866	14.219	142.877	14.2174
142.847	14.2256	142.821	14.2256	142.832	14.2248	142.831	14.224	142.823	14.2227	142.829	14.2218	142.854	14.2207	142.852	14.2203	142.838	14.2194	142.85	14.2176
142.812	14.2262	142.786	14.2257	142.804	14.2247	142.802	14.224	142.774	14.2229	142.794	14.2219	142.826	14.221	142.803	14.2202	142.789	14.2192	142.821	14.2172
142.785	14.2259	142.758	14.2258	142.776	14.2253	142.754	14.224	142.746	14.2236	142.766	14.2226	142.778	14.2215	142.768	14.2207	142.754	14.2199	142.772	14.2178
142.756	14.2264	142.73	14.2262	142.748	14.2253	142.726	14.2252	142.711	14.2238	142.738	14.2229	142.742	14.2213	142.74	14.221	142.726	14.22	142.745	14.2181
142.728	14.2272	142.702	14.2268	142.699	14.2248	142.691	14.2244	142.683	14.224	142.71	14.2229	142.714	14.222	142.713	14.2219	142.698	14.2198	142.71	14.2182
142.679	14.2274	142.653	14.227	142.664	14.2256	142.663	14.2248	142.655	14.2241	142.661	14.223	142.686	14.2222	142.685	14.2213	142.67	14.2203	142.682	14.2188
142.644	14.2278	142.618	14.2272	142.636	14.2256	142.635	14.2255	142.627	14.2246	142.633	14.2237	142.658	14.2223	142.635	14.2217	142.621	14.2209	142.654	14.219
142.617	14.2277	142.59	14.2274	142.608	14.2264	142.607	14.2256	142.578	14.2246	142.599	14.2235	142.61	14.2225	142.601	14.2224	142.593	14.2208	142.626	14.2188
142.588	14.2275	142.563	14.2276	142.58	14.2268	142.558	14.226	142.543	14.2251	142.571	14.2238	142.574	14.2229	142.572	14.222	142.558	14.2209	142.577	14.2193
142.561	14.2286	142.535	14.2279	142.532	14.2269	142.524	14.2263	142.515	14.2257	142.543	14.2245	142.546	14.2234	142.544	14.2224	142.53	14.2211	142.542	14.2195
142.512	14.2283	142.486	14.2281	142.503	14.2273	142.496	14.2268	142.487	14.2258	142.494	14.225	142.518	14.2234	142.517	14.2229	142.502	14.2219	142.514	14.2201
142.477	14.2287	142.451	14.2281	142.469	14.2275	142.468	14.2267	142.459	14.2262	142.465	14.225	142.49	14.2235	142.467	14.2218	142.453	14.2221	142.486	14.2205
142.449	14.2287	142.423	14.2282	142.441	14.2278	142.44	14.2273	142.41	14.2258	142.431	14.2254	142.442	14.2239	142.439	14.2237	142.425	14.2218	142.458	14.2203
142.421	14.2296	142.395	14.2287	142.413	14.2279	142.391	14.228	142.375	14.2263	142.403	14.2255	142.414	14.2244	142.405	14.224	142.39	14.2222	142.409	14.2204
142.393	14.23	142.367	14.229	142.364	14.2281	142.356	14.2278	142.347	14.2266	142.375	14.2261	142.378	14.2247	142.377	14.2237	142.362	14.2231	142.375	14.221
142.344	14.2299	142.318	14.2292	142.336	14.2286	142.328	14.2277	142.319	14.2264	142.347	14.2257	142.35	14.2251	142.349	14.2244	142.334	14.223	142.347	14.2211
142.316	14.2298	142.283	14.2294	142.301	14.2287	142.3	14.2286	142.291	14.2273	142.298	14.2267	142.322	14.2249	142.3	14.2243	142.306	14.2233	142.319	14.2215
142.281	14.2305	142.255	14.2298	142.273	14.2294	142.272	14.2287	142.242	14.2271	142.263	14.2257	142.274	14.2253	142.272	14.2248	142.258	14.2235	142.291	14.2217
142.253	14.23	142.227	14.23	142.245	14.2295	142.224	14.229	142.214	14.228	142.236	14.2259	142.246	14.2259	142.238	14.2248	142.222	14.2237	142.242	14.2224
142.225	14.2303	142.199	14.2305	142.216	14.2296	142.189	14.2293	142.179	14.2277	142.208	14.2266	142.21	14.2257	142.209	14.2252	142.195	14.2235	142.213	14.2223
142.176	14.2311	142.151	14.2306	142.168	14.2295	142.161	14.2294	142.151	14.2283	142.18	14.2268	142.182	14.2262	142.181	14.2249	142.167	14.2239	142.179	14.2225
142.148	14.2311	142.122	14.2309	142.133	14.2299	142.133	14.2297	142.124	14.2284	142.13	14.2271	142.154	14.2263	142.153	14.225	142.139	14.2244	142.151	14.2232
142.113	14.2318	142.088	14.2314	142.105	14.2307	142.105	14.2297	142.075	14.2286	142.096	14.2284	142.126	14.227	142.104	14.2258	142.09	14.2247	142.123	14.2228
142.085	14.2317	142.06	14.2311	142.077	14.2302	142.056	14.2298	142.047	14.2292	142.068	14.2279	142.078	14.2271	142.069	14.2255	142.055	14.2246	142.074	14.2233
142.057	14.2314	142.031	14.2313	142.049	14.2307	142.028	14.2307	142.012	14.2294	142.04	14.2286	142.043	14.227	142.041	14.2268	142.027	14.2248	142.046	14.2239
142.029	14.232	141.982	14.232	142	14.2314	141.993	14.2308	141.984	14.2294	142.012	14.2289	142.015	14.2275	142.014	14.2267	141.999	14.2256	142.012	14.224
141.98	14.2329	141.955	14.2323	141.972	14.2312	141.965	14.2312	141.956	14.2296	141.963	14.2294	141.987	14.2276	141.986	14.2266	141.971	14.2253	141.983	14.2244
141.945	14.2332	141.919	14.2328	141.937	14.232	141.937	14.2307	141.907	14.2301	141.928	14.2284	141.959	14.2278	141.936	14.2272	141.922	14.2262	141.955	14.2243
141.918	14.2332	141.892	14.232	141.909	14.2319	141.889	14.2316	141.879	14.2301	141.9	14.2294	141.911	14.2282	141.902	14.2269	141.887	14.2265	141.928	14.2249
141.889	14.2336	141.864	14.2333	141.882	14.2322	141.861	14.2316	141.844	14.2303	141.873	14.2296	141.883	14.2286	141.874	14.2274	141.859	14.2266	141.879	14.2247
141.861	14.2334	141.836	14.2341	141.832	14.2324	141.826	14.2316	141.816	14.231	141.845	14.2292	141.848	14.2289	141.846	14.2275	141.831	14.2271	141.844	14.2252
141.813	14.2342	141.786	14.2336	141.804	14.2331	141.798	14.2324	141.789	14.2308	141.795	14.2305	141.819	14.2287	141.818	14.228	141.803	14.2267	141.816	14.2253
141.785	14.2342	141.752	14.2339	141.769	14.2328	141.771	14.2326	141.76	14.2311	141.768	14.23	141.791	14.2289	141.77	14.2279	141.755	14.2274	141.789	14.2263
141.751	14.2342	141.725	14.2341	141.742	14.2335	141.743	14.2325	141.713	14.232	141.734	14.2306	141.743	14.2289	141.742	14.2282	141.728	14.2281	141.762	14.2258
141.723	14.2343	141.697	14.2343	141.715	14.2332	141.694	14.2327	141.678	14.232	141.706	14.2307	141.716	14.2298	141.707	14.2289	141.693	14.228	141.712	14.2261
141.695	14.2348	141.668	14.2346	141.666	14.2337	141.659	14.2333	141.65	14.2321	141.678	14.2317	141.68	14.2296	141.679	14.2286	141.665	14.2282	141.677	14.2269
141.646	14.2348	141.619	14.235	141.638	14.2341	141.631	14.2334	141.622	14.2327	141.629	14.231	141.652	14.2306	141.65	14.2291	141.637	14.2284	141.649	14.2266
141.617	14.2353	141.585	14.2348	141.603	14.2342	141.603	14.2337	141.594	14.2327	141.601	14.2315	141.624	14.2304	141.601	14.2292	141.609	14.2285	141.621	14.2273
141.582	14.2356	141.556	14.2358	141.575	14.2346	141.575	14.2339	141.545	14.2324	141.566	14.2318	141.596	14.2307	141.573	14.2299	141.56	14.2289	141.593	14.2271
141.554	14.2358	141.529	14.2358	141.547	14.2347	141.526	14.2346	141.509	14.2325	141.538	14.2323	141.548	14.2312	141.538	14.2296	141.525	14.2295	141.543	14.2282
141.526	14.2359	141.501	14.236	141.519	14.2347	141.491	14.2345	141.481	14.2335	141.51	14.232	141.512	14.2316	141.51	14.2297	141.497	14.2291	141.516	14.2272
141.498	14.2363	141.451	14.2356	141.469	14.2351	141.463	14.235	141.453	14.2338	141.482	14.2326	141.484	14.2319	141.482	14.2305	141.468	14.2296	141.481	14.2279
141.449	14.2368	141.423	14.2362	141.434	14.2357	141.435	14.2349	141.425	14.2343	141.433	14.233	141.456	14.232	141.454	14.2301	141.44	14.2301	141.453	14.2284
141.414	14.2369	141.389	14.2369	141.406	14.2357	141.407	14.2356	141.377	14.2346	141.399	14.2332	141.428	14.2322	141.405	14.2311	141.391	14.2304	141.425	14.2287
141.386	14.2374	141.361	14.2368	141.379	14.2361	141.358	14.2356	141.348	14.2344	141.37	14.2333	141.38	14.2323	141.37	14.2313	141.357	14.23	141.376	14.229
141.359	14.2372	141.333	14.2373	141.351	14.2366	141.33	14.2359	141.314	14.2348	141.342	14.234	141.344	14.2327	141.342	14.2311	141.328	14.2302	141.348	14.229
141.33	14.2376	141.284	14.2375	141.302	14.2365	141.295	14.2364	141.286	14.2349	141.315	14.2345	141.316	14.2331	141.314	14.2321	141.301	14.2308	141.313	14.2288
141.281	14.2384	141.256	14.2374	141.267	14.2369	141.267	14.2363	141.258	14.2352	141.265	14.2342	141.288	14.2331	141.287	14.232	141.273	14.2313	141.285	14.2295
141.246	14.2381	141.221	14.2384	141.238	14.2373	141.239	14.2368	141.21	14.2352	141.231	14.2347	141.26	14.2335	141.237	14.2326	141.224	14.2315	141.257	14.2296
141.218	14.238	141.193	14.2387	141.211	14.237	141.191	14.2372	141.182	14.2357	141.203	14.2346	141.212	14.2337	141.209	14.2325	141.189	14.2318	141.229	14.2299
141.19	14.2391	141.165	14.2384	141.183	14.2378	141.163	14.2374	141.146	14.2358	141.175	14.235	141.176	14.2339	141.174	14.2329	141.161	14.2319	141.18	14.2307
141.163	14.2391	141.138	14.2387	141.134	14.238	141.128	14.2378	141.119	14.2363	141.147	14.2348	141.148	14.2342	141.147	14.2333	141.133	14.2322	141.145	14.2304
141.113	14.2392	141.088	14.2387	141.106	14.2381	141.1	14.2378	141.091	14.2363	141.097	14.2359	141.12	14.2345	141.119	14.2335	141.105	14.232	141.118	14.2313
141.085	14.2392	141.054	14.2392	141.071	14.2382	141.072	14.238	141.063	14.2367	141.07	14.236	141.092	14.2346	141.07	14.2335	141.056	14.2327	141.09	14.231
141.05	14.2401	141.026	14.2394	141.043	14.2388	141.044	14.2385	141.014	14.237	141.035	14.2361	141.044	14.2345	141.042	14.2334	141.028	14.2324	141.062	14.231
141.023	14.2401	140.998	14.2401	141.015	14.239	140.995	14.2386	140.979	14.2375	141.007	14.2363	141.016	14.2351	141.007	14.2338	140.994	14.2338	141.012	14.2322
140.995	14.24	140.97	14.2399	140.966	14.2392	140.96	14.2388	140.951	14.2373	140.979	14.237	140.98	14.2356	140.979	14.2342	140.966	14.2337	140.978	14.2317
140.945	14.2404	140.921	14.2405	140.938	14.2388	140.932	14.2391	140.923	14.2376	140.93	14.2373	140.952	14.2359	140.951	14.2346	140.938	14.2338	140.95	14.232
140.917	14.2408	140.886	14.2404	140.903	14.2396	140.904	14.2396	140.895	14.2381	140.902	14.2368	140.925	14.2358	140.902	14.235	140.889	14.2336	140.922	14.2327
140.883	14.2406	140.858	14.2408	140.875	14.2404	140.876	14.2397	140.846	14.2384	140.867	14.2378	140.897	14.236	140.874	14.2355	140.861	14.2341	140.894	14.2329
140.855	14.2412	140.831	14.2415	140.847	14.2406	140.828	14.2403	140.812	14.2387	140.839	14.2376	140.849	14.2364	140.839	14.235	140.826	14.2345	140.845	14.2331
140.827	14.2412	140.802	14.2416	140.819	14.2407	140.793	14.2405	140.784	14.2393	140.811	14.2377	140.813	14.237	140.811	14.2355	140.798	14.2349	140.81	14.2336
140.778	14.2419	140.753	14.2414	140.771	14.2407	140.765	14.2403	140.756	14.2391	140.784	14.2379	140.785	14.2372	140.783	14.2357	140.77	14.2345	140.783	14.2335
140.75	14.2425	140.726	14.2418	140.736	14.2414	140.737	14.241	140.728	14.2398	140.734	14.2383	140.757	14.2376	140.755	14.2364	140.742	14.2351	140.755	14.2339
140.715	14.243	140.691	14.242	140.708	14.2414	140.709	14.2408	140.679	14.24	140.7	14.239	140.729	14.2379	140.706	14.2363	140.693	14.2357	140.727	14.2341
140.687	14.2427	140.663	14.2427	140.68	14.2414	140.66	14.2415	140.651	14.2399	140.672	14.2388	140.681	14.2375	140.671	14.2361	140.658	14.2353	140.678	14.2342
140.659	14.2429	140.635	14.2426	140.652	14.2416	140.632	14.2417	140.616	14.2406	140.644	14.2389	140.645	14.2381	140.643	14.2366	140.63	14.2364	140.643	14.2347
140.631	14.2434	140.586	14.2434	140.602	14.2421	140.597	14.2417	140.588	14.2409	140.616	14.2394	140.617	14.2379	140.615	14.237	140.602	14.2366	140.615	14.2353
140.582	14.2439	140.558	14.2432	140.568	14.2422	140.569	14.2423	140.56	14.2407	140.567	14.2394	140.589	14.2388	140.587	14.2374	140.574	14.2365	140.587	14.2348
140.547	14.244	140.523	14.2437	140.54	14.2424	140.542	14.2422	140.511	14.2412	140.532	14.2401	140.562	14.239	140.538	14.2381	140.525	14.2371	140.559	14.2347
140.519	14.2439	140.495	14.2439	140.511	14.2432	140.493	14.2425	140.484	14.2411	140.505	14.24	140.513	14.2394	140.51	14.2378	140.497	14.2371	140.51	14.2359
140.491	14.2444	140.467	14.2441	140.484	14.2431	140.465	14.2424	140.448	14.2415	140.477	14.2407	140.485	14.2399	140.475	14.2379	140.462	14.2373	140.482	14.2355
140.463	14.2448	140.44	14.2447	140.435	14.2433	140.43	14.2424	140.42	14.2417	140.449	14.2413	140.449	14.2401	140.447	14.2389	140.434	14.2376	140.448	14.2364
140.414	14.2456	140.391	14.2442	140.407	14.2437	140.402	14.2436	140.392	14.2422	140.399	14.2404	140.421	14.2403	140.419	14.2387	140.406	14.2384	140.42	14.2365
140.386	14.2454	140.356	14.2452	140.372	14.2439	140.374	14.2435	140.344	14.2423	140.365	14.2413	140.394	14.2403	140.37	14.2394	140.358	14.2385	140.392	14.2368
140.351	14.2458	140.328	14.2454	140.344	14.2441	140.325	14.2434	140.315	14.2427	140.337	14.2419	140.345	14.2401	140.343	14.2395	140.329	14.2384	140.365	14.2368
140.324	14.2458	140.3	14.2458	140.316	14.2446	140.297	14.2446	140.28	14.2428	140.309	14.2413	140.317	14.2407	140.308	14.2406	140.295	14.2391	140.315	14.2365
140.296	14.246	140.271	14.2458	140.288	14.2454	140.262	14.2445	140.253	14.2434	140.281	14.2419	140.282	14.2414	140.28	14.2398	140.267	14.2391	140.28	14.2378
140.268	14.2466	140.222	14.2458	140.239	14.2448	140.234	14.2445	140.224	14.2431	140.231	14.2419	140.254	14.2416	140.252	14.2403	140.239	14.2393	140.252	14.2376
140.218	14.2468	140.187	14.2462	140.203	14.2452	140.206	14.2449	140.196	14.2438	140.203	14.2424	140.225	14.2417	140.223	14.2404	140.21	14.2398	140.224	14.2379
140.184	14.2471	140.16	14.2466	140.176	14.2452	140.178	14.2452	140.148	14.2433	140.169	14.2432	140.197	14.2423	140.174	14.2408	140.161	14.2396	140.195	14.2383
140.155	14.2472	140.131	14.2471	140.148	14.246	140.129	14.2455	140.113	14.2439	140.141	14.2435	140.149	14.2421	140.14	14.2416	140.126	14.24	140.147	14.2384
140.127	14.2476	140.104	14.247	140.12	14.2461	140.095	14.2454	140.085	14.2444	140.113	14.2431	140.113	14.2423	140.112	14.2413	140.099	14.24	140.112	14.2384
140.099	14.248	140.055	14.2476	140.071	14.2463	140.066	14.246	140.057	14.2447	140.085	14.2436	140.086	14.2425	140.084	14.2415	140.07	14.2406	140.084	14.2391
140.05	14.2485	140.027	14.2474	140.036	14.2466	140.039	14.246	140.03	14.2453	140.037	14.2441	140.058	14.2434	140.056	14.2418	140.043	14.241	140.057	14.2392
140.016	14.2487	139.992	14.2482	140.008	14.2468	140.011	14.2466	139.981	14.2451	140.002	14.2439	140.03	14.2432	140.007	14.2426	139.994	14.241	140.029	14.2396
139.988	14.2489	139.964	14.2487	139.98	14.2471	139.962	14.2466	139.945	14.2453	139.974	14.2443	139.982	14.2431	139.972	14.2428	139.959	14.2411	139.98	14.24
139.96	14.2488	139.936	14.2482	139.952	14.2477	139.928	14.247	139.917	14.246	139.946	14.2449	139.946	14.2437	139.944	14.243	139.931	14.2417	139.945	14.2399
139.932	14.2494	139.887	14.2487	139.904	14.2478	139.899	14.2478	139.889	14.2461	139.918	14.2443	139.918	14.244	139.916	14.2433	139.903	14.242	139.917	14.2399
139.883	14.2497	139.86	14.2494	139.876	14.248	139.872	14.2472	139.862	14.2462	139.869	14.2649	139.89	14.2444	139.888	14.2437	139.875	14.242	139.889	14.2407
139.855	14.2495	139.825	14.2494	139.841	14.2486	139.844	14.2479	139.813	14.2466	139.835	14.2454	139.862	14.2443	139.839	14.2436	139.826	14.2425	139.861	14.241
139.82	14.2496	139.797	14.2497	139.813	14.2483	139.795	14.2479	139.778	14.2467	139.807	14.2452	139.814	14.2446	139.811	14.2442	139.798	14.2431	139.812	14.2409
139.793	14.2503	139.768	14.2499	139.785	14.2493	139.767	14.248	139.75	14.247	139.779	14.2459	139.786	14.2448	139.777	14.2448	139.763	14.2437	139.785	14.2413
139.765	14.2508	139.741	14.25	139.736	14.2492	139.732	14.248	139.722	14.2473	139.751	14.2461	139.75	14.245	139.749	14.2444	139.735	14.2429	139.75	14.2415
139.716	14.251	139.692	14.2508	139.708	14.2498	139.703	14.2487	139.695	14.2474	139.702	14.2463	139.722	14.2459	139.721	14.2444	139.707	14.2441	139.722	14.2414
139.688	14.2512	139.657	14.2508	139.673	14.2503	139.675	14.2488	139.646	14.2478	139.667	14.2466	139.695	14.246	139.672	14.2453	139.659	14.2438	139.694	14.242
139.653	14.2515	139.629	14.2506	139.646	14.2504	139.627	14.2492	139.618	14.2482	139.639	14.2474	139.647	14.2466	139.644	14.2451	139.631	14.2443	139.645	14.2422
139.625	14.2517	139.601	14.2511	139.618	14.2508	139.599	14.2497	139.583	14.2481	139.612	14.2478	139.619	14.2463	139.609	14.2449	139.596	14.2442	139.617	14.2421
139.597	14.2519	139.573	14.2515	139.569	14.2507	139.564	14.2496	139.555	14.2484	139.584	14.2476	139.583	14.2467	139.581	14.2461	139.568	14.2448	139.583	14.2428
139.548	14.2524	139.524	14.252	139.541	14.2512	139.536	14.2503	139.527	14.2491	139.534	14.248	139.555	14.2473	139.553	14.2462	139.54	14.2444	139.555	14.243
139.52	14.2526	139.49	14.2515	139.506	14.2515	139.508	14.2504	139.499	14.2492	139.5	14.2478	139.527	14.2473	139.526	14.2461	139.491	14.2452	139.527	14.2431
139.485	14.2529	139.462	14.2524	139.478	14.2513	139.48	14.2506	139.451	14.2489	139.472	14.2485	139.499	14.2477	139.476	14.2467	139.463	14.2449	139.478	14.2435
139.457	14.253	139.434	14.2525	139.45	14.2523	139.431	14.2507	139.416	14.25	139.444	14.2485	139.451	14.2479	139.442	14.2468	139.428	14.246	139.45	14.2433
139.429	14.2539	139.405	14.2528	139.422	14.2522	139.396	14.2512	139.388	14.2497	139.416	14.2488	139.415	14.2479	139.413	14.247	139.401	14.246	139.415	14.2444
139.401	14.2533	139.356	14.2534	139.373	14.2523	139.368	14.2509	139.36	14.2509	139.368	14.2484	139.387	14.2476	139.385	14.2473	139.373	14.2461	139.387	14.2442
139.352	14.2539	139.328	14.2537	139.338	14.2523	139.341	14.2515	139.332	14.2512	139.339	14.2499	139.359	14.2484	139.358	14.2475	139.345	14.2464	139.359	14.2446
139.318	14.2538	139.293	14.2532	139.31	14.2527	139.312	14.2522	139.283	14.2507	139.305	14.2494	139.332	14.2493	139.308	14.2475	139.295	14.2464	139.331	14.2453
139.289	14.2544	139.265	14.2538	139.282	14.2534	139.264	14.2518	139.248	14.2508	139.276	14.2501	139.284	14.2493	139.274	14.2483	139.261	14.2474	139.282	14.2453
139.262	14.2543	139.238	14.2543	139.254	14.2532	139.229	14.2524	139.221	14.2514	139.249	14.2505	139.255	14.2495	139.246	14.2483	139.233	14.2474	139.247	14.2455
139.233	14.2549	139.21	14.2541	139.206	14.2539	139.201	14.2523	139.192	14.2515	139.221	14.2502	139.22	14.2505	139.218	14.2489	139.205	14.2479	139.22	14.2453
139.184	14.255	139.161	14.2544	139.178	14.2538	139.173	14.2531	139.164	14.2518	139.172	14.251	139.192	14.2503	139.19	14.2493	139.177	14.2478	139.192	14.2461
139.156	14.2551	139.126	14.2548	139.143	14.2543	139.144	14.2531	139.116	14.2523	139.137	14.251	139.164	14.25	139.141	14.2491	139.128	14.2477	139.164	14.2464
139.122	14.2559	139.098	14.2551	139.115	14.2544	139.096	14.2538	139.08	14.2525	139.109	14.2509	139.115	14.2506	139.113	14.2497	139.1	14.2479	139.115	14.2463
139.094	14.2564	139.07	14.2556	139.087	14.2548	139.061	14.2536	139.053	14.2525	139.081	14.251	139.087	14.2505	139.078	14.2502	139.065	14.2485	139.087	14.247
139.066	14.2559	139.042	14.2556	139.038	14.2548	139.034	14.2545	139.025	14.2529	139.053	14.2517	139.052	14.2507	139.05	14.2502	139.037	14.2479	139.052	14.2469
139.017	14.2568	138.993	14.2563	139.01	14.2553	139.005	14.2543	138.997	14.2534	139.004	14.2525	139.024	14.2514	139.022	14.2503	139.009	14.2494	139.024	14.2477
138.989	14.2566	138.958	14.2568	138.975	14.2556	138.977	14.2547	138.948	14.2535	138.97	14.2521	138.996	14.2518	138.973	14.2508	138.981	14.2496	138.996	14.2481
138.954	14.2572	138.93	14.2569	138.947	14.2558	138.929	14.255	138.92	14.2533	138.942	14.2513	138.947	14.2518	138.945	14.2506	138.932	14.2495	138.947	14.248
138.926	14.2574	138.902	14.2572	138.919	14.2561	138.901	14.2554	138.885	14.2539	138.914	14.2528	138.919	14.2519	138.911	14.2515	138.897	14.2495	138.919	14.2482
138.898	14.2575	138.874	14.2576	138.87	14.2564	138.865	14.2553	138.857	14.2544	138.886	14.2529	138.884	14.2518	138.883	14.2514	138.87	14.25	138.885	14.2482
138.849	14.2576	138.825	14.2578	138.843	14.2568	138.838	14.2555	138.828	14.2548	138.837	14.2538	138.856	14.2525	138.855	14.2522	138.841	14.2505	138.857	14.2487
138.821	14.258	138.79	14.2573	138.807	14.257	138.81	14.2561	138.801	14.2549	138.802	14.2536	138.828	14.2529	138.827	14.2521	138.813	14.2509	138.829	14.249
138.786	14.2585	138.762	14.2581	138.78	14.2572	138.761	14.2562	138.752	14.2551	138.774	14.2532	138.8	14.2529	138.778	14.2522	138.764	14.2511	138.78	14.249
138.758	14.2583	138.734	14.258	138.752	14.2571	138.733	14.2561	138.717	14.2561	138.746	14.2539	138.752	14.2535	138.742	14.2525	138.729	14.2508	138.752	14.2496
138.73	14.2589	138.706	14.2583	138.723	14.258	138.698	14.2567	138.689	14.2559	138.718	14.2546	138.716	14.2536	138.714	14.2531	138.701	14.2512	138.717	14.2501
138.702	14.2592	138.657	14.2592	138.675	14.2581	138.67	14.2571	138.661	14.2555	138.669	14.255	138.688	14.2535	138.686	14.2533	138.673	14.2517	138.689	14.2506
138.653	14.2592	138.629	14.2601	138.639	14.258	138.642	14.2572	138.633	14.2564	138.641	14.255	138.66	14.254	138.658	14.2533	138.645	14.2518	138.661	14.2506
138.618	14.2598	138.595	14.2594	138.611	14.2585	138.614	14.2579	138.584	14.2564	138.606	14.255	138.632	14.2542	138.609	14.2531	138.596	14.2521	138.633	14.251
138.59	14.2601	138.566	14.2599	138.583	14.2585	138.566	14.2576	138.549	14.2566	138.579	14.2555	138.584	14.2546	138.581	14.2541	138.561	14.252	138.584	14.2507
138.562	14.2597	138.539	14.2598	138.555	14.2589	138.531	14.2579	138.521	14.2567	138.551	14.2554	138.556	14.2548	138.547	14.2535	138.534	14.2527	138.549	14.251
138.534	14.2602	138.49	14.2602	138.507	14.2591	138.503	14.258	138.493	14.2572	138.502	14.2561	138.52	14.2551	138.518	14.2537	138.506	14.253	138.521	14.2513
138.485	14.2609	138.462	14.26	138.478	14.2593	138.475	14.2583	138.465	14.2581	138.474	14.2565	138.492	14.2561	138.491	14.2551	138.478	14.2535	138.494	14.2515
138.45	14.2612	138.427	14.2608	138.444	14.2599	138.447	14.2581	138.417	14.2581	138.439	14.257	138.464	14.2559	138.442	14.2547	138.429	14.2532	138.466	14.2517
138.423	14.2611	138.399	14.2614	138.416	14.26	138.398	14.2588	138.389	14.2581	138.411	14.257	138.417	14.2566	138.414	14.2547	138.401	14.2535	138.417	14.2524
138.395	14.2612	138.371	14.2614	138.388	14.2599	138.363	14.2587	138.354	14.2583	138.383	14.2569	138.388	14.2565	138.379	14.2557	138.366	14.2542	138.383	14.2525
138.367	14.2616	138.343	14.2613	138.339	14.2607	138.335	14.2595	138.326	14.2582	138.355	14.2569	138.352	14.2564	138.351	14.2557	138.339	14.2543	138.354	14.253
138.318	14.2623	138.294	14.2619	138.311	14.2605	138.308	14.2594	138.298	14.2591	138.306	14.2571	138.325	14.2564	138.323	14.2558	138.31	14.2546	138.326	14.2533
138.29	14.2621	138.26	14.2615	138.276	14.2614	138.279	14.26	138.249	14.2592	138.272	14.2578	138.297	14.2569	138.275	14.2565	138.262	14.2549	138.298	14.2533
138.255	14.2626	138.231	14.2623	138.248	14.2617	138.231	14.2595	138.221	14.2595	138.244	14.2586	138.269	14.2569	138.246	14.2562	138.233	14.2549	138.249	14.254
138.227	14.2629	138.203	14.2631	138.22	14.262	138.203	14.2606	138.186	14.2602	138.216	14.2586	138.221	14.2575	138.212	14.2564	138.198	14.2551	138.215	14.2545
138.199	14.263	138.175	14.2627	138.192	14.2619	138.168	14.2601	138.158	14.2602	138.188	14.259	138.185	14.2581	138.184	14.257	138.171	14.2551	138.187	14.2541
138.171	14.2636	138.126	14.2632	138.143	14.262	138.14	14.261	138.13	14.2603	138.139	14.259	138.157	14.2578	138.156	14.257	138.143	14.2562	138.159	14.2544
138.122	14.2635	138.092	14.2636	138.108	14.2627	138.112	14.2613	138.102	14.2604	138.104	14.2594	138.129	14.2579	138.128	14.2573	138.115	14.2563	138.131	14.2547
138.088	14.2638	138.064	14.2633	138.081	14.2628	138.084	14.2617	138.053	14.2611	138.076	14.2602	138.101	14.2588	138.079	14.2575	138.065	14.2558	138.082	14.2543
138.059	14.2642	138.036	14.2643	138.053	14.2626	138.035	14.2619	138.018	14.2611	138.048	14.2595	138.053	14.2592	138.044	14.2576	138.031	14.2569	138.054	14.2556
138.031	14.2643	138.008	14.2642	138.025	14.2635	138	14.2616	137.99	14.2611	138.02	14.2597	138.017	14.2593	138.016	14.258	138.003	14.2568	138.019	14.2559
138.003	14.2648	137.959	14.2647	137.976	14.2638	137.972	14.2621	137.962	14.2615	137.971	14.2602	137.989	14.2594	137.988	14.2582	137.975	14.2572	137.991	14.256
137.954	14.2651	137.931	14.2651	137.941	14.264	137.945	14.2625	137.934	14.2621	137.943	14.2606	137.962	14.26	137.96	14.2584	137.947	14.2572	137.963	14.2557
137.919	14.2654	137.896	14.2648	137.913	14.2638	137.917	14.2628	137.885	14.2621	137.909	14.2608	137.934	14.26	137.911	14.2592	137.898	14.2579	137.914	14.2568
137.892	14.2656	137.868	14.2651	137.885	14.2647	137.868	14.2629	137.851	14.2624	137.881	14.2616	137.885	14.2602	137.883	14.2592	137.863	14.2585	137.886	14.2568
137.864	14.2657	137.84	14.2657	137.857	14.2643	137.833	14.263	137.822	14.2627	137.853	14.2613	137.857	14.2606	137.848	14.2595	137.835	14.2585	137.852	14.2573
137.836	14.2661	137.812	14.2658	137.808	14.265	137.805	14.2635	137.794	14.2632	137.804	14.2619	137.821	14.2614	137.82	14.2597	137.807	14.2588	137.824	14.257
137.787	14.2659	137.763	14.2657	137.774	14.2651	137.777	14.2635	137.767	14.2632	137.776	14.2621	137.794	14.2609	137.792	14.2603	137.779	14.2591	137.796	14.2574
137.759	14.2666	137.728	14.2664	137.745	14.2653	137.749	14.2638	137.718	14.2632	137.741	14.2623	137.765	14.2614	137.743	14.2602	137.73	14.2586	137.768	14.2578
137.724	14.2668	137.7	14.2665	137.717	14.266	137.7	14.2643	137.683	14.2635	137.713	14.2629	137.717	14.2613	137.715	14.2605	137.702	14.2596	137.719	14.2576
137.696	14.2673	137.672	14.2667	137.69	14.2659	137.665	14.2642	137.655	14.2641	137.685	14.2626	137.69	14.262	137.681	14.2603	137.667	14.2594	137.684	14.2582
137.668	14.2673	137.644	14.267	137.641	14.2662	137.637	14.2648	137.627	14.2638	137.636	14.2631	137.654	14.2622	137.653	14.2611	137.64	14.2597	137.656	14.2581
137.619	14.2677	137.595	14.2675	137.613	14.2663	137.609	14.2651	137.599	14.2651	137.608	14.2634	137.626	14.2627	137.625	14.2618	137.612	14.2603	137.629	14.2586
137.591	14.268	137.56	14.2675	137.578	14.2666	137.581	14.2653	137.55	14.2652	137.574	14.2636	137.598	14.2624	137.576	14.2611	137.563	14.2605	137.601	14.2588
137.556	14.2679	137.532	14.268	137.55	14.2671	137.533	14.2656	137.522	14.2655	137.546	14.2641	137.57	14.2628	137.547	14.2618	137.534	14.2608	137.551	14.2593
137.528	14.2678	137.504	14.2677	137.522	14.2674	137.498	14.2658	137.487	14.2651	137.518	14.2641	137.522	14.2627	137.513	14.2619	137.5	14.2609	137.523	14.2591
137.5	14.2687	137.477	14.2685	137.474	14.2675	137.47	14.2662	137.459	14.2654	137.489	14.2646	137.486	14.2637	137.485	14.2619	137.472	14.2607	137.488	14.2596
137.451	14.2689	137.428	14.2682	137.446	14.2677	137.442	14.2664	137.431	14.2652	137.44	14.2646	137.458	14.2635	137.457	14.2624	137.444	14.2611	137.461	14.26
137.423	14.2691	137.4	14.2688	137.41	14.2679	137.414	14.2663	137.403	14.2658	137.406	14.2653	137.43	14.2642	137.429	14.2626	137.416	14.2618	137.433	14.2601
137.388	14.2695	137.365	14.2691	137.382	14.2679	137.365	14.2674	137.355	14.2659	137.378	14.2651	137.402	14.2641	137.379	14.2631	137.367	14.2617	137.383	14.2606
137.36	14.2702	137.337	14.2696	137.355	14.2685	137.338	14.2673	137.32	14.266	137.35	14.266	137.354	14.2646	137.345	14.2631	137.332	14.2619	137.356	14.2604
137.332	14.2703	137.309	14.2697	137.326	14.2688	137.301	14.2677	137.292	14.2667	137.322	14.2662	137.318	14.2652	137.316	14.2637	137.304	14.2624	137.321	14.2611
137.304	14.2704	137.26	14.2701	137.278	14.2689	137.273	14.2679	137.264	14.267	137.273	14.2661	137.29	14.2649	137.289	14.2639	137.276	14.2628	137.293	14.2609
137.255	14.2706	137.23	14.2706	137.242	14.2697	137.246	14.2683	137.235	14.2671	137.237	14.2667	137.262	14.2653	137.261	14.264	137.247	14.263	137.265	14.2614
137.219	14.2707	137.196	14.2706	137.214	14.2695	137.218	14.2678	137.186	14.2674	137.209	14.2668	137.234	14.2655	137.211	14.2643	137.198	14.263	137.215	14.2619
137.191	14.2713	137.168	14.2709	137.186	14.2698	137.169	14.2688	137.151	14.2677	137.181	14.2674	137.185	14.2661	137.176	14.2647	137.163	14.2635	137.187	14.2619
137.164	14.271	137.14	14.2708	137.158	14.2699	137.134	14.269	137.123	14.2676	137.154	14.2672	137.158	14.2662	137.148	14.2649	137.136	14.2637	137.153	14.2625
137.136	14.2718	137.112	14.2712	137.109	14.2706	137.107	14.2692	137.095	14.2675	137.105	14.267	137.122	14.2668	137.12	14.2656	137.108	14.2647	137.125	14.2629
137.087	14.2717	137.064	14.2717	137.074	14.2706	137.079	14.2693	137.067	14.2687	137.077	14.2672	137.094	14.2665	137.093	14.2652	137.08	14.2651	137.097	14.263
137.053	14.2723	137.029	14.2715	137.047	14.2708	137.051	14.2696	137.019	14.269	137.043	14.2684	137.066	14.2669	137.044	14.2651	137.031	14.2652	137.07	14.2631
137.025	14.2722	137.001	14.2721	137.019	14.2713	137.002	14.2702	136.991	14.2691	137.015	14.2686	137.018	14.2671	137.016	14.2662	137.003	14.2651	137.02	14.2636
136.996	14.2731	136.973	14.2724	136.991	14.2713	136.967	14.2704	136.956	14.2694	136.987	14.2684	136.991	14.2679	136.981	14.2662	136.969	14.2655	136.986	14.2638
136.969	14.2727	136.945	14.2728	136.943	14.2723	136.939	14.27	136.928	14.2694	136.938	14.2688	136.955	14.2682	136.953	14.2665	136.941	14.2658	136.958	14.2639
136.92	14.2736	136.896	14.2722	136.915	14.272	136.911	14.2708	136.9	14.2697	136.91	14.2699	136.927	14.2684	136.926	14.2668	136.913	14.2659	136.93	14.2644
136.892	14.2734	136.862	14.273	136.88	14.2724	136.883	14.2713	136.851	14.2704	136.875	14.2699	136.899	14.268	136.898	14.267	136.885	14.2664	136.902	14.2647
136.857	14.2737	136.834	14.2737	136.852	14.2727	136.835	14.2712	136.824	14.2706	136.847	14.2699	136.871	14.2684	136.849	14.2674	136.836	14.2665	136.853	14.2648
136.829	14.274	136.805	14.2737	136.824	14.273	136.8	14.2716	136.789	14.2702	136.82	14.2701	136.823	14.2685	136.814	14.2676	136.801	14.2665	136.819	14.2647
136.801	14.2742	136.778	14.2738	136.775	14.273	136.772	14.272	136.76	14.2708	136.792	14.2704	136.787	14.2701	136.786	14.2682	136.773	14.267	136.791	14.2651
136.773	14.2746	136.729	14.2744	136.747	14.2737	136.744	14.2721	136.732	14.2713	136.743	14.2704	136.76	14.269	136.758	14.2683	136.745	14.2672	136.762	14.2655
136.724	14.275	136.694	14.2745	136.712	14.2737	136.716	14.2721	136.704	14.2717	136.708	14.2707	136.732	14.2697	136.73	14.2684	136.718	14.2676	136.734	14.266
136.689	14.2752	136.666	14.2749	136.684	14.2742	136.668	14.2723	136.656	14.2717	136.68	14.2712	136.704	14.2703	136.681	14.2691	136.669	14.268	136.685	14.2659
136.661	14.2755	136.638	14.2753	136.657	14.2746	136.639	14.2731	136.62	14.2718	136.652	14.2711	136.655	14.2708	136.646	14.2689	136.634	14.2691	136.65	14.2668
136.633	14.276	136.61	14.2757	136.629	14.2744	136.604	14.2729	136.593	14.2721	136.624	14.2721	136.62	14.2702	136.618	14.269	136.606	14.2686	136.623	14.2665
136.605	14.2757	136.561	14.2759	136.58	14.2749	136.577	14.2733	136.565	14.2724	136.575	14.2716	136.592	14.2707	136.59	14.2695	136.577	14.2686	136.595	14.2669
136.557	14.2761	136.533	14.2763	136.545	14.2746	136.549	14.2738	136.537	14.2725	136.541	14.2718	136.564	14.2714	136.562	14.2698	136.55	14.2693	136.567	14.2675
136.522	14.2767	136.499	14.2764	136.517	14.2752	136.5	14.2744	136.488	14.273	136.513	14.2726	136.536	14.2718	136.513	14.2702	136.501	14.2692	136.518	14.2673
136.494	14.2764	136.47	14.276	136.489	14.2758	136.472	14.2741	136.453	14.2732	136.485	14.2729	136.488	14.2719	136.478	14.2699	136.466	14.2695	136.49	14.2674
136.466	14.2769	136.443	14.2769	136.461	14.2759	136.437	14.2746	136.425	14.2733	136.457	14.2727	136.46	14.2722	136.45	14.2708	136.439	14.2694	136.455	14.2679
136.438	14.277	136.414	14.2772	136.412	14.2759	136.409	14.2745	136.397	14.2738	136.408	14.2732	136.424	14.272	136.422	14.2706	136.411	14.27	136.427	14.2683
136.388	14.2774	136.365	14.2771	136.377	14.2766	136.381	14.2749	136.369	14.2742	136.38	14.2735	136.396	14.2722	136.394	14.2715	136.383	14.2703	136.399	14.2689
136.36	14.2775	136.331	14.2776	136.349	14.2767	136.353	14.2749	136.32	14.2745	136.345	14.2729	136.369	14.2733	136.345	14.2718	136.334	14.2703	136.372	14.2689
136.326	14.2784	136.303	14.2777	136.321	14.2771	136.304	14.2753	136.285	14.2748	136.317	14.2741	136.32	14.2732	136.317	14.272	136.306	14.2706	136.322	14.2693
136.298	14.2781	136.275	14.2786	136.294	14.2773	136.269	14.2762	136.257	14.2747	136.289	14.2743	136.292	14.2736	136.282	14.2719	136.271	14.2708	136.288	14.2692
136.27	14.2784	136.247	14.2782	136.245	14.277	136.241	14.2762	136.229	14.2753	136.24	14.2742	136.257	14.2735	136.255	14.2728	136.243	14.2714	136.26	14.2691
136.221	14.2792	136.198	14.2785	136.21	14.2784	136.213	14.2765	136.201	14.2754	136.212	14.2746	136.229	14.2742	136.226	14.2721	136.215	14.2715	136.232	14.2696
136.193	14.2789	136.163	14.2789	136.181	14.2782	136.185	14.277	136.153	14.2759	136.178	14.2748	136.201	14.2735	136.198	14.2727	136.166	14.2717	136.204	14.2699
136.158	14.2792	136.135	14.2792	136.155	14.2787	136.137	14.2771	136.125	14.2757	136.15	14.2747	136.173	14.2743	136.149	14.2728	136.138	14.2723	136.155	14.2704
136.13	14.2796	136.107	14.2795	136.126	14.2787	136.101	14.2769	136.09	14.276	136.122	14.276	136.124	14.2747	136.115	14.2733	136.103	14.2724	136.12	14.2707
136.102	14.2797	136.079	14.2797	136.077	14.2789	136.074	14.2777	136.062	14.2767	136.073	14.276	136.089	14.275	136.087	14.2737	136.076	14.273	136.093	14.2706
136.053	14.2804	136.03	14.2801	136.049	14.2791	136.046	14.2775	136.034	14.2765	136.044	14.2762	136.061	14.2751	136.059	14.2741	136.048	14.2728	136.065	14.2712
136.025	14.2805	136.002	14.2799	136.014	14.2794	136.018	14.2777	136.005	14.2767	136.01	14.2765	136.033	14.2755	136.031	14.2739	136.019	14.2729	136.037	14.2716
135.99	14.281	135.967	14.2803	135.986	14.2798	135.969	14.2782	135.957	14.2778	135.982	14.2767	136.005	14.2758	135.981	14.2747	135.97	14.2732	135.987	14.2715
135.962	14.2808	135.939	14.2804	135.958	14.2799	135.941	14.2785	135.922	14.2775	135.954	14.2766	135.957	14.2759	135.947	14.2744	135.936	14.2735	135.953	14.2712
135.934	14.2816	135.911	14.2807	135.909	14.2802	135.906	14.2791	135.894	14.2779	135.927	14.2774	135.921	14.2761	135.919	14.2751	135.908	14.2737	135.925	14.2721
135.906	14.2818	135.883	14.2809	135.881	14.2808	135.878	14.2793	135.866	14.2785	135.877	14.2775	135.893	14.2766	135.891	14.2752	135.88	14.2741	135.897	14.2725
135.857	14.2818	135.834	14.2816	135.846	14.2808	135.85	14.2792	135.838	14.2785	135.843	14.2776	135.865	14.2765	135.863	14.275	135.852	14.275	135.869	14.2726
135.822	14.282	135.799	14.2815	135.818	14.2811	135.801	14.28	135.79	14.2784	135.814	14.2782	135.837	14.2768	135.814	14.2756	135.803	14.2742	135.819	14.2726
135.794	14.2823	135.771	14.2818	135.791	14.2814	135.773	14.2797	135.754	14.2794	135.786	14.2786	135.788	14.2778	135.786	14.2762	135.768	14.2749	135.791	14.2735
135.766	14.283	135.743	14.2826	135.763	14.2818	135.738	14.2801	135.726	14.279	135.758	14.2784	135.76	14.2779	135.75	14.2763	135.74	14.275	135.756	14.2736
135.738	14.283	135.715	14.2825	135.714	14.2817	135.71	14.2805	135.698	14.2801	135.71	14.2787	135.725	14.2776	135.723	14.2766	135.712	14.2754	135.728	14.2734
135.689	14.2832	135.666	14.2828	135.685	14.2819	135.683	14.2807	135.67	14.2795	135.682	14.2788	135.697	14.2784	135.695	14.2765	135.684	14.2761	135.701	14.2741
135.661	14.2838	135.632	14.283	135.65	14.2826	135.655	14.2807	135.622	14.2802	135.647	14.279	135.669	14.2784	135.646	14.2774	135.635	14.2767	135.652	14.2746
135.626	14.2837	135.603	14.2832	135.623	14.2826	135.606	14.2812	135.594	14.2801	135.619	14.2799	135.642	14.2782	135.618	14.2769	135.607	14.2757	135.624	14.2747
135.599	14.2841	135.576	14.2837	135.595	14.283	135.571	14.2817	135.559	14.2804	135.591	14.2799	135.593	14.2787	135.583	14.2774	135.573	14.2766	135.589	14.2753
135.571	14.2839	135.548	14.2835	135.546	14.2834	135.543	14.2819	135.531	14.2805	135.542	14.2802	135.558	14.2792	135.556	14.2778	135.545	14.2769	135.561	14.2749
135.522	14.2846	135.499	14.2842	135.511	14.2843	135.515	14.2826	135.503	14.2814	135.514	14.2803	135.53	14.2797	135.528	14.2779	135.517	14.2769	135.533	14.2753
135.494	14.2845	135.464	14.2844	135.483	14.2835	135.487	14.2826	135.454	14.2814	135.48	14.2809	135.501	14.2792	135.5	14.2783	135.468	14.2775	135.506	14.2762
135.459	14.2851	135.436	14.2845	135.455	14.2842	135.439	14.2824	135.427	14.2817	135.452	14.2813	135.474	14.2798	135.451	14.2789	135.44	14.2777	135.457	14.2761
135.431	14.2853	135.408	14.2848	135.428	14.2844	135.404	14.283	135.391	14.2819	135.424	14.2814	135.426	14.28	135.416	14.2794	135.405	14.2782	135.422	14.2763
135.403	14.2856	135.38	14.2851	135.379	14.2847	135.375	14.2833	135.363	14.2819	135.375	14.2813	135.39	14.2806	135.387	14.2791	135.377	14.2783	135.394	14.2763
135.375	14.2863	135.331	14.2854	135.351	14.2846	135.347	14.2838	135.335	14.2828	135.347	14.2818	135.362	14.2804	135.36	14.2794	135.349	14.2785	135.366	14.2767
135.326	14.286	135.303	14.2859	135.316	14.2851	135.32	14.2838	135.308	14.2825	135.312	14.2818	135.334	14.2809	135.332	14.2795	135.3	14.2787	135.338	14.2768
135.291	14.2868	135.268	14.2856	135.288	14.2852	135.271	14.2838	135.259	14.2828	135.284	14.2818	135.306	14.2815	135.282	14.2802	135.272	14.2787	135.289	14.2779
135.263	14.2866	135.241	14.2863	135.26	14.2853	135.236	14.2843	135.224	14.2832	135.256	14.282	135.258	14.2816	135.255	14.2801	135.237	14.2795	135.254	14.278
135.236	14.2869	135.212	14.2863	135.232	14.2859	135.208	14.2846	135.196	14.2837	135.207	14.283	135.23	14.2817	135.22	14.2808	135.209	14.279	135.226	14.2775
135.207	14.2868	135.163	14.287	135.183	14.2862	135.18	14.2847	135.168	14.2841	135.18	14.2835	135.194	14.2821	135.192	14.2806	135.181	14.2796	135.198	14.2779
135.159	14.2874	135.136	14.2869	135.148	14.2864	135.152	14.285	135.14	14.2846	135.145	14.2831	135.167	14.2822	135.164	14.2807	135.154	14.2798	135.171	14.2783
135.124	14.2874	135.101	14.2872	135.12	14.2868	135.104	14.2855	135.091	14.2845	135.117	14.2835	135.138	14.2822	135.115	14.2814	135.104	14.28	135.121	14.2785
135.096	14.288	135.073	14.287	135.092	14.2872	135.075	14.2857	135.056	14.2844	135.089	14.2838	135.09	14.2825	135.087	14.2817	135.07	14.2806	135.093	14.2782
135.068	14.2881	135.045	14.2878	135.064	14.2872	135.041	14.2858	135.028	14.2849	135.061	14.284	135.062	14.2831	135.053	14.2819	135.042	14.2803	135.059	14.2792
135.04	14.2888	135.017	14.2879	135.015	14.288	135.013	14.2857	135	14.2847	135.012	14.2842	135.026	14.2828	135.025	14.2816	135.014	14.281	135.031	14.2796
134.991	14.289	134.968	14.2883	134.98	14.288	134.985	14.2865	134.972	14.2853	134.977	14.2842	134.998	14.2835	134.997	14.2824	134.986	14.2805	135.003	14.2792
134.963	14.2887	134.933	14.2889	134.952	14.2882	134.936	14.2865	134.924	14.2854	134.949	14.2855	134.97	14.2839	134.947	14.2827	134.937	14.2814	134.954	14.2797
134.928	14.2893	134.905	14.289	134.924	14.2886	134.908	14.2867	134.896	14.2862	134.921	14.2853	134.942	14.2844	134.919	14.2825	134.909	14.2819	134.926	14.2799
134.9	14.2896	134.877	14.2897	134.897	14.2891	134.873	14.2874	134.861	14.2865	134.894	14.2851	134.894	14.2841	134.885	14.2836	134.874	14.2817	134.891	14.2812
134.872	14.2903	134.849	14.2894	134.848	14.2889	134.845	14.2872	134.832	14.2862	134.844	14.2858	134.858	14.2843	134.857	14.2835	134.846	14.282	134.863	14.2806
134.823	14.2905	134.8	14.2903	134.82	14.2893	134.817	14.2877	134.804	14.2864	134.817	14.2858	134.83	14.2846	134.829	14.284	134.818	14.2825	134.835	14.2811
134.795	14.2908	134.765	14.2902	134.785	14.2894	134.789	14.2879	134.756	14.2879	134.782	14.2855	134.803	14.2849	134.801	14.284	134.769	14.2826	134.786	14.2814
134.76	14.2909	134.737	14.2907	134.757	14.2901	134.74	14.2884	134.728	14.2875	134.754	14.2867	134.775	14.2854	134.751	14.2844	134.742	14.2828	134.758	14.2815
134.732	14.2909	134.709	14.2903	134.729	14.29	134.705	14.2888	134.693	14.288	134.726	14.2871	134.726	14.2861	134.717	14.2846	134.707	14.283	134.724	14.2821
134.704	14.2908	134.681	14.2908	134.68	14.2901	134.678	14.2883	134.665	14.2873	134.677	14.2875	134.691	14.2859	134.689	14.2847	134.679	14.2836	134.696	14.2819
134.677	14.2913	134.632	14.2915	134.653	14.2904	134.649	14.289	134.637	14.2884	134.649	14.2878	134.663	14.2861	134.661	14.2851	134.651	14.2844	134.668	14.2819
134.627	14.2918	134.604	14.2916	134.618	14.291	134.622	14.2899	134.588	14.2882	134.614	14.2877	134.635	14.2867	134.633	14.2853	134.601	14.2841	134.639	14.2824
134.593	14.2917	134.569	14.2916	134.589	14.2913	134.573	14.2895	134.56	14.289	134.586	14.2879	134.607	14.2871	134.584	14.2857	134.573	14.2846	134.59	14.2826
134.565	14.2922	134.542	14.2919	134.561	14.2918	134.538	14.2903	134.525	14.289	134.559	14.2888	134.559	14.2867	134.556	14.2859	134.539	14.2845	134.556	14.2827
134.537	14.2928	134.514	14.2925	134.513	14.2923	134.51	14.2904	134.497	14.2893	134.509	14.2882	134.523	14.2872	134.521	14.2863	134.511	14.2849	134.528	14.2835
134.509	14.2929	134.485	14.2927	134.485	14.2921	134.482	14.2908	134.469	14.2895	134.481	14.2886	134.495	14.2873	134.493	14.2863	134.483	14.2852	134.5	14.2833
134.46	14.2931	134.436	14.2932	134.45	14.2925	134.454	14.2907	134.441	14.2898	134.446	14.2885	134.468	14.288	134.465	14.2868	134.455	14.286	134.472	14.2837
134.432	14.2933	134.402	14.2931	134.422	14.2928	134.406	14.2908	134.393	14.2902	134.419	14.2895	134.439	14.2882	134.416	14.2868	134.406	14.2855	134.423	14.2844
134.397	14.2939	134.374	14.2934	134.394	14.2926	134.377	14.2905	134.358	14.2903	134.391	14.2898	134.411	14.2886	134.388	14.2868	134.371	14.2863	134.395	14.2847
134.369	14.2937	134.346	14.2938	134.366	14.293	134.342	14.2913	134.329	14.291	134.362	14.29	134.363	14.2892	134.353	14.2876	134.343	14.2864	134.36	14.2849
134.341	14.2942	134.317	14.2941	134.317	14.2935	134.315	14.2919	134.301	14.2907	134.313	14.2903	134.327	14.2889	134.325	14.2882	134.314	14.2867	134.331	14.2856
134.291	14.2942	134.268	14.2944	134.282	14.2937	134.286	14.2917	134.273	14.2911	134.279	14.2906	134.299	14.2896	134.297	14.2881	134.286	14.2873	134.303	14.2854
134.264	14.2948	134.233	14.2949	134.254	14.294	134.238	14.2919	134.224	14.2913	134.251	14.2907	134.271	14.2896	134.268	14.2877	134.237	14.2871	134.255	14.2854
134.229	14.2951	134.206	14.2944	134.226	14.2939	134.21	14.2923	134.197	14.2917	134.223	14.2908	134.243	14.2902	134.22	14.2883	134.209	14.2878	134.227	14.2858
134.201	14.295	134.177	14.2951	134.198	14.2947	134.175	14.2931	134.162	14.2918	134.195	14.2908	134.195	14.2899	134.185	14.2894	134.175	14.2879	134.193	14.2859
134.173	14.2957	134.15	14.2954	134.149	14.2944	134.147	14.2927	134.134	14.2922	134.146	14.2922	134.16	14.2893	134.157	14.2893	134.147	14.2877	134.164	14.2864
134.145	14.2961	134.101	14.2955	134.114	14.2956	134.119	14.2933	134.106	14.2919	134.118	14.2913	134.132	14.2904	134.129	14.2898	134.119	14.288	134.137	14.2865
134.096	14.2962	134.066	14.2956	134.086	14.2949	134.092	14.2937	134.058	14.2928	134.083	14.2915	134.104	14.2909	134.102	14.2887	134.07	14.2883	134.088	14.2872
134.061	14.2967	134.038	14.2965	134.059	14.2952	134.043	14.2933	134.03	14.2929	134.055	14.2923	134.076	14.2911	134.053	14.2901	134.042	14.2889	134.06	14.2872
134.034	14.2967	134.01	14.2959	134.031	14.2955	134.008	14.2937	133.994	14.2931	134.027	14.2922	134.028	14.2913	134.018	14.2897	134.007	14.2886	134.025	14.2876
134.006	14.2968	133.982	14.2964	133.982	14.2956	133.98	14.2944	133.966	14.2933	133.978	14.293	133.992	14.2916	133.99	14.2903	133.98	14.2891	133.997	14.288
133.978	14.2967	133.933	14.297	133.955	14.2963	133.952	14.2945	133.939	14.2932	133.95	14.2931	133.964	14.292	133.962	14.2912	133.952	14.2898	133.969	14.2883
133.929	14.2975	133.906	14.2974	133.919	14.2963	133.924	14.2946	133.911	14.2941	133.916	14.2931	133.936	14.2924	133.934	14.2915	133.924	14.2895	133.941	14.2881
133.893	14.298	133.871	14.2973	133.892	14.2964	133.876	14.295	133.862	14.2943	133.888	14.2936	133.909	14.2923	133.885	14.2913	133.875	14.2904	133.892	14.2882
133.866	14.2979	133.843	14.2975	133.863	14.2969	133.841	14.2958	133.827	14.2943	133.86	14.294	133.86	14.2925	133.857	14.2919	133.84	14.2906	133.858	14.2884
133.838	14.2986	133.815	14.2977	133.815	14.2974	133.813	14.2956	133.799	14.2948	133.811	14.2939	133.832	14.2927	133.822	14.2919	133.812	14.2909	133.83	14.2893
133.81	14.2983	133.765	14.2981	133.787	14.2973	133.785	14.296	133.771	14.2949	133.784	14.2944	133.797	14.2932	133.794	14.2922	133.784	14.291	133.802	14.2894
133.761	14.2985	133.738	14.298	133.752	14.2981	133.757	14.2962	133.743	14.2952	133.748	14.2949	133.769	14.2938	133.766	14.2921	133.756	14.291	133.774	14.2896
133.726	14.299	133.703	14.2985	133.724	14.2982	133.708	14.2963	133.694	14.2959	133.72	14.2947	133.741	14.2942	133.718	14.2929	133.708	14.2912	133.725	14.2893
133.699	14.2994	133.675	14.299	133.695	14.2987	133.673	14.2967	133.659	14.2959	133.692	14.2953	133.692	14.2941	133.69	14.2927	133.672	14.2912	133.69	14.2905
133.671	14.2993	133.647	14.2995	133.668	14.2984	133.645	14.2969	133.631	14.2966	133.664	14.2957	133.664	14.2941	133.655	14.2935	133.644	14.2922	133.662	14.2906
133.643	14.2999	133.619	14.2997	133.619	14.2991	133.617	14.2972	133.603	14.2965	133.615	14.296	133.629	14.2947	133.627	14.2937	133.616	14.2928	133.634	14.2904
133.594	14.2997	133.57	14.2997	133.584	14.2995	133.589	14.2975	133.575	14.2971	133.58	14.296	133.601	14.2947	133.599	14.2939	133.589	14.2924	133.606	14.2908
133.565	14.3002	133.535	14.3002	133.556	14.2991	133.541	14.2975	133.526	14.2973	133.553	14.2967	133.573	14.2952	133.55	14.2943	133.539	14.2928	133.557	14.2914
133.53	14.3006	133.507	14.3003	133.528	14.2998	133.512	14.2981	133.499	14.2972	133.525	14.2965	133.545	14.2947	133.521	14.2941	133.512	14.2934	133.529	14.2914
133.503	14.3009	133.479	14.3007	133.5	14.2998	133.477	14.2982	133.464	14.2974	133.496	14.2962	133.497	14.2958	133.487	14.2949	133.477	14.294	133.494	14.2918
133.475	14.3015	133.451	14.3008	133.452	14.3003	133.45	14.2986	133.436	14.298	133.447	14.2972	133.461	14.296	133.459	14.2945	133.449	14.2934	133.466	14.2917
133.447	14.3012	133.402	14.301	133.416	14.3	133.422	14.2992	133.408	14.298	133.42	14.2976	133.433	14.2961	133.431	14.2954	133.421	14.2937	133.438	14.2926
133.398	14.3017	133.367	14.3016	133.388	14.3003	133.373	14.2992	133.359	14.2991	133.385	14.2971	133.405	14.2968	133.403	14.2955	133.372	14.2941	133.389	14.293
133.363	14.3025	133.339	14.3019	133.361	14.3007	133.345	14.2997	133.331	14.2993	133.357	14.2982	133.377	14.2971	133.354	14.2965	133.344	14.2942	133.361	14.2926
[truncated: 10,580 more rows]
