# Supplementary material for: Diamond with Sp2-Sp3 composite phase for thermometry at Millikelvin temperatures
Source: Nat Commun. 2024 May 8;15:3871. doi: 10.1038/s41467-024-48137-z (PMC11079005; doi:10.1038/s41467-024-48137-z)
Supplement: Supplementary file 6 — Source dataset [file 41467_2024_48137_MOESM6_ESM.zip › Source data/Source Data-Fig. 3b.xlsx]

## Sheet: Sheet1
1	15.724	1	15.872	1	16.1067
2	15.7233	2	15.8708	2	16.1057
3	15.7228	3	15.8693	3	16.1038
4	15.7216	4	15.868	4	16.1018
5	15.7209	5	15.866	5	16.0995
6	15.7197	6	15.8649	6	16.0976
7	15.7194	7	15.8634	7	16.0961
8	15.7184	8	15.8621	8	16.0944
9	15.7175	9	15.861	9	16.0927
10	15.7168	10	15.8594	10	16.0905
11	15.7163	11	15.8586	11	16.0891
12	15.7151	12	15.8573	12	16.0872
13	15.7145	13	15.856	13	16.0859
14	15.7141	14	15.8541	14	16.0843
15	15.7135	15	15.8533	15	16.0827
16	15.7126	16	15.8526	16	16.081
17	15.7117	17	15.8511	17	16.0798
18	15.7113	18	15.8497	18	16.0781
19	15.7103	19	15.8483	19	16.0764
20	15.7095	20	15.8474	20	16.075
21	15.7085	21	15.8462	21	16.0731
22	15.7081	22	15.8453	22	16.0713
23	15.7072	23	15.8439	23	16.0701
24	15.7065	24	15.8427	24	16.0683
25	15.7062	25	15.8412	25	16.0667
26	15.7053	26	15.8403	26	16.0653
27	15.7044	27	15.8392	27	16.0636
28	15.7037	28	15.8377	28	16.0622
29	15.7029	29	15.8368	29	16.0604
30	15.7024	30	15.8358	30	16.0587
31	15.7018	31	15.8342	31	16.0572
32	15.701	32	15.8334	32	16.056
33	15.7001	33	15.8324	33	16.0541
34	15.6995	34	15.8308	34	16.0525
35	15.6988	35	15.8296	35	16.0512
36	15.698	36	15.8286	36	16.0497
37	15.6972	37	15.8272	37	16.0479
38	15.6968	38	15.8263	38	16.0465
39	15.6962	39	15.8252	39	16.0448
40	15.6957	40	15.8245	40	16.0433
41	15.695	41	15.8234	41	16.0423
42	15.6941	42	15.8219	42	16.0406
43	15.6936	43	15.8208	43	16.0393
44	15.6928	44	15.8198	44	16.0375
45	15.6924	45	15.8187	45	16.0363
46	15.6919	46	15.8174	46	16.0345
47	15.6913	47	15.8166	47	16.0336
48	15.6904	48	15.8153	48	16.0316
49	15.69	49	15.814	49	16.0295
50	15.6889	50	15.8134	50	16.0286
51	15.6884	51	15.8126	51	16.0271
52	15.6878	52	15.8107	52	16.0256
53	15.6875	53	15.8099	53	16.0241
54	15.6868	54	15.8091	54	16.0226
55	15.6859	55	15.808	55	16.0213
56	15.6851	56	15.8067	56	16.0199
57	15.6848	57	15.8059	57	16.0183
58	15.684	58	15.8049	58	16.0167
59	15.6837	59	15.8037	59	16.0155
60	15.6828	60	15.8026	60	16.014
61	15.6825	61	15.8013	61	16.0123
62	15.6815	62	15.8005	62	16.0112
63	15.681	63	15.7995	63	16.0095
64	15.6806	64	15.7985	64	16.0083
65	15.6801	65	15.7978	65	16.0066
66	15.679	66	15.7965	66	16.0053
67	15.6784	67	15.7954	67	16.004
68	15.678	68	15.7946	68	16.0029
69	15.6775	69	15.7937	69	16.0011
70	15.6765	70	15.7927	70	16.0001
71	15.6765	71	15.7916	71	15.9984
72	15.6755	72	15.7906	72	15.9973
73	15.6753	73	15.7901	73	15.9958
74	15.6745	74	15.7889	74	15.9943
75	15.6743	75	15.7878	75	15.9931
76	15.6735	76	15.7868	76	15.9916
77	15.6731	77	15.7855	77	15.9903
78	15.6725	78	15.7849	78	15.9888
79	15.672	79	15.7839	79	15.9876
80	15.6714	80	15.7828	80	15.9859
81	15.6707	81	15.7821	81	15.9843
82	15.6702	82	15.7809	82	15.9834
83	15.6698	83	15.78	83	15.982
84	15.6691	84	15.7794	84	15.9807
85	15.6684	85	15.7783	85	15.9794
86	15.6681	86	15.7774	86	15.9781
87	15.6672	87	15.777	87	15.9768
88	15.667	88	15.7758	88	15.9755
89	15.666	89	15.7745	89	15.9742
90	15.6654	90	15.7738	90	15.9725
91	15.6646	91	15.7729	91	15.9717
92	15.6638	92	15.772	92	15.9701
93	15.664	93	15.7712	93	15.9685
94	15.6635	94	15.7702	94	15.9669
95	15.6624	95	15.7692	95	15.9661
96	15.6623	96	15.7685	96	15.9651
97	15.6615	97	15.7677	97	15.9633
98	15.6612	98	15.7666	98	15.9623
99	15.6605	99	15.7656	99	15.9612
100	15.6601	100	15.765	100	15.9598
101	15.6597	101	15.7643	101	15.9585
102	15.6589	102	15.7634	102	15.957
103	15.6586	103	15.7621	103	15.956
104	15.6579	104	15.7615	104	15.9551
105	15.6575	105	15.7609	105	15.9531
106	15.6568	106	15.7599	106	15.9525
107	15.6565	107	15.7589	107	15.951
108	15.6561	108	15.7577	108	15.9495
109	15.6555	109	15.7572	109	15.9483
110	15.6552	110	15.7564	110	15.9471
111	15.6544	111	15.7555	111	15.9457
112	15.654	112	15.7549	112	15.9443
113	15.6538	113	15.7544	113	15.9433
114	15.653	114	15.7534	114	15.9424
115	15.6527	115	15.7529	115	15.9408
116	15.6522	116	15.7519	116	15.9393
117	15.6518	117	15.751	117	15.9383
118	15.6509	118	15.7503	118	15.9369
119	15.6508	119	15.7495	119	15.936
120	15.6502	120	15.7489	120	15.9346
121	15.6496	121	15.7481	121	15.9337
122	15.6492	122	15.747	122	15.9322
123	15.6486	123	15.7465	123	15.9312
124	15.648	124	15.7456	124	15.9305
125	15.6476	125	15.7446	125	15.9291
126	15.6472	126	15.7439	126	15.9277
127	15.6467	127	15.743	127	15.9264
128	15.6461	128	15.7423	128	15.9253
129	15.6457	129	15.7416	129	15.9244
130	15.6452	130	15.7404	130	15.9232
131	15.645	131	15.74	131	15.9219
132	15.6443	132	15.7394	132	15.9206
133	15.6438	133	15.7386	133	15.9194
134	15.6435	134	15.7378	134	15.9181
135	15.6433	135	15.737	135	15.9171
136	15.6424	136	15.7365	136	15.916
137	15.642	137	15.7356	137	15.9148
138	15.6414	138	15.7345	138	15.9134
139	15.6413	139	15.7341	139	15.9124
140	15.6406	140	15.7325	140	15.9117
141	15.6403	141	15.7327	141	15.9101
142	15.6398	142	15.7319	142	15.9088
143	15.6396	143	15.7308	143	15.9081
144	15.639	144	15.7302	144	15.9067
145	15.6385	145	15.7296	145	15.9053
146	15.6381	146	15.7286	146	15.9042
147	15.6377	147	15.7279	147	15.9035
148	15.6376	148	15.7272	148	15.9019
149	15.6372	149	15.7262	149	15.9011
150	15.6363	150	15.7257	150	15.9
151	15.6362	151	15.7253	151	15.8992
152	15.6356	152	15.724	152	15.8985
153	15.6351	153	15.7232	153	15.8972
154	15.6348	154	15.7229	154	15.896
155	15.6345	155	15.7223	155	15.8947
156	15.6339	156	15.7217	156	15.8938
157	15.6331	157	15.7208	157	15.8928
158	15.6329	158	15.7201	158	15.8912
159	15.6328	159	15.7192	159	15.8908
160	15.6321	160	15.7187	160	15.8893
161	15.6321	161	15.7178	161	15.8882
162	15.631	162	15.7173	162	15.8868
163	15.6311	163	15.7168	163	15.8863
164	15.6306	164	15.7158	164	15.885
165	15.6297	165	15.7153	165	15.8835
166	15.6297	166	15.7148	166	15.8829
167	15.629	167	15.714	167	15.8815
168	15.629	168	15.7133	168	15.881
169	15.6284	169	15.7125	169	15.8799
170	15.6282	170	15.7118	170	15.8787
171	15.6278	171	15.7109	171	15.8774
172	15.6273	172	15.7105	172	15.8765
173	15.6272	173	15.7098	173	15.8753
174	15.6262	174	15.7091	174	15.8741
175	15.6263	175	15.708	175	15.8733
176	15.6251	176	15.7072	176	15.8728
177	15.6248	177	15.7069	177	15.8715
178	15.6248	178	15.7058	178	15.8706
179	15.6244	179	15.7053	179	15.8692
180	15.624	180	15.7045	180	15.8685
181	15.6235	181	15.7041	181	15.8673
182	15.6229	182	15.7037	182	15.8668
183	15.6226	183	15.7029	183	15.8655
184	15.6233	184	15.7021	184	15.8646
185	15.6218	185	15.7012	185	15.8635
186	15.6218	186	15.7007	186	15.8625
187	15.6212	187	15.7	187	15.8613
188	15.6205	188	15.6994	188	15.8606
189	15.6204	189	15.699	189	15.8595
190	15.6204	190	15.698	190	15.8584
191	15.6197	191	15.6974	191	15.8574
192	15.6192	192	15.6968	192	15.8566
193	15.6188	193	15.6961	193	15.8554
194	15.6185	194	15.6956	194	15.8543
195	15.6181	195	15.6946	195	15.8535
196	15.6178	196	15.6942	196	15.8523
197	15.6177	197	15.6938	197	15.8516
198	15.6173	198	15.6929	198	15.8504
199	15.6167	199	15.6926	199	15.8497
200	15.6166	200	15.6921	200	15.8486
201	15.6161	201	15.6917	201	15.8475
202	15.6156	202	15.6908	202	15.8466
203	15.6152	203	15.6903	203	15.8455
204	15.615	204	15.6898	204	15.8447
205	15.6146	205	15.6892	205	15.8437
206	15.6142	206	15.6884	206	15.8425
207	15.6136	207	15.688	207	15.8414
208	15.6137	208	15.6872	208	15.841
209	15.6133	209	15.6867	209	15.8398
210	15.6128	210	15.6864	210	15.8386
211	15.6126	211	15.6854	211	15.8382
212	15.612	212	15.6851	212	15.8378
213	15.6117	213	15.6842	213	15.8362
214	15.6113	214	15.6836	214	15.8353
215	15.6109	215	15.6832	215	15.8348
216	15.6105	216	15.6824	216	15.8333
217	15.6103	217	15.682	217	15.8327
218	15.6099	218	15.6813	218	15.832
219	15.6096	219	15.6806	219	15.8308
220	15.6096	220	15.6799	220	15.8299
221	15.6091	221	15.6796	221	15.8287
222	15.6087	222	15.6791	222	15.8281
223	15.6084	223	15.6785	223	15.827
224	15.608	224	15.6783	224	15.8264
225	15.6078	225	15.6772	225	15.8255
226	15.6074	226	15.677	226	15.8245
227	15.6069	227	15.6761	227	15.8235
228	15.6066	228	15.6755	228	15.8226
229	15.6064	229	15.6747	229	15.8217
230	15.6052	230	15.6746	230	15.8207
231	15.6059	231	15.6742	231	15.8202
232	15.605	232	15.6733	232	15.819
233	15.6049	233	15.6726	233	15.8185
234	15.6045	234	15.6725	234	15.8173
235	15.6042	235	15.6708	235	15.8162
236	15.6032	236	15.669	236	15.8126
237	15.6022	237	15.6684	237	15.8113
238	15.6018	238	15.6677	238	15.8108
239	15.6013	239	15.6677	239	15.8106
240	15.6017	240	15.6678	240	15.8102
241	15.6017	241	15.6682	241	15.8103
242	15.6019	242	15.668	242	15.8103
243	15.6019	243	15.6684	243	15.8108
244	15.6016	244	15.6681	244	15.8113
245	15.602	245	15.6683	245	15.8112
246	15.6021	246	15.6689	246	15.8114
247	15.6021	247	15.6686	247	15.8115
248	15.602	248	15.6688	248	15.8118
249	15.6022	249	15.6689	249	15.8122
250	15.6023	250	15.6687	250	15.8121
251	15.6019	251	15.6686	251	15.8124
252	15.6021	252	15.6688	252	15.8117
253	15.602	253	15.6688	253	15.8117
254	15.6024	254	15.6691	254	15.8123
255	15.6024	255	15.669	255	15.8119
256	15.6023	256	15.6685	256	15.8117
257	15.6022	257	15.669	257	15.8118
258	15.602	258	15.6687	258	15.8115
259	15.6021	259	15.6686	259	15.8117
260	15.602	260	15.6685	260	15.8117
261	15.6025	261	15.6685	261	15.8116
262	15.602	262	15.6688	262	15.8118
263	15.6023	263	15.6688	263	15.8114
264	15.6021	264	15.6687	264	15.8117
265	15.6022	265	15.6689	265	15.8122
266	15.6021	266	15.6688	266	15.8113
267	15.6021	267	15.6685	267	15.8115
268	15.6022	268	15.6688	268	15.8118
269	15.6021	269	15.6686	269	15.8117
270	15.6021	270	15.6685	270	15.8119
271	15.6021	271	15.6689	271	15.8115
272	15.6022	272	15.6687	272	15.812
273	15.602	273	15.6687	273	15.8119
274	15.6027	274	15.6686	274	15.8115
275	15.602	275	15.6687	275	15.8116
276	15.6021	276	15.6685	276	15.8113
277	15.6021	277	15.6688	277	15.8115
278	15.602	278	15.6686	278	15.8113
279	15.6018	279	15.6688	279	15.8116
280	15.6022	280	15.6683	280	15.8115
281	15.6021	281	15.6685	281	15.8118
282	15.6019	282	15.6689	282	15.8117
283	15.6021	283	15.6686	283	15.812
284	15.602	284	15.6685	284	15.8121
285	15.6021	285	15.6688	285	15.8117
286	15.6023	286	15.6687	286	15.8118
287	15.602	287	15.6685	287	15.8118
288	15.6022	288	15.6686	288	15.8116
289	15.6021	289	15.6688	289	15.8114
290	15.6022	290	15.6689	290	15.8117
291	15.6021	291	15.6686	291	15.8117
292	15.6018	292	15.6688	292	15.8118
293	15.6022	293	15.6687	293	15.8115
294	15.602	294	15.6687	294	15.8115
295	15.6021	295	15.6689	295	15.8117
296	15.6021	296	15.6686	296	15.8116
297	15.6018	297	15.6688	297	15.8119
298	15.6021	298	15.6686	298	15.8118
299	15.602	299	15.6687	299	15.8116
300	15.6018	300	15.6688	300	15.8118
301	15.602	301	15.6686	301	15.8116
302	15.6019	302	15.6683	302	15.8115
303	15.602	303	15.6687	303	15.812
304	15.6023	304	15.6689	304	15.8118
305	15.6019	305	15.6687	305	15.8118
306	15.6021	306	15.669	306	15.8119
307	15.6022	307	15.6686	307	15.8119
308	15.6022	308	15.6686	308	15.8118
309	15.6024	309	15.6685	309	15.8116
310	15.6018	310	15.6686	310	15.8118
311	15.6021	311	15.6687	311	15.8118
312	15.6021	312	15.6689	312	15.8117
313	15.6022	313	15.669	313	15.8112
314	15.602	314	15.6687	314	15.8118
315	15.6021	315	15.6689	315	15.8119
316	15.602	316	15.6688	316	15.8114
317	15.6019	317	15.6684	317	15.8119
318	15.6022	318	15.6687	318	15.8115
319	15.6024	319	15.6685	319	15.8117
320	15.6023	320	15.6687	320	15.8117
321	15.6019	321	15.6688	321	15.8118
322	15.6021	322	15.6684	322	15.8117
323	15.6022	323	15.6687	323	15.8115
324	15.6023	324	15.6685	324	15.8118
325	15.6019	325	15.6687	325	15.8117
326	15.602	326	15.6685	326	15.8116
327	15.6024	327	15.6686	327	15.8119
328	15.6025	328	15.6691	328	15.8126
329	15.6027	329	15.6699	329	15.8131
330	15.6031	330	15.6701	330	15.814
331	15.603	331	15.6709	331	15.8151
332	15.6036	332	15.6713	332	15.8163
333	15.6035	333	15.6722	333	15.8169
334	15.604	334	15.6729	334	15.8184
335	15.6044	335	15.6733	335	15.819
336	15.605	336	15.6743	336	15.8201
337	15.6052	337	15.6743	337	15.8208
338	15.6057	338	15.6746	338	15.8218
339	15.6057	339	15.6752	339	15.8228
340	15.6065	340	15.6764	340	15.8237
341	15.6068	341	15.6769	341	15.8242
342	15.6071	342	15.6777	342	15.8253
343	15.6072	343	15.678	343	15.8259
344	15.6079	344	15.6785	344	15.8269
345	15.6075	345	15.6791	345	15.8277
346	15.6082	346	15.6797	346	15.8292
347	15.6087	347	15.6799	347	15.8297
348	15.6094	348	15.6806	348	15.8306
349	15.6091	349	15.6813	349	15.8316
350	15.6097	350	15.6822	350	15.8325
351	15.6098	351	15.6823	351	15.8333
352	15.6102	352	15.6834	352	15.8342
353	15.611	353	15.6835	353	15.8353
354	15.6111	354	15.6846	354	15.8365
355	15.6115	355	15.6849	355	15.8372
356	15.6123	356	15.6852	356	15.8384
357	15.6121	357	15.6862	357	15.8392
358	15.6126	358	15.6863	358	15.8397
359	15.6126	359	15.6871	359	15.8405
360	15.6132	360	15.6879	360	15.8419
361	15.6137	361	15.6886	361	15.8428
362	15.6143	362	15.689	362	15.8438
363	15.6143	363	15.6896	363	15.8446
364	15.6146	364	15.6899	364	15.8453
365	15.6152	365	15.6911	365	15.8462
366	15.6153	366	15.6913	366	15.8476
367	15.6159	367	15.6915	367	15.8486
368	15.6164	368	15.6924	368	15.8496
369	15.6167	369	15.6934	369	15.8508
370	15.617	370	15.6934	370	15.8513
371	15.6177	371	15.6942	371	15.8522
372	15.6179	372	15.6947	372	15.8535
373	15.6179	373	15.6953	373	15.8546
374	15.6185	374	15.6961	374	15.8555
375	15.6188	375	15.6971	375	15.8559
376	15.6193	376	15.6974	376	15.8572
377	15.6194	377	15.6981	377	15.8581
378	15.62	378	15.6989	378	15.859
379	15.6205	379	15.6994	379	15.8603
380	15.6209	380	15.6999	380	15.8612
381	15.6212	381	15.7012	381	15.8618
382	15.6218	382	15.7012	382	15.8635
383	15.6219	383	15.7021	383	15.8644
384	15.6225	384	15.7025	384	15.8653
385	15.623	385	15.703	385	15.8661
386	15.6232	386	15.7039	386	15.8676
387	15.6236	387	15.7045	387	15.8687
388	15.6241	388	15.7049	388	15.8697
389	15.6242	389	15.7059	389	15.8704
390	15.625	390	15.7064	390	15.8716
391	15.6253	391	15.707	391	15.8726
392	15.6253	392	15.7077	392	15.8735
393	15.6261	393	15.7088	393	15.8746
394	15.627	394	15.7091	394	15.8757
395	15.627	395	15.7099	395	15.8765
396	15.6279	396	15.711	396	15.8778
397	15.628	397	15.7113	397	15.8784
398	15.6283	398	15.7119	398	15.8802
399	15.6288	399	15.7125	399	15.881
400	15.6294	400	15.713	400	15.8817
401	15.6298	401	15.714	401	15.883
402	15.6302	402	15.7147	402	15.8839
403	15.6302	403	15.7152	403	15.885
404	15.6303	404	15.7163	404	15.8865
405	15.6314	405	15.7163	405	15.887
406	15.6316	406	15.717	406	15.8881
407	15.632	407	15.718	407	15.889
408	15.6326	408	15.719	408	15.8906
409	15.633	409	15.7197	409	15.8913
410	15.6333	410	15.7203	410	15.8923
411	15.6336	411	15.7209	411	15.8935
412	15.6345	412	15.7216	412	15.895
413	15.6346	413	15.7222	413	15.8956
414	15.6351	414	15.7231	414	15.8971
415	15.6356	415	15.7237	415	15.8979
416	15.6358	416	15.7244	416	15.8997
417	15.6366	417	15.7252	417	15.9003
418	15.6368	418	15.726	418	15.9018
419	15.6371	419	15.7266	419	15.9027
420	15.6375	420	15.7273	420	15.9036
421	15.6379	421	15.7286	421	15.9049
422	15.6387	422	15.729	422	15.906
423	15.639	423	15.7295	423	15.9069
424	15.6391	424	15.7307	424	15.9085
425	15.6398	425	15.7314	425	15.9095
426	15.6406	426	15.7318	426	15.9103
427	15.6407	427	15.7328	427	15.9118
428	15.6412	428	15.7332	428	15.9129
429	15.6419	429	15.7341	429	15.9139
430	15.6424	430	15.7346	430	15.9151
431	15.6426	431	15.7357	431	15.9157
432	15.6433	432	15.7364	432	15.9172
433	15.6439	433	15.7373	433	15.9184
434	15.6439	434	15.7381	434	15.9198
435	15.6443	435	15.7388	435	15.9207
436	15.645	436	15.7394	436	15.9219
437	15.6453	437	15.74	437	15.9232
438	15.646	438	15.7412	438	15.9241
439	15.6463	439	15.7423	439	15.9254
440	15.6469	440	15.7427	440	15.9264
441	15.6473	441	15.7436	441	15.9281
442	15.6478	442	15.7444	442	15.9286
443	15.6483	443	15.745	443	15.9304
444	15.649	444	15.7459	444	15.9314
445	15.6493	445	15.7469	445	15.9324
446	15.6495	446	15.7476	446	15.9339
447	15.65	447	15.7483	447	15.9348
448	15.6504	448	15.7494	448	15.9365
449	15.6514	449	15.75	449	15.9375
450	15.6516	450	15.7506	450	15.9389
451	15.6521	451	15.7516	451	15.9399
452	15.6527	452	15.7523	452	15.9411
453	15.6529	453	15.753	453	15.9426
454	15.6538	454	15.7542	454	15.944
455	15.6542	455	15.755	455	15.9451
456	15.654	456	15.7552	456	15.9462
457	15.6546	457	15.7564	457	15.9477
458	15.6554	458	15.7575	458	15.9489
459	15.6559	459	15.7578	459	15.9502
460	15.6562	460	15.7593	460	15.9508
461	15.6565	461	15.76	461	15.9524
462	15.6567	462	15.7607	462	15.9532
463	15.6575	463	15.7615	463	15.9549
464	15.6584	464	15.7626	464	15.956
465	15.6588	465	15.7633	465	15.9573
466	15.6593	466	15.7641	466	15.9588
467	15.6594	467	15.7651	467	15.9599
468	15.6602	468	15.7659	468	15.9612
469	15.6607	469	15.767	469	15.9623
470	15.6612	470	15.768	470	15.9635
471	15.662	471	15.7687	471	15.9647
472	15.6625	472	15.7697	472	15.9659
473	15.6627	473	15.7704	473	15.9673
474	15.6637	474	15.7711	474	15.9688
475	15.6639	475	15.7724	475	15.97
476	15.6643	476	15.7733	476	15.971
477	15.665	477	15.7742	477	15.9725
478	15.6655	478	15.7751	478	15.974
479	15.6661	479	15.7763	479	15.9751
480	15.6666	480	15.7764	480	15.9768
481	15.6672	481	15.7778	481	15.9777
482	15.6678	482	15.779	482	15.9796
483	15.6682	483	15.7799	483	15.9807
484	15.6687	484	15.7807	484	15.9825
485	15.6693	485	15.7817	485	15.9833
486	15.6699	486	15.7829	486	15.9848
487	15.6705	487	15.7838	487	15.9859
488	15.6711	488	15.7845	488	15.9873
489	15.6718	489	15.7853	489	15.9889
490	15.6719	490	15.7857	490	15.9898
491	15.6722	491	15.7871	491	15.9915
492	15.673	492	15.788	492	15.993
493	15.6738	493	15.789	493	15.9944
494	15.6742	494	15.7903	494	15.996
495	15.6751	495	15.7913	495	15.9974
496	15.6756	496	15.7916	496	15.9985
497	15.6761	497	15.7929	497	16.0002
498	15.6769	498	15.7941	498	16.0017
499	15.6773	499	15.7948	499	16.0028
500	15.6779	500	15.7963	500	16.0042
501	15.6785	501	15.797	501	16.0053
502	15.679	502	15.7982	502	16.0071
503	15.6798	503	15.7991	503	16.0084
504	15.68	504	15.8	504	16.0096
505	15.6811	505	15.8013	505	16.0111
506	15.6815	506	15.8023	506	16.0124
507	15.6819	507	15.8032	507	16.0137
508	15.6827	508	15.8041	508	16.0155
509	15.6833	509	15.8054	509	16.0169
510	15.6841	510	15.8061	510	16.0186
511	15.6846	511	15.8075	511	16.0198
512	15.6853	512	15.8086	512	16.0212
513	15.686	513	15.8096	513	16.0228
514	15.6862	514	15.8106	514	16.0242
515	15.6868	515	15.8117	515	16.0256
516	15.6877	516	15.8124	516	16.0272
517	15.6886	517	15.8135	517	16.0286
518	15.6894	518	15.8145	518	16.0303
519	15.6897	519	15.8155	519	16.0318
520	15.6907	520	15.8165	520	16.0332
521	15.691	521	15.8176	521	16.0346
522	15.6919	522	15.8189	522	16.0366
523	15.6923	523	15.8199	523	16.0381
524	15.693	524	15.8212	524	16.0394
525	15.6937	525	15.8222	525	16.0411
526	15.694	526	15.8231	526	16.0427
527	15.6947	527	15.8242	527	16.0437
528	15.6957	528	15.8257	528	16.0451
529	15.6957	529	15.8271	529	16.0471
530	15.697	530	15.8278	530	16.0487
531	15.6975	531	15.8292	531	16.0496
532	15.698	532	15.83	532	16.0515
533	15.699	533	15.8313	533	16.0531
534	15.6996	534	15.8321	534	16.0547
535	15.7006	535	15.8338	535	16.0561
536	15.7006	536	15.8348	536	16.0575
537	15.7017	537	15.8359	537	16.0593
538	15.7023	538	15.8368	538	16.0608
539	15.7029	539	15.8383	539	16.0624
540	15.7037	540	15.8396	540	16.0641
541	15.7044	541	15.8404	541	16.0659
542	15.7046	542	15.8418	542	16.0674
543	15.7055	543	15.843	543	16.0686
544	15.7065	544	15.8446	544	16.0704
545	15.7073	545	15.8453	545	16.0722
546	15.708	546	15.8463	546	16.0734
547	15.7089	547	15.8477	547	16.0753
548	15.7094	548	15.8489	548	16.0772
549	15.7102	549	15.8498	549	16.0783
550	15.7107	550	15.851	550	16.0803
551	15.7114	551	15.8526	551	16.0819
552	15.7122	552	15.8538	552	16.0829
553	15.7132	553	15.855	553	16.0848
554	15.7138	554	15.856	554	16.0864
555	15.7145	555	15.8575	555	16.0886
556	15.7151	556	15.8588	556	16.0902
557	15.7159	557	15.8606	557	16.0918
558	15.7164	558	15.8612	558	16.0933
559	15.7176	559	15.8624	559	16.0954
560	15.7182	560	15.864	560	16.0969
561	15.7188	561	15.8652	561	16.0987
562	15.7197	562	15.8662	562	16.1
563	15.7205	563	15.8686	563	16.1016
564	15.7215	564	15.8725	564	16.1064
565	15.7238	565	15.8736	565	16.109
566	15.725	566	15.8737	566	16.1092
567	15.7243	567	15.8736	567	16.1094
568	15.7244	568	15.8728	568	16.1086
569	15.7242	569	15.8728	569	16.1082
570	15.7238	570	15.8724	570	16.1076
571	15.7238	571	15.8722	571	16.1071
572	15.7234	572	15.8723	572	16.1071
573	15.7229	573	15.8721	573	16.1072
574	15.7236	574	15.8719	574	16.1068
575	15.7233	575	15.8719	575	16.1072
576	15.7235	576	15.872	576	16.1075
577	15.7234	577	15.8722	577	16.1071
578	15.7234	578	15.8721	578	16.1072
579	15.724	579	15.8724	579	16.107
580	15.7236	580	15.8722	580	16.1071
581	15.7234	581	15.8724	581	16.1074
582	15.7234	582	15.872	582	16.1071
583	15.7236	583	15.8721	583	16.1073
584	15.7237	584	15.8717	584	16.1074
585	15.7237	585	15.8723	585	16.1072
586	15.7239	586	15.8723	586	16.1073
587	15.7237	587	15.8718	587	16.1074
588	15.7235	588	15.872	588	16.1075
589	15.7236	589	15.872	589	16.1072
590	15.7233	590	15.8719	590	16.1074
591	15.7234	591	15.8721	591	16.1073
592	15.7235	592	15.8722	592	16.1076
593	15.7239	593	15.8724	593	16.1076
594	15.7239	594	15.8724	594	16.1075
595	15.7237	595	15.8721	595	16.1073
596	15.7232	596	15.872	596	16.1075
597	15.7234	597	15.8721	597	16.1071
598	15.7236	598	15.8723	598	16.1077
599	15.7237	599	15.8721	599	16.1073
600	15.7237	600	15.8723	600	16.107
601	15.7234	601	15.8723	601	16.1071
602	15.7238	602	15.8721	602	16.1075
603	15.7236	603	15.8719	603	16.1075
604	15.7237	604	15.8722	604	16.1078
605	15.7237	605	15.8716	605	16.1071
606	15.7236	606	15.8713	606	16.1072
607	15.7237	607	15.8717	607	16.1074
608	15.7238	608	15.8717	608	16.1076
609	15.7238	609	15.8718	609	16.1073
610	15.7232	610	15.8714	610	16.1078
611	15.7238	611	15.8715	611	16.1074
612	15.7237	612	15.8718	612	16.1072
613	15.7234	613	15.8715	613	16.1074
614	15.7237	614	15.8716	614	16.1074
615	15.7234	615	15.8714	615	16.1071
616	15.7238	616	15.8716	616	16.1072
617	15.7232	617	15.8715	617	16.1072
618	15.7235	618	15.8716	618	16.1075
619	15.7235	619	15.8715	619	16.1075
620	15.7238	620	15.8718	620	16.1073
621	15.7234	621	15.8719	621	16.1072
622	15.7232	622	15.8712	622	16.1074
623	15.7234	623	15.8717	623	16.107
624	15.7235	624	15.8718	624	16.1075
625	15.7235	625	15.8717	625	16.1071
626	15.7235	626	15.8713	626	16.1069
627	15.7237	627	15.8721	627	16.1073
628	15.7239	628	15.8716	628	16.1071
629	15.7233	629	15.8716	629	16.1075
630	15.7235	630	15.8719	630	16.1073
631	15.7236	631	15.8716	631	16.1073
632	15.7236	632	15.8718	632	16.1073
633	15.7235	633	15.8717	633	16.1071
634	15.7237	634	15.8717	634	16.1072
635	15.7238	635	15.8717	635	16.1075
636	15.7236	636	15.8715	636	16.1074
637	15.724	637	15.8718	637	16.1074
638	15.7238	638	15.8714	638	16.1072
639	15.7236	639	15.8715	639	16.1076
640	15.724	640	15.8713	640	16.1076
641	15.7236	641	15.872	641	16.1074
642	15.7242	642	15.8718	642	16.1074
643	15.7239	643	15.8718	643	16.1072
644	15.7238	644	15.8718	644	16.1073
645	15.724	645	15.8713	645	16.1073
646	15.7239	646	15.8716	646	16.1072
647	15.724	647	15.8714	647	16.1069
648	15.724	648	15.8716	648	16.1071
649	15.7234	649	15.8716	649	16.1071
650	15.7237	650	15.8718	650	16.1072
651	15.7241	651	15.8717	651	16.1074
652	15.7238	652	15.8718	652	16.107
653	15.7243	653	15.8716	653	16.1071
654	15.7241	654	15.8716	654	16.1071
655	15.7241	655	15.8712	655	16.1071
656	15.7236	656	15.8699	656	16.1053
657	15.7226	657	15.8681	657	16.1041
658	15.722	658	15.867	658	16.102
659	15.7212	659	15.8657	659	16.1
660	15.7202	660	15.8643	660	16.0977
661	15.7187	661	15.863	661	16.0962
662	15.7186	662	15.8616	662	16.0943
663	15.7174	663	15.8605	663	16.0926
664	15.7169	664	15.8591	664	16.0905
665	15.7158	665	15.8579	665	16.0893
666	15.7154	666	15.8566	666	16.0878
667	15.7143	667	15.8554	667	16.0858
668	15.7138	668	15.8538	668	16.0841
669	15.7135	669	15.853	669	16.0827
670	15.7126	670	15.8516	670	16.0806
671	15.7116	671	15.8502	671	16.0795
672	15.7109	672	15.849	672	16.0779
673	15.7103	673	15.8483	673	16.0761
674	15.7094	674	15.8465	674	16.0748
675	15.7087	675	15.8457	675	16.0725
676	15.7083	676	15.8443	676	16.0712
677	15.7074	677	15.8431	677	16.0694
678	15.7069	678	15.8419	678	16.068
679	15.7058	679	15.8408	679	16.0664
680	15.7052	680	15.8398	680	16.0645
681	15.7052	681	15.8384	681	16.0631
682	15.7039	682	15.8375	682	16.0621
683	15.7034	683	15.8358	683	16.0606
684	15.7026	684	15.8346	684	16.0589
685	15.7016	685	15.8341	685	16.0573
686	15.7012	686	15.833	686	16.0556
687	15.7005	687	15.8316	687	16.0541
688	15.6997	688	15.8306	688	16.0531
689	15.6993	689	15.8294	689	16.0511
690	15.6985	690	15.8282	690	16.0494
691	15.6976	691	15.827	691	16.048
692	15.6973	692	15.8259	692	16.0461
693	15.6966	693	15.825	693	16.0446
694	15.6961	694	15.8239	694	16.0432
695	15.6953	695	15.8225	695	16.0418
696	15.6944	696	15.8215	696	16.04
697	15.6937	697	15.8201	697	16.0385
698	15.6931	698	15.8192	698	16.037
699	15.6928	699	15.8182	699	16.0355
700	15.6917	700	15.8171	700	16.0341
701	15.6915	701	15.816	701	16.0327
702	15.6902	702	15.8149	702	16.0306
703	15.6896	703	15.8136	703	16.0294
704	15.6888	704	15.8126	704	16.0282
705	15.6882	705	15.8115	705	16.0262
706	15.6877	706	15.8104	706	16.0253
707	15.6871	707	15.8099	707	16.0234
708	15.6864	708	15.8084	708	16.022
709	15.6857	709	15.8075	709	16.0206
710	15.6851	710	15.8069	710	16.0191
711	15.6845	711	15.8056	711	16.0175
712	15.6839	712	15.8049	712	16.0163
713	15.6837	713	15.8032	713	16.0151
714	15.683	714	15.8027	714	16.0139
715	15.6821	715	15.8016	715	16.0123
716	15.6816	716	15.8002	716	16.0104
717	15.6812	717	15.7994	717	16.0094
718	15.6802	718	15.7984	718	16.0079
719	15.6797	719	15.7973	719	16.0064
720	15.6793	720	15.7965	720	16.0051
721	15.6789	721	15.7951	721	16.0039
722	15.6779	722	15.7943	722	16.0022
723	15.6776	723	15.7934	723	16.001
724	15.6769	724	15.7923	724	15.9994
725	15.6762	725	15.7914	725	15.9978
726	15.6757	726	15.7908	726	15.9965
727	15.6749	727	15.7894	727	15.995
728	15.6747	728	15.7887	728	15.9938
729	15.674	729	15.7877	729	15.9927
730	15.6733	730	15.7869	730	15.9908
731	15.6727	731	15.7858	731	15.9898
732	15.6723	732	15.7851	732	15.9884
733	15.6718	733	15.7839	733	15.9871
734	15.6709	734	15.783	734	15.9856
735	15.6704	735	15.7817	735	15.9842
736	15.6703	736	15.7812	736	15.9829
737	15.6693	737	15.7803	737	15.9818
738	15.6684	738	15.7789	738	15.9799
739	15.6682	739	15.7781	739	15.9785
740	15.6678	740	15.7774	740	15.9774
741	15.6675	741	15.777	741	15.9761
742	15.6665	742	15.7752	742	15.9745
743	15.6665	743	15.7751	743	15.9735
744	15.6656	744	15.7737	744	15.9724
745	15.6649	745	15.7731	745	15.9711
746	15.6645	746	15.7721	746	15.9697
747	15.6639	747	15.7713	747	15.9685
748	15.6632	748	15.7702	748	15.9673
749	15.663	749	15.7694	749	15.966
750	15.6625	750	15.7688	750	15.9651
751	15.6617	751	15.7676	751	15.9633
752	15.6614	752	15.7667	752	15.9622
753	15.6604	753	15.7659	753	15.9609
754	15.6606	754	15.765	754	15.9592
755	15.6599	755	15.764	755	15.9578
756	15.6594	756	15.7633	756	15.9571
757	15.6592	757	15.7623	757	15.9555
758	15.6581	758	15.7616	758	15.9541
759	15.6578	759	15.7607	759	15.9526
760	15.6571	760	15.7597	760	15.9516
761	15.6566	761	15.7586	761	15.9506
762	15.6561	762	15.7582	762	15.9492
763	15.656	763	15.757	763	15.9481
764	15.6554	764	15.7563	764	15.947
765	15.6546	765	15.7556	765	15.9456
766	15.6544	766	15.7546	766	15.9442
767	15.654	767	15.7535	767	15.9431
768	15.6533	768	15.753	768	15.9414
769	15.6527	769	15.7522	769	15.9401
770	15.652	770	15.7513	770	15.9392
771	15.6518	771	15.7503	771	15.9378
772	15.6516	772	15.7497	772	15.9366
773	15.6506	773	15.749	773	15.9351
774	15.6502	774	15.7483	774	15.9342
775	15.6496	775	15.7474	775	15.9335
776	15.6493	776	15.7466	776	15.9316
777	15.6489	777	15.7457	777	15.9309
778	15.6483	778	15.7447	778	15.9294
779	15.6479	779	15.744	779	15.9283
780	15.6475	780	15.7433	780	15.9273
781	15.6471	781	15.7426	781	15.926
782	15.6464	782	15.7418	782	15.9246
783	15.6461	783	15.7409	783	15.9238
784	15.6454	784	15.74	784	15.9228
785	15.6449	785	15.7398	785	15.9219
786	15.6448	786	15.7385	786	15.92
787	15.6439	787	15.7376	787	15.9188
788	15.6437	788	15.7371	788	15.9177
789	15.6433	789	15.7363	789	15.9167
790	15.6428	790	15.7355	790	15.9157
791	15.6423	791	15.7343	791	15.9141
792	15.6419	792	15.7337	792	15.9132
793	15.6414	793	15.7332	793	15.9121
794	15.6411	794	15.7323	794	15.9108
795	15.6405	795	15.7315	795	15.91
796	15.6401	796	15.7307	796	15.9086
797	15.6398	797	15.7298	797	15.9079
798	15.6393	798	15.7293	798	15.9064
799	15.6388	799	15.7281	799	15.905
800	15.6383	800	15.7278	800	15.9036
801	15.6377	801	15.727	801	15.903
802	15.6375	802	15.7264	802	15.9019
803	15.6371	803	15.7256	803	15.901
804	15.6367	804	15.725	804	15.8992
805	15.636	805	15.7242	805	15.8987
806	15.6355	806	15.7234	806	15.897
807	15.6355	807	15.7228	807	15.896
808	15.6349	808	15.7219	808	15.8949
809	15.6343	809	15.7216	809	15.8936
810	15.6337	810	15.7208	810	15.8925
811	15.6335	811	15.7195	811	15.8918
812	15.633	812	15.7193	812	15.891
813	15.6326	813	15.7182	813	15.8896
814	15.6322	814	15.7176	814	15.8883
815	15.6316	815	15.717	815	15.888
816	15.6313	816	15.7166	816	15.8866
817	15.6309	817	15.7152	817	15.8858
818	15.6306	818	15.715	818	15.8848
819	15.6305	819	15.7144	819	15.8833
820	15.6295	820	15.7132	820	15.8824
821	15.6295	821	15.7127	821	15.8813
822	15.6296	822	15.7122	822	15.8803
823	15.6283	823	15.7113	823	15.8795
824	15.6281	824	15.7108	824	15.8778
825	15.6274	825	15.7101	825	15.8771
826	15.627	826	15.7093	826	15.876
827	15.6265	827	15.7087	827	15.875
828	15.627	828	15.7081	828	15.8742
829	15.6259	829	15.7075	829	15.8728
830	15.6254	830	15.7067	830	15.8717
831	15.625	831	15.7061	831	15.8709
832	15.6247	832	15.7057	832	15.8698
833	15.6239	833	15.7048	833	15.8689
834	15.6242	834	15.7041	834	15.8678
835	15.6233	835	15.7039	835	15.8668
836	15.6228	836	15.7027	836	15.8656
837	15.6229	837	15.7019	837	15.8645
838	15.6224	838	15.7019	838	15.8635
839	15.6221	839	15.7014	839	15.8627
840	15.6217	840	15.7002	840	15.8622
841	15.6214	841	15.7001	841	15.8608
842	15.6211	842	15.6989	842	15.8599
843	15.6207	843	15.6984	843	15.8588
844	15.6202	844	15.6975	844	15.8579
845	15.6196	845	15.697	845	15.8568
846	15.619	846	15.6965	846	15.856
847	15.6191	847	15.6959	847	15.8552
848	15.6185	848	15.6956	848	15.8535
849	15.6185	849	15.6948	849	15.8527
850	15.6178	850	15.6936	850	15.8519
851	15.6172	851	15.6934	851	15.8515
852	15.6172	852	15.6927	852	15.8502
853	15.6166	853	15.6919	853	15.8489
854	15.616	854	15.6917	854	15.848
855	15.616	855	15.691	855	15.8473
856	15.6153	856	15.6907	856	15.8462
857	15.6153	857	15.6898	857	15.8451
858	15.6149	858	15.6889	858	15.8442
859	15.6145	859	15.6883	859	15.8434
860	15.6143	860	15.6879	860	15.8421
861	15.6139	861	15.6868	861	15.8411
862	15.6135	862	15.687	862	15.8406
863	15.6133	863	15.686	863	15.8393
864	15.6126	864	15.6853	864	15.8385
865	15.6121	865	15.6849	865	15.8377
866	15.6119	866	15.6842	866	15.8367
867	15.6116	867	15.684	867	15.8364
868	15.6109	868	15.6831	868	15.8348
869	15.6108	869	15.6823	869	15.8337
870	15.6103	870	15.6817	870	15.8334
871	15.6099	871	15.6813	871	15.8323
872	15.61	872	15.6808	872	15.831
873	15.6095	873	15.6802	873	15.8306
874	15.609	874	15.6794	874	15.8293
875	15.6085	875	15.6792	875	15.8285
876	15.6082	876	15.6788	876	15.8278
877	15.6081	877	15.678	877	15.8265
878	15.608	878	15.6775	878	15.8258
879	15.6075	879	15.6768	879	15.8245
880	15.607	880	15.6763	880	15.8238
881	15.6068	881	15.6756	881	15.8226
882	15.6064	882	15.6751	882	15.822
883	15.6059	883	15.6748	883	15.8216
884	15.6054	884	15.674	884	15.8204
885	15.6052	885	15.6735	885	15.8196
886	15.6051	886	15.673	886	15.8188
887	15.6049	887	15.6724	887	15.8176
888	15.6041	888	15.672	888	15.817
889	15.6041	889	15.6709	889	15.8143
890	15.6028	890	15.669	890	15.8121
891	15.6021	891	15.6683	891	15.8112
892	15.6022	892	15.6679	892	15.8104
893	15.6019	893	15.6678	893	15.8102
894	15.6015	894	15.6677	894	15.8104
895	15.6019	895	15.6679	895	15.8103
896	15.6018	896	15.6679	896	15.8105
897	15.6022	897	15.668	897	15.8112
898	15.602	898	15.6682	898	15.8113
899	15.6021	899	15.6684	899	15.8114
900	15.6021	900	15.6685	900	15.8115
901	15.6024	901	15.6679	901	15.8116
902	15.6022	902	15.6687	902	15.8113
903	15.6022	903	15.6688	903	15.8117
904	15.6025	904	15.6682	904	15.8112
905	15.6024	905	15.6684	905	15.8116
906	15.6025	906	15.6687	906	15.8117
907	15.6026	907	15.6687	907	15.8117
908	15.6022	908	15.6689	908	15.8121
909	15.6027	909	15.6686	909	15.8114
910	15.6021	910	15.6688	910	15.8117
911	15.602	911	15.6685	911	15.8113
912	15.6023	912	15.6686	912	15.8114
913	15.602	913	15.6685	913	15.8118
914	15.6024	914	15.6689	914	15.812
915	15.602	915	15.6686	915	15.8117
916	15.6021	916	15.6683	916	15.8118
917	15.6022	917	15.6689	917	15.8116
918	15.6027	918	15.6687	918	15.8118
919	15.6024	919	15.6686	919	15.8121
920	15.6021	920	15.669	920	15.8115
921	15.6024	921	15.6685	921	15.8116
922	15.6022	922	15.669	922	15.8115
923	15.6023	923	15.6687	923	15.8113
924	15.6024	924	15.6685	924	15.8116
925	15.602	925	15.6685	925	15.8117
926	15.6024	926	15.6682	926	15.8114
927	15.6023	927	15.6687	927	15.8118
928	15.6023	928	15.6685	928	15.8118
929	15.6022	929	15.6689	929	15.8117
930	15.6023	930	15.6686	930	15.8116
931	15.6021	931	15.6688	931	15.8114
932	15.6022	932	15.6689	932	15.8118
933	15.6023	933	15.6684	933	15.8116
934	15.6023	934	15.6686	934	15.8115
935	15.6023	935	15.6687	935	15.8117
936	15.6023	936	15.6686	936	15.8118
937	15.6023	937	15.6687	937	15.8115
938	15.602	938	15.6686	938	15.8118
939	15.6022	939	15.6685	939	15.8114
940	15.6025	940	15.669	940	15.8116
941	15.6025	941	15.6684	941	15.8118
942	15.6021	942	15.6689	942	15.8117
943	15.6021	943	15.6684	943	15.8119
944	15.6022	944	15.6686	944	15.8117
945	15.6026	945	15.6686	945	15.8117
946	15.6024	946	15.6685	946	15.8118
947	15.6022	947	15.6687	947	15.8119
948	15.6023	948	15.6689	948	15.8117
949	15.6018	949	15.6688	949	15.8115
950	15.602	950	15.6688	950	15.8112
951	15.6021	951	15.6686	951	15.8118
952	15.6022	952	15.6685	952	15.8117
953	15.6024	953	15.6687	953	15.8116
954	15.6022	954	15.6686	954	15.8118
955	15.6023	955	15.6686	955	15.8121
956	15.6021	956	15.6688	956	15.8116
957	15.6021	957	15.6688	957	15.8116
958	15.6022	958	15.6686	958	15.8117
959	15.6021	959	15.6685	959	15.8116
960	15.6017	960	15.6684	960	15.8116
961	15.6022	961	15.6687	961	15.8117
962	15.6021	962	15.6688	962	15.8122
963	15.6021	963	15.6688	963	15.8117
964	15.6021	964	15.6686	964	15.8117
965	15.6021	965	15.6685	965	15.8115
966	15.602	966	15.6687	966	15.8118
967	15.6019	967	15.6684	967	15.8114
968	15.6021	968	15.6683	968	15.8118
969	15.6022	969	15.6686	969	15.8117
970	15.6019	970	15.6689	970	15.8119
971	15.6023	971	15.6686	971	15.8118
972	15.6022	972	15.6688	972	15.8117
973	15.6023	973	15.6687	973	15.8113
974	15.602	974	15.6686	974	15.8119
975	15.602	975	15.6684	975	15.8115
976	15.6022	976	15.6686	976	15.8118
977	15.6026	977	15.6689	977	15.8118
978	15.6022	978	15.6689	978	15.8119
979	15.6024	979	15.6691	979	15.8122
980	15.6021	980	15.6688	980	15.8119
981	15.6022	981	15.669	981	15.812
982	15.6028	982	15.6698	982	15.8123
983	15.6027	983	15.6698	983	15.8131
984	15.6021	984	15.6701	984	15.8143
985	15.6027	985	15.6712	985	15.815
986	15.6029	986	15.672	986	15.8161
987	15.6036	987	15.6728	987	15.8175
988	15.6039	988	15.6731	988	15.8186
989	15.6041	989	15.6736	989	15.8192
990	15.6047	990	15.6742	990	15.8202
991	15.6051	991	15.6748	991	15.8208
992	15.6054	992	15.6751	992	15.8217
993	15.6057	993	15.676	993	15.8229
994	15.6058	994	15.6766	994	15.8237
995	15.6064	995	15.6772	995	15.8246
996	15.6069	996	15.6774	996	15.8254
997	15.6071	997	15.678	997	15.8267
998	15.6072	998	15.6789	998	15.8273
999	15.608	999	15.6793	999	15.8284
1000	15.6082	1000	15.6801	1000	15.829
1001	15.6081	1001	15.6804	1001	15.8299
1002	15.6086	1002	15.6808	1002	15.8311
1003	15.6091	1003	15.6816	1003	15.832
1004	15.6094	1004	15.6821	1004	15.8328
1005	15.6098	1005	15.6829	1005	15.8337
1006	15.6103	1006	15.6832	1006	15.8343
1007	15.6108	1007	15.6841	1007	15.8353
1008	15.6108	1008	15.6846	1008	15.8366
1009	15.6111	1009	15.6852	1009	15.8372
1010	15.6114	1010	15.6856	1010	15.8381
1011	15.6117	1011	15.6864	1011	15.8392
1012	15.6121	1012	15.6867	1012	15.8406
1013	15.6126	1013	15.6874	1013	15.841
1014	15.6128	1014	15.6881	1014	15.8424
1015	15.6132	1015	15.6886	1015	15.8435
1016	15.6137	1016	15.6893	1016	15.8445
1017	15.6142	1017	15.69	1017	15.8452
1018	15.6143	1018	15.6908	1018	15.8464
1019	15.6148	1019	15.6912	1019	15.847
1020	15.615	1020	15.6918	1020	15.8483
1021	15.6156	1021	15.6925	1021	15.8495
1022	15.6158	1022	15.6928	1022	15.85
1023	15.6161	1023	15.6933	1023	15.8512
1024	15.6168	1024	15.6941	1024	15.8522
1025	15.6173	1025	15.6948	1025	15.853
1026	15.6176	1026	15.6952	1026	15.8543
1027	15.6176	1027	15.6964	1027	15.8549
1028	15.6183	1028	15.6968	1028	15.8558
1029	15.6187	1029	15.6976	1029	15.8566
1030	15.6189	1030	15.6982	1030	15.8576
1031	15.6192	1031	15.6984	1031	15.8589
1032	15.6196	1032	15.6989	1032	15.8596
1033	15.6203	1033	15.6995	1033	15.8611
1034	15.6204	1034	15.7009	1034	15.8617
1035	15.6211	1035	15.701	1035	15.8629
1036	15.6214	1036	15.7016	1036	15.8635
1037	15.6215	1037	15.7021	1037	15.8646
1038	15.6218	1038	15.7028	1038	15.8658
1039	15.622	1039	15.7028	1039	15.8669
1040	15.6227	1040	15.704	1040	15.8679
1041	15.6234	1041	15.7042	1041	15.8691
1042	15.6236	1042	15.7052	1042	15.8697
1043	15.6237	1043	15.706	1043	15.8709
1044	15.6242	1044	15.7067	1044	15.8724
1045	15.6247	1045	15.7074	1045	15.8732
1046	15.6253	1046	15.7083	1046	15.874
1047	15.6255	1047	15.7087	1047	15.8751
1048	15.6257	1048	15.7092	1048	15.8763
1049	15.6263	1049	15.7098	1049	15.8776
1050	15.6265	1050	15.7104	1050	15.8779
1051	15.6271	1051	15.7114	1051	15.8797
1052	15.6273	1052	15.7122	1052	15.8803
1053	15.6279	1053	15.7125	1053	15.8817
1054	15.6283	1054	15.7136	1054	15.8823
1055	15.6287	1055	15.714	1055	15.8833
1056	15.6291	1056	15.7145	1056	15.8848
1057	15.6296	1057	15.7155	1057	15.8851
1058	15.6301	1058	15.7159	1058	15.8866
1059	15.6303	1059	15.717	1059	15.8878
1060	15.6305	1060	15.7174	1060	15.889
1061	15.6314	1061	15.7183	1061	15.8899
1062	15.6316	1062	15.719	1062	15.891
1063	15.6321	1063	15.7198	1063	15.8918
1064	15.6324	1064	15.7207	1064	15.8932
1065	15.6332	1065	15.7209	1065	15.8943
1066	15.6333	1066	15.7217	1066	15.8953
1067	15.6336	1067	15.7227	1067	15.8963
1068	15.6341	1068	15.7233	1068	15.8971
1069	15.6347	1069	15.7236	1069	15.8985
1070	15.6354	1070	15.7243	1070	15.8995
1071	15.6357	1071	15.7255	1071	15.9008
1072	15.6358	1072	15.7262	1072	15.9023
1073	15.6365	1073	15.7266	1073	15.9031
1074	15.6368	1074	15.7278	1074	15.9046
1075	15.6369	1075	15.7284	1075	15.9051
1076	15.6377	1076	15.7288	1076	15.9063
1077	15.6382	1077	15.7296	1077	15.9077
1078	15.6387	1078	15.7309	1078	15.9081
1079	15.6388	1079	15.7312	1079	15.9093
1080	15.6394	1080	15.732	1080	15.9108
1081	15.6398	1081	15.7327	1081	15.9119
1082	15.6402	1082	15.7334	1082	15.9131
1083	15.6405	1083	15.7342	1083	15.9146
1084	15.6411	1084	15.7352	1084	15.9154
1085	15.6416	1085	15.7357	1085	15.9158
1086	15.642	1086	15.7365	1086	15.9174
1087	15.6428	1087	15.7375	1087	15.9186
1088	15.643	1088	15.7382	1088	15.9196
1089	15.6434	1089	15.7388	1089	15.921
1090	15.6442	1090	15.7397	1090	15.9221
1091	15.6443	1091	15.7408	1091	15.9234
1092	15.6449	1092	15.7414	1092	15.9251
1093	15.6453	1093	15.7417	1093	15.9253
1094	15.6457	1094	15.7427	1094	15.927
1095	15.6463	1095	15.7433	1095	15.9281
1096	15.6468	1096	15.7444	1096	15.9295
1097	15.6473	1097	15.7451	1097	15.9304
1098	15.6476	1098	15.7463	1098	15.9314
1099	15.6482	1099	15.7473	1099	15.9325
1100	15.6488	1100	15.7477	1100	15.9342
1101	15.6492	1101	15.7486	1101	15.9352
1102	15.6497	1102	15.749	1102	15.9367
1103	15.65	1103	15.7501	1103	15.9376
1104	15.6503	1104	15.7512	1104	15.9386
1105	15.6509	1105	15.7517	1105	15.9402
1106	15.6515	1106	15.7529	1106	15.9413
1107	15.652	1107	15.7533	1107	15.9424
1108	15.6524	1108	15.7544	1108	15.9436
1109	15.6531	1109	15.7552	1109	15.945
1110	15.6534	1110	15.756	1110	15.9465
1111	15.654	1111	15.7568	1111	15.9473
1112	15.6547	1112	15.7577	1112	15.9484
1113	15.655	1113	15.7587	1113	15.9498
1114	15.6553	1114	15.7596	1114	15.9512
1115	15.6561	1115	15.7604	1115	15.9524
1116	15.6564	1116	15.7613	1116	15.9534
1117	15.657	1117	15.762	1117	15.955
1118	15.6574	1118	15.7631	1118	15.956
1119	15.6583	1119	15.7642	1119	15.9574
1120	15.6587	1120	15.7646	1120	15.9586
1121	15.659	1121	15.7654	1121	15.9603
1122	15.6593	1122	15.7663	1122	15.9617
1123	15.6604	1123	15.767	1123	15.9628
1124	15.6608	1124	15.7681	1124	15.9636
1125	15.6606	1125	15.7691	1125	15.9653
1126	15.6614	1126	15.7698	1126	15.9664
1127	15.6623	1127	15.7707	1127	15.9679
1128	15.6625	1128	15.7715	1128	15.9689
1129	15.6632	1129	15.7722	1129	15.9705
1130	15.6639	1130	15.7733	1130	15.9718
1131	15.6642	1131	15.7745	1131	15.9733
1132	15.6647	1132	15.775	1132	15.9744
1133	15.6654	1133	15.7765	1133	15.9758
1134	15.6658	1134	15.7772	1134	15.9773
1135	15.6662	1135	15.7782	1135	15.9784
1136	15.6667	1136	15.779	1136	15.9801
1137	15.6674	1137	15.7798	1137	15.9812
1138	15.6681	1138	15.7811	1138	15.9828
1139	15.6683	1139	15.7821	1139	15.9842
1140	15.6691	1140	15.7827	1140	15.9854
1141	15.6696	1141	15.7835	1141	15.9863
1142	15.67	1142	15.7847	1142	15.9878
1143	15.6704	1143	15.7855	1143	15.9889
1144	15.6713	1144	15.7866	1144	15.9903
1145	15.672	1145	15.7877	1145	15.9919
1146	15.6725	1146	15.7885	1146	15.9931
1147	15.673	1147	15.7894	1147	15.9947
1148	15.6735	1148	15.7903	1148	15.9961
1149	15.674	1149	15.7917	1149	15.9972
1150	15.6747	1150	15.7927	1150	15.9985
1151	15.6753	1151	15.7936	1151	16
1152	15.6756	1152	15.7942	1152	16.0016
1153	15.6765	1153	15.7952	1153	16.003
1154	15.6769	1154	15.7966	1154	16.0041
1155	15.6775	1155	15.7972	1155	16.0054
1156	15.6781	1156	15.7981	1156	16.0072
1157	15.6786	1157	15.7989	1157	16.0086
1158	15.6791	1158	15.8001	1158	16.0101
1159	15.6799	1159	15.8013	1159	16.0117
1160	15.6805	1160	15.8024	1160	16.013
1161	15.6812	1161	15.8034	1161	16.0147
1162	15.6819	1162	15.8046	1162	16.0158
1163	15.6822	1163	15.8055	1163	16.0171
1164	15.6827	1164	15.8065	1164	16.0187
1165	15.6837	1165	15.8077	1165	16.0201
1166	15.684	1166	15.8084	1166	16.0219
1167	15.6845	1167	15.8099	1167	16.0233
1168	15.6857	1168	15.8107	1168	16.0247
1169	15.6863	1169	15.812	1169	16.0258
1170	15.6867	1170	15.8128	1170	16.0271
1171	15.6873	1171	15.8139	1171	16.0293
1172	15.688	1172	15.8151	1172	16.0306
1173	15.6886	1173	15.8161	1173	16.0322
1174	15.6893	1174	15.8168	1174	16.0338
1175	15.69	1175	15.8182	1175	16.0348
1176	15.6905	1176	15.8195	1176	16.0362
1177	15.6913	1177	15.8206	1177	16.0379
1178	15.6919	1178	15.8215	1178	16.0393
1179	15.6926	1179	15.8224	1179	16.0406
1180	15.6933	1180	15.8239	1180	16.0417
1181	15.6938	1181	15.8247	1181	16.0437
1182	15.6942	1182	15.8258	1182	16.0454
1183	15.6949	1183	15.8272	1183	16.0468
1184	15.6957	1184	15.8278	1184	16.0487
1185	15.6962	1185	15.8293	1185	16.0501
1186	15.6969	1186	15.8303	1186	16.0519
1187	15.6974	1187	15.8319	1187	16.0534
1188	15.6983	1188	15.8328	1188	16.0547
1189	15.699	1189	15.8339	1189	16.0559
1190	15.6995	1190	15.8351	1190	16.058
1191	15.7002	1191	15.8361	1191	16.0594
1192	15.7009	1192	15.8374	1192	16.0611
1193	15.7015	1193	15.839	1193	16.0625
1194	15.7028	1194	15.8396	1194	16.0642
1195	15.7032	1195	15.8408	1195	16.0658
1196	15.7037	1196	15.8419	1196	16.0675
1197	15.7042	1197	15.8435	1197	16.0692
1198	15.7051	1198	15.8447	1198	16.0705
1199	15.7058	1199	15.8454	1199	16.0724
1200	15.7067	1200	15.847	1200	16.0737
1201	15.7073	1201	15.8482	1201	16.0756
1202	15.7083	1202	15.8492	1202	16.0774
1203	15.7087	1203	15.8507	1203	16.079
1204	15.7093	1204	15.852	1204	16.0803
1205	15.7107	1205	15.8531	1205	16.0816
1206	15.711	1206	15.8538	1206	16.0831
1207	15.7119	1207	15.8554	1207	16.085
1208	15.7127	1208	15.8568	1208	16.0869
1209	15.7129	1209	15.8573	1209	16.0883
1210	15.7141	1210	15.8589	1210	16.0901
1211	15.7149	1211	15.8599	1211	16.0919
1212	15.7154	1212	15.8615	1212	16.0933
1213	15.7159	1213	15.8623	1213	16.095
1214	15.7168	1214	15.864	1214	16.097
1215	15.7177	1215	15.8652	1215	16.0983
1216	15.7186	1216	15.8664	1216	16.1002
1217	15.719	1217	15.8691	1217	16.1017
1218	15.72	1218	15.872	1218	16.1067
1219	15.7208	1219	15.8732	1219	16.1091
1220	15.7226	1220	15.8734	1220	16.1093
1221	15.7236	1221	15.8731	1221	16.1087
1222	15.7244	1222	15.8727	1222	16.1085
1223	15.7246	1223	15.8724	1223	16.1081
1224	15.7242	1224	15.872	1224	16.1074
1225	15.724	1225	15.872	1225	16.1073
1226	15.7242	1226	15.8719	1226	16.1071
1227	15.724	1227	15.8718	1227	16.1073
1228	15.7236	1228	15.8719	1228	16.1071
1229	15.7236	1229	15.872	1229	16.1072
1230	15.7233	1230	15.8715	1230	16.1074
1231	15.7231	1231	15.8717	1231	16.107
1232	15.7236	1232	15.8718	1232	16.1071
1233	15.7233	1233	15.872	1233	16.1074
1234	15.7234	1234	15.8717	1234	16.1074
1235	15.7237	1235	15.8716	1235	16.1072
1236	15.7239	1236	15.872	1236	16.1071
1237	15.7237	1237	15.8718	1237	16.1071
1238	15.7235	1238	15.8717	1238	16.1075
1239	15.7237	1239	15.8717	1239	16.1078
1240	15.7237	1240	15.8718	1240	16.1072
1241	15.7234	1241	15.8717	1241	16.1071
1242	15.7234	1242	15.8716	1242	16.107
1243	15.7235	1243	15.8715	1243	16.1072
1244	15.7236	1244	15.8719	1244	16.1073
1245	15.7233	1245	15.8722	1245	16.1073
1246	15.7236	1246	15.8717	1246	16.1073
1247	15.7234	1247	15.8713	1247	16.1069
1248	15.7232	1248	15.8717	1248	16.1072
1249	15.7232	1249	15.8715	1249	16.1075
1250	15.7233	1250	15.8722	1250	16.1071
1251	15.7232	1251	15.8718	1251	16.1068
1252	15.7235	1252	15.8719	1252	16.1072
1253	15.7235	1253	15.8717	1253	16.1071
1254	15.7238	1254	15.8716	1254	16.1072
1255	15.7238	1255	15.8721	1255	16.1075
1256	15.7239	1256	15.8719	1256	16.107
1257	15.7237	1257	15.8721	1257	16.1077
1258	15.7236	1258	15.8716	1258	16.1073
1259	15.7237	1259	15.8716	1259	16.1073
1260	15.7238	1260	15.8716	1260	16.1074
1261	15.7239	1261	15.8717	1261	16.107
1262	15.724	1262	15.8718	1262	16.1074
1263	15.7237	1263	15.8721	1263	16.1073
1264	15.7241	1264	15.8721	1264	16.1073
1265	15.7245	1265	15.872	1265	16.1076
1266	15.7237	1266	15.8719	1266	16.1073
1267	15.7236	1267	15.8712	1267	16.1076
1268	15.7241	1268	15.8719	1268	16.1072
1269	15.7234	1269	15.8721	1269	16.1075
1270	15.7236	1270	15.8716	1270	16.1072
1271	15.7236	1271	15.8716	1271	16.1076
1272	15.7238	1272	15.872	1272	16.1072
1273	15.7237	1273	15.8717	1273	16.1076
1274	15.7239	1274	15.8715	1274	16.1071
1275	15.7238	1275	15.8719	1275	16.1075
1276	15.724	1276	15.8717	1276	16.1073
1277	15.7238	1277	15.8718	1277	16.1073
1278	15.7236	1278	15.8718	1278	16.1072
1279	15.7236	1279	15.8718	1279	16.1072
1280	15.7236	1280	15.8715	1280	16.1078
1281	15.7234	1281	15.8716	1281	16.1075
1282	15.7236	1282	15.8711	1282	16.1075
1283	15.7239	1283	15.8716	1283	16.1071
1284	15.7237	1284	15.8715	1284	16.1075
1285	15.724	1285	15.8712	1285	16.1072
1286	15.7238	1286	15.8715	1286	16.1072
1287	15.7238	1287	15.8713	1287	16.1071
1288	15.7235	1288	15.8712	1288	16.1074
1289	15.7238	1289	15.8715	1289	16.1074
1290	15.7236	1290	15.8716	1290	16.1075
1291	15.7235	1291	15.8716	1291	16.1073
1292	15.7235	1292	15.8713	1292	16.1076
1293	15.7238	1293	15.8715	1293	16.1074
1294	15.7236	1294	15.8716	1294	16.1071
1295	15.7236	1295	15.8719	1295	16.1074
1296	15.7237	1296	15.8715	1296	16.1068
1297	15.7236	1297	15.8713	1297	16.1073
1298	15.7241	1298	15.8714	1298	16.1074
1299	15.7236	1299	15.8717	1299	16.1074
1300	15.7241	1300	15.8712	1300	16.1075
1301	15.7236	1301	15.8714	1301	16.1077
1302	15.7238	1302	15.8717	1302	16.1073
1303	15.7237	1303	15.8714	1303	16.1072
1304	15.7239	1304	15.8712	1304	16.1077
1305	15.7242	1305	15.8716	1305	16.1075
1306	15.7239	1306	15.8713	1306	16.1071
1307	15.7236	1307	15.8718	1307	16.1074
1308	15.7236	1308	15.8717	1308	16.1074
1309	15.7239	1309	15.871	1309	16.107
1310	15.7237	1310	15.8699	1310	16.1049
1311	15.7236	1311	15.8684	1311	16.103
1312	15.7231	1312	15.8669	1312	16.1013
1313	15.7225	1313	15.8653	1313	16.0994
1314	15.7213	1314	15.8639	1314	16.0974
1315	15.7207	1315	15.8623	1315	16.0956
1316	15.7203	1316	15.8612	1316	16.0938
1317	15.7188	1317	15.8599	1317	16.0921
1318	15.7181	1318	15.8589	1318	16.0905
1319	15.7168	1319	15.857	1319	16.0886
1320	15.7164	1320	15.8558	1320	16.0876
1321	15.7155	1321	15.8548	1321	16.0858
1322	15.7149	1322	15.8534	1322	16.0841
1323	15.714	1323	15.8524	1323	16.0826
1324	15.7129	1324	15.8513	1324	16.0805
1325	15.7124	1325	15.85	1325	16.079
1326	15.7118	1326	15.8491	1326	16.0775
1327	15.7111	1327	15.8474	1327	16.076
1328	15.7103	1328	15.8464	1328	16.0741
1329	15.7095	1329	15.8453	1329	16.0725
1330	15.7087	1330	15.844	1330	16.0707
1331	15.7082	1331	15.8427	1331	16.0694
1332	15.7077	1332	15.8419	1332	16.0676
1333	15.7068	1333	15.8404	1333	16.0661
1334	15.7062	1334	15.8392	1334	16.0639
1335	15.7055	1335	15.838	1335	16.0629
1336	15.7043	1336	15.837	1336	16.0612
1337	15.7038	1337	15.8359	1337	16.0598
1338	15.7032	1338	15.834	1338	16.058
1339	15.7028	1339	15.8333	1339	16.0569
1340	15.7022	1340	15.8321	1340	16.0552
1341	15.7016	1341	15.8309	1341	16.0536
1342	15.7006	1342	15.83	1342	16.052
1343	15.6999	1343	15.8284	1343	16.0505
1344	15.699	1344	15.8282	1344	16.0492
1345	15.6984	1345	15.8267	1345	16.0477
1346	15.6979	1346	15.8256	1346	16.0465
1347	15.6973	1347	15.8246	1347	16.0446
1348	15.6966	1348	15.8238	1348	16.043
1349	15.6956	1349	15.8227	1349	16.0415
1350	15.6952	1350	15.8213	1350	16.04
1351	15.6945	1351	15.8204	1351	16.0383
1352	15.6939	1352	15.8195	1352	16.0368
1353	15.6934	1353	15.818	1353	16.0351
1354	15.6927	1354	15.8171	1354	16.0335
1355	15.6919	1355	15.8163	1355	16.032
1356	15.6913	1356	15.8149	1356	16.0304
1357	15.6906	1357	15.8139	1357	16.0293
1358	15.6898	1358	15.8129	1358	16.0277
1359	15.6893	1359	15.8118	1359	16.0266
1360	15.6883	1360	15.8106	1360	16.0247
1361	15.688	1361	15.8097	1361	16.0233
1362	15.6875	1362	15.8087	1362	16.0217
1363	15.686	1363	15.8073	1363	16.0201
1364	15.6861	1364	15.8066	1364	16.0187
1365	15.6856	1365	15.8055	1365	16.0174
1366	15.685	1366	15.8041	1366	16.0159
1367	15.6842	1367	15.8033	1367	16.0145
1368	15.6833	1368	15.8024	1368	16.0129
1369	15.6832	1369	15.8012	1369	16.0118
1370	15.6823	1370	15.8003	1370	16.0106
1371	15.6816	1371	15.7997	1371	16.009
1372	15.6812	1372	15.7982	1372	16.0078
1373	15.6808	1373	15.7976	1373	16.0064
1374	15.6801	1374	15.7966	1374	16.0049
1375	15.6794	1375	15.7955	1375	16.0034
1376	15.6785	1376	15.7946	1376	16.002
1377	15.6781	1377	15.7935	1377	16.0006
1378	15.6777	1378	15.7925	1378	15.9988
1379	15.6774	1379	15.7917	1379	15.9976
1380	15.6769	1380	15.7904	1380	15.9963
1381	15.6758	1381	15.7894	1381	15.9951
1382	15.6754	1382	15.789	1382	15.9936
1383	15.675	1383	15.7874	1383	15.9925
1384	15.6745	1384	15.7864	1384	15.9905
1385	15.6738	1385	15.7855	1385	15.9895
1386	15.6733	1386	15.7845	1386	15.9879
1387	15.6726	1387	15.7837	1387	15.9868
1388	15.6719	1388	15.7826	1388	15.9853
1389	15.6713	1389	15.7818	1389	15.984
1390	15.6713	1390	15.7811	1390	15.9828
1391	15.6705	1391	15.78	1391	15.9815
1392	15.6694	1392	15.779	1392	15.9799
1393	15.6689	1393	15.7779	1393	15.9785
1394	15.6688	1394	15.7774	1394	15.9774
1395	15.6681	1395	15.7764	1395	15.9761
1396	15.6673	1396	15.7751	1396	15.9745
1397	15.6669	1397	15.7745	1397	15.9734
1398	15.6661	1398	15.7733	1398	15.9719
1399	15.6656	1399	15.7723	1399	15.9705
1400	15.6651	1400	15.7719	1400	15.9693
1401	15.6648	1401	15.7708	1401	15.968
1402	15.6643	1402	15.77	1402	15.9665
1403	15.6636	1403	15.7688	1403	15.9654
1404	15.6631	1404	15.7687	1404	15.9642
1405	15.6627	1405	15.7678	1405	15.9633
1406	15.6621	1406	15.7662	1406	15.9621
1407	15.6619	1407	15.7654	1407	15.9602
1408	15.6612	1408	15.7643	1408	15.9588
1409	15.6607	1409	15.7639	1409	15.9577
1410	15.6602	1410	15.7629	1410	15.9566
1411	15.6596	1411	15.762	1411	15.9551
1412	15.6597	1412	15.7611	1412	15.9538
1413	15.6585	1413	15.76	1413	15.953
1414	15.658	1414	15.7597	1414	15.9516
1415	15.6576	1415	15.7586	1415	15.9503
1416	15.6568	1416	15.7575	1416	15.949
1417	15.6564	1417	15.7567	1417	15.9481
1418	15.6561	1418	15.7562	1418	15.9465
1419	15.6551	1419	15.755	1419	15.9451
1420	15.6551	1420	15.7539	1420	15.9438
1421	15.6543	1421	15.7534	1421	15.9429
1422	15.654	1422	15.7525	1422	15.9411
1423	15.6531	1423	15.7516	1423	15.9399
1424	15.653	1424	15.751	1424	15.9392
1425	15.6523	1425	15.7502	1425	15.9381
1426	15.6519	1426	15.7493	1426	15.9364
1427	15.6516	1427	15.7485	1427	15.9354
1428	15.6513	1428	15.7476	1428	15.9344
1429	15.6504	1429	15.7468	1429	15.933
1430	15.65	1430	15.7462	1430	15.932
1431	15.6497	1431	15.7454	1431	15.9305
1432	15.6491	1432	15.7443	1432	15.9295
1433	15.6485	1433	15.7439	1433	15.9282
1434	15.6482	1434	15.7429	1434	15.9269
1435	15.648	1435	15.7423	1435	15.9254
1436	15.648	1436	15.7411	1436	15.9246
1437	15.6464	1437	15.7405	1437	15.9235
1438	15.6464	1438	15.7399	1438	15.9225
1439	15.6458	1439	15.7389	1439	15.921
1440	15.6448	1440	15.7379	1440	15.92
1441	15.6448	1441	15.7377	1441	15.9186
1442	15.6441	1442	15.7366	1442	15.9177
1443	15.6436	1443	15.7364	1443	15.9168
1444	15.6431	1444	15.7353	1444	15.9158
1445	15.6425	1445	15.7345	1445	15.9139
1446	15.6426	1446	15.7334	1446	15.9133
1447	15.6419	1447	15.7328	1447	15.912
1448	15.6416	1448	15.7323	1448	15.9107
1449	15.6411	1449	15.7315	1449	15.9099
1450	15.6406	1450	15.7305	1450	15.909
1451	15.6401	1451	15.7299	1451	15.9074
1452	15.6399	1452	15.7288	1452	15.9066
1453	15.639	1453	15.7286	1453	15.9053
1454	15.6386	1454	15.7277	1454	15.9041
1455	15.6382	1455	15.7268	1455	15.9029
1456	15.6379	1456	15.7261	1456	15.9018
1457	15.6374	1457	15.7253	1457	15.9007
1458	15.6369	1458	15.7248	1458	15.8997
1459	15.6365	1459	15.7241	1459	15.8983
1460	15.6365	1460	15.7233	1460	15.8977
1461	15.6358	1461	15.7226	1461	15.8957
1462	15.6355	1462	15.7219	1462	15.895
1463	15.6349	1463	15.721	1463	15.8942
1464	15.6341	1464	15.7204	1464	15.8925
1465	15.6336	1465	15.7198	1465	15.892
1466	15.6335	1466	15.7192	1466	15.8908
1467	15.6329	1467	15.7183	1467	15.8897
1468	15.6328	1468	15.7178	1468	15.8887
1469	15.6323	1469	15.717	1469	15.8876
1470	15.632	1470	15.7163	1470	15.8864
1471	15.6314	1471	15.7156	1471	15.8857
1472	15.6308	1472	15.7148	1472	15.8844
1473	15.6305	1473	15.7141	1473	15.8836
1474	15.6301	1474	15.7138	1474	15.8824
1475	15.63	1475	15.7126	1475	15.8812
1476	15.6298	1476	15.7117	1476	15.8802
1477	15.629	1477	15.7112	1477	15.8788
1478	15.6285	1478	15.7109	1478	15.8782
1479	15.6283	1479	15.71	1479	15.8768
1480	15.6278	1480	15.709	1480	15.8761
1481	15.6273	1481	15.7087	1481	15.8753
1482	15.627	1482	15.7076	1482	15.874
1483	15.6266	1483	15.7071	1483	15.8727
1484	15.6262	1484	15.7068	1484	15.8721
1485	15.6257	1485	15.706	1485	15.871
1486	15.6254	1486	15.7055	1486	15.8699
1487	15.625	1487	15.7045	1487	15.8689
1488	15.6247	1488	15.7043	1488	15.8676
1489	15.624	1489	15.7036	1489	15.8669
1490	15.6236	1490	15.7028	1490	15.866
1491	15.6233	1491	15.7021	1491	15.865
1492	15.623	1492	15.7015	1492	15.8635
1493	15.6224	1493	15.7005	1493	15.863
1494	15.622	1494	15.6998	1494	15.8617
1495	15.6218	1495	15.6996	1495	15.8608
1496	15.6214	1496	15.699	1496	15.8598
1497	15.6209	1497	15.698	1497	15.8589
1498	15.6204	1498	15.6976	1498	15.8581
1499	15.6205	1499	15.6971	1499	15.8566
1500	15.6199	1500	15.6962	1500	15.8557
1501	15.6195	1501	15.6955	1501	15.8547
1502	15.6195	1502	15.695	1502	15.8541
1503	15.6189	1503	15.6945	1503	15.8531
1504	15.6185	1504	15.6937	1504	15.8522
1505	15.6183	1505	15.6934	1505	15.851
1506	15.6179	1506	15.6926	1506	15.8501
1507	15.6175	1507	15.6923	1507	15.8488
1508	15.617	1508	15.6914	1508	15.8483
1509	15.6166	1509	15.6911	1509	15.8472
1510	15.6165	1510	15.6902	1510	15.8459
1511	15.6159	1511	15.6895	1511	15.8452
1512	15.6156	1512	15.6893	1512	15.8437
1513	15.6152	1513	15.6885	1513	15.8434
1514	15.6146	1514	15.688	1514	15.8424
1515	15.6145	1515	15.6873	1515	15.8407
1516	15.614	1516	15.6864	1516	15.8405
1517	15.6137	1517	15.6862	1517	15.8394
1518	15.6134	1518	15.6854	1518	15.8381
1519	15.6134	1519	15.6848	1519	15.8373
1520	15.6125	1520	15.6842	1520	15.8365
1521	15.6121	1521	15.6838	1521	15.8352
1522	15.6121	1522	15.6829	1522	15.8346
1523	15.6114	1523	15.6824	1523	15.8336
1524	15.6107	1524	15.6817	1524	15.8326
1525	15.6108	1525	15.6816	1525	15.8323
1526	15.6103	1526	15.6807	1526	15.8308
1527	15.6098	1527	15.6801	1527	15.8303
1528	15.6097	1528	15.6797	1528	15.8294
1529	15.6096	1529	15.6792	1529	15.8281
1530	15.609	1530	15.6784	1530	15.8272
1531	15.6088	1531	15.6779	1531	15.8265
1532	15.6087	1532	15.6776	1532	15.8258
1533	15.6081	1533	15.6769	1533	15.8247
1534	15.6079	1534	15.6762	1534	15.824
1535	15.6073	1535	15.6758	1535	15.8228
1536	15.6068	1536	15.6752	1536	15.8221
1537	15.6071	1537	15.6743	1537	15.8214
1538	15.6063	1538	15.6743	1538	15.8205
1539	15.6061	1539	15.6731	1539	15.8195
1540	15.6056	1540	15.6731	1540	15.8187
1541	15.6054	1541	15.6725	1541	15.8179
1542	15.6053	1542	15.6721	1542	15.817
1543	15.6046	1543	15.6702	1543	15.8143
1544	15.6044	1544	15.6687	1544	15.8122
1545	15.604	1545	15.6678	1545	15.8105
1546	15.6027	1546	15.6679	1546	15.8108
1547	15.6019	1547	15.6676	1547	15.8101
1548	15.6018	1548	15.6684	1548	15.8102
1549	15.6014	1549	15.668	1549	15.8102
1550	15.6018	1550	15.668	1550	15.8108
1551	15.6017	1551	15.6686	1551	15.8108
1552	15.6016	1552	15.6684	1552	15.8108
1553	15.6018	1553	15.6686	1553	15.811
1554	15.6021	1554	15.6686	1554	15.811
1555	15.6017	1555	15.6686	1555	15.8118
1556	15.6025	1556	15.6685	1556	15.8113
1557	15.6019	1557	15.6684	1557	15.8117
1558	15.602	1558	15.669	1558	15.8112
1559	15.6023	1559	15.6688	1559	15.8116
1560	15.6022	1560	15.6691	1560	15.8116
1561	15.6021	1561	15.6691	1561	15.8119
1562	15.603	1562	15.6688	1562	15.8115
1563	15.603	1563	15.6686	1563	15.8116
1564	15.6026	1564	15.6685	1564	15.8117
1565	15.6027	1565	15.6685	1565	15.8119
1566	15.603	1566	15.6683	1566	15.8114
1567	15.6026	1567	15.6685	1567	15.8116
1568	15.6027	1568	15.6684	1568	15.8119
1569	15.6028	1569	15.6686	1569	15.8116
1570	15.6026	1570	15.6688	1570	15.8118
1571	15.6026	1571	15.6687	1571	15.8118
1572	15.6023	1572	15.6687	1572	15.8118
1573	15.6026	1573	15.6688	1573	15.8117
1574	15.6026	1574	15.6687	1574	15.8115
1575	15.6027	1575	15.6687	1575	15.8121
1576	15.6028	1576	15.6686	1576	15.8115
1577	15.6029	1577	15.6688	1577	15.812
1578	15.6026	1578	15.6684	1578	15.8121
1579	15.6026	1579	15.6689	1579	15.8114
1580	15.6026	1580	15.6691	1580	15.8113
1581	15.6027	1581	15.6686	1581	15.8116
1582	15.6027	1582	15.6689	1582	15.812
1583	15.6027	1583	15.6685	1583	15.8117
1584	15.6028	1584	15.6687	1584	15.8117
1585	15.6028	1585	15.6685	1585	15.8119
1586	15.603	1586	15.6687	1586	15.8118
1587	15.6025	1587	15.6687	1587	15.8121
1588	15.603	1588	15.6687	1588	15.8119
1589	15.6026	1589	15.6683	1589	15.8115
1590	15.6026	1590	15.6686	1590	15.8119
1591	15.6027	1591	15.6685	1591	15.8112
1592	15.603	1592	15.6692	1592	15.8117
1593	15.6028	1593	15.6688	1593	15.8117
1594	15.6028	1594	15.6685	1594	15.8117
1595	15.6026	1595	15.6691	1595	15.8117
1596	15.6029	1596	15.669	1596	15.8117
1597	15.603	1597	15.6688	1597	15.8122
1598	15.6026	1598	15.6686	1598	15.8113
1599	15.603	1599	15.6689	1599	15.8114
1600	15.6029	1600	15.6689	1600	15.8117
1601	15.6028	1601	15.6688	1601	15.8119
1602	15.6028	1602	15.6688	1602	15.8117
1603	15.6027	1603	15.6689	1603	15.8115
1604	15.6029	1604	15.6689	1604	15.8119
1605	15.603	1605	15.6688	1605	15.8117
1606	15.6029	1606	15.6689	1606	15.8116
1607	15.6028	1607	15.6688	1607	15.8122
1608	15.6025	1608	15.6685	1608	15.8117
1609	15.6033	1609	15.669	1609	15.8118
1610	15.603	1610	15.6686	1610	15.8113
1611	15.603	1611	15.6688	1611	15.8118
1612	15.6027	1612	15.6688	1612	15.8117
1613	15.6019	1613	15.6687	1613	15.8116
1614	15.6027	1614	15.6688	1614	15.8116
1615	15.6029	1615	15.6687	1615	15.8118
1616	15.6028	1616	15.6692	1616	15.8116
1617	15.6027	1617	15.6687	1617	15.8113
1618	15.6027	1618	15.6689	1618	15.8115
1619	15.603	1619	15.6686	1619	15.8114
1620	15.6028	1620	15.6689	1620	15.812
1621	15.6029	1621	15.6688	1621	15.8116
1622	15.6026	1622	15.6691	1622	15.8119
1623	15.6026	1623	15.6687	1623	15.8116
1624	15.602	1624	15.669	1624	15.8119
1625	15.6022	1625	15.6689	1625	15.812
1626	15.602	1626	15.6687	1626	15.8122
1627	15.6024	1627	15.6692	1627	15.8117
1628	15.6022	1628	15.6691	1628	15.8117
1629	15.6021	1629	15.6686	1629	15.8114
1630	15.6021	1630	15.6688	1630	15.8116
1631	15.6021	1631	15.6685	1631	15.8116
1632	15.6021	1632	15.6687	1632	15.8117
1633	15.6021	1633	15.6684	1633	15.8121
1634	15.6021	1634	15.6689	1634	15.8117
1635	15.602	1635	15.669	1635	15.812
1636	15.602	1636	15.6691	1636	15.8127
1637	15.602	1637	15.6695	1637	15.8134
1638	15.6024	1638	15.6704	1638	15.814
1639	15.6023	1639	15.6711	1639	15.8155
1640	15.6028	1640	15.6717	1640	15.8163
1641	15.6032	1641	15.6725	1641	15.8174
1642	15.6033	1642	15.673	1642	15.8188
1643	15.604	1643	15.6738	1643	15.8193
1644	15.6042	1644	15.6743	1644	15.8202
1645	15.6047	1645	15.6752	1645	15.8214
1646	15.6049	1646	15.6756	1646	15.8227
1647	15.6055	1647	15.6761	1647	15.8231
1648	15.6059	1648	15.677	1648	15.8244
1649	15.6066	1649	15.6773	1649	15.8246
1650	15.6064	1650	15.6774	1650	15.8256
1651	15.6068	1651	15.6781	1651	15.8268
1652	15.6072	1652	15.6788	1652	15.8272
1653	15.6073	1653	15.6793	1653	15.8282
1654	15.6079	1654	15.68	1654	15.8293
1655	15.6085	1655	15.6805	1655	15.83
1656	15.6087	1656	15.6818	1656	15.8313
1657	15.6089	1657	15.6819	1657	15.8318
1658	15.6093	1658	15.6824	1658	15.8328
1659	15.6097	1659	15.6829	1659	15.8339
1660	15.6098	1660	15.6831	1660	15.835
1661	15.6106	1661	15.6842	1661	15.8359
1662	15.6107	1662	15.6844	1662	15.8366
1663	15.6113	1663	15.685	1663	15.8375
1664	15.6116	1664	15.6859	1664	15.8387
1665	15.6117	1665	15.6865	1665	15.8398
1666	15.612	1666	15.6869	1666	15.8408
1667	15.6123	1667	15.6875	1667	15.8414
1668	15.613	1668	15.688	1668	15.8424
1669	15.6134	1669	15.6889	1669	15.8432
1670	15.6136	1670	15.6894	1670	15.8444
1671	15.6137	1671	15.6897	1671	15.8453
1672	15.6143	1672	15.6905	1672	15.8458
1673	15.6146	1673	15.6911	1673	15.8474
1674	15.6151	1674	15.6919	1674	15.8483
1675	15.615	1675	15.6922	1675	15.8493
1676	15.6157	1676	15.6933	1676	15.8498
1677	15.6162	1677	15.6934	1677	15.8511
1678	15.6166	1678	15.6942	1678	15.8516
1679	15.6169	1679	15.6949	1679	15.853
1680	15.6173	1680	15.6952	1680	15.8541
1681	15.6177	1681	15.6962	1681	15.8553
1682	15.6178	1682	15.6966	1682	15.8556
1683	15.6184	1683	15.6973	1683	15.8566
1684	15.6188	1684	15.6979	1684	15.8577
1685	15.619	1685	15.6985	1685	15.8587
1686	15.6196	1686	15.6994	1686	15.8602
1687	15.62	1687	15.7	1687	15.8607
1688	15.6202	1688	15.7005	1688	15.8619
1689	15.6207	1689	15.7012	1689	15.8628
1690	15.6212	1690	15.7016	1690	15.8638
1691	15.6217	1691	15.7028	1691	15.8644
1692	15.6218	1692	15.7031	1692	15.8657
1693	15.6224	1693	15.704	1693	15.8662
1694	15.623	1694	15.7044	1694	15.8674
1695	15.6231	1695	15.7054	1695	15.8687
1696	15.6236	1696	15.706	1696	15.8697
1697	15.624	1697	15.7064	1697	15.8705
1698	15.6242	1698	15.7072	1698	15.8715
1699	15.625	1699	15.7078	1699	15.8727
1700	15.6251	1700	15.7086	1700	15.874
1701	15.6252	1701	15.7088	1701	15.8747
1702	15.6257	1702	15.7098	1702	15.8759
1703	15.6263	1703	15.7103	1703	15.8769
1704	15.6267	1704	15.711	1704	15.8782
1705	15.6275	1705	15.7122	1705	15.8788
1706	15.6276	1706	15.7126	1706	15.8798
1707	15.6281	1707	15.7131	1707	15.8811
1708	15.6284	1708	15.7137	1708	15.8819
1709	15.6288	1709	15.7143	1709	15.8836
1710	15.6292	1710	15.7149	1710	15.8843
1711	15.6296	1711	15.7159	1711	15.8853
1712	15.6301	1712	15.7161	1712	15.8862
1713	15.6305	1713	15.7174	1713	15.8872
1714	15.631	1714	15.718	1714	15.8886
1715	15.6314	1715	15.7191	1715	15.8892
1716	15.6316	1716	15.7194	1716	15.8904
1717	15.6319	1717	15.7203	1717	15.8916
1718	15.6327	1718	15.7208	1718	15.8928
1719	15.6332	1719	15.7218	1719	15.8939
1720	15.6335	1720	15.7228	1720	15.8947
1721	15.6338	1721	15.7233	1721	15.8962
1722	15.6343	1722	15.7242	1722	15.8969
1723	15.6348	1723	15.7243	1723	15.8986
1724	15.6349	1724	15.7254	1724	15.8993
1725	15.6357	1725	15.7261	1725	15.9007
1726	15.6358	1726	15.7268	1726	15.9013
1727	15.6362	1727	15.7275	1727	15.9026
1728	15.6369	1728	15.7283	1728	15.9038
1729	15.6374	1729	15.7293	1729	15.9046
1730	15.6378	1730	15.7296	1730	15.9061
1731	15.6383	1731	15.7304	1731	15.9074
1732	15.6386	1732	15.7308	1732	15.9083
1733	15.6391	1733	15.732	1733	15.9093
1734	15.6394	1734	15.7329	1734	15.9106
1735	15.6399	1735	15.7331	1735	15.912
1736	15.6403	1736	15.7341	1736	15.9126
1737	15.6407	1737	15.7354	1737	15.9142
1738	15.6414	1738	15.7357	1738	15.9152
1739	15.6422	1739	15.7366	1739	15.9166
1740	15.6423	1740	15.7375	1740	15.9179
1741	15.6427	1741	15.7377	1741	15.919
1742	15.643	1742	15.7387	1742	15.92
1743	15.6434	1743	15.7395	1743	15.9214
1744	15.6438	1744	15.7402	1744	15.9223
1745	15.6445	1745	15.741	1745	15.9236
1746	15.645	1746	15.7419	1746	15.9245
1747	15.6453	1747	15.7428	1747	15.9257
1748	15.6457	1748	15.7432	1748	15.9271
1749	15.6463	1749	15.7442	1749	15.9284
1750	15.6467	1750	15.7448	1750	15.9294
1751	15.6471	1751	15.7455	1751	15.9303
1752	15.6477	1752	15.7468	1752	15.9311
1753	15.6481	1753	15.7476	1753	15.9329
1754	15.6486	1754	15.7483	1754	15.9341
1755	15.6488	1755	15.7492	1755	15.935
1756	15.6497	1756	15.7498	1756	15.9363
1757	15.6502	1757	15.7505	1757	15.9376
1758	15.6503	1758	15.7514	1758	15.9387
1759	15.6512	1759	15.7524	1759	15.9401
1760	15.651	1760	15.753	1760	15.9416
1761	15.652	1761	15.7542	1761	15.9426
1762	15.6521	1762	15.7548	1762	15.9441
1763	15.6531	1763	15.7554	1763	15.9451
1764	15.6537	1764	15.7567	1764	15.9464
1765	15.6539	1765	15.7573	1765	15.9476
1766	15.6546	1766	15.7582	1766	15.9484
1767	15.6547	1767	15.759	1767	15.9503
1768	15.6554	1768	15.7599	1768	15.9514
1769	15.656	1769	15.7612	1769	15.9521
1770	15.6564	1770	15.7614	1770	15.954
1771	15.6571	1771	15.7622	1771	15.955
1772	15.6573	1772	15.7632	1772	15.9565
1773	15.6577	1773	15.7644	1773	15.9578
1774	15.6586	1774	15.7652	1774	15.9593
1775	15.6591	1775	15.7654	1775	15.9604
1776	15.6598	1776	15.7664	1776	15.9618
1777	15.6601	1777	15.7672	1777	15.963
1778	15.6608	1778	15.7681	1778	15.9641
1779	15.6608	1779	15.7693	1779	15.9651
1780	15.6615	1780	15.7698	1780	15.9665
1781	15.6621	1781	15.7707	1781	15.9675
1782	15.6625	1782	15.7718	1782	15.9691
1783	15.6633	1783	15.773	1783	15.9702
1784	15.6639	1784	15.7734	1784	15.9716
1785	15.6642	1785	15.7743	1785	15.9732
1786	15.6645	1786	15.7752	1786	15.9743
1787	15.6655	1787	15.7761	1787	15.9756
1788	15.6659	1788	15.777	1788	15.9769
1789	15.6661	1789	15.7781	1789	15.9782
1790	15.6664	1790	15.7787	1790	15.9797
1791	15.6675	1791	15.7803	1791	15.9815
1792	15.668	1792	15.7808	1792	15.9822
1793	15.6683	1793	15.782	1793	15.9838
1794	15.6692	1794	15.783	1794	15.9855
1795	15.67	1795	15.7839	1795	15.9871
1796	15.6705	1796	15.7847	1796	15.9879
1797	15.6707	1797	15.7854	1797	15.9897
1798	15.6712	1798	15.7866	1798	15.9907
1799	15.672	1799	15.7875	1799	15.9922
1800	15.6728	1800	15.7883	1800	15.9937
1801	15.6732	1801	15.7893	1801	15.9947
1802	15.6735	1802	15.7905	1802	15.9963
1803	15.6741	1803	15.7913	1803	15.9978
1804	15.6745	1804	15.7928	1804	15.999
1805	15.6755	1805	15.7933	1805	16.0002
1806	15.6758	1806	15.7937	1806	16.0021
1807	15.6765	1807	15.7955	1807	16.0034
1808	15.6771	1808	15.7962	1808	16.0045
1809	15.6778	1809	15.7972	1809	16.006
1810	15.6789	1810	15.7986	1810	16.0074
1811	15.6789	1811	15.7992	1811	16.0086
1812	15.6795	1812	15.8	1812	16.0102
1813	15.6806	1813	15.8014	1813	16.0115
1814	15.6809	1814	15.802	1814	16.0133
1815	15.6815	1815	15.8035	1815	16.0148
1816	15.6816	1816	15.8047	1816	16.0164
1817	15.6826	1817	15.8054	1817	16.0177
1818	15.6835	1818	15.8067	1818	16.0191
1819	15.6838	1819	15.8077	1819	16.0202
1820	15.6843	1820	15.8088	1820	16.0219
1821	15.6849	1821	15.8099	1821	16.0233
1822	15.6857	1822	15.8108	1822	16.0248
1823	15.6863	1823	15.8116	1823	16.0266
1824	15.6871	1824	15.8132	1824	16.0279
1825	15.6876	1825	15.814	1825	16.0294
1826	15.6882	1826	15.8154	1826	16.0308
1827	15.6889	1827	15.8159	1827	16.0325
1828	15.6895	1828	15.8175	1828	16.0338
1829	15.6903	1829	15.8184	1829	16.0356
1830	15.6908	1830	15.8192	1830	16.0367
1831	15.6915	1831	15.8206	1831	16.0385
1832	15.692	1832	15.8218	1832	16.0401
1833	15.6924	1833	15.8224	1833	16.0415
1834	15.693	1834	15.8235	1834	16.0431
1835	15.6942	1835	15.8246	1835	16.0447
1836	15.6949	1836	15.8255	1836	16.046
1837	15.6952	1837	15.8268	1837	16.0474
1838	15.6961	1838	15.8285	1838	16.049
1839	15.6963	1839	15.8296	1839	16.0509
1840	15.6977	1840	15.8306	1840	16.0518
1841	15.6982	1841	15.8318	1841	16.0535
1842	15.6988	1842	15.833	1842	16.0547
1843	15.6992	1843	15.834	1843	16.0567
1844	15.6999	1844	15.8352	1844	16.0583
1845	15.7006	1845	15.8363	1845	16.0599
1846	15.7017	1846	15.8377	1846	16.0614
1847	15.7021	1847	15.8386	1847	16.0629
1848	15.7027	1848	15.8402	1848	16.0644
1849	15.7036	1849	15.841	1849	16.0661
1850	15.704	1850	15.842	1850	16.0679
1851	15.7048	1851	15.8433	1851	16.0692
1852	15.7056	1852	15.8442	1852	16.0709
1853	15.7062	1853	15.8459	1853	16.0726
1854	15.7074	1854	15.847	1854	16.0741
1855	15.7078	1855	15.8477	1855	16.0758
1856	15.7083	1856	15.8496	1856	16.0774
1857	15.7094	1857	15.8506	1857	16.079
1858	15.7095	1858	15.852	1858	16.0809
1859	15.7105	1859	15.8531	1859	16.0825
1860	15.7117	1860	15.8544	1860	16.0843
1861	15.712	1861	15.8555	1861	16.0853
1862	15.7126	1862	15.8568	1862	16.0877
1863	15.7134	1863	15.858	1863	16.0889
1864	15.7141	1864	15.8592	1864	16.0906
1865	15.7149	1865	15.8608	1865	16.0926
1866	15.7157	1866	15.8616	1866	16.094
1867	15.7164	1867	15.863	1867	16.0955
1868	15.7172	1868	15.8641	1868	16.0975
1869	15.7179	1869	15.8659	1869	16.099
1870	15.7186	1870	15.8666	1870	16.1006
1871	15.7195	1871	15.8699	1871	16.1032
1872	15.7202	1872	15.8728	1872	16.1074
1873	15.7206	1873	15.8737	1873	16.1087
1874	15.7232	1874	15.8734	1874	16.1093
1875	15.7242	1875	15.8731	1875	16.1092
1876	15.7244	1876	15.8729	1876	16.1082
1877	15.7245	1877	15.8721	1877	16.1079
1878	15.7244	1878	15.8722	1878	16.1077
1879	15.7239	1879	15.8719	1879	16.1072
1880	15.7237	1880	15.8721	1880	16.1072
1881	15.7234	1881	15.872	1881	16.1071
1882	15.7236	1882	15.8717	1882	16.1072
1883	15.7231	1883	15.8721	1883	16.1074
1884	15.7233	1884	15.8718	1884	16.1071
1885	15.7236	1885	15.8714	1885	16.1071
1886	15.7233	1886	15.8721	1886	16.1071
1887	15.7235	1887	15.8715	1887	16.107
1888	15.7234	1888	15.8721	1888	16.1072
1889	15.724	1889	15.8719	1889	16.1072
1890	15.7237	1890	15.8719	1890	16.107
1891	15.7239	1891	15.872	1891	16.1068
1892	15.7234	1892	15.8718	1892	16.1073
1893	15.7232	1893	15.872	1893	16.1074
1894	15.724	1894	15.8721	1894	16.1071
1895	15.7235	1895	15.8718	1895	16.1071
1896	15.7235	1896	15.8717	1896	16.1072
1897	15.7234	1897	15.872	1897	16.1071
1898	15.7236	1898	15.8716	1898	16.1075
1899	15.7238	1899	15.8719	1899	16.1074
1900	15.7238	1900	15.8721	1900	16.1071
1901	15.7232	1901	15.8718	1901	16.1068
1902	15.7236	1902	15.8716	1902	16.1071
1903	15.7237	1903	15.8716	1903	16.1071
1904	15.7236	1904	15.8716	1904	16.1073
1905	15.7236	1905	15.8716	1905	16.1074
1906	15.7232	1906	15.8716	1906	16.107
1907	15.7235	1907	15.8716	1907	16.1074
1908	15.7237	1908	15.8719	1908	16.1071
1909	15.7237	1909	15.872	1909	16.1069
1910	15.7235	1910	15.8716	1910	16.1069
1911	15.7236	1911	15.8719	1911	16.107
1912	15.7236	1912	15.8722	1912	16.1069
1913	15.7236	1913	15.8722	1913	16.1073
1914	15.7231	1914	15.8716	1914	16.1072
1915	15.7235	1915	15.8719	1915	16.107
1916	15.7234	1916	15.872	1916	16.107
1917	15.7237	1917	15.8717	1917	16.1071
1918	15.7234	1918	15.8721	1918	16.1073
1919	15.7235	1919	15.872	1919	16.1072
1920	15.7233	1920	15.872	1920	16.107
1921	15.7234	1921	15.872	1921	16.107
1922	15.7237	1922	15.8721	1922	16.1071
1923	15.7235	1923	15.8717	1923	16.107
1924	15.7234	1924	15.8717	1924	16.1068
1925	15.7235	1925	15.8715	1925	16.1073
1926	15.7235	1926	15.8715	1926	16.1071
1927	15.7232	1927	15.8718	1927	16.1071
1928	15.7238	1928	15.8718	1928	16.1073
1929	15.7235	1929	15.872	1929	16.1072
1930	15.7234	1930	15.8717	1930	16.1069
1931	15.724	1931	15.872	1931	16.1072
1932	15.7236	1932	15.872	1932	16.1069
1933	15.7237	1933	15.8717	1933	16.1073
1934	15.7235	1934	15.8718	1934	16.1071
1935	15.7236	1935	15.8716	1935	16.1076
1936	15.7237	1936	15.8717	1936	16.1076
1937	15.7239	1937	15.8718	1937	16.107
1938	15.7237	1938	15.8715	1938	16.1072
1939	15.724	1939	15.8719	1939	16.107
1940	15.7238	1940	15.872	1940	16.107
1941	15.7239	1941	15.8716	1941	16.1072
1942	15.7235	1942	15.8716	1942	16.1073
1943	15.7237	1943	15.872	1943	16.1073
1944	15.7238	1944	15.8721	1944	16.1072
1945	15.7239	1945	15.8726	1945	16.1071
1946	15.7237	1946	15.8723	1946	16.1075
1947	15.724	1947	15.8714	1947	16.1073
1948	15.7239	1948	15.8722	1948	16.1074
1949	15.7235	1949	15.8721	1949	16.1072
1950	15.7236	1950	15.872	1950	16.1073
1951	15.7237	1951	15.872	1951	16.1071
1952	15.7241	1952	15.8718	1952	16.107
1953	15.7238	1953	15.8717	1953	16.1071
1954	15.7234	1954	15.8718	1954	16.1073
1955	15.7239	1955	15.8721	1955	16.1073
1956	15.7235	1956	15.8719	1956	16.1071
1957	15.7239	1957	15.8722	1957	16.1071
1958	15.7236	1958	15.8717	1958	16.1072
1959	15.7235	1959	15.8719	1959	16.1072
1960	15.7235	1960	15.8717	1960	16.107
1961	15.7238	1961	15.872	1961	16.1072
1962	15.7233	1962	15.8719	1962	16.107
1963	15.7234	1963	15.8713	1963	16.1061
1964	15.7235	1964	15.87	1964	16.1045
1965	15.724	1965	15.8686	1965	16.1027
1966	15.7233	1966	15.8671	1966	16.1007
1967	15.7223	1967	15.8655	1967	16.0988
1968	15.7212	1968	15.8638	1968	16.0969
1969	15.7202	1969	15.8629	1969	16.095
1970	15.7195	1970	15.8614	1970	16.0936
1971	15.7185	1971	15.8603	1971	16.0917
1972	15.7178	1972	15.8587	1972	16.0903
1973	15.717	1973	15.8576	1973	16.089
1974	15.7161	1974	15.8562	1974	16.0871
1975	15.7158	1975	15.8548	1975	16.085
1976	15.7148	1976	15.8537	1976	16.0841
1977	15.7142	1977	15.8524	1977	16.0819
1978	15.7129	1978	15.8516	1978	16.0806
1979	15.7127	1979	15.8502	1979	16.0789
1980	15.7117	1980	15.8487	1980	16.0771
1981	15.7112	1981	15.8479	1981	16.0752
1982	15.7103	1982	15.8465	1982	16.0738
1983	15.7097	1983	15.8452	1983	16.0724
1984	15.7089	1984	15.8439	1984	16.0705
1985	15.7083	1985	15.8429	1985	16.0693
1986	15.7081	1986	15.8418	1986	16.0679
1987	15.7072	1987	15.8406	1987	16.0657
1988	15.7061	1988	15.839	1988	16.0642
1989	15.7055	1989	15.8384	1989	16.0629
1990	15.705	1990	15.8369	1990	16.0618
1991	15.7043	1991	15.8356	1991	16.0592
1992	15.7035	1992	15.8346	1992	16.0578
1993	15.7025	1993	15.8333	1993	16.0564
1994	15.7017	1994	15.8322	1994	16.0546
1995	15.7014	1995	15.8311	1995	16.0536
1996	15.7004	1996	15.8302	1996	16.0514
1997	15.6998	1997	15.8291	1997	16.0499
1998	15.6994	1998	15.8278	1998	16.0484
1999	15.6988	1999	15.8268	1999	16.0473
2000	15.6978	2000	15.8257	2000	16.0458
[truncated: 3,889 more rows]
