# Supplementary material for: Diamond with Sp2-Sp3 composite phase for thermometry at Millikelvin temperatures
Source: Nat Commun. 2024 May 8;15:3871. doi: 10.1038/s41467-024-48137-z (PMC11079005; doi:10.1038/s41467-024-48137-z)
Supplement: Supplementary file 6 — Source dataset [file 41467_2024_48137_MOESM6_ESM.zip › Source data/Source Data-Fig. 4a.xlsx]

## Sheet: Sheet1
origin		origin-dsc		1250-1200		1250-1200-dsc
303.576	100.006	303.576	-0.12634	303.795	99.9988	303.795	-0.14936
303.586	100.011	303.586	-0.12599	303.801	99.9974	303.801	-0.1488
303.603	100.015	303.603	-0.12602	303.82	99.996	303.82	-0.14851
303.637	100.019	303.637	-0.1263	303.842	99.9947	303.842	-0.14823
303.701	100.025	303.701	-0.12593	303.905	99.9922	303.905	-0.14702
303.775	100.031	303.775	-0.12615	303.994	99.9914	303.994	-0.1468
303.878	100.037	303.878	-0.12664	304.088	99.9917	304.088	-0.14688
303.985	100.044	303.985	-0.1272	304.183	99.9927	304.183	-0.14713
304.092	100.054	304.092	-0.12911	304.297	99.997	304.297	-0.14858
304.191	100.064	304.191	-0.13035	304.415	100.002	304.415	-0.14953
304.31	100.075	304.31	-0.13146	304.524	100.008	304.524	-0.15031
304.43	100.085	304.43	-0.13262	304.643	100.013	304.643	-0.15101
304.558	100.098	304.558	-0.13474	304.767	100.021	304.767	-0.15249
304.674	100.108	304.674	-0.13658	304.895	100.026	304.895	-0.15377
304.82	100.116	304.82	-0.13849	305.023	100.03	305.023	-0.15527
304.946	100.124	304.946	-0.14041	305.162	100.033	305.162	-0.15708
305.081	100.128	305.081	-0.14311	305.281	100.034	305.281	-0.1598
305.21	100.134	305.21	-0.14548	305.414	100.036	305.414	-0.16181
305.355	100.138	305.355	-0.1478	305.548	100.038	305.548	-0.16381
305.48	100.142	305.48	-0.15026	305.692	100.04	305.692	-0.16608
305.611	100.145	305.611	-0.15294	305.817	100.042	305.817	-0.16801
305.758	100.148	305.758	-0.15521	305.947	100.043	305.947	-0.16969
305.884	100.15	305.884	-0.15733	306.086	100.043	306.086	-0.17129
306.029	100.152	306.029	-0.15935	306.222	100.043	306.222	-0.17278
306.156	100.153	306.156	-0.16139	306.351	100.041	306.351	-0.17468
306.297	100.154	306.297	-0.16321	306.494	100.04	306.494	-0.17616
306.437	100.155	306.437	-0.16489	306.624	100.039	306.624	-0.17735
306.563	100.156	306.563	-0.16649	306.769	100.038	306.769	-0.17842
306.704	100.157	306.704	-0.16743	306.891	100.037	306.891	-0.17848
306.862	100.158	306.862	-0.16885	307.058	100.037	307.058	-0.17934
307.007	100.159	307.007	-0.1703	307.194	100.037	307.194	-0.18027
307.151	100.16	307.151	-0.17165	307.327	100.037	307.327	-0.18114
307.274	100.162	307.274	-0.17206	307.462	100.039	307.462	-0.18123
307.413	100.164	307.413	-0.173	307.595	100.04	307.595	-0.18181
307.564	100.166	307.564	-0.17401	307.735	100.042	307.735	-0.18256
307.69	100.169	307.69	-0.17502	307.855	100.043	307.855	-0.18328
307.806	100.173	307.806	-0.17557	307.986	100.045	307.986	-0.18376
307.933	100.176	307.933	-0.17613	308.106	100.047	308.106	-0.18413
308.065	100.179	308.065	-0.17665	308.245	100.048	308.245	-0.18448
308.189	100.182	308.189	-0.17708	308.365	100.05	308.365	-0.18482
308.31	100.183	308.31	-0.17683	308.486	100.052	308.486	-0.18502
308.435	100.185	308.435	-0.17694	308.598	100.053	308.598	-0.1852
308.558	100.186	308.558	-0.1771	308.726	100.054	308.726	-0.18526
308.682	100.186	308.682	-0.17733	308.858	100.055	308.858	-0.18527
308.807	100.185	308.807	-0.17688	308.966	100.055	308.966	-0.18493
308.93	100.185	308.93	-0.17674	309.088	100.055	309.088	-0.18483
309.038	100.186	309.038	-0.17671	309.196	100.055	309.196	-0.18472
309.156	100.186	309.156	-0.17667	309.309	100.055	309.309	-0.18459
309.279	100.187	309.279	-0.17614	309.423	100.055	309.423	-0.18416
309.403	100.188	309.403	-0.17586	309.538	100.054	309.538	-0.18375
309.51	100.189	309.51	-0.17569	309.666	100.054	309.666	-0.18342
309.621	100.189	309.621	-0.17556	309.779	100.053	309.779	-0.18311
309.735	100.19	309.735	-0.17539	309.885	100.052	309.885	-0.18227
309.849	100.189	309.849	-0.17513	309.999	100.052	309.999	-0.1816
309.956	100.189	309.956	-0.1748	310.111	100.052	310.111	-0.18095
310.066	100.188	310.066	-0.17448	310.21	100.052	310.21	-0.1803
310.175	100.186	310.175	-0.17375	310.33	100.052	310.33	-0.17942
310.282	100.185	310.282	-0.17327	310.43	100.052	310.43	-0.17869
310.401	100.184	310.401	-0.17288	310.535	100.051	310.535	-0.17805
310.504	100.183	310.504	-0.17247	310.634	100.05	310.634	-0.1775
310.613	100.184	310.613	-0.17197	310.738	100.048	310.738	-0.17669
310.71	100.185	310.71	-0.1715	310.854	100.047	310.854	-0.17606
310.816	100.185	310.816	-0.17107	310.945	100.046	310.945	-0.17554
310.915	100.187	310.915	-0.17071	311.045	100.046	311.045	-0.17507
311.016	100.19	311.016	-0.17028	311.156	100.047	311.156	-0.17467
311.116	100.192	311.116	-0.16983	311.27	100.048	311.27	-0.17409
311.221	100.195	311.221	-0.16929	311.368	100.05	311.368	-0.17349
311.324	100.197	311.324	-0.16879	311.464	100.052	311.464	-0.17295
311.425	100.2	311.425	-0.16859	311.568	100.057	311.568	-0.1727
311.531	100.202	311.531	-0.16826	311.663	100.061	311.663	-0.17244
311.623	100.204	311.623	-0.16794	311.754	100.066	311.754	-0.17207
311.729	100.206	311.729	-0.16773	311.857	100.07	311.857	-0.17172
311.817	100.208	311.817	-0.16763	311.962	100.076	311.962	-0.17131
311.923	100.21	311.923	-0.16734	312.057	100.08	312.057	-0.17092
312.017	100.211	312.017	-0.16696	312.147	100.084	312.147	-0.17064
312.111	100.212	312.111	-0.16659	312.23	100.087	312.23	-0.17039
312.202	100.214	312.202	-0.16614	312.323	100.089	312.323	-0.17019
312.298	100.215	312.298	-0.1657	312.435	100.09	312.435	-0.16987
312.388	100.216	312.388	-0.16529	312.518	100.09	312.518	-0.16941
312.491	100.217	312.491	-0.16491	312.61	100.09	312.61	-0.16884
312.582	100.217	312.582	-0.16447	312.703	100.088	312.703	-0.16852
312.681	100.216	312.681	-0.16405	312.796	100.087	312.796	-0.16818
312.781	100.215	312.781	-0.16362	312.893	100.086	312.893	-0.16784
312.866	100.214	312.866	-0.1632	312.986	100.085	312.986	-0.16747
312.959	100.212	312.959	-0.16268	313.066	100.085	313.066	-0.16716
313.032	100.21	313.032	-0.16231	313.162	100.085	313.162	-0.1669
313.132	100.208	313.132	-0.16196	313.248	100.085	313.248	-0.16665
313.206	100.207	313.206	-0.16157	313.315	100.085	313.315	-0.16646
313.298	100.206	313.298	-0.16142	313.403	100.087	313.403	-0.16609
313.391	100.205	313.391	-0.16121	313.495	100.089	313.495	-0.16564
313.47	100.205	313.47	-0.16102	313.595	100.091	313.595	-0.16524
313.566	100.206	313.566	-0.16087	313.675	100.092	313.675	-0.16489
313.651	100.208	313.651	-0.16084	313.759	100.095	313.759	-0.16487
313.736	100.209	313.736	-0.16053	313.844	100.096	313.844	-0.16465
313.83	100.211	313.83	-0.16012	313.939	100.097	313.939	-0.16432
313.905	100.213	313.905	-0.15975	314.013	100.098	314.013	-0.16406
313.995	100.215	313.995	-0.15953	314.104	100.097	314.104	-0.16364
314.072	100.217	314.072	-0.15933	314.198	100.097	314.198	-0.16333
314.161	100.218	314.161	-0.15915	314.284	100.097	314.284	-0.16315
314.239	100.22	314.239	-0.15908	314.35	100.097	314.35	-0.16303
314.327	100.221	314.327	-0.15883	314.442	100.098	314.442	-0.16291
314.402	100.222	314.402	-0.15859	314.523	100.099	314.523	-0.16274
314.483	100.224	314.483	-0.15832	314.603	100.1	314.603	-0.16243
314.572	100.225	314.572	-0.15797	314.687	100.101	314.687	-0.16205
314.655	100.226	314.655	-0.15797	314.764	100.104	314.764	-0.16196
314.727	100.227	314.727	-0.15786	314.849	100.106	314.849	-0.16177
314.811	100.229	314.811	-0.15763	314.935	100.108	314.935	-0.16158
314.889	100.23	314.889	-0.15736	315	100.109	315	-0.16142
314.965	100.232	314.965	-0.15709	315.071	100.11	315.071	-0.16131
315.042	100.233	315.042	-0.15677	315.162	100.111	315.162	-0.16122
315.129	100.235	315.129	-0.15649	315.236	100.112	315.236	-0.16101
315.213	100.236	315.213	-0.15622	315.307	100.112	315.307	-0.16078
315.28	100.237	315.28	-0.15571	315.399	100.112	315.399	-0.16055
315.36	100.237	315.36	-0.15533	315.466	100.111	315.466	-0.16043
315.435	100.236	315.435	-0.15498	315.542	100.111	315.542	-0.1603
315.508	100.235	315.508	-0.15458	315.619	100.11	315.619	-0.16004
315.579	100.232	315.579	-0.15412	315.684	100.11	315.684	-0.16008
315.654	100.23	315.654	-0.15376	315.767	100.11	315.767	-0.15992
315.734	100.228	315.734	-0.15339	315.832	100.11	315.832	-0.15971
315.806	100.225	315.806	-0.15306	315.908	100.11	315.908	-0.15948
315.872	100.222	315.872	-0.15295	315.99	100.111	315.99	-0.15892
315.948	100.22	315.948	-0.15277	316.058	100.111	316.058	-0.15859
316.023	100.219	316.023	-0.15254	316.132	100.111	316.132	-0.15832
316.094	100.217	316.094	-0.15231	316.202	100.111	316.202	-0.15804
316.176	100.217	316.176	-0.15206	316.275	100.111	316.275	-0.1575
316.263	100.217	316.263	-0.15177	316.337	100.11	316.337	-0.15711
316.323	100.217	316.323	-0.15152	316.411	100.109	316.411	-0.15676
316.394	100.217	316.394	-0.15126	316.486	100.109	316.486	-0.15643
316.468	100.219	316.468	-0.1512	316.554	100.108	316.554	-0.15611
316.535	100.22	316.535	-0.15112	316.627	100.108	316.627	-0.15571
316.596	100.222	316.596	-0.15098	316.706	100.108	316.706	-0.15538
316.66	100.223	316.66	-0.1508	316.772	100.108	316.772	-0.15516
316.74	100.225	316.74	-0.1504	316.842	100.109	316.842	-0.15488
316.812	100.227	316.812	-0.15017	316.91	100.109	316.91	-0.15468
316.87	100.229	316.87	-0.15003	316.969	100.11	316.969	-0.15446
316.949	100.23	316.949	-0.14987	317.024	100.111	317.024	-0.15421
317.012	100.231	317.012	-0.15003	317.109	100.113	317.109	-0.15423
317.087	100.231	317.087	-0.1501	317.179	100.114	317.179	-0.15422
317.144	100.232	317.144	-0.15001	317.24	100.115	317.24	-0.15427
317.222	100.232	317.222	-0.14989	317.304	100.115	317.304	-0.1544
317.285	100.232	317.285	-0.1499	317.373	100.116	317.373	-0.1546
317.354	100.231	317.354	-0.14986	317.432	100.116	317.432	-0.15461
317.423	100.23	317.423	-0.14975	317.499	100.117	317.499	-0.15451
317.483	100.23	317.483	-0.1496	317.563	100.117	317.563	-0.15436
317.533	100.228	317.533	-0.14956	317.639	100.117	317.639	-0.15439
317.605	100.227	317.605	-0.14931	317.695	100.117	317.695	-0.15443
317.673	100.226	317.673	-0.14901	317.759	100.117	317.759	-0.15426
317.737	100.225	317.737	-0.14875	317.818	100.117	317.818	-0.15409
317.81	100.224	317.81	-0.14816	317.892	100.116	317.892	-0.15386
317.867	100.223	317.867	-0.14772	317.948	100.115	317.948	-0.15363
317.92	100.221	317.92	-0.14734	318.007	100.114	318.007	-0.15343
317.99	100.22	317.99	-0.147	318.078	100.114	318.078	-0.15321
318.05	100.219	318.05	-0.14643	318.133	100.112	318.133	-0.15273
318.108	100.218	318.108	-0.14603	318.183	100.111	318.183	-0.15243
318.163	100.217	318.163	-0.14569	318.242	100.11	318.242	-0.15228
318.236	100.216	318.236	-0.14546	318.307	100.109	318.307	-0.1522
318.281	100.215	318.281	-0.14524	318.381	100.109	318.381	-0.15201
318.355	100.213	318.355	-0.14496	318.43	100.108	318.43	-0.15187
318.407	100.213	318.407	-0.14474	318.491	100.108	318.491	-0.15161
318.474	100.212	318.474	-0.14451	318.546	100.108	318.546	-0.15135
318.527	100.211	318.527	-0.14466	318.603	100.108	318.603	-0.15132
318.583	100.211	318.583	-0.14462	318.662	100.108	318.662	-0.15114
318.647	100.212	318.647	-0.14451	318.721	100.108	318.721	-0.15098
318.706	100.212	318.706	-0.14439	318.776	100.108	318.776	-0.15086
318.77	100.214	318.77	-0.14461	318.833	100.107	318.833	-0.1508
318.821	100.215	318.821	-0.14468	318.891	100.107	318.891	-0.15066
318.878	100.216	318.878	-0.14467	318.949	100.108	318.949	-0.15063
318.945	100.218	318.945	-0.14468	319.01	100.108	319.01	-0.15054
318.992	100.22	318.992	-0.14481	319.06	100.109	319.06	-0.15026
319.044	100.221	319.044	-0.14484	319.122	100.109	319.122	-0.15003
319.106	100.223	319.106	-0.1448	319.169	100.109	319.169	-0.14986
319.164	100.224	319.164	-0.14473	319.236	100.109	319.236	-0.14979
319.218	100.226	319.218	-0.1447	319.28	100.11	319.28	-0.14978
319.27	100.228	319.27	-0.14466	319.351	100.111	319.351	-0.14965
319.331	100.229	319.331	-0.14456	319.405	100.112	319.405	-0.14938
319.377	100.231	319.377	-0.14441	319.458	100.113	319.458	-0.14914
319.433	100.232	319.433	-0.14427	319.503	100.115	319.503	-0.14873
319.483	100.233	319.483	-0.1442	319.552	100.116	319.552	-0.14847
319.543	100.233	319.543	-0.14409	319.616	100.117	319.616	-0.14818
319.593	100.233	319.593	-0.14391	319.657	100.118	319.657	-0.14778
319.64	100.233	319.64	-0.14358	319.706	100.119	319.706	-0.14741
319.703	100.233	319.703	-0.14341	319.756	100.12	319.756	-0.14713
319.758	100.233	319.758	-0.14325	319.822	100.121	319.822	-0.14687
319.808	100.233	319.808	-0.14311	319.866	100.122	319.866	-0.14659
319.849	100.235	319.849	-0.14287	319.915	100.123	319.915	-0.14616
319.901	100.236	319.901	-0.14272	319.975	100.124	319.975	-0.14583
319.955	100.236	319.955	-0.14261	320.012	100.125	320.012	-0.14546
319.993	100.237	319.993	-0.14244	320.07	100.126	320.07	-0.14502
320.06	100.238	320.06	-0.14233	320.119	100.126	320.119	-0.14459
320.107	100.239	320.107	-0.14212	320.171	100.127	320.171	-0.14421
320.151	100.24	320.151	-0.14183	320.212	100.128	320.212	-0.14399
320.212	100.241	320.212	-0.14151	320.258	100.129	320.258	-0.1439
320.256	100.242	320.256	-0.14125	320.317	100.13	320.317	-0.14369
320.302	100.243	320.302	-0.14098	320.378	100.131	320.378	-0.14332
320.354	100.244	320.354	-0.14062	320.418	100.132	320.418	-0.14295
320.401	100.244	320.401	-0.14024	320.464	100.133	320.464	-0.14256
320.453	100.245	320.453	-0.13991	320.517	100.134	320.517	-0.1421
320.503	100.246	320.503	-0.13978	320.554	100.136	320.554	-0.14176
320.546	100.246	320.546	-0.13957	320.596	100.137	320.596	-0.1414
320.61	100.246	320.61	-0.1393	320.654	100.138	320.654	-0.14107
320.654	100.245	320.654	-0.13888	320.691	100.139	320.691	-0.14106
320.7	100.245	320.7	-0.13868	320.734	100.139	320.734	-0.14091
320.74	100.245	320.74	-0.13851	320.788	100.139	320.788	-0.14068
320.794	100.244	320.794	-0.13826	320.834	100.139	320.834	-0.14046
320.831	100.244	320.831	-0.13832	320.875	100.139	320.875	-0.1401
320.884	100.243	320.884	-0.1381	320.927	100.138	320.927	-0.13983
320.92	100.243	320.92	-0.13778	320.971	100.138	320.971	-0.13952
320.963	100.243	320.963	-0.13744	321.012	100.138	321.012	-0.13923
321.001	100.243	321.001	-0.13702	321.048	100.138	321.048	-0.13921
321.054	100.243	321.054	-0.13672	321.096	100.138	321.096	-0.139
321.104	100.244	321.104	-0.13655	321.141	100.139	321.141	-0.13878
321.151	100.244	321.151	-0.13631	321.189	100.139	321.189	-0.13858
321.188	100.246	321.188	-0.13601	321.233	100.141	321.233	-0.13823
321.238	100.247	321.238	-0.13571	321.281	100.143	321.281	-0.13795
321.268	100.248	321.268	-0.13552	321.309	100.145	321.309	-0.13773
321.317	100.249	321.317	-0.13536	321.354	100.147	321.354	-0.13755
321.356	100.25	321.356	-0.13517	321.403	100.151	321.403	-0.13742
321.396	100.251	321.396	-0.13491	321.446	100.153	321.446	-0.13735
321.437	100.252	321.437	-0.13463	321.484	100.156	321.484	-0.13729
321.485	100.254	321.485	-0.13439	321.535	100.158	321.535	-0.13723
321.53	100.255	321.53	-0.1342	321.57	100.16	321.57	-0.13732
321.569	100.257	321.569	-0.134	321.615	100.16	321.615	-0.13725
321.601	100.258	321.601	-0.13383	321.655	100.16	321.655	-0.13711
321.645	100.259	321.645	-0.1336	321.702	100.16	321.702	-0.13697
321.702	100.26	321.702	-0.13337	321.743	100.157	321.743	-0.13696
321.736	100.261	321.736	-0.13317	321.776	100.156	321.776	-0.13675
321.776	100.261	321.776	-0.13305	321.827	100.154	321.827	-0.13653
321.82	100.261	321.82	-0.133	321.862	100.152	321.862	-0.13629
321.85	100.259	321.85	-0.13281	321.897	100.15	321.897	-0.13578
321.895	100.258	321.895	-0.13251	321.929	100.148	321.929	-0.13548
321.936	100.257	321.936	-0.1322	321.975	100.147	321.975	-0.13517
321.968	100.255	321.968	-0.13186	322.02	100.146	322.02	-0.1349
322.009	100.253	322.009	-0.13167	322.062	100.145	322.062	-0.13437
322.051	100.251	322.051	-0.13155	322.094	100.144	322.094	-0.13394
322.081	100.25	322.081	-0.13142	322.136	100.144	322.136	-0.13363
322.126	100.249	322.126	-0.13134	322.174	100.144	322.174	-0.13344
322.156	100.247	322.156	-0.1312	322.21	100.145	322.21	-0.13325
322.202	100.246	322.202	-0.13109	322.262	100.146	322.262	-0.13303
322.232	100.246	322.232	-0.131	322.289	100.146	322.289	-0.13288
322.274	100.245	322.274	-0.13087	322.325	100.146	322.325	-0.1328
322.315	100.245	322.315	-0.13084	322.363	100.147	322.363	-0.13306
322.353	100.246	322.353	-0.13086	322.394	100.147	322.394	-0.13289
322.387	100.246	322.387	-0.13082	322.43	100.147	322.43	-0.13256
322.419	100.246	322.419	-0.13069	322.459	100.147	322.459	-0.13232
322.466	100.248	322.466	-0.13053	322.503	100.146	322.503	-0.13254
322.504	100.248	322.504	-0.13031	322.53	100.146	322.53	-0.1326
322.536	100.248	322.536	-0.13019	322.572	100.145	322.572	-0.13257
322.57	100.248	322.57	-0.13014	322.596	100.144	322.596	-0.13252
322.607	100.248	322.607	-0.12985	322.64	100.143	322.64	-0.13228
322.647	100.249	322.647	-0.12961	322.68	100.143	322.68	-0.13201
322.676	100.249	322.676	-0.12942	322.722	100.143	322.722	-0.13172
322.708	100.25	322.708	-0.12927	322.752	100.143	322.752	-0.1314
322.738	100.25	322.738	-0.12897	322.79	100.143	322.79	-0.13117
322.776	100.25	322.776	-0.12881	322.827	100.144	322.827	-0.13097
322.824	100.25	322.824	-0.12869	322.85	100.145	322.85	-0.13078
322.85	100.25	322.85	-0.12858	322.884	100.145	322.884	-0.13056
322.882	100.25	322.882	-0.12852	322.926	100.147	322.926	-0.12998
322.919	100.25	322.919	-0.12837	322.956	100.147	322.956	-0.12953
322.96	100.249	322.96	-0.12819	322.994	100.148	322.994	-0.12901
322.988	100.248	322.988	-0.12803	323.011	100.148	323.011	-0.12863
323.021	100.248	323.021	-0.12791	323.044	100.148	323.044	-0.12835
323.056	100.246	323.056	-0.12782	323.074	100.147	323.074	-0.12814
323.085	100.245	323.085	-0.12779	323.097	100.147	323.097	-0.12798
323.113	100.243	323.113	-0.12776	323.139	100.146	323.139	-0.12779
323.142	100.241	323.142	-0.12746	323.177	100.145	323.177	-0.12749
323.172	100.24	323.172	-0.12721	323.204	100.144	323.204	-0.12716
323.213	100.239	323.213	-0.12703	323.236	100.144	323.236	-0.1269
323.238	100.238	323.238	-0.12687	323.272	100.144	323.272	-0.12658
323.27	100.238	323.27	-0.12692	323.296	100.144	323.296	-0.12636
323.305	100.238	323.305	-0.12682	323.338	100.144	323.338	-0.12603
323.336	100.239	323.336	-0.12666	323.373	100.143	323.373	-0.12564
323.366	100.239	323.366	-0.12648	323.398	100.143	323.398	-0.12527
323.403	100.24	323.403	-0.12607	323.424	100.143	323.424	-0.12474
323.433	100.241	323.433	-0.12567	323.45	100.143	323.45	-0.12433
323.456	100.242	323.456	-0.12526	323.491	100.143	323.491	-0.12392
323.486	100.243	323.486	-0.12487	323.506	100.144	323.506	-0.12359
323.518	100.244	323.518	-0.12439	323.543	100.145	323.543	-0.12313
323.562	100.245	323.562	-0.12402	323.578	100.146	323.578	-0.12283
323.592	100.247	323.592	-0.12371	323.611	100.147	323.611	-0.12266
323.611	100.248	323.611	-0.12342	323.638	100.148	323.638	-0.12253
323.648	100.25	323.648	-0.12281	323.653	100.15	323.653	-0.12282
323.672	100.251	323.672	-0.12249	323.683	100.151	323.683	-0.12273
323.701	100.252	323.701	-0.1223	323.714	100.153	323.714	-0.12263
323.724	100.254	323.724	-0.12211	323.751	100.154	323.751	-0.12254
323.768	100.254	323.768	-0.12199	323.769	100.155	323.769	-0.12263
323.8	100.254	323.8	-0.12181	323.806	100.156	323.806	-0.12256
323.819	100.254	323.819	-0.12159	323.85	100.156	323.85	-0.1224
323.848	100.254	323.848	-0.12141	323.885	100.156	323.885	-0.12218
323.879	100.253	323.879	-0.12145	323.912	100.154	323.912	-0.12199
323.92	100.252	323.92	-0.12133	323.923	100.153	323.923	-0.12179
323.935	100.252	323.935	-0.12126	323.95	100.152	323.95	-0.12162
323.965	100.252	323.965	-0.12117	323.984	100.15	323.984	-0.12135
323.993	100.251	323.993	-0.12088	324.021	100.148	324.021	-0.12069
324.028	100.251	324.028	-0.12064	324.035	100.147	324.035	-0.12029
324.054	100.25	324.054	-0.12036	324.072	100.146	324.072	-0.12001
324.074	100.249	324.074	-0.12008	324.096	100.145	324.096	-0.11983
324.1	100.249	324.1	-0.11983	324.109	100.145	324.109	-0.11944
324.122	100.248	324.122	-0.11957	324.144	100.145	324.144	-0.11916
324.145	100.247	324.145	-0.11924	324.171	100.144	324.171	-0.11886
324.174	100.246	324.174	-0.11884	324.206	100.144	324.206	-0.1186
324.212	100.246	324.212	-0.11841	324.236	100.145	324.236	-0.11825
324.241	100.246	324.241	-0.11803	324.254	100.145	324.254	-0.1179
324.256	100.245	324.256	-0.11766	324.284	100.145	324.284	-0.11751
324.285	100.246	324.285	-0.11732	324.301	100.145	324.301	-0.11712
324.307	100.246	324.307	-0.11709	324.335	100.145	324.335	-0.11692
324.351	100.247	324.351	-0.11682	324.36	100.145	324.36	-0.11667
324.365	100.248	324.365	-0.11649	324.378	100.145	324.378	-0.11635
324.4	100.25	324.4	-0.11621	324.397	100.145	324.397	-0.11597
324.424	100.252	324.424	-0.11605	324.44	100.146	324.44	-0.11543
324.453	100.253	324.453	-0.11588	324.448	100.147	324.448	-0.11506
324.482	100.255	324.482	-0.11572	324.47	100.149	324.47	-0.11479
324.505	100.257	324.505	-0.11565	324.505	100.15	324.505	-0.11459
324.527	100.259	324.527	-0.11575	324.536	100.153	324.536	-0.11446
324.541	100.261	324.541	-0.11559	324.554	100.155	324.554	-0.11422
324.566	100.263	324.566	-0.11538	324.57	100.156	324.57	-0.11396
324.604	100.264	324.604	-0.11527	324.598	100.158	324.598	-0.11382
324.622	100.266	324.622	-0.11533	324.627	100.16	324.627	-0.114
324.635	100.266	324.635	-0.11534	324.648	100.162	324.648	-0.11407
324.664	100.267	324.664	-0.11529	324.673	100.163	324.673	-0.11402
324.692	100.267	324.692	-0.11525	324.696	100.164	324.696	-0.11399
324.719	100.267	324.719	-0.11525	324.714	100.165	324.714	-0.11416
324.741	100.267	324.741	-0.11523	324.742	100.166	324.742	-0.1141
324.764	100.267	324.764	-0.11518	324.76	100.166	324.76	-0.11411
324.792	100.267	324.792	-0.115	324.78	100.167	324.78	-0.11414
324.811	100.267	324.811	-0.11494	324.807	100.167	324.807	-0.11426
324.829	100.267	324.829	-0.11476	324.833	100.167	324.833	-0.1142
324.852	100.267	324.852	-0.11455	324.854	100.168	324.854	-0.11403
324.887	100.268	324.887	-0.11438	324.883	100.169	324.883	-0.11386
324.906	100.268	324.906	-0.11398	324.901	100.17	324.901	-0.1134
324.922	100.268	324.922	-0.11363	324.931	100.171	324.931	-0.11309
324.94	100.267	324.94	-0.11329	324.946	100.172	324.946	-0.11285
324.959	100.267	324.959	-0.11296	324.959	100.172	324.959	-0.11268
324.984	100.267	324.984	-0.11238	324.98	100.172	324.98	-0.11235
325.004	100.266	325.004	-0.11215	324.999	100.172	324.999	-0.11211
325.036	100.266	325.036	-0.11197	325.023	100.171	325.023	-0.112
325.061	100.266	325.061	-0.11177	325.058	100.171	325.058	-0.11193
325.074	100.266	325.074	-0.11165	325.07	100.169	325.07	-0.11194
325.098	100.265	325.098	-0.11141	325.096	100.168	325.096	-0.11189
325.123	100.265	325.123	-0.11126	325.122	100.167	325.122	-0.11189
325.147	100.264	325.147	-0.11112	325.134	100.166	325.134	-0.11189
325.154	100.263	325.154	-0.11123	325.157	100.166	325.157	-0.1123
325.176	100.261	325.176	-0.11125	325.181	100.165	325.181	-0.11247
325.198	100.26	325.198	-0.11128	325.21	100.165	325.21	-0.1125
325.211	100.258	325.211	-0.11123	325.227	100.164	325.227	-0.11243
325.242	100.256	325.242	-0.11133	325.239	100.164	325.239	-0.11264
325.264	100.255	325.264	-0.11138	325.267	100.164	325.267	-0.11258
325.282	100.254	325.282	-0.11136	325.276	100.163	325.276	-0.1124
325.294	100.253	325.294	-0.11131	325.298	100.162	325.298	-0.11218
325.308	100.253	325.308	-0.11152	325.323	100.161	325.323	-0.11182
325.333	100.254	325.333	-0.11155	325.345	100.161	325.345	-0.11163
325.356	100.254	325.356	-0.11149	325.371	100.16	325.371	-0.11151
325.374	100.254	325.374	-0.11143	325.372	100.16	325.372	-0.11146
325.405	100.256	325.405	-0.11113	325.405	100.16	325.405	-0.11103
325.424	100.257	325.424	-0.11088	325.415	100.16	325.415	-0.11079
325.441	100.258	325.441	-0.11061	325.436	100.16	325.436	-0.11055
325.453	100.258	325.453	-0.11032	325.456	100.16	325.456	-0.11026
325.469	100.259	325.469	-0.10995	325.475	100.161	325.475	-0.10999
325.486	100.26	325.486	-0.10976	325.494	100.162	325.494	-0.10966
325.513	100.261	325.513	-0.10959	325.506	100.163	325.506	-0.10925
325.521	100.262	325.521	-0.1094	325.528	100.163	325.528	-0.1089
325.538	100.264	325.538	-0.10899	325.544	100.164	325.544	-0.10874
325.57	100.265	325.57	-0.10872	325.561	100.164	325.561	-0.10849
325.577	100.266	325.577	-0.10851	325.578	100.164	325.578	-0.10831
325.601	100.267	325.601	-0.10831	325.605	100.165	325.605	-0.10818
325.621	100.268	325.621	-0.10821	325.629	100.165	325.629	-0.10765
325.64	100.269	325.64	-0.10801	325.647	100.165	325.647	-0.10739
325.648	100.269	325.648	-0.10778	325.654	100.166	325.654	-0.10723
325.675	100.269	325.675	-0.10753	325.675	100.166	325.675	-0.10713
325.692	100.268	325.692	-0.10742	325.691	100.166	325.691	-0.10756
325.71	100.267	325.71	-0.10723	325.712	100.167	325.712	-0.10759
325.732	100.266	325.732	-0.10692	325.73	100.167	325.73	-0.10744
325.752	100.265	325.752	-0.10669	325.75	100.167	325.75	-0.1072
325.772	100.262	325.772	-0.10645	325.766	100.167	325.766	-0.10721
325.786	100.261	325.786	-0.10624	325.791	100.168	325.791	-0.10705
325.798	100.259	325.798	-0.10601	325.8	100.168	325.8	-0.10687
325.819	100.257	325.819	-0.10577	325.815	100.167	325.815	-0.10671
325.829	100.256	325.829	-0.10555	325.827	100.167	325.827	-0.10667
325.856	100.255	325.856	-0.10548	325.853	100.166	325.853	-0.1067
325.864	100.255	325.864	-0.10537	325.867	100.166	325.867	-0.10661
325.886	100.255	325.886	-0.10522	325.884	100.166	325.884	-0.10644
325.895	100.257	325.895	-0.1052	325.89	100.166	325.89	-0.10605
325.925	100.258	325.925	-0.10509	325.912	100.166	325.912	-0.10586
325.937	100.259	325.937	-0.10493	325.931	100.166	325.931	-0.10573
325.949	100.26	325.949	-0.10471	325.94	100.166	325.94	-0.10559
325.974	100.261	325.974	-0.10457	325.955	100.166	325.955	-0.10559
326	100.262	326	-0.10439	325.98	100.166	325.98	-0.10543
326.002	100.262	326.002	-0.10416	325.986	100.165	325.986	-0.10532
326.022	100.263	326.022	-0.10395	326.003	100.164	326.003	-0.10523
326.03	100.262	326.03	-0.10388	326.027	100.162	326.027	-0.10501
326.048	100.261	326.048	-0.10372	326.035	100.16	326.035	-0.10484
326.06	100.261	326.06	-0.10359	326.049	100.159	326.049	-0.10463
326.082	100.26	326.082	-0.10357	326.071	100.157	326.071	-0.10443
326.101	100.258	326.101	-0.10342	326.087	100.156	326.087	-0.10427
326.109	100.257	326.109	-0.1034	326.105	100.155	326.105	-0.10414
326.12	100.256	326.12	-0.10343	326.118	100.154	326.118	-0.10402
326.14	100.256	326.14	-0.10352	326.134	100.154	326.134	-0.10379
326.156	100.256	326.156	-0.10376	326.154	100.155	326.154	-0.10362
326.174	100.256	326.174	-0.10379	326.163	100.156	326.163	-0.10342
326.192	100.256	326.192	-0.10377	326.179	100.157	326.179	-0.10321
326.207	100.257	326.207	-0.10374	326.196	100.157	326.196	-0.10297
326.214	100.258	326.214	-0.10377	326.208	100.159	326.208	-0.10262
326.226	100.259	326.226	-0.1038	326.215	100.161	326.215	-0.10242
326.24	100.26	326.24	-0.10379	326.224	100.162	326.224	-0.10234
326.254	100.261	326.254	-0.10381	326.239	100.163	326.239	-0.10226
326.259	100.262	326.259	-0.10345	326.252	100.164	326.252	-0.10215
326.283	100.263	326.283	-0.10325	326.27	100.165	326.27	-0.10204
326.294	100.264	326.294	-0.10308	326.284	100.166	326.284	-0.10195
326.313	100.264	326.313	-0.10291	326.317	100.166	326.317	-0.10189
326.336	100.264	326.336	-0.10273	326.326	100.165	326.326	-0.10207
326.354	100.265	326.354	-0.10263	326.347	100.164	326.347	-0.10204
326.364	100.265	326.364	-0.10253	326.348	100.164	326.348	-0.10189
326.365	100.265	326.365	-0.10238	326.369	100.163	326.369	-0.10165
326.39	100.265	326.39	-0.10216	326.373	100.162	326.373	-0.10161
326.403	100.264	326.403	-0.10197	326.394	100.161	326.394	-0.10142
326.419	100.264	326.419	-0.10184	326.398	100.161	326.398	-0.1012
326.437	100.263	326.437	-0.10175	326.417	100.16	326.417	-0.10092
326.451	100.263	326.451	-0.10172	326.428	100.16	326.428	-0.1004
326.463	100.262	326.463	-0.10159	326.447	100.16	326.447	-0.09994
326.473	100.263	326.473	-0.10138	326.456	100.16	326.456	-0.0996
326.497	100.263	326.497	-0.10109	326.468	100.16	326.468	-0.09943
326.506	100.264	326.506	-0.1008	326.483	100.16	326.483	-0.09866
326.52	100.265	326.52	-0.10067	326.503	100.161	326.503	-0.0981
326.53	100.267	326.53	-0.1005	326.51	100.163	326.51	-0.0977
326.544	100.269	326.544	-0.10024	326.524	100.164	326.524	-0.09734
326.56	100.271	326.56	-0.10007	326.533	100.167	326.533	-0.09674
326.567	100.273	326.567	-0.09984	326.548	100.169	326.548	-0.09634
326.592	100.275	326.592	-0.0995	326.562	100.171	326.562	-0.09586
326.594	100.276	326.594	-0.09912	326.565	100.173	326.565	-0.09541
326.611	100.277	326.611	-0.09878	326.585	100.174	326.585	-0.09517
326.624	100.277	326.624	-0.09854	326.601	100.175	326.601	-0.09483
326.633	100.278	326.633	-0.09833	326.606	100.176	326.606	-0.09447
326.642	100.278	326.642	-0.09804	326.619	100.176	326.619	-0.09419
326.658	100.276	326.658	-0.09763	326.637	100.176	326.637	-0.09385
326.671	100.275	326.671	-0.09734	326.65	100.176	326.65	-0.09363
326.685	100.274	326.685	-0.09709	326.654	100.176	326.654	-0.09345
326.689	100.273	326.689	-0.09678	326.669	100.175	326.669	-0.09332
326.694	100.271	326.694	-0.09631	326.676	100.174	326.676	-0.09317
326.709	100.27	326.709	-0.09601	326.687	100.172	326.687	-0.09282
326.728	100.268	326.728	-0.09579	326.7	100.171	326.7	-0.09248
326.739	100.266	326.739	-0.09549	326.694	100.169	326.694	-0.09213
326.754	100.265	326.754	-0.09518	326.712	100.167	326.712	-0.09213
326.761	100.264	326.761	-0.09494	326.728	100.166	326.728	-0.09208
326.768	100.263	326.768	-0.0947	326.746	100.166	326.746	-0.09205
326.786	100.262	326.786	-0.0945	326.751	100.166	326.751	-0.09201
326.794	100.262	326.794	-0.09425	326.771	100.167	326.771	-0.09191
326.82	100.262	326.82	-0.09399	326.788	100.168	326.788	-0.09179
326.826	100.262	326.826	-0.09379	326.806	100.169	326.806	-0.09173
326.839	100.262	326.839	-0.09359	326.816	100.169	326.816	-0.09175
326.845	100.263	326.845	-0.09361	326.829	100.169	326.829	-0.09183
326.854	100.263	326.854	-0.09354	326.84	100.169	326.84	-0.09181
326.857	100.263	326.857	-0.09346	326.846	100.169	326.846	-0.09185
326.871	100.263	326.871	-0.09334	326.857	100.168	326.857	-0.09183
326.886	100.263	326.886	-0.09339	326.858	100.166	326.858	-0.09178
326.89	100.263	326.89	-0.09331	326.873	100.165	326.873	-0.09174
326.905	100.263	326.905	-0.09325	326.884	100.165	326.884	-0.0917
326.916	100.263	326.916	-0.09322	326.893	100.165	326.893	-0.09172
326.933	100.264	326.933	-0.0933	326.924	100.166	326.924	-0.09143
326.954	100.265	326.954	-0.09332	326.921	100.167	326.921	-0.09136
326.949	100.266	326.949	-0.0933	326.933	100.168	326.933	-0.09133
326.958	100.268	326.958	-0.09318	326.95	100.17	326.95	-0.0913
326.972	100.271	326.972	-0.09325	326.95	100.174	326.95	-0.09114
326.981	100.273	326.981	-0.09331	326.97	100.176	326.97	-0.09103
326.999	100.275	326.999	-0.09326	326.977	100.179	326.977	-0.09084
327.003	100.277	327.003	-0.09322	326.978	100.182	326.978	-0.0905
327.019	100.279	327.019	-0.09327	326.991	100.184	326.991	-0.09031
327.029	100.281	327.029	-0.09334	327.01	100.186	327.01	-0.08997
327.039	100.282	327.039	-0.09342	327.005	100.187	327.005	-0.08971
327.051	100.283	327.051	-0.0934	327.026	100.188	327.026	-0.08952
327.065	100.283	327.065	-0.09326	327.033	100.188	327.033	-0.08921
327.073	100.283	327.073	-0.09315	327.034	100.188	327.034	-0.0892
327.088	100.283	327.088	-0.09301	327.051	100.188	327.051	-0.08923
327.077	100.283	327.077	-0.09288	327.061	100.187	327.061	-0.08927
327.091	100.281	327.091	-0.09274	327.061	100.186	327.061	-0.08897
327.101	100.28	327.101	-0.09271	327.079	100.185	327.079	-0.08879
327.117	100.279	327.117	-0.09268	327.096	100.184	327.096	-0.08866
327.132	100.278	327.132	-0.09263	327.087	100.183	327.087	-0.08849
327.135	100.277	327.135	-0.09221	327.1	100.181	327.1	-0.08896
327.144	100.276	327.144	-0.09199	327.126	100.18	327.126	-0.08904
327.156	100.276	327.156	-0.09192	327.126	100.179	327.126	-0.08896
327.165	100.275	327.165	-0.09185	327.137	100.179	327.137	-0.08879
327.178	100.274	327.178	-0.09183	327.143	100.178	327.143	-0.08857
327.178	100.274	327.178	-0.09171	327.149	100.178	327.149	-0.08849
327.19	100.274	327.19	-0.0915	327.16	100.177	327.16	-0.08835
327.195	100.273	327.195	-0.09123	327.155	100.177	327.155	-0.08812
327.209	100.272	327.209	-0.09109	327.165	100.177	327.165	-0.08783
327.22	100.271	327.22	-0.09094	327.17	100.177	327.17	-0.08763
327.22	100.27	327.22	-0.0908	327.186	100.177	327.186	-0.0875
327.229	100.269	327.229	-0.09065	327.196	100.176	327.196	-0.08747
327.24	100.268	327.24	-0.09048	327.213	100.177	327.213	-0.08709
327.246	100.267	327.246	-0.09025	327.213	100.177	327.213	-0.08675
327.257	100.267	327.257	-0.08995	327.22	100.177	327.22	-0.08653
327.266	100.267	327.266	-0.08962	327.218	100.177	327.218	-0.0863
327.275	100.268	327.275	-0.08927	327.233	100.178	327.233	-0.08595
327.282	100.268	327.282	-0.08902	327.25	100.179	327.25	-0.08562
327.288	100.269	327.288	-0.08883	327.254	100.179	327.254	-0.08536
327.297	100.269	327.297	-0.08875	327.266	100.18	327.266	-0.08515
327.311	100.27	327.311	-0.08861	327.273	100.179	327.273	-0.08521
327.321	100.27	327.321	-0.08841	327.285	100.179	327.285	-0.08522
327.332	100.271	327.332	-0.08818	327.293	100.179	327.293	-0.08525
327.33	100.271	327.33	-0.08796	327.305	100.178	327.305	-0.08518
327.352	100.271	327.352	-0.088	327.315	100.177	327.315	-0.08526
327.356	100.271	327.356	-0.08809	327.322	100.176	327.322	-0.08531
327.363	100.271	327.363	-0.08816	327.311	100.175	327.311	-0.08533
327.368	100.27	327.368	-0.08824	327.316	100.174	327.316	-0.08545
327.378	100.269	327.378	-0.08847	327.347	100.173	327.347	-0.08586
327.378	100.267	327.378	-0.08842	327.346	100.173	327.346	-0.08605
327.396	100.267	327.396	-0.0884	327.347	100.173	327.347	-0.08615
327.4	100.266	327.4	-0.08844	327.354	100.173	327.354	-0.08615
327.413	100.265	327.413	-0.08859	327.371	100.174	327.371	-0.0862
327.413	100.265	327.413	-0.08873	327.372	100.174	327.372	-0.08634
327.42	100.266	327.42	-0.08891	327.382	100.175	327.382	-0.08648
327.43	100.266	327.43	-0.08909	327.394	100.176	327.394	-0.08672
327.438	100.268	327.438	-0.08912	327.403	100.178	327.403	-0.08693
327.444	100.269	327.444	-0.08916	327.404	100.179	327.404	-0.08696
327.456	100.269	327.456	-0.08915	327.418	100.18	327.418	-0.08701
327.465	100.27	327.465	-0.08923	327.434	100.182	327.434	-0.08699
327.472	100.271	327.472	-0.08939	327.437	100.182	327.437	-0.08698
327.48	100.272	327.48	-0.08931	327.435	100.183	327.435	-0.08699
327.47	100.273	327.47	-0.08922	327.441	100.183	327.441	-0.08695
327.481	100.274	327.481	-0.08921	327.453	100.183	327.453	-0.08687
327.493	100.274	327.493	-0.08909	327.462	100.183	327.462	-0.08682
327.5	100.275	327.5	-0.08905	327.467	100.183	327.467	-0.08665
327.512	100.275	327.512	-0.08904	327.479	100.182	327.479	-0.08647
327.519	100.276	327.519	-0.08905	327.48	100.182	327.48	-0.08637
327.524	100.275	327.524	-0.08881	327.483	100.181	327.483	-0.0863
327.527	100.275	327.527	-0.0887	327.489	100.18	327.489	-0.08638
327.541	100.275	327.541	-0.08859	327.497	100.18	327.497	-0.08644
327.544	100.275	327.544	-0.08839	327.509	100.179	327.509	-0.08651
327.544	100.274	327.544	-0.08839	327.511	100.178	327.511	-0.08641
327.547	100.273	327.547	-0.08836	327.523	100.178	327.523	-0.08637
327.555	100.272	327.555	-0.08835	327.53	100.177	327.53	-0.08633
327.57	100.271	327.57	-0.08824	327.544	100.177	327.544	-0.08643
327.571	100.268	327.571	-0.08811	327.542	100.177	327.542	-0.08696
327.58	100.266	327.58	-0.08812	327.544	100.177	327.544	-0.08721
327.597	100.264	327.597	-0.08806	327.545	100.177	327.545	-0.08722
327.605	100.263	327.605	-0.08795	327.566	100.176	327.566	-0.08714
327.602	100.262	327.602	-0.08784	327.573	100.176	327.573	-0.08682
327.614	100.262	327.614	-0.08782	327.568	100.175	327.568	-0.08666
327.612	100.263	327.612	-0.08783	327.589	100.175	327.589	-0.08665
327.621	100.264	327.621	-0.0879	327.592	100.175	327.592	-0.08666
327.624	100.267	327.624	-0.08802	327.593	100.175	327.593	-0.08679
327.645	100.268	327.645	-0.08803	327.594	100.175	327.594	-0.08678
327.64	100.27	327.64	-0.08808	327.611	100.175	327.611	-0.08661
327.648	100.271	327.648	-0.0881	327.616	100.175	327.616	-0.0863
327.657	100.271	327.657	-0.08788	327.621	100.175	327.621	-0.08569
327.652	100.272	327.652	-0.08773	327.628	100.175	327.628	-0.08545
327.679	100.272	327.679	-0.08765	327.629	100.176	327.629	-0.08525
327.67	100.273	327.67	-0.08756	327.636	100.176	327.636	-0.08502
327.684	100.274	327.684	-0.08758	327.634	100.176	327.634	-0.08491
327.682	100.275	327.682	-0.08748	327.654	100.176	327.654	-0.08479
327.694	100.276	327.694	-0.08727	327.656	100.176	327.656	-0.08468
327.686	100.276	327.686	-0.08708	327.653	100.176	327.653	-0.08454
327.694	100.276	327.694	-0.0867	327.662	100.176	327.662	-0.08424
327.698	100.276	327.698	-0.08653	327.681	100.176	327.681	-0.08396
327.715	100.276	327.715	-0.08637	327.686	100.176	327.686	-0.08373
327.718	100.276	327.718	-0.08619	327.68	100.176	327.68	-0.08359
327.724	100.274	327.724	-0.08618	327.694	100.176	327.694	-0.08379
327.727	100.274	327.727	-0.08606	327.701	100.176	327.701	-0.08381
327.74	100.274	327.74	-0.08581	327.697	100.176	327.697	-0.08369
327.749	100.273	327.749	-0.08556	327.713	100.175	327.713	-0.08356
327.748	100.273	327.748	-0.08537	327.719	100.174	327.719	-0.08354
327.757	100.273	327.757	-0.08509	327.722	100.173	327.722	-0.08346
327.762	100.273	327.762	-0.08485	327.721	100.172	327.721	-0.08333
327.778	100.273	327.778	-0.08469	327.723	100.172	327.723	-0.08311
327.78	100.273	327.78	-0.08447	327.745	100.17	327.745	-0.08306
327.776	100.273	327.776	-0.0843	327.749	100.169	327.749	-0.08287
327.791	100.273	327.791	-0.08406	327.744	100.169	327.744	-0.08262
327.793	100.273	327.793	-0.08379	327.75	100.168	327.75	-0.08239
327.805	100.273	327.805	-0.08358	327.751	100.169	327.751	-0.08207
327.796	100.274	327.796	-0.08344	327.761	100.169	327.761	-0.08193
327.803	100.274	327.803	-0.08324	327.777	100.169	327.777	-0.08179
327.816	100.274	327.816	-0.08309	327.77	100.17	327.77	-0.08165
327.807	100.275	327.807	-0.08324	327.789	100.171	327.789	-0.08125
327.814	100.276	327.814	-0.08331	327.787	100.172	327.787	-0.08088
327.819	100.276	327.819	-0.08324	327.779	100.174	327.779	-0.08052
327.83	100.277	327.83	-0.083	327.802	100.176	327.802	-0.08029
327.843	100.278	327.843	-0.08286	327.804	100.178	327.804	-0.08029
327.85	100.278	327.85	-0.08277	327.81	100.18	327.81	-0.08012
327.855	100.279	327.855	-0.08263	327.813	100.181	327.813	-0.07998
327.85	100.28	327.85	-0.08244	327.814	100.183	327.814	-0.07986
327.865	100.28	327.865	-0.08244	327.809	100.184	327.809	-0.07954
327.867	100.281	327.867	-0.08242	327.831	100.185	327.831	-0.07925
327.868	100.282	327.868	-0.08226	327.836	100.186	327.836	-0.07895
327.878	100.283	327.878	-0.08205	327.834	100.188	327.834	-0.07866
327.886	100.284	327.886	-0.08167	327.841	100.188	327.841	-0.07882
327.88	100.284	327.88	-0.08146	327.845	100.189	327.845	-0.07879
327.893	100.285	327.893	-0.08134	327.856	100.19	327.856	-0.07871
327.902	100.286	327.902	-0.08133	327.871	100.191	327.871	-0.07865
327.9	100.286	327.9	-0.08155	327.86	100.191	327.86	-0.0785
327.905	100.286	327.905	-0.08162	327.861	100.192	327.861	-0.07838
327.913	100.287	327.913	-0.08164	327.878	100.192	327.878	-0.07839
327.913	100.287	327.913	-0.08155	327.884	100.193	327.884	-0.07839
327.927	100.287	327.927	-0.08149	327.884	100.192	327.884	-0.07851
327.934	100.287	327.934	-0.08138	327.892	100.192	327.892	-0.07856
327.929	100.287	327.929	-0.08129	327.883	100.192	327.883	-0.07852
327.928	100.286	327.928	-0.08118	327.89	100.192	327.89	-0.0785
327.944	100.285	327.944	-0.08117	327.9	100.191	327.9	-0.07868
327.937	100.284	327.937	-0.08101	327.907	100.19	327.907	-0.07863
327.946	100.282	327.946	-0.08081	327.91	100.189	327.91	-0.07856
327.958	100.281	327.958	-0.08057	327.913	100.189	327.913	-0.0785
327.958	100.279	327.958	-0.07985	327.915	100.187	327.915	-0.0785
327.967	100.277	327.967	-0.07952	327.922	100.185	327.922	-0.07844
327.974	100.276	327.974	-0.07938	327.93	100.184	327.93	-0.0783
327.967	100.275	327.967	-0.07921	327.934	100.182	327.934	-0.07815
327.973	100.275	327.973	-0.07927	327.934	100.181	327.934	-0.07819
327.986	100.274	327.986	-0.07926	327.944	100.179	327.944	-0.07832
327.987	100.274	327.987	-0.07911	327.947	100.178	327.947	-0.0784
327.992	100.273	327.992	-0.07892	327.957	100.177	327.957	-0.0784
328.006	100.273	328.006	-0.07883	327.963	100.177	327.963	-0.07864
328.012	100.273	328.012	-0.07868	327.973	100.177	327.973	-0.07884
328.011	100.273	328.011	-0.07863	327.97	100.177	327.97	-0.079
328.008	100.273	328.008	-0.07863	327.961	100.176	327.961	-0.07914
328.012	100.273	328.012	-0.07859	327.975	100.175	327.975	-0.07959
328.017	100.273	328.017	-0.07845	327.974	100.174	327.974	-0.07981
328.022	100.273	328.022	-0.07841	327.987	100.173	327.987	-0.07997
328.03	100.273	328.03	-0.0784	327.994	100.172	327.994	-0.08004
328.038	100.273	328.038	-0.07817	327.995	100.171	327.995	-0.08019
328.043	100.274	328.043	-0.07806	327.997	100.171	327.997	-0.08028
328.047	100.274	328.047	-0.078	327.991	100.172	327.991	-0.08024
328.048	100.274	328.048	-0.07799	328.001	100.173	328.001	-0.08012
328.052	100.275	328.052	-0.07802	328.015	100.175	328.015	-0.0799
328.059	100.276	328.059	-0.07794	328.014	100.177	328.014	-0.07981
328.056	100.276	328.056	-0.07777	328.011	100.178	328.011	-0.07972
328.062	100.277	328.062	-0.07753	328.004	100.18	328.004	-0.07962
328.068	100.278	328.068	-0.07748	328.025	100.181	328.025	-0.07926
328.065	100.278	328.065	-0.07739	328.024	100.182	328.024	-0.07906
328.059	100.279	328.059	-0.07728	328.03	100.183	328.03	-0.07898
328.077	100.279	328.077	-0.07736	328.042	100.185	328.042	-0.07888
328.079	100.278	328.079	-0.07723	328.032	100.186	328.032	-0.07857
328.086	100.277	328.086	-0.07726	328.042	100.188	328.042	-0.07833
328.088	100.277	328.088	-0.07726	328.043	100.189	328.043	-0.07823
328.091	100.276	328.091	-0.07719	328.047	100.19	328.047	-0.07818
328.089	100.274	328.089	-0.07713	328.048	100.191	328.048	-0.07821
328.103	100.273	328.103	-0.0771	328.06	100.191	328.06	-0.07815
328.097	100.271	328.097	-0.07699	328.067	100.192	328.067	-0.07806
328.108	100.27	328.108	-0.07688	328.067	100.192	328.067	-0.07807
328.113	100.269	328.113	-0.07731	328.067	100.191	328.067	-0.07803
328.111	100.268	328.111	-0.07746	328.071	100.189	328.071	-0.0779
328.111	100.269	328.111	-0.0774	328.075	100.188	328.075	-0.07774
328.117	100.269	328.117	-0.0772	328.08	100.187	328.08	-0.07755
328.11	100.272	328.11	-0.07656	328.079	100.184	328.079	-0.0775
328.12	100.272	328.12	-0.07629	328.085	100.182	328.085	-0.07733
328.129	100.273	328.129	-0.07614	328.086	100.181	328.086	-0.07718
328.139	100.272	328.139	-0.07599	328.081	100.179	328.081	-0.07708
328.147	100.27	328.147	-0.0759	328.089	100.179	328.089	-0.07686
328.129	100.268	328.129	-0.07576	328.102	100.178	328.102	-0.07666
328.134	100.266	328.134	-0.07558	328.103	100.177	328.103	-0.07641
328.146	100.264	328.146	-0.07538	328.106	100.175	328.106	-0.07622
328.143	100.26	328.143	-0.07489	328.106	100.174	328.106	-0.07598
328.162	100.258	328.162	-0.07468	328.102	100.173	328.102	-0.0758
328.156	100.257	328.156	-0.07451	328.109	100.171	328.109	-0.07569
328.154	100.256	328.154	-0.07431	328.115	100.169	328.115	-0.07571
328.156	100.257	328.156	-0.07449	328.112	100.167	328.112	-0.07588
328.156	100.258	328.156	-0.07449	328.124	100.166	328.124	-0.07569
328.165	100.259	328.165	-0.07447	328.132	100.165	328.132	-0.07541
328.152	100.26	328.152	-0.07444	328.136	100.164	328.136	-0.07526
328.17	100.262	328.17	-0.0746	328.136	100.165	328.136	-0.07538
328.168	100.264	328.168	-0.07476	328.137	100.167	328.137	-0.07532
328.171	100.265	328.171	-0.07489	328.138	100.168	328.138	-0.07517
328.189	100.267	328.189	-0.07497	328.144	100.17	328.144	-0.07505
328.18	100.268	328.18	-0.07514	328.137	100.174	328.137	-0.0749
328.184	100.269	328.184	-0.07522	328.146	100.177	328.146	-0.07471
328.186	100.27	328.186	-0.07521	328.151	100.179	328.151	-0.07464
328.19	100.271	328.19	-0.07502	328.146	100.181	328.146	-0.07466
328.2	100.271	328.2	-0.07509	328.146	100.181	328.146	-0.07468
328.198	100.272	328.198	-0.07517	328.151	100.182	328.151	-0.07479
328.201	100.272	328.201	-0.07511	328.163	100.183	328.163	-0.0748
328.206	100.272	328.206	-0.075	328.171	100.184	328.171	-0.07473
328.208	100.272	328.208	-0.07468	328.181	100.185	328.181	-0.07462
328.226	100.273	328.226	-0.07464	328.182	100.186	328.182	-0.07459
328.23	100.273	328.23	-0.07458	328.18	100.187	328.18	-0.07457
328.234	100.273	328.234	-0.07448	328.188	100.188	328.188	-0.07451
328.23	100.274	328.23	-0.07417	328.186	100.189	328.186	-0.0747
328.236	100.275	328.236	-0.07401	328.199	100.19	328.199	-0.07466
328.232	100.275	328.232	-0.07395	328.187	100.19	328.187	-0.07456
328.236	100.276	328.236	-0.07397	328.202	100.189	328.202	-0.07445
328.235	100.278	328.235	-0.07402	328.208	100.188	328.208	-0.07396
328.239	100.278	328.239	-0.07396	328.208	100.187	328.208	-0.07371
328.239	100.279	328.239	-0.07387	328.205	100.187	328.205	-0.07354
328.247	100.28	328.247	-0.07378	328.202	100.186	328.202	-0.07342
328.25	100.28	328.25	-0.07365	328.208	100.186	328.208	-0.07316
328.256	100.28	328.256	-0.07349	328.207	100.186	328.207	-0.07292
328.246	100.28	328.246	-0.07337	328.209	100.185	328.209	-0.0728
328.249	100.28	328.249	-0.07334	328.209	100.185	328.209	-0.07271
328.256	100.28	328.256	-0.07338	328.219	100.185	328.219	-0.07249
328.263	100.28	328.263	-0.07326	328.22	100.185	328.22	-0.0722
328.262	100.28	328.262	-0.07313	328.223	100.185	328.223	-0.07195
328.265	100.28	328.265	-0.07295	328.215	100.185	328.215	-0.07177
328.276	100.28	328.276	-0.07279	328.226	100.185	328.226	-0.07175
328.272	100.28	328.272	-0.07266	328.231	100.184	328.231	-0.07164
328.276	100.28	328.276	-0.07248	328.238	100.184	328.238	-0.07157
328.288	100.28	328.288	-0.0723	328.227	100.183	328.227	-0.07143
328.274	100.28	328.274	-0.07222	328.236	100.182	328.236	-0.07122
328.291	100.28	328.291	-0.07206	328.235	100.181	328.235	-0.07112
328.284	100.28	328.284	-0.07187	328.235	100.18	328.235	-0.07102
328.285	100.28	328.285	-0.07177	328.232	100.179	328.232	-0.07081
328.292	100.28	328.292	-0.07166	328.23	100.178	328.23	-0.07083
328.282	100.279	328.282	-0.0716	328.246	100.177	328.246	-0.07085
328.288	100.278	328.288	-0.07157	328.236	100.177	328.236	-0.07088
328.296	100.277	328.296	-0.07155	328.244	100.177	328.244	-0.07084
328.28	100.276	328.28	-0.07165	328.252	100.177	328.252	-0.07071
328.289	100.275	328.289	-0.07163	328.25	100.177	328.25	-0.07075
328.299	100.275	328.299	-0.07159	328.245	100.176	328.245	-0.07089
328.306	100.274	328.306	-0.07153	328.257	100.176	328.257	-0.07103
328.304	100.274	328.304	-0.07174	328.258	100.176	328.258	-0.07122
328.306	100.273	328.306	-0.0718	328.261	100.176	328.261	-0.07139
328.307	100.273	328.307	-0.07177	328.269	100.176	328.269	-0.07151
328.311	100.273	328.311	-0.07166	328.281	100.176	328.281	-0.07162
328.313	100.273	328.313	-0.07154	328.277	100.176	328.277	-0.07198
328.318	100.273	328.318	-0.07148	328.28	100.176	328.28	-0.0721
328.312	100.273	328.312	-0.07146	328.277	100.176	328.277	-0.07219
328.321	100.273	328.321	-0.07149	328.282	100.176	328.282	-0.0723
328.32	100.273	328.32	-0.07128	328.284	100.176	328.284	-0.07232
328.319	100.273	328.319	-0.07126	328.287	100.176	328.287	-0.07227
328.33	100.274	328.33	-0.07126	328.284	100.176	328.284	-0.07211
328.337	100.275	328.337	-0.07125	328.285	100.176	328.285	-0.07198
328.335	100.276	328.335	-0.07114	328.295	100.176	328.295	-0.07183
328.326	100.277	328.326	-0.07111	328.299	100.176	328.299	-0.0717
328.331	100.278	328.331	-0.0711	328.3	100.176	328.3	-0.0715
328.339	100.278	328.339	-0.07111	328.302	100.176	328.302	-0.07138
328.337	100.279	328.337	-0.0711	328.296	100.176	328.296	-0.07109
328.346	100.279	328.346	-0.07104	328.3	100.176	328.3	-0.07083
328.341	100.279	328.341	-0.07101	328.309	100.176	328.309	-0.07063
328.347	100.279	328.347	-0.07097	328.306	100.176	328.306	-0.07038
328.348	100.278	328.348	-0.0708	328.311	100.176	328.311	-0.07028
328.355	100.278	328.355	-0.07077	328.306	100.176	328.306	-0.07017
328.345	100.277	328.345	-0.07076	328.308	100.176	328.308	-0.07002
328.355	100.276	328.355	-0.07071	328.305	100.176	328.305	-0.06993
328.354	100.275	328.354	-0.07068	328.309	100.176	328.309	-0.06981
328.349	100.274	328.349	-0.07075	328.314	100.176	328.314	-0.06962
328.349	100.274	328.349	-0.07083	328.306	100.176	328.306	-0.06941
328.352	100.273	328.352	-0.07084	328.314	100.176	328.314	-0.06916
328.368	100.273	328.368	-0.07092	328.324	100.176	328.324	-0.06889
328.362	100.273	328.362	-0.07083	328.312	100.176	328.312	-0.0686
328.367	100.273	328.367	-0.07067	328.313	100.176	328.313	-0.06827
328.366	100.273	328.366	-0.07055	328.321	100.176	328.321	-0.06799
328.365	100.273	328.365	-0.07049	328.322	100.176	328.322	-0.06767
328.374	100.273	328.374	-0.07038	328.327	100.176	328.327	-0.06753
328.377	100.272	328.377	-0.07031	328.33	100.176	328.33	-0.06753
328.376	100.272	328.376	-0.07022	328.336	100.175	328.336	-0.06762
328.378	100.271	328.378	-0.06986	328.329	100.175	328.329	-0.0674
328.38	100.271	328.38	-0.06968	328.336	100.174	328.336	-0.06718
328.399	100.27	328.399	-0.06953	328.333	100.173	328.333	-0.06697
328.393	100.27	328.393	-0.06944	328.331	100.171	328.331	-0.0668
328.395	100.269	328.395	-0.06931	328.335	100.168	328.335	-0.06712
328.399	100.268	328.399	-0.06918	328.345	100.166	328.345	-0.06721
328.403	100.268	328.403	-0.06908	328.346	100.163	328.346	-0.06724
328.404	100.267	328.404	-0.06904	328.345	100.161	328.345	-0.06727
328.393	100.267	328.393	-0.0691	328.356	100.159	328.356	-0.06742
328.401	100.266	328.401	-0.06907	328.351	100.159	328.351	-0.06743
328.398	100.266	328.398	-0.06895	328.352	100.16	328.352	-0.06748
328.409	100.265	328.409	-0.06882	328.354	100.161	328.354	-0.06742
328.41	100.265	328.41	-0.06878	328.35	100.164	328.35	-0.06761
328.405	100.264	328.405	-0.06867	328.355	100.167	328.355	-0.06776
328.404	100.264	328.404	-0.06856	328.351	100.168	328.351	-0.06781
328.411	100.264	328.411	-0.06842	328.355	100.17	328.355	-0.06775
328.407	100.264	328.407	-0.06834	328.355	100.172	328.355	-0.06758
328.409	100.264	328.409	-0.06821	328.374	100.173	328.374	-0.06758
328.413	100.265	328.413	-0.06805	328.375	100.175	328.375	-0.06756
328.417	100.265	328.417	-0.06782	328.377	100.177	328.377	-0.06749
328.424	100.266	328.424	-0.0675	328.374	100.178	328.374	-0.06734
328.41	100.267	328.41	-0.06726	328.37	100.18	328.37	-0.0674
328.424	100.268	328.424	-0.06706	328.381	100.181	328.381	-0.06752
328.431	100.269	328.431	-0.06692	328.377	100.182	328.377	-0.0676
328.43	100.27	328.43	-0.06681	328.377	100.183	328.377	-0.06735
328.421	100.271	328.421	-0.06667	328.381	100.183	328.381	-0.0673
328.42	100.271	328.42	-0.0665	328.378	100.184	328.378	-0.06721
328.417	100.271	328.417	-0.06637	328.377	100.184	328.377	-0.06712
328.428	100.27	328.428	-0.0663	328.377	100.184	328.377	-0.06723
328.421	100.269	328.421	-0.06619	328.375	100.184	328.375	-0.06716
328.434	100.267	328.434	-0.06605	328.377	100.185	328.377	-0.06705
328.432	100.266	328.432	-0.06583	328.39	100.185	328.39	-0.06693
328.432	100.264	328.432	-0.0659	328.383	100.185	328.383	-0.06672
328.432	100.263	328.432	-0.06578	328.386	100.185	328.386	-0.06672
328.423	100.263	328.423	-0.06567	328.388	100.184	328.388	-0.06677
328.426	100.262	328.426	-0.06562	328.389	100.184	328.389	-0.06679
328.441	100.264	328.441	-0.06568	328.386	100.183	328.386	-0.06674
328.435	100.264	328.435	-0.06563	328.396	100.182	328.396	-0.0667
328.439	100.265	328.439	-0.06553	328.398	100.181	328.398	-0.06654
328.437	100.266	328.437	-0.06546	328.404	100.18	328.404	-0.06633
328.433	100.267	328.433	-0.06529	328.4	100.179	328.4	-0.06634
328.435	100.269	328.435	-0.06513	328.404	100.178	328.404	-0.06631
328.442	100.271	328.442	-0.06494	328.403	100.177	328.403	-0.06615
328.449	100.272	328.449	-0.06468	328.394	100.177	328.394	-0.0659
328.452	100.274	328.452	-0.06457	328.407	100.177	328.407	-0.06549
328.446	100.275	328.446	-0.06447	328.424	100.177	328.424	-0.06524
328.452	100.277	328.452	-0.06445	328.416	100.176	328.416	-0.06509
328.438	100.278	328.438	-0.06443	328.42	100.176	328.42	-0.06494
328.441	100.278	328.441	-0.06411	328.415	100.176	328.415	-0.06453
328.45	100.279	328.45	-0.06388	328.412	100.176	328.412	-0.06431
328.453	100.279	328.453	-0.06377	328.427	100.176	328.427	-0.06421
328.449	100.28	328.449	-0.06373	328.425	100.176	328.425	-0.06414
328.456	100.28	328.456	-0.06373	328.424	100.176	328.424	-0.06405
328.461	100.28	328.461	-0.06364	328.436	100.176	328.436	-0.06395
328.461	100.28	328.461	-0.06355	328.434	100.176	328.434	-0.06375
328.463	100.279	328.463	-0.06354	328.43	100.176	328.43	-0.06349
328.455	100.278	328.455	-0.06365	328.426	100.176	328.426	-0.0636
328.463	100.277	328.463	-0.06364	328.432	100.176	328.432	-0.06346
328.471	100.277	328.471	-0.06353	328.439	100.176	328.439	-0.06325
328.46	100.276	328.46	-0.06351	328.435	100.176	328.435	-0.06301
328.463	100.275	328.463	-0.06339	328.433	100.176	328.433	-0.06266
328.467	100.274	328.467	-0.06331	328.436	100.176	328.436	-0.06251
328.47	100.274	328.47	-0.06321	328.44	100.176	328.44	-0.06241
328.473	100.273	328.473	-0.06316	328.452	100.176	328.452	-0.06228
328.473	100.273	328.473	-0.06304	328.439	100.176	328.439	-0.06175
328.481	100.273	328.481	-0.06296	328.43	100.176	328.43	-0.06144
328.471	100.273	328.471	-0.06291	328.436	100.177	328.436	-0.06121
328.466	100.273	328.466	-0.06284	328.436	100.177	328.436	-0.06105
328.464	100.273	328.464	-0.06272	328.446	100.178	328.446	-0.06075
328.486	100.273	328.486	-0.06262	328.45	100.179	328.45	-0.06035
328.478	100.273	328.478	-0.06244	328.44	100.18	328.44	-0.06007
328.485	100.273	328.485	-0.06218	328.45	100.181	328.45	-0.05992
328.477	100.273	328.477	-0.06221	328.449	100.182	328.449	-0.05992
328.477	100.273	328.477	-0.06212	328.46	100.183	328.46	-0.05988
328.488	100.273	328.488	-0.0619	328.459	100.184	328.459	-0.0599
328.476	100.273	328.476	-0.06167	328.46	100.184	328.46	-0.05986
328.492	100.273	328.492	-0.06151	328.465	100.184	328.465	-0.05976
328.491	100.273	328.491	-0.06146	328.461	100.184	328.461	-0.05959
328.501	100.273	328.501	-0.06139	328.462	100.185	328.462	-0.0595
328.486	100.273	328.486	-0.06125	328.464	100.185	328.464	-0.0594
328.492	100.273	328.492	-0.06098	328.458	100.185	328.458	-0.05977
328.491	100.273	328.491	-0.06095	328.459	100.185	328.459	-0.05997
328.493	100.273	328.493	-0.06101	328.471	100.185	328.471	-0.06003
328.498	100.273	328.498	-0.06098	328.465	100.185	328.465	-0.05987
328.505	100.273	328.505	-0.06104	328.461	100.185	328.461	-0.05962
328.494	100.273	328.494	-0.06101	328.477	100.185	328.477	-0.05951
328.492	100.273	328.492	-0.0609	328.477	100.185	328.477	-0.05942
328.497	100.273	328.497	-0.06087	328.473	100.185	328.473	-0.05941
328.498	100.273	328.498	-0.06076	328.465	100.185	328.465	-0.05968
328.504	100.273	328.504	-0.06075	328.47	100.186	328.47	-0.05982
328.496	100.273	328.496	-0.06073	328.473	100.187	328.473	-0.05985
328.506	100.273	328.506	-0.06077	328.479	100.188	328.479	-0.05974
328.504	100.273	328.504	-0.06073	328.476	100.19	328.476	-0.05974
328.507	100.273	328.507	-0.06067	328.478	100.191	328.478	-0.05985
328.504	100.273	328.504	-0.06067	328.487	100.191	328.487	-0.05981
328.502	100.273	328.502	-0.06076	328.485	100.191	328.485	-0.05971
328.509	100.273	328.509	-0.06093	328.484	100.19	328.484	-0.05987
328.511	100.273	328.511	-0.06102	328.483	100.189	328.483	-0.05994
328.518	100.274	328.518	-0.06112	328.479	100.189	328.479	-0.06002
328.514	100.275	328.514	-0.0612	328.49	100.188	328.49	-0.06001
328.522	100.276	328.522	-0.06124	328.491	100.187	328.491	-0.0599
328.527	100.277	328.527	-0.06126	328.49	100.186	328.49	-0.05999
328.531	100.279	328.531	-0.06134	328.484	100.186	328.484	-0.06009
328.519	100.28	328.519	-0.06148	328.488	100.185	328.488	-0.06016
328.517	100.281	328.517	-0.06169	328.492	100.185	328.492	-0.06029
328.518	100.281	328.518	-0.06181	328.486	100.184	328.486	-0.06026
328.521	100.281	328.521	-0.062	328.489	100.184	328.489	-0.06013
328.52	100.28	328.52	-0.06219	328.486	100.183	328.486	-0.06011
328.529	100.277	328.529	-0.06228	328.499	100.182	328.499	-0.06036
328.515	100.276	328.515	-0.06241	328.489	100.182	328.489	-0.06054
328.521	100.274	328.521	-0.06251	328.486	100.181	328.486	-0.0606
328.527	100.273	328.527	-0.0627	328.5	100.181	328.5	-0.06057
328.523	100.271	328.523	-0.06312	328.495	100.181	328.495	-0.06044
328.526	100.271	328.526	-0.06329	328.491	100.18	328.491	-0.0604
328.534	100.27	328.534	-0.0634	328.503	100.181	328.503	-0.06028
328.542	100.27	328.542	-0.06354	328.505	100.181	328.505	-0.06015
328.527	100.271	328.527	-0.06347	328.499	100.182	328.499	-0.06015
328.531	100.271	328.531	-0.06338	328.501	100.182	328.501	-0.06017
328.532	100.272	328.532	-0.06328	328.495	100.183	328.495	-0.06013
328.543	100.273	328.543	-0.06312	328.504	100.183	328.504	-0.0601
328.531	100.274	328.531	-0.0628	328.5	100.183	328.5	-0.05974
328.529	100.274	328.529	-0.06261	328.501	100.184	328.501	-0.0594
328.542	100.274	328.542	-0.06249	328.509	100.184	328.509	-0.05915
328.55	100.273	328.55	-0.06234	328.515	100.184	328.515	-0.05894
328.531	100.272	328.531	-0.0619	328.513	100.184	328.513	-0.05873
328.539	100.271	328.539	-0.06161	328.519	100.184	328.519	-0.05851
328.547	100.27	328.547	-0.06134	328.518	100.185	328.518	-0.05834
328.544	100.269	328.544	-0.06104	328.512	100.185	328.512	-0.0582
328.54	100.268	328.54	-0.06074	328.514	100.185	328.514	-0.05788
328.546	100.267	328.546	-0.06043	328.515	100.185	328.515	-0.05776
328.541	100.267	328.541	-0.06005	328.517	100.185	328.517	-0.05776
328.54	100.267	328.54	-0.05966	328.515	100.185	328.515	-0.05778
328.541	100.268	328.541	-0.05965	328.527	100.185	328.527	-0.05776
328.54	100.269	328.54	-0.05952	328.522	100.185	328.522	-0.05767
328.548	100.27	328.548	-0.05936	328.519	100.185	328.519	-0.05753
328.54	100.27	328.54	-0.05934	328.524	100.185	328.524	-0.05734
328.543	100.271	328.543	-0.05919	328.521	100.185	328.521	-0.05762
328.546	100.272	328.546	-0.05909	328.529	100.185	328.529	-0.05759
328.543	100.272	328.543	-0.05904	328.521	100.184	328.521	-0.05747
328.55	100.272	328.55	-0.05894	328.514	100.184	328.514	-0.05736
328.553	100.272	328.553	-0.05917	328.525	100.184	328.525	-0.0572
328.551	100.273	328.551	-0.05922	328.529	100.183	328.529	-0.05709
328.557	100.273	328.557	-0.05921	328.529	100.183	328.529	-0.05705
328.555	100.273	328.555	-0.05915	328.53	100.182	328.53	-0.05703
328.569	100.274	328.569	-0.05938	328.525	100.18	328.525	-0.0569
328.556	100.275	328.556	-0.05951	328.531	100.179	328.531	-0.05677
328.553	100.276	328.553	-0.05961	328.538	100.177	328.538	-0.05658
328.552	100.277	328.552	-0.05967	328.535	100.176	328.535	-0.05651
328.547	100.278	328.547	-0.05975	328.532	100.174	328.532	-0.05654
328.551	100.279	328.551	-0.05983	328.543	100.172	328.543	-0.05651
328.564	100.279	328.564	-0.05991	328.544	100.171	328.544	-0.0564
328.556	100.28	328.556	-0.06	328.533	100.17	328.533	-0.05639
328.558	100.28	328.558	-0.06017	328.536	100.169	328.536	-0.05618
328.563	100.28	328.563	-0.06034	328.542	100.169	328.542	-0.05606
328.574	100.28	328.574	-0.0605	328.536	100.168	328.536	-0.05593
328.568	100.28	328.568	-0.06047	328.538	100.168	328.538	-0.05586
328.562	100.28	328.562	-0.06055	328.544	100.168	328.544	-0.05603
328.56	100.28	328.56	-0.06057	328.54	100.168	328.54	-0.0562
328.562	100.279	328.562	-0.06056	328.534	100.168	328.534	-0.05633
328.563	100.278	328.563	-0.06057	328.538	100.168	328.538	-0.05648
328.556	100.277	328.556	-0.06056	328.546	100.168	328.546	-0.05655
328.557	100.276	328.557	-0.06061	328.54	100.168	328.54	-0.05659
328.563	100.275	328.563	-0.06061	328.548	100.168	328.548	-0.05654
328.562	100.275	328.562	-0.06062	328.543	100.168	328.543	-0.05645
328.557	100.274	328.557	-0.06059	328.542	100.168	328.542	-0.0568
328.563	100.274	328.563	-0.06074	328.53	100.168	328.53	-0.05692
328.565	100.273	328.565	-0.06085	328.537	100.168	328.537	-0.05691
328.569	100.273	328.569	-0.06093	328.54	100.168	328.54	-0.05685
328.565	100.273	328.565	-0.06132	328.534	100.168	328.534	-0.05677
328.575	100.273	328.575	-0.06143	328.534	100.169	328.534	-0.05691
328.581	100.273	328.581	-0.06151	328.538	100.17	328.538	-0.05708
328.572	100.273	328.572	-0.06159	328.553	100.17	328.553	-0.05724
328.577	100.273	328.577	-0.06183	328.543	100.172	328.543	-0.05743
328.574	100.273	328.574	-0.06196	328.546	100.173	328.546	-0.05761
328.578	100.273	328.578	-0.06207	328.554	100.174	328.554	-0.05779
328.582	100.273	328.582	-0.06215	328.545	100.175	328.545	-0.058
328.583	100.273	328.583	-0.062	328.547	100.175	328.547	-0.05842
328.574	100.273	328.574	-0.06203	328.548	100.175	328.548	-0.05862
328.586	100.273	328.586	-0.06203	328.55	100.176	328.55	-0.05875
328.582	100.273	328.582	-0.06195	328.556	100.176	328.556	-0.05883
328.594	100.273	328.594	-0.06187	328.557	100.176	328.557	-0.05872
328.583	100.273	328.583	-0.06166	328.551	100.176	328.551	-0.05871
328.594	100.273	328.594	-0.06143	328.554	100.176	328.554	-0.05865
328.591	100.273	328.591	-0.06122	328.547	100.176	328.547	-0.05857
328.588	100.273	328.588	-0.06078	328.549	100.176	328.549	-0.05838
328.591	100.273	328.591	-0.06057	328.557	100.176	328.557	-0.05826
328.587	100.273	328.587	-0.06037	328.549	100.176	328.549	-0.05809
328.59	100.273	328.59	-0.06013	328.557	100.176	328.557	-0.05795
328.587	100.273	328.587	-0.05986	328.564	100.176	328.564	-0.05749
328.592	100.272	328.592	-0.05975	328.564	100.176	328.564	-0.05731
328.601	100.272	328.601	-0.05961	328.553	100.175	328.553	-0.05715
328.597	100.271	328.597	-0.05948	328.556	100.175	328.556	-0.05696
328.606	100.27	328.606	-0.05952	328.556	100.173	328.556	-0.05687
328.6	100.269	328.6	-0.05943	328.553	100.172	328.553	-0.05681
328.608	100.268	328.608	-0.05923	328.555	100.17	328.555	-0.05675
328.599	100.266	328.599	-0.059	328.559	100.169	328.559	-0.05667
328.6	100.264	328.6	-0.05905	328.555	100.166	328.555	-0.0567
328.597	100.262	328.597	-0.0589	328.559	100.164	328.559	-0.05672
328.595	100.261	328.595	-0.05879	328.56	100.163	328.56	-0.05666
328.598	100.26	328.598	-0.05878	328.559	100.162	328.559	-0.05648
328.598	100.261	328.598	-0.05882	328.554	100.162	328.554	-0.0563
328.6	100.261	328.6	-0.05885	328.554	100.163	328.554	-0.05612
328.607	100.263	328.607	-0.0588	328.566	100.164	328.566	-0.05601
328.609	100.264	328.609	-0.05864	328.571	100.164	328.571	-0.05596
328.599	100.268	328.599	-0.05866	328.56	100.167	328.56	-0.05589
328.605	100.27	328.605	-0.05853	328.57	100.169	328.57	-0.05582
328.621	100.273	328.621	-0.05834	328.566	100.171	328.566	-0.05573
328.614	100.275	328.614	-0.05821	328.571	100.173	328.571	-0.05567
328.618	100.278	328.618	-0.05824	328.571	100.175	328.571	-0.05534
328.611	100.279	328.611	-0.05812	328.573	100.177	328.573	-0.0552
328.608	100.281	328.608	-0.05805	328.574	100.178	328.574	-0.05509
328.597	100.282	328.597	-0.058	328.575	100.179	328.575	-0.05499
328.597	100.281	328.597	-0.05748	328.562	100.178	328.562	-0.05508
328.607	100.28	328.607	-0.05734	328.563	100.178	328.563	-0.05499
328.614	100.279	328.614	-0.05737	328.564	100.178	328.564	-0.05494
328.607	100.278	328.607	-0.05745	328.572	100.178	328.572	-0.05499
328.611	100.274	328.611	-0.05762	328.573	100.177	328.573	-0.055
328.608	100.272	328.608	-0.05759	328.582	100.176	328.582	-0.05507
328.617	100.269	328.617	-0.05757	328.571	100.174	328.571	-0.0552
328.614	100.267	328.614	-0.05755	328.575	100.173	328.575	-0.05525
328.616	100.264	328.616	-0.05761	328.573	100.171	328.573	-0.05531
328.615	100.262	328.615	-0.05755	328.577	100.169	328.577	-0.05538
328.602	100.26	328.602	-0.05762	328.577	100.168	328.577	-0.05542
328.609	100.259	328.609	-0.0577	328.585	100.166	328.585	-0.05536
328.61	100.259	328.61	-0.05754	328.573	100.165	328.573	-0.05574
328.612	100.259	328.612	-0.05736	328.576	100.164	328.576	-0.05581
328.611	100.258	328.611	-0.05723	328.572	100.163	328.572	-0.05578
328.62	100.258	328.62	-0.05712	328.572	100.163	328.572	-0.05576
328.613	100.258	328.613	-0.05695	328.574	100.164	328.574	-0.05547
328.622	100.259	328.622	-0.05686	328.58	100.164	328.58	-0.05542
328.617	100.259	328.617	-0.05691	328.576	100.165	328.576	-0.0554
328.617	100.259	328.617	-0.05698	328.583	100.166	328.583	-0.05532
328.619	100.259	328.619	-0.05697	328.582	100.167	328.582	-0.05507
328.621	100.26	328.621	-0.05686	328.586	100.168	328.586	-0.0549
328.615	100.261	328.615	-0.05675	328.588	100.17	328.588	-0.05486
328.625	100.261	328.625	-0.05666	328.582	100.17	328.582	-0.0549
328.624	100.263	328.624	-0.05674	328.584	100.171	328.584	-0.0549
328.615	100.264	328.615	-0.05682	328.587	100.172	328.587	-0.05477
328.613	100.265	328.613	-0.05691	328.585	100.172	328.585	-0.05463
328.613	100.267	328.613	-0.05697	328.587	100.173	328.587	-0.05454
328.617	100.268	328.617	-0.0569	328.585	100.173	328.585	-0.05432
328.62	100.269	328.62	-0.05694	328.591	100.173	328.591	-0.05419
328.613	100.269	328.613	-0.05702	328.595	100.173	328.595	-0.05399
328.621	100.27	328.621	-0.05709	328.594	100.173	328.594	-0.05378
328.632	100.27	328.632	-0.05733	328.594	100.173	328.594	-0.05358
328.623	100.27	328.623	-0.05746	328.592	100.172	328.592	-0.05337
328.612	100.27	328.612	-0.05753	328.593	100.172	328.593	-0.05322
328.622	100.271	328.622	-0.05761	328.601	100.171	328.601	-0.05315
328.613	100.271	328.613	-0.05755	328.583	100.171	328.583	-0.05296
328.605	100.272	328.605	-0.05745	328.59	100.17	328.59	-0.05278
328.61	100.272	328.61	-0.05729	328.603	100.17	328.603	-0.05262
328.632	100.272	328.632	-0.05714	328.599	100.169	328.599	-0.05242
328.63	100.273	328.63	-0.05698	328.591	100.169	328.591	-0.05239
328.622	100.273	328.622	-0.05674	328.6	100.169	328.6	-0.05238
328.629	100.273	328.629	-0.05648	328.601	100.168	328.601	-0.05237
328.633	100.273	328.633	-0.05623	328.606	100.168	328.606	-0.05228
328.634	100.273	328.634	-0.05557	328.597	100.168	328.597	-0.05226
328.634	100.273	328.634	-0.05529	328.596	100.168	328.596	-0.05219
328.623	100.273	328.623	-0.05512	328.593	100.169	328.593	-0.05211
328.623	100.274	328.623	-0.05498	328.598	100.169	328.598	-0.05203
328.626	100.274	328.626	-0.05465	328.604	100.17	328.604	-0.05186
328.63	100.275	328.63	-0.05441	328.593	100.17	328.593	-0.05165
328.637	100.276	328.637	-0.05421	328.6	100.171	328.6	-0.05141
328.627	100.276	328.627	-0.05399	328.596	100.172	328.596	-0.05116
328.63	100.277	328.63	-0.05396	328.598	100.173	328.598	-0.05081
328.633	100.278	328.633	-0.05375	328.594	100.174	328.594	-0.0507
328.631	100.278	328.631	-0.0535	328.597	100.174	328.597	-0.05063
328.633	100.279	328.633	-0.05329	328.603	100.175	328.603	-0.05045
328.634	100.279	328.634	-0.05306	328.613	100.175	328.613	-0.05037
328.629	100.279	328.629	-0.0529	328.607	100.175	328.607	-0.05021
328.631	100.28	328.631	-0.05278	328.61	100.176	328.61	-0.05003
328.63	100.28	328.63	-0.0526	328.604	100.176	328.604	-0.04985
328.641	100.28	328.641	-0.05228	328.606	100.176	328.606	-0.04989
328.632	100.28	328.632	-0.05213	328.607	100.176	328.607	-0.04984
328.631	100.28	328.631	-0.05206	328.613	100.176	328.613	-0.04967
328.643	100.28	328.643	-0.05204	328.606	100.176	328.606	-0.04945
328.643	100.28	328.643	-0.05202	328.602	100.176	328.602	-0.04908
328.638	100.28	328.638	-0.05185	328.596	100.176	328.596	-0.04889
328.638	100.279	328.638	-0.05176	328.616	100.175	328.616	-0.04871
328.641	100.279	328.641	-0.05179	328.606	100.175	328.606	-0.04854
328.629	100.278	328.629	-0.05189	328.603	100.174	328.603	-0.04873
328.637	100.277	328.637	-0.05205	328.604	100.173	328.604	-0.04877
328.636	100.276	328.636	-0.05223	328.602	100.172	328.602	-0.04881
328.638	100.275	328.638	-0.05234	328.592	100.172	328.592	-0.04884
328.624	100.273	328.624	-0.05253	328.601	100.171	328.601	-0.04896
328.641	100.271	328.641	-0.0526	328.603	100.171	328.603	-0.04914
328.644	100.27	328.644	-0.05262	328.6	100.171	328.6	-0.04928
328.64	100.268	328.64	-0.05264	328.595	100.17	328.595	-0.04942
328.638	100.266	328.638	-0.05286	328.593	100.171	328.593	-0.04971
328.637	100.265	328.637	-0.05292	328.588	100.171	328.588	-0.04967
328.635	100.265	328.635	-0.05298	328.604	100.171	328.604	-0.04963
328.638	100.265	328.638	-0.05305	328.606	100.171	328.606	-0.04958
328.636	100.266	328.636	-0.05257	328.615	100.17	328.615	-0.04956
328.638	100.267	328.638	-0.05238	328.605	100.17	328.605	-0.04946
328.636	100.268	328.636	-0.05229	328.612	100.17	328.612	-0.04936
328.629	100.269	328.629	-0.05228	328.612	100.169	328.612	-0.04917
328.639	100.27	328.639	-0.05219	328.605	100.168	328.605	-0.04862
328.643	100.271	328.643	-0.05213	328.612	100.168	328.612	-0.04832
328.64	100.271	328.64	-0.05205	328.617	100.168	328.617	-0.04806
328.638	100.272	328.638	-0.05195	328.614	100.167	328.614	-0.04779
328.647	100.271	328.647	-0.05184	328.597	100.167	328.597	-0.04774
328.646	100.271	328.646	-0.05181	328.611	100.167	328.611	-0.04759
328.642	100.271	328.642	-0.05184	328.601	100.167	328.601	-0.04744
328.647	100.272	328.647	-0.05188	328.607	100.167	328.607	-0.04731
328.647	100.272	328.647	-0.05199	328.61	100.167	328.61	-0.04716
328.649	100.273	328.649	-0.052	328.61	100.168	328.61	-0.047
328.646	100.274	328.646	-0.05198	328.623	100.169	328.623	-0.04688
328.643	100.275	328.643	-0.05196	328.614	100.17	328.614	-0.04682
328.635	100.276	328.635	-0.05188	328.612	100.171	328.612	-0.04703
328.647	100.277	328.647	-0.05172	328.613	100.172	328.613	-0.04705
328.658	100.277	328.658	-0.05149	328.621	100.173	328.621	-0.04698
328.641	100.277	328.641	-0.05136	328.614	100.173	328.614	-0.04699
328.638	100.275	328.638	-0.0511	328.608	100.171	328.608	-0.04715
328.651	100.274	328.651	-0.05093	328.603	100.169	328.603	-0.04715
328.642	100.272	328.642	-0.05073	328.606	100.167	328.606	-0.04707
328.649	100.271	328.649	-0.05043	328.613	100.165	328.613	-0.04692
328.638	100.268	328.638	-0.05006	328.618	100.162	328.618	-0.04692
328.643	100.266	328.643	-0.04991	328.609	100.16	328.609	-0.04689
328.642	100.265	328.642	-0.04981	328.607	100.159	328.607	-0.04684
328.643	100.264	328.643	-0.04963	328.613	100.158	328.613	-0.04673
328.649	100.265	328.649	-0.0495	328.621	100.159	328.621	-0.04644
328.646	100.265	328.646	-0.04928	328.618	100.159	328.618	-0.04617
328.649	100.265	328.649	-0.04899	328.619	100.16	328.619	-0.04594
328.649	100.266	328.649	-0.04872	328.623	100.16	328.623	-0.04581
328.649	100.267	328.649	-0.04864	328.616	100.162	328.616	-0.0456
328.648	100.267	328.648	-0.04855	328.61	100.163	328.61	-0.04556
328.645	100.267	328.645	-0.04847	328.616	100.164	328.616	-0.0456
328.647	100.267	328.647	-0.04832	328.615	100.165	328.615	-0.04562
328.654	100.266	328.654	-0.04831	328.617	100.166	328.617	-0.04556
328.648	100.267	328.648	-0.04831	328.615	100.166	328.615	-0.04554
328.646	100.267	328.646	-0.04838	328.608	100.166	328.608	-0.04548
328.658	100.268	328.658	-0.04846	328.61	100.167	328.61	-0.0454
328.65	100.268	328.65	-0.04878	328.615	100.166	328.615	-0.04595
328.652	100.269	328.652	-0.04886	328.603	100.166	328.603	-0.04605
328.653	100.268	328.653	-0.04886	328.605	100.165	328.605	-0.04589
328.656	100.267	328.656	-0.04891	328.622	100.164	328.622	-0.04572
328.654	100.265	328.654	-0.049	328.614	100.163	328.614	-0.04546
328.649	100.264	328.649	-0.04889	328.612	100.163	328.612	-0.04537
328.665	100.262	328.665	-0.04887	328.617	100.162	328.617	-0.04535
328.649	100.26	328.649	-0.04889	328.629	100.162	328.629	-0.04526
328.658	100.258	328.658	-0.04886	328.624	100.161	328.624	-0.04515
328.652	100.257	328.652	-0.0489	328.625	100.161	328.625	-0.04522
328.647	100.256	328.647	-0.04885	328.636	100.16	328.636	-0.04529
328.654	100.255	328.654	-0.04877	328.631	100.16	328.631	-0.04539
328.653	100.256	328.653	-0.04861	328.628	100.16	328.628	-0.04554
328.65	100.257	328.65	-0.04859	328.62	100.16	328.62	-0.04559
328.658	100.258	328.658	-0.04861	328.623	100.16	328.623	-0.04565
328.658	100.259	328.658	-0.04863	328.631	100.16	328.631	-0.04568
328.65	100.261	328.65	-0.04889	328.632	100.16	328.632	-0.04603
328.672	100.262	328.672	-0.04911	328.638	100.159	328.638	-0.04624
328.658	100.263	328.658	-0.04929	328.632	100.159	328.632	-0.04633
328.658	100.264	328.658	-0.04943	328.63	100.159	328.63	-0.04632
328.658	100.264	328.658	-0.04956	328.62	100.159	328.62	-0.04655
328.657	100.265	328.657	-0.04963	328.607	100.158	328.607	-0.04671
328.653	100.266	328.653	-0.04963	328.624	100.158	328.624	-0.04676
328.646	100.266	328.646	-0.04956	328.627	100.157	328.627	-0.04683
328.643	100.267	328.643	-0.04971	328.626	100.156	328.626	-0.04673
328.647	100.267	328.647	-0.04985	328.627	100.156	328.627	-0.04674
328.649	100.268	328.649	-0.04995	328.632	100.155	328.632	-0.04676
328.662	100.268	328.662	-0.05003	328.628	100.155	328.628	-0.04676
328.658	100.268	328.658	-0.0498	328.635	100.155	328.635	-0.04655
328.652	100.268	328.652	-0.04978	328.625	100.155	328.625	-0.04644
328.655	100.269	328.655	-0.04977	328.629	100.155	328.629	-0.04638
328.648	100.269	328.648	-0.04967	328.623	100.155	328.623	-0.04633
328.658	100.269	328.658	-0.04953	328.63	100.156	328.63	-0.04629
328.664	100.27	328.664	-0.04944	328.625	100.156	328.625	-0.04618
328.655	100.27	328.655	-0.04935	328.623	100.156	328.623	-0.04609
328.65	100.27	328.65	-0.04931	328.629	100.156	328.629	-0.04601
328.652	100.269	328.652	-0.04923	328.62	100.156	328.62	-0.04602
328.654	100.269	328.654	-0.04899	328.631	100.155	328.631	-0.04602
328.649	100.269	328.649	-0.04873	328.63	100.155	328.63	-0.04595
328.64	100.269	328.64	-0.04855	328.618	100.154	328.618	-0.04584
328.661	100.268	328.661	-0.04811	328.62	100.154	328.62	-0.04596
328.655	100.268	328.655	-0.04791	328.62	100.154	328.62	-0.04596
328.662	100.268	328.662	-0.04791	328.628	100.154	328.628	-0.04596
328.661	100.268	328.661	-0.04803	328.631	100.154	328.631	-0.04595
328.649	100.269	328.649	-0.04817	328.625	100.156	328.625	-0.04591
328.655	100.269	328.655	-0.0482	328.621	100.158	328.621	-0.04598
328.674	100.27	328.674	-0.04824	328.62	100.159	328.62	-0.04612
328.656	100.27	328.656	-0.04835	328.633	100.16	328.633	-0.04625
328.657	100.271	328.657	-0.04872	328.627	100.163	328.627	-0.0462
328.664	100.271	328.664	-0.04876	328.632	100.164	328.632	-0.04623
328.664	100.272	328.664	-0.04875	328.63	100.165	328.63	-0.04635
328.668	100.272	328.668	-0.04872	328.626	100.166	328.626	-0.04641
328.657	100.272	328.657	-0.0492	328.636	100.166	328.636	-0.04658
328.66	100.272	328.66	-0.04938	328.63	100.167	328.63	-0.04657
328.662	100.273	328.662	-0.04942	328.628	100.167	328.628	-0.04655
328.663	100.273	328.663	-0.04938	328.621	100.168	328.621	-0.0465
328.662	100.273	328.662	-0.04903	328.615	100.168	328.615	-0.04655
328.66	100.273	328.66	-0.04889	328.627	100.167	328.627	-0.04662
328.664	100.273	328.664	-0.04884	328.631	100.167	328.631	-0.04672
328.668	100.273	328.668	-0.04884	328.646	100.166	328.646	-0.04671
328.652	100.273	328.652	-0.04878	328.636	100.165	328.636	-0.04646
328.662	100.273	328.662	-0.04869	328.627	100.164	328.627	-0.04624
328.654	100.273	328.654	-0.04855	328.631	100.163	328.631	-0.04602
328.661	100.273	328.661	-0.04835	328.631	100.162	328.631	-0.04592
328.661	100.273	328.661	-0.04808	328.621	100.161	328.621	-0.04571
328.665	100.273	328.665	-0.04796	328.622	100.161	328.622	-0.04553
328.658	100.273	328.658	-0.04783	328.635	100.16	328.635	-0.04536
328.667	100.273	328.667	-0.04768	328.637	100.16	328.637	-0.04515
328.659	100.273	328.659	-0.0478	328.641	100.16	328.641	-0.04478
328.656	100.273	328.656	-0.04776	328.633	100.16	328.633	-0.04449
328.665	100.273	328.665	-0.04769	328.637	100.16	328.637	-0.04424
328.657	100.273	328.657	-0.04761	328.634	100.159	328.634	-0.04394
328.66	100.273	328.66	-0.04731	328.63	100.159	328.63	-0.04381
328.655	100.273	328.655	-0.04723	328.636	100.159	328.636	-0.04361
328.653	100.273	328.653	-0.0472	328.648	100.159	328.648	-0.04345
328.661	100.273	328.661	-0.04721	328.634	100.159	328.634	-0.0433
328.66	100.273	328.66	-0.04714	328.645	100.159	328.645	-0.04304
328.659	100.273	328.659	-0.04703	328.637	100.159	328.637	-0.04293
328.665	100.273	328.665	-0.04688	328.631	100.159	328.631	-0.04282
328.664	100.273	328.664	-0.0467	328.641	100.159	328.641	-0.04251
328.671	100.273	328.671	-0.04653	328.629	100.159	328.629	-0.04241
328.672	100.273	328.672	-0.04635	328.632	100.159	328.632	-0.04231
328.665	100.273	328.665	-0.04622	328.641	100.159	328.641	-0.04224
328.657	100.272	328.657	-0.0461	328.635	100.159	328.635	-0.04227
328.665	100.272	328.665	-0.046	328.638	100.159	328.638	-0.04234
328.665	100.271	328.665	-0.04595	328.631	100.159	328.631	-0.04222
328.679	100.271	328.679	-0.04598	328.636	100.159	328.636	-0.0421
328.667	100.27	328.667	-0.04602	328.642	100.159	328.642	-0.04198
328.672	100.268	328.672	-0.04578	328.641	100.159	328.641	-0.04165
328.659	100.267	328.659	-0.04566	328.632	100.159	328.632	-0.0414
328.664	100.266	328.664	-0.04561	328.643	100.158	328.643	-0.04139
328.666	100.265	328.666	-0.04564	328.64	100.158	328.64	-0.04148
328.669	100.264	328.669	-0.04589	328.616	100.156	328.616	-0.04157
328.668	100.263	328.668	-0.04605	328.631	100.156	328.631	-0.04161
328.662	100.262	328.662	-0.04614	328.644	100.155	328.644	-0.04157
328.663	100.261	328.663	-0.04611	328.631	100.154	328.631	-0.04141
328.667	100.26	328.667	-0.04596	328.638	100.153	328.638	-0.04136
328.661	100.259	328.661	-0.04589	328.634	100.152	328.634	-0.0413
328.663	100.258	328.663	-0.0459	328.627	100.151	328.627	-0.04123
328.66	100.256	328.66	-0.04591	328.636	100.149	328.636	-0.04118
328.664	100.255	328.664	-0.04606	328.642	100.148	328.642	-0.04141
328.657	100.255	328.657	-0.04605	328.635	100.147	328.635	-0.04146
328.655	100.254	328.655	-0.04609	328.648	100.147	328.648	-0.04152
328.662	100.254	328.662	-0.0462	328.637	100.146	328.637	-0.04165
328.667	100.255	328.667	-0.04596	328.646	100.147	328.646	-0.04142
328.669	100.255	328.669	-0.04583	328.644	100.148	328.644	-0.04139
328.656	100.256	328.656	-0.04577	328.652	100.15	328.652	-0.04142
328.665	100.257	328.665	-0.04573	328.638	100.151	328.638	-0.04142
328.672	100.258	328.672	-0.04586	328.645	100.155	328.645	-0.04158
328.663	100.26	328.663	-0.04586	328.646	100.157	328.646	-0.04152
328.658	100.261	328.658	-0.04577	328.638	100.16	328.638	-0.04144
328.661	100.262	328.661	-0.04579	328.641	100.163	328.641	-0.04142
328.667	100.264	328.667	-0.0458	328.645	100.166	328.645	-0.04154
328.67	100.266	328.67	-0.04583	328.644	100.169	328.644	-0.04167
328.67	100.267	328.67	-0.04584	328.655	100.171	328.655	-0.04171
328.669	100.268	328.669	-0.04584	328.651	100.173	328.651	-0.04162
328.658	100.269	328.658	-0.04583	328.658	100.173	328.658	-0.04132
328.662	100.27	328.662	-0.04594	328.653	100.173	328.653	-0.0412
328.657	100.27	328.657	-0.0461	328.653	100.174	328.653	-0.04117
328.671	100.27	328.671	-0.04616	328.644	100.174	328.644	-0.04116
328.674	100.269	328.674	-0.04638	328.642	100.172	328.642	-0.04136
328.665	100.268	328.665	-0.04654	328.648	100.17	328.648	-0.04141
328.668	100.267	328.668	-0.04667	328.647	100.168	328.647	-0.04139
328.675	100.266	328.675	-0.04677	328.647	100.166	328.647	-0.0414
328.67	100.265	328.67	-0.04684	328.652	100.162	328.652	-0.04102
328.662	100.264	328.662	-0.04692	328.649	100.159	328.649	-0.04083
328.656	100.263	328.656	-0.04699	328.64	100.156	328.64	-0.04089
328.657	100.262	328.657	-0.04703	328.642	100.153	328.642	-0.04092
328.662	100.261	328.662	-0.04694	328.646	100.151	328.646	-0.04117
328.668	100.261	328.668	-0.04701	328.654	100.15	328.654	-0.0411
328.664	100.26	328.664	-0.04713	328.642	100.149	328.642	-0.04105
328.672	100.26	328.672	-0.0472	328.645	100.149	328.645	-0.041
328.673	100.261	328.673	-0.04716	328.64	100.151	328.64	-0.041
328.671	100.261	328.671	-0.04711	328.647	100.153	328.647	-0.04098
328.67	100.261	328.67	-0.04702	328.645	100.155	328.645	-0.04102
328.673	100.262	328.673	-0.04703	328.644	100.157	328.644	-0.04113
328.675	100.263	328.675	-0.04713	328.662	100.16	328.662	-0.04125
328.673	100.263	328.673	-0.04707	328.65	100.162	328.65	-0.04137
328.674	100.264	328.674	-0.04696	328.649	100.164	328.649	-0.04157
328.663	100.264	328.663	-0.04686	328.648	100.165	328.648	-0.04179
328.671	100.264	328.671	-0.04673	328.646	100.166	328.646	-0.04209
328.674	100.265	328.674	-0.04676	328.638	100.166	328.638	-0.04219
328.667	100.265	328.667	-0.04685	328.65	100.167	328.65	-0.04224
328.672	100.265	328.672	-0.04688	328.645	100.167	328.645	-0.0424
328.677	100.265	328.677	-0.04704	328.643	100.167	328.643	-0.04263
328.673	100.265	328.673	-0.04703	328.647	100.167	328.647	-0.04279
328.675	100.265	328.675	-0.04695	328.648	100.168	328.648	-0.04296
328.678	100.265	328.678	-0.04685	328.649	100.168	328.649	-0.04305
328.678	100.265	328.678	-0.04694	328.641	100.168	328.641	-0.04288
328.676	100.265	328.676	-0.04696	328.65	100.168	328.65	-0.04284
328.678	100.265	328.678	-0.04695	328.657	100.168	328.657	-0.04286
328.664	100.265	328.664	-0.04684	328.654	100.167	328.654	-0.04292
328.678	100.265	328.678	-0.04654	328.647	100.166	328.647	-0.04284
328.679	100.264	328.679	-0.0464	328.647	100.165	328.647	-0.04277
328.68	100.264	328.68	-0.04633	328.653	100.163	328.653	-0.04267
328.675	100.263	328.675	-0.04625	328.647	100.161	328.647	-0.04251
328.667	100.262	328.667	-0.04624	328.65	100.158	328.65	-0.04234
328.661	100.261	328.661	-0.04617	328.646	100.156	328.646	-0.04224
328.673	100.259	328.673	-0.0461	328.655	100.154	328.655	-0.04224
328.664	100.258	328.664	-0.04612	328.653	100.152	328.653	-0.04225
328.666	100.257	328.666	-0.04579	328.651	100.15	328.651	-0.04217
328.678	100.256	328.678	-0.04556	328.651	100.149	328.651	-0.04191
328.67	100.255	328.67	-0.04549	328.665	100.148	328.665	-0.04174
328.676	100.254	328.676	-0.04548	328.65	100.147	328.65	-0.04172
328.686	100.255	328.686	-0.04561	328.662	100.147	328.662	-0.04166
328.682	100.256	328.682	-0.04565	328.647	100.147	328.647	-0.04161
328.679	100.257	328.679	-0.04566	328.65	100.146	328.65	-0.04146
328.684	100.259	328.684	-0.04563	328.65	100.146	328.65	-0.0413
328.684	100.261	328.684	-0.04558	328.657	100.146	328.657	-0.04097
328.677	100.263	328.677	-0.04548	328.656	100.147	328.656	-0.04082
328.679	100.265	328.679	-0.04541	328.647	100.148	328.647	-0.04071
328.665	100.267	328.665	-0.04539	328.648	100.151	328.648	-0.04054
328.675	100.269	328.675	-0.04545	328.65	100.154	328.65	-0.04039
328.681	100.27	328.681	-0.04543	328.65	100.158	328.65	-0.04024
328.686	100.271	328.686	-0.04543	328.66	100.161	328.66	-0.04006
328.669	100.272	328.669	-0.04538	328.661	100.164	328.661	-0.03986
328.669	100.272	328.669	-0.0452	328.651	100.167	328.651	-0.03953
328.665	100.271	328.665	-0.04516	328.654	100.169	328.654	-0.03934
328.672	100.27	328.672	-0.0451	328.645	100.171	328.645	-0.03913
328.676	100.269	328.676	-0.04498	328.648	100.172	328.648	-0.03887
328.661	100.267	328.661	-0.04498	328.651	100.172	328.651	-0.0387
328.672	100.266	328.672	-0.04499	328.639	100.172	328.639	-0.03857
328.67	100.265	328.67	-0.04501	328.647	100.172	328.647	-0.03842
328.669	100.265	328.669	-0.04502	328.657	100.171	328.657	-0.03821
328.678	100.264	328.678	-0.04509	328.657	100.169	328.657	-0.03827
328.679	100.264	328.679	-0.04514	328.647	100.168	328.647	-0.03823
328.674	100.264	328.674	-0.04526	328.652	100.166	328.652	-0.03817
328.673	100.264	328.673	-0.04548	328.658	100.165	328.658	-0.03821
328.683	100.265	328.683	-0.04552	328.648	100.163	328.648	-0.0383
328.671	100.265	328.671	-0.04559	328.648	100.162	328.648	-0.03839
328.678	100.265	328.678	-0.04567	328.645	100.161	328.645	-0.03851
328.677	100.265	328.677	-0.04574	328.636	100.16	328.636	-0.03863
328.679	100.265	328.679	-0.04592	328.647	100.16	328.647	-0.03892
328.677	100.265	328.677	-0.04591	328.653	100.159	328.653	-0.03898
328.674	100.264	328.674	-0.04579	328.654	100.159	328.654	-0.03897
328.672	100.263	328.672	-0.04571	328.663	100.158	328.663	-0.03896
328.681	100.262	328.681	-0.04549	328.656	100.157	328.656	-0.03915
328.677	100.26	328.677	-0.04542	328.651	100.156	328.651	-0.03918
328.686	100.258	328.686	-0.04543	328.653	100.155	328.653	-0.03912
328.674	100.257	328.674	-0.04544	328.653	100.154	328.653	-0.03902
328.682	100.255	328.682	-0.04515	328.653	100.153	328.653	-0.03873
328.685	100.255	328.685	-0.04502	328.647	100.153	328.647	-0.03855
328.681	100.255	328.681	-0.04493	328.66	100.152	328.66	-0.03842
328.681	100.256	328.681	-0.04486	328.664	100.152	328.664	-0.03831
328.681	100.259	328.681	-0.04494	328.674	100.153	328.674	-0.038
328.684	100.261	328.684	-0.04491	328.661	100.154	328.661	-0.03777
328.681	100.263	328.681	-0.04481	328.66	100.155	328.66	-0.0375
328.686	100.265	328.686	-0.04473	328.662	100.155	328.662	-0.03714
328.673	100.267	328.673	-0.04482	328.654	100.156	328.654	-0.03698
328.687	100.269	328.687	-0.04472	328.655	100.157	328.655	-0.0369
328.68	100.27	328.68	-0.04451	328.665	100.157	328.665	-0.03684
328.674	100.271	328.674	-0.04418	328.659	100.158	328.659	-0.03679
328.683	100.27	328.683	-0.04407	328.652	100.158	328.652	-0.03657
328.688	100.27	328.688	-0.04395	328.663	100.159	328.663	-0.03644
328.688	100.27	328.688	-0.0438	328.663	100.16	328.663	-0.0363
328.687	100.27	328.687	-0.04366	328.659	100.16	328.659	-0.03619
328.687	100.27	328.687	-0.04349	328.66	100.161	328.66	-0.03621
328.68	100.27	328.68	-0.04341	328.656	100.162	328.656	-0.03622
328.674	100.27	328.674	-0.04338	328.66	100.163	328.66	-0.0362
328.683	100.27	328.683	-0.04336	328.654	100.164	328.654	-0.0361
328.687	100.271	328.687	-0.04323	328.657	100.165	328.657	-0.03617
328.679	100.271	328.679	-0.04315	328.662	100.165	328.662	-0.03614
328.686	100.271	328.686	-0.04309	328.661	100.165	328.661	-0.03602
328.691	100.27	328.691	-0.04305	328.662	100.165	328.662	-0.03594
328.689	100.269	328.689	-0.04326	328.654	100.164	328.654	-0.0359
328.689	100.268	328.689	-0.04331	328.649	100.163	328.649	-0.03586
328.686	100.267	328.686	-0.0433	328.654	100.161	328.654	-0.03579
328.681	100.265	328.681	-0.04314	328.654	100.159	328.654	-0.03565
328.684	100.262	328.684	-0.04299	328.656	100.156	328.656	-0.03554
328.681	100.26	328.681	-0.04294	328.664	100.153	328.664	-0.0355
328.678	100.258	328.678	-0.04298	328.65	100.151	328.65	-0.03553
328.684	100.256	328.684	-0.04305	328.662	100.148	328.662	-0.03559
328.692	100.254	328.692	-0.04305	328.647	100.146	328.647	-0.03569
328.689	100.253	328.689	-0.04304	328.656	100.145	328.656	-0.03565
328.691	100.252	328.691	-0.04306	328.657	100.144	328.657	-0.03563
328.697	100.252	328.697	-0.04307	328.658	100.144	328.658	-0.03569
328.696	100.253	328.696	-0.04304	328.657	100.145	328.657	-0.03564
328.692	100.254	328.692	-0.04316	328.654	100.147	328.654	-0.03562
328.692	100.256	328.692	-0.04324	328.656	100.147	328.656	-0.03555
328.685	100.257	328.685	-0.0433	328.65	100.148	328.65	-0.0354
328.691	100.258	328.691	-0.04363	328.651	100.149	328.651	-0.0353
328.688	100.259	328.688	-0.04365	328.656	100.15	328.656	-0.03531
328.68	100.259	328.68	-0.04365	328.652	100.15	328.652	-0.03535
328.68	100.26	328.68	-0.04371	328.662	100.151	328.662	-0.03549
328.679	100.259	328.679	-0.04371	328.657	100.15	328.657	-0.03559
328.69	100.259	328.69	-0.04374	328.65	100.15	328.65	-0.03565
328.692	100.258	328.692	-0.04384	328.656	100.15	328.656	-0.03576
328.694	100.258	328.694	-0.04393	328.654	100.15	328.654	-0.03591
328.686	100.257	328.686	-0.044	328.655	100.149	328.655	-0.03604
328.688	100.257	328.688	-0.04409	328.641	100.149	328.641	-0.03598
328.693	100.256	328.693	-0.04415	328.645	100.148	328.645	-0.03598
328.694	100.255	328.694	-0.04433	328.656	100.147	328.656	-0.0361
328.674	100.254	328.674	-0.04463	328.66	100.146	328.66	-0.03651
328.677	100.254	328.677	-0.0449	328.653	100.146	328.653	-0.0367
328.689	100.253	328.689	-0.04519	328.652	100.145	328.652	-0.03676
328.69	100.253	328.69	-0.04542	328.647	100.144	328.647	-0.0368
328.687	100.252	328.687	-0.04571	328.648	100.144	328.648	-0.03663
328.685	100.252	328.685	-0.04579	328.659	100.144	328.659	-0.03661
328.677	100.252	328.677	-0.04575	328.658	100.143	328.658	-0.03662
328.683	100.251	328.683	-0.04571	328.656	100.143	328.656	-0.03651
328.692	100.252	328.692	-0.04581	328.65	100.143	328.65	-0.03654
328.683	100.252	328.683	-0.04585	328.665	100.143	328.665	-0.03654
328.683	100.253	328.683	-0.04587	328.654	100.143	328.654	-0.03655
328.681	100.253	328.681	-0.04592	328.651	100.143	328.651	-0.03653
328.68	100.254	328.68	-0.04555	328.655	100.143	328.655	-0.03603
328.675	100.255	328.675	-0.04548	328.649	100.143	328.649	-0.03576
328.673	100.256	328.673	-0.04538	328.653	100.143	328.653	-0.03565
328.669	100.257	328.669	-0.04521	328.649	100.143	328.649	-0.0355
328.688	100.257	328.688	-0.045	328.648	100.143	328.648	-0.03527
328.688	100.257	328.688	-0.04484	328.644	100.143	328.644	-0.03521
328.686	100.258	328.686	-0.04472	328.657	100.143	328.657	-0.03523
328.69	100.258	328.69	-0.04458	328.652	100.143	328.652	-0.03512
328.696	100.258	328.696	-0.04457	328.656	100.143	328.656	-0.03502
328.691	100.258	328.691	-0.04443	328.651	100.143	328.651	-0.03508
328.686	100.258	328.686	-0.04423	328.662	100.143	328.662	-0.03514
328.697	100.258	328.697	-0.04402	328.655	100.143	328.655	-0.03506
328.703	100.258	328.703	-0.04388	328.641	100.143	328.641	-0.0353
328.69	100.258	328.69	-0.04384	328.646	100.143	328.646	-0.03541
328.698	100.258	328.698	-0.04368	328.65	100.143	328.65	-0.03542
328.692	100.258	328.692	-0.0435	328.65	100.143	328.65	-0.03544
328.687	100.258	328.687	-0.04351	328.653	100.143	328.653	-0.03534
328.697	100.258	328.697	-0.0434	328.647	100.143	328.647	-0.03515
328.691	100.258	328.691	-0.04324	328.632	100.143	328.632	-0.03495
328.694	100.258	328.694	-0.0431	328.646	100.143	328.646	-0.03473
328.689	100.258	328.689	-0.04304	328.649	100.143	328.649	-0.03438
328.7	100.258	328.7	-0.04302	328.644	100.143	328.644	-0.03423
328.704	100.258	328.704	-0.04301	328.65	100.143	328.65	-0.03402
328.707	100.258	328.707	-0.04298	328.649	100.143	328.649	-0.03385
328.703	100.258	328.703	-0.0429	328.655	100.143	328.655	-0.03348
328.695	100.258	328.695	-0.04285	328.646	100.143	328.646	-0.0333
328.698	100.258	328.698	-0.04267	328.646	100.143	328.646	-0.03314
328.69	100.258	328.69	-0.04247	328.652	100.143	328.652	-0.03303
328.697	100.258	328.697	-0.04265	328.642	100.143	328.642	-0.03313
328.692	100.258	328.692	-0.04276	328.646	100.143	328.646	-0.03318
328.687	100.258	328.687	-0.0428	328.655	100.142	328.655	-0.0332
328.69	100.257	328.69	-0.0428	328.658	100.142	328.658	-0.03321
328.7	100.255	328.7	-0.04279	328.651	100.142	328.651	-0.03337
328.695	100.254	328.695	-0.0427	328.643	100.141	328.643	-0.03344
328.697	100.253	328.697	-0.04263	328.635	100.141	328.635	-0.03346
328.688	100.252	328.688	-0.04259	328.648	100.14	328.648	-0.03334
328.688	100.25	328.688	-0.0425	328.641	100.14	328.641	-0.03335
328.693	100.249	328.693	-0.04248	328.64	100.139	328.64	-0.03327
328.698	100.248	328.698	-0.04242	328.645	100.139	328.645	-0.03316
328.692	100.248	328.692	-0.04232	328.644	100.139	328.644	-0.03311
328.691	100.249	328.691	-0.04213	328.658	100.139	328.658	-0.03283
328.694	100.25	328.694	-0.04206	328.651	100.139	328.651	-0.03272
328.695	100.251	328.695	-0.04194	328.642	100.139	328.642	-0.03257
328.688	100.253	328.688	-0.04179	328.646	100.14	328.646	-0.03237
328.692	100.256	328.692	-0.04186	328.641	100.14	328.641	-0.03223
328.697	100.258	328.697	-0.04199	328.642	100.141	328.642	-0.03233
328.709	100.26	328.709	-0.04206	328.647	100.141	328.647	-0.03235
328.7	100.261	328.7	-0.0421	328.649	100.142	328.649	-0.03232
328.694	100.262	328.694	-0.04202	328.641	100.142	328.641	-0.03272
328.698	100.263	328.698	-0.04195	328.639	100.142	328.639	-0.03285
328.703	100.264	328.703	-0.04183	328.643	100.142	328.643	-0.03298
328.701	100.265	328.701	-0.04175	328.639	100.142	328.639	-0.03321
328.708	100.265	328.708	-0.04179	328.641	100.142	328.641	-0.03328
328.699	100.265	328.699	-0.04182	328.636	100.143	328.636	-0.03335
328.701	100.265	328.701	-0.04184	328.64	100.143	328.64	-0.03332
328.702	100.265	328.702	-0.04184	328.648	100.144	328.648	-0.03334
328.698	100.265	328.698	-0.0415	328.643	100.145	328.643	-0.03322
328.692	100.264	328.692	-0.04135	328.639	100.146	328.639	-0.03316
328.695	100.264	328.695	-0.04123	328.636	100.146	328.636	-0.03327
328.704	100.263	328.704	-0.04121	328.641	100.147	328.641	-0.03342
328.7	100.261	328.7	-0.04126	328.639	100.148	328.639	-0.03352
328.702	100.259	328.702	-0.04119	328.65	100.148	328.65	-0.03352
328.705	100.258	328.705	-0.04115	328.646	100.148	328.646	-0.03344
328.698	100.257	328.698	-0.0411	328.65	100.147	328.65	-0.03332
328.699	100.256	328.699	-0.04111	328.639	100.146	328.639	-0.03326
328.698	100.255	328.698	-0.0411	328.64	100.146	328.64	-0.03318
328.711	100.254	328.711	-0.04101	328.644	100.145	328.644	-0.03313
328.693	100.253	328.693	-0.04093	328.64	100.145	328.64	-0.03318
328.696	100.253	328.696	-0.04086	328.654	100.144	328.654	-0.03332
328.698	100.252	328.698	-0.04069	328.65	100.144	328.65	-0.03333
328.7	100.252	328.7	-0.04051	328.645	100.143	328.645	-0.0333
328.697	100.251	328.697	-0.0403	328.641	100.143	328.641	-0.03327
328.694	100.251	328.694	-0.04003	328.642	100.143	328.642	-0.03301
328.699	100.251	328.699	-0.03983	328.649	100.143	328.649	-0.0329
328.702	100.251	328.702	-0.03966	328.654	100.143	328.654	-0.0327
328.699	100.251	328.699	-0.03948	328.649	100.143	328.649	-0.03247
328.698	100.251	328.698	-0.03901	328.644	100.143	328.644	-0.03271
328.707	100.251	328.707	-0.0388	328.651	100.143	328.651	-0.03271
328.702	100.252	328.702	-0.0387	328.645	100.143	328.645	-0.03267
328.704	100.253	328.704	-0.03865	328.656	100.143	328.656	-0.03266
328.701	100.254	328.701	-0.03877	328.654	100.143	328.654	-0.03251
328.701	100.255	328.701	-0.03876	328.65	100.143	328.65	-0.03245
328.703	100.257	328.703	-0.03874	328.649	100.144	328.649	-0.03233
328.704	100.258	328.704	-0.03886	328.655	100.144	328.655	-0.03215
328.696	100.258	328.696	-0.03904	328.639	100.145	328.639	-0.03205
328.7	100.258	328.7	-0.03914	328.641	100.146	328.641	-0.03184
328.701	100.259	328.701	-0.03924	328.648	100.146	328.648	-0.03166
328.689	100.258	328.689	-0.03931	328.653	100.147	328.653	-0.03155
328.69	100.257	328.69	-0.03953	328.646	100.147	328.646	-0.03156
328.694	100.256	328.694	-0.03963	328.65	100.147	328.65	-0.03157
328.699	100.255	328.699	-0.03974	328.645	100.146	328.645	-0.03159
328.693	100.254	328.693	-0.03983	328.654	100.146	328.654	-0.03165
328.696	100.253	328.696	-0.03979	328.653	100.144	328.653	-0.03135
328.694	100.252	328.694	-0.03986	328.636	100.143	328.636	-0.03122
328.7	100.25	328.7	-0.03992	328.651	100.142	328.651	-0.0312
328.695	100.249	328.695	-0.03996	328.637	100.141	328.637	-0.03131
328.705	100.249	328.705	-0.03973	328.643	100.14	328.643	-0.03172
328.701	100.248	328.701	-0.03975	328.637	100.139	328.637	-0.03176
328.692	100.248	328.692	-0.03975	328.638	100.139	328.638	-0.03161
328.694	100.248	328.694	-0.03966	328.64	100.138	328.64	-0.03138
328.701	100.249	328.701	-0.03974	328.633	100.138	328.633	-0.031
328.696	100.25	328.696	-0.03966	328.63	100.138	328.63	-0.03082
328.707	100.251	328.707	-0.03952	328.635	100.138	328.635	-0.03063
328.697	100.251	328.697	-0.03934	328.638	100.138	328.638	-0.0304
328.693	100.252	328.693	-0.03916	328.636	100.137	328.636	-0.03011
328.688	100.252	328.688	-0.03899	328.634	100.137	328.634	-0.02992
328.683	100.253	328.683	-0.03885	328.635	100.137	328.635	-0.02967
328.69	100.253	328.69	-0.03874	328.642	100.137	328.642	-0.02938
328.703	100.252	328.703	-0.03863	328.643	100.136	328.643	-0.02894
328.699	100.251	328.699	-0.0387	328.636	100.135	328.636	-0.02878
328.692	100.251	328.692	-0.03877	328.653	100.135	328.653	-0.02879
328.694	100.25	328.694	-0.03879	328.633	100.135	328.633	-0.02886
328.69	100.249	328.69	-0.03895	328.64	100.135	328.64	-0.02877
328.697	100.248	328.697	-0.03896	328.639	100.135	328.639	-0.02859
328.697	100.248	328.697	-0.03899	328.64	100.135	328.64	-0.02851
328.708	100.247	328.708	-0.03909	328.644	100.135	328.644	-0.02854
328.706	100.246	328.706	-0.03942	328.64	100.135	328.64	-0.02866
328.695	100.245	328.695	-0.03953	328.632	100.135	328.632	-0.02874
328.697	100.245	328.697	-0.03959	328.639	100.135	328.639	-0.02875
328.698	100.245	328.698	-0.03961	328.641	100.135	328.641	-0.02862
328.691	100.244	328.691	-0.03938	328.644	100.135	328.644	-0.02876
328.699	100.244	328.699	-0.03925	328.645	100.135	328.645	-0.02887
328.692	100.244	328.692	-0.03912	328.655	100.134	328.655	-0.02888
328.696	100.244	328.696	-0.03907	328.646	100.134	328.646	-0.02893
328.697	100.244	328.697	-0.03907	328.649	100.134	328.649	-0.02922
328.693	100.244	328.693	-0.03904	328.64	100.134	328.64	-0.02919
328.694	100.245	328.694	-0.03898	328.645	100.134	328.645	-0.02905
328.695	100.246	328.695	-0.03897	328.638	100.134	328.638	-0.0289
328.697	100.247	328.697	-0.03892	328.638	100.134	328.638	-0.02863
328.69	100.248	328.69	-0.03903	328.641	100.134	328.641	-0.02853
328.696	100.249	328.696	-0.03903	328.637	100.134	328.637	-0.0285
328.703	100.249	328.703	-0.039	328.635	100.134	328.635	-0.02846
328.694	100.25	328.694	-0.03923	328.653	100.135	328.653	-0.02834
328.706	100.25	328.706	-0.03928	328.646	100.135	328.646	-0.0283
328.704	100.25	328.704	-0.03927	328.643	100.136	328.643	-0.02834
328.707	100.25	328.707	-0.03919	328.643	100.137	328.643	-0.02843
328.705	100.249	328.705	-0.03918	328.651	100.139	328.651	-0.02841
328.702	100.248	328.702	-0.03917	328.652	100.139	328.652	-0.0284
328.698	100.246	328.698	-0.03919	328.647	100.139	328.647	-0.02842
328.695	100.244	328.695	-0.03914	328.638	100.139	328.638	-0.02855
328.702	100.24	328.702	-0.03896	328.644	100.138	328.644	-0.02878
328.701	100.238	328.701	-0.03895	328.643	100.137	328.643	-0.0289
328.698	100.236	328.698	-0.03898	328.646	100.137	328.646	-0.02909
328.701	100.234	328.701	-0.03895	328.639	100.136	328.639	-0.02933
328.702	100.235	328.702	-0.03893	328.637	100.135	328.637	-0.02969
328.702	100.235	328.702	-0.0389	328.646	100.135	328.646	-0.03006
328.701	100.236	328.701	-0.03889	328.651	100.135	328.651	-0.03029
328.706	100.237	328.706	-0.03887	328.652	100.135	328.652	-0.03038
328.706	100.24	328.706	-0.03898	328.644	100.136	328.644	-0.03062
328.7	100.242	328.7	-0.03898	328.643	100.136	328.643	-0.0307
328.709	100.244	328.709	-0.039	328.638	100.136	328.638	-0.03084
328.706	100.245	328.706	-0.03907	328.647	100.136	328.647	-0.0311
328.703	100.246	328.703	-0.0391	328.638	100.136	328.638	-0.03125
328.705	100.248	328.705	-0.03913	328.634	100.136	328.634	-0.0314
328.703	100.249	328.703	-0.03912	328.642	100.135	328.642	-0.03147
328.699	100.251	328.699	-0.03912	328.638	100.135	328.638	-0.03159
328.705	100.254	328.705	-0.03922	328.645	100.135	328.645	-0.03136
328.699	100.256	328.699	-0.03931	328.647	100.135	328.647	-0.0313
328.701	100.258	328.701	-0.03937	328.646	100.136	328.646	-0.03122
328.691	100.259	328.691	-0.03943	328.645	100.137	328.645	-0.0311
328.696	100.261	328.696	-0.0395	328.649	100.138	328.649	-0.03112
328.698	100.261	328.698	-0.03952	328.641	100.138	328.641	-0.03102
328.701	100.262	328.701	-0.03951	328.643	100.138	328.643	-0.03096
328.701	100.261	328.701	-0.03952	328.644	100.137	328.644	-0.03095
328.703	100.259	328.703	-0.03944	328.646	100.135	328.646	-0.03063
328.709	100.258	328.709	-0.0394	328.646	100.134	328.646	-0.03042
328.71	100.256	328.71	-0.03941	328.651	100.132	328.651	-0.03021
328.704	100.255	328.704	-0.03949	328.648	100.13	328.648	-0.0299
328.703	100.253	328.703	-0.03948	328.641	100.128	328.641	-0.0295
328.704	100.252	328.704	-0.03949	328.642	100.127	328.642	-0.02931
328.705	100.25	328.705	-0.03944	328.64	100.127	328.64	-0.02926
328.702	100.249	328.702	-0.0394	328.643	100.126	328.643	-0.02924
328.703	100.249	328.703	-0.03909	328.639	100.127	328.639	-0.02945
328.704	100.248	328.704	-0.03886	328.653	100.128	328.653	-0.02939
328.703	100.248	328.703	-0.03877	328.64	100.128	328.64	-0.02934
328.693	100.248	328.693	-0.03871	328.647	100.129	328.647	-0.02926
328.697	100.249	328.697	-0.03871	328.645	100.13	328.645	-0.0292
328.708	100.249	328.708	-0.03869	328.644	100.131	328.644	-0.02911
328.711	100.249	328.711	-0.03853	328.639	100.132	328.639	-0.02907
328.703	100.25	328.703	-0.03831	328.644	100.132	328.644	-0.02911
328.705	100.25	328.705	-0.03798	328.649	100.133	328.649	-0.02933
328.714	100.25	328.714	-0.03779	328.659	100.133	328.659	-0.02941
328.7	100.25	328.7	-0.03764	328.648	100.133	328.648	-0.02939
328.701	100.251	328.701	-0.03744	328.643	100.134	328.643	-0.02939
328.711	100.251	328.711	-0.03776	328.645	100.134	328.645	-0.02922
328.703	100.251	328.703	-0.03778	328.646	100.134	328.646	-0.02918
328.698	100.251	328.698	-0.03758	328.643	100.135	328.643	-0.02918
328.703	100.252	328.703	-0.03736	328.647	100.135	328.647	-0.02923
328.702	100.252	328.702	-0.03715	328.649	100.136	328.649	-0.02928
328.707	100.253	328.707	-0.03712	328.649	100.136	328.649	-0.02928
328.71	100.253	328.71	-0.03714	328.639	100.137	328.639	-0.0294
328.709	100.254	328.709	-0.0372	328.638	100.138	328.638	-0.0296
328.716	100.254	328.716	-0.03733	328.641	100.138	328.641	-0.02975
328.708	100.255	328.708	-0.03735	328.638	100.138	328.638	-0.02996
328.726	100.255	328.726	-0.0373	328.65	100.138	328.65	-0.0301
328.712	100.255	328.712	-0.03724	328.642	100.138	328.642	-0.03026
328.709	100.254	328.709	-0.03731	328.64	100.138	328.64	-0.03034
328.697	100.254	328.697	-0.03724	328.635	100.137	328.635	-0.03034
328.706	100.253	328.706	-0.03721	328.633	100.137	328.633	-0.03029
328.712	100.253	328.712	-0.03715	328.639	100.136	328.639	-0.03021
328.703	100.252	328.703	-0.03718	328.637	100.136	328.637	-0.03015
328.703	100.252	328.703	-0.03709	328.638	100.136	328.638	-0.0299
328.704	100.252	328.704	-0.03692	328.647	100.135	328.647	-0.02972
328.703	100.252	328.703	-0.03676	328.64	100.135	328.64	-0.02958
328.706	100.251	328.706	-0.03639	328.638	100.135	328.638	-0.02906
328.715	100.251	328.715	-0.03613	328.633	100.135	328.633	-0.02883
328.726	100.25	328.726	-0.03596	328.635	100.134	328.635	-0.02864
328.716	100.249	328.716	-0.03591	328.635	100.134	328.635	-0.02855
328.719	100.248	328.719	-0.03574	328.631	100.134	328.631	-0.02812
328.71	100.247	328.71	-0.03562	328.642	100.134	328.642	-0.02781
328.708	100.247	328.708	-0.03552	328.637	100.134	328.637	-0.02762
328.717	100.246	328.717	-0.03544	328.624	100.134	328.624	-0.02748
328.709	100.246	328.709	-0.03527	328.63	100.134	328.63	-0.02761
328.71	100.246	328.71	-0.03515	328.64	100.134	328.64	-0.02748
328.707	100.247	328.707	-0.03509	328.629	100.134	328.629	-0.02726
328.712	100.247	328.712	-0.03506	328.628	100.134	328.628	-0.02702
328.713	100.248	328.713	-0.03537	328.636	100.134	328.636	-0.0269
328.713	100.249	328.713	-0.03545	328.627	100.134	328.627	-0.02693
328.706	100.25	328.706	-0.0355	328.629	100.134	328.629	-0.0269
328.709	100.25	328.709	-0.03559	328.635	100.134	328.635	-0.0269
328.715	100.25	328.715	-0.03553	328.631	100.134	328.631	-0.02709
328.709	100.25	328.709	-0.03562	328.634	100.134	328.634	-0.02716
328.703	100.251	328.703	-0.03575	328.628	100.134	328.628	-0.02706
328.703	100.251	328.703	-0.03589	328.633	100.134	328.633	-0.02686
328.699	100.251	328.699	-0.03619	328.623	100.134	328.623	-0.02699
328.705	100.25	328.705	-0.03639	328.63	100.134	328.63	-0.02698
328.716	100.25	328.716	-0.03646	328.628	100.133	328.628	-0.02691
328.706	100.25	328.706	-0.03648	328.634	100.133	328.634	-0.02679
328.716	100.249	328.716	-0.0366	328.632	100.133	328.632	-0.02652
328.705	100.248	328.705	-0.03663	328.637	100.133	328.637	-0.02649
328.696	100.248	328.696	-0.03667	328.641	100.133	328.641	-0.02659
328.705	100.247	328.705	-0.03677	328.642	100.133	328.642	-0.02656
328.708	100.246	328.708	-0.03662	328.637	100.134	328.637	-0.02622
328.697	100.246	328.697	-0.03655	328.64	100.134	328.64	-0.02609
328.685	100.245	328.685	-0.03652	328.639	100.134	328.639	-0.026
328.694	100.245	328.694	-0.03649	328.639	100.134	328.639	-0.0259
328.702	100.244	328.702	-0.03626	328.641	100.133	328.641	-0.02605
328.7	100.244	328.7	-0.03616	328.642	100.131	328.642	-0.02598
328.698	100.244	328.698	-0.03614	328.639	100.13	328.639	-0.02598
328.713	100.244	328.713	-0.03606	328.649	100.128	328.649	-0.026
328.711	100.244	328.711	-0.03605	328.643	100.125	328.643	-0.02601
328.704	100.244	328.704	-0.0361	328.645	100.123	328.645	-0.02604
328.722	100.244	328.722	-0.03607	328.644	100.121	328.644	-0.02605
328.713	100.244	328.713	-0.03605	328.642	100.12	328.642	-0.02604
328.697	100.244	328.697	-0.03597	328.643	100.119	328.643	-0.02613
328.705	100.244	328.705	-0.03593	328.64	100.119	328.64	-0.02625
328.704	100.244	328.704	-0.0359	328.638	100.118	328.638	-0.02631
328.708	100.244	328.708	-0.03592	328.638	100.118	328.638	-0.02634
328.701	100.244	328.701	-0.03584	328.636	100.12	328.636	-0.02626
328.703	100.244	328.703	-0.03572	328.641	100.121	328.641	-0.02623
328.699	100.245	328.699	-0.03558	328.632	100.122	328.632	-0.0262
328.703	100.245	328.703	-0.03549	328.644	100.124	328.644	-0.02603
328.706	100.246	328.706	-0.03529	328.633	100.127	328.633	-0.02571
328.698	100.247	328.698	-0.03524	328.639	100.129	328.639	-0.0256
328.695	100.248	328.695	-0.03528	328.635	100.131	328.635	-0.02555
328.699	100.248	328.699	-0.03537	328.651	100.134	328.651	-0.02547
328.697	100.249	328.697	-0.03522	328.647	100.136	328.647	-0.02505
328.689	100.249	328.689	-0.03516	328.646	100.137	328.646	-0.0248
328.695	100.25	328.695	-0.03511	328.648	100.139	328.648	-0.02463
328.692	100.25	328.692	-0.03511	328.643	100.14	328.643	-0.02455
328.692	100.251	328.692	-0.03506	328.647	100.14	328.647	-0.02437
328.707	100.252	328.707	-0.03502	328.639	100.139	328.639	-0.02434
328.693	100.253	328.693	-0.03497	328.636	100.139	328.636	-0.02442
328.697	100.254	328.697	-0.03488	328.638	100.138	328.638	-0.02459
328.7	100.255	328.7	-0.03478	328.642	100.137	328.642	-0.02471
328.702	100.255	328.702	-0.03479	328.636	100.136	328.636	-0.02481
328.695	100.254	328.695	-0.03477	328.639	100.135	328.639	-0.02482
328.708	100.253	328.708	-0.03467	328.636	100.135	328.636	-0.02478
328.709	100.251	328.709	-0.03447	328.634	100.135	328.634	-0.02513
328.698	100.249	328.698	-0.03438	328.635	100.134	328.635	-0.02519
328.698	100.248	328.698	-0.03438	328.643	100.134	328.643	-0.02521
328.695	100.246	328.695	-0.03441	328.643	100.133	328.643	-0.02517
328.695	100.244	328.695	-0.03435	328.638	100.132	328.638	-0.02519
328.707	100.243	328.707	-0.03429	328.652	100.131	328.652	-0.02514
328.7	100.243	328.7	-0.03427	328.64	100.13	328.64	-0.02516
328.706	100.242	328.706	-0.03429	328.643	100.129	328.643	-0.02525
328.686	100.242	328.686	-0.03418	328.644	100.128	328.644	-0.02477
328.687	100.242	328.687	-0.03406	328.631	100.127	328.631	-0.02455
328.691	100.241	328.691	-0.03405	328.641	100.126	328.641	-0.02436
328.694	100.241	328.694	-0.03414	328.638	100.124	328.638	-0.02415
328.69	100.24	328.69	-0.03425	328.63	100.123	328.63	-0.02413
328.696	100.24	328.696	-0.03419	328.641	100.122	328.641	-0.02403
328.699	100.24	328.699	-0.0341	328.639	100.121	328.639	-0.02392
328.703	100.241	328.703	-0.03398	328.65	100.12	328.65	-0.02387
328.705	100.241	328.705	-0.03377	328.646	100.12	328.646	-0.0235
328.697	100.242	328.697	-0.0336	328.65	100.12	328.65	-0.02326
328.702	100.243	328.702	-0.03343	328.644	100.119	328.644	-0.02314
328.695	100.243	328.695	-0.03316	328.652	100.119	328.652	-0.02309
328.694	100.245	328.694	-0.03299	328.649	100.12	328.649	-0.02297
328.701	100.245	328.701	-0.03287	328.647	100.121	328.647	-0.02284
328.702	100.246	328.702	-0.03279	328.633	100.121	328.633	-0.02279
328.701	100.247	328.701	-0.03259	328.646	100.122	328.646	-0.02283
328.694	100.248	328.694	-0.03221	328.641	100.123	328.641	-0.02277
328.703	100.247	328.703	-0.03204	328.636	100.123	328.636	-0.02266
328.686	100.247	328.686	-0.03193	328.651	100.124	328.651	-0.02254
328.694	100.247	328.694	-0.03183	328.645	100.124	328.645	-0.02235
328.701	100.245	328.701	-0.03178	328.641	100.124	328.641	-0.02236
328.708	100.244	328.708	-0.03169	328.644	100.124	328.644	-0.02218
328.7	100.243	328.7	-0.03168	328.65	100.123	328.65	-0.0219
328.697	100.242	328.697	-0.03184	328.641	100.123	328.641	-0.0216
328.7	100.241	328.7	-0.03186	328.642	100.122	328.642	-0.02144
328.699	100.241	328.699	-0.03181	328.648	100.122	328.648	-0.02127
328.705	100.24	328.705	-0.03184	328.648	100.121	328.648	-0.02103
328.7	100.239	328.7	-0.03186	328.636	100.12	328.636	-0.02078
328.699	100.238	328.699	-0.03201	328.64	100.12	328.64	-0.02039
328.702	100.238	328.702	-0.0321	328.641	100.119	328.641	-0.02032
328.71	100.237	328.71	-0.0322	328.634	100.119	328.634	-0.02032
328.713	100.237	328.713	-0.03225	328.646	100.118	328.646	-0.02035
328.703	100.237	328.703	-0.03242	328.639	100.118	328.639	-0.02054
328.71	100.237	328.71	-0.03259	328.634	100.118	328.634	-0.02052
328.721	100.237	328.721	-0.03277	328.636	100.118	328.636	-0.02052
328.714	100.237	328.714	-0.03291	328.638	100.118	328.638	-0.02055
328.707	100.237	328.707	-0.03289	328.628	100.119	328.628	-0.02072
328.701	100.238	328.701	-0.03292	328.626	100.12	328.626	-0.0208
328.702	100.238	328.702	-0.0329	328.634	100.121	328.634	-0.02094
328.699	100.239	328.699	-0.03288	328.632	100.123	328.632	-0.02108
328.701	100.241	328.701	-0.03284	328.629	100.125	328.629	-0.02118
328.705	100.242	328.705	-0.03283	328.63	100.127	328.63	-0.0213
328.701	100.244	328.701	-0.03287	328.63	100.128	328.63	-0.02141
328.7	100.245	328.7	-0.03296	328.636	100.13	328.636	-0.0216
328.685	100.247	328.685	-0.03281	328.629	100.131	328.629	-0.02178
328.696	100.247	328.696	-0.03273	328.636	100.131	328.636	-0.02194
328.699	100.247	328.699	-0.03275	328.632	100.131	328.632	-0.02203
328.702	100.247	328.702	-0.03286	328.635	100.13	328.635	-0.02205
328.702	100.246	328.702	-0.03288	328.632	100.128	328.632	-0.0222
328.701	100.245	328.701	-0.03284	328.639	100.127	328.639	-0.02234
328.712	100.244	328.712	-0.03277	328.63	100.126	328.63	-0.02236
328.702	100.243	328.702	-0.03275	328.633	100.125	328.633	-0.02232
328.693	100.242	328.693	-0.03293	328.638	100.124	328.638	-0.02239
328.702	100.242	328.702	-0.03305	328.64	100.123	328.64	-0.02241
328.709	100.242	328.709	-0.03311	328.634	100.123	328.634	-0.02247
328.695	100.243	328.695	-0.0332	328.637	100.123	328.637	-0.02256
328.707	100.245	328.707	-0.0333	328.63	100.124	328.63	-0.02242
328.705	100.246	328.705	-0.03332	328.646	100.125	328.646	-0.02257
328.69	100.248	328.69	-0.03323	328.64	100.126	328.64	-0.02262
328.706	100.249	328.706	-0.03311	328.638	100.127	328.638	-0.02255
328.709	100.251	328.709	-0.03295	328.63	100.128	328.63	-0.02251
328.701	100.252	328.701	-0.03286	328.636	100.128	328.636	-0.02237
328.707	100.253	328.707	-0.03278	328.624	100.129	328.624	-0.02229
328.712	100.254	328.712	-0.03266	328.635	100.129	328.635	-0.02234
328.707	100.253	328.707	-0.03237	328.633	100.129	328.633	-0.02251
328.708	100.253	328.708	-0.0321	328.637	100.128	328.637	-0.02249
328.708	100.253	328.708	-0.03189	328.64	100.128	328.64	-0.02253
328.714	100.253	328.714	-0.03171	328.636	100.128	328.636	-0.02259
328.718	100.252	328.718	-0.03143	328.627	100.127	328.627	-0.02237
328.705	100.252	328.705	-0.03134	328.635	100.127	328.635	-0.02223
328.715	100.252	328.715	-0.03126	328.633	100.127	328.633	-0.0221
328.708	100.251	328.708	-0.03114	328.627	100.126	328.627	-0.02203
328.71	100.251	328.71	-0.03126	328.637	100.126	328.637	-0.02234
328.695	100.25	328.695	-0.03129	328.644	100.126	328.644	-0.0224
328.7	100.25	328.7	-0.03131	328.644	100.126	328.644	-0.02245
328.702	100.249	328.702	-0.03138	328.64	100.126	328.64	-0.02248
328.705	100.247	328.705	-0.03174	328.635	100.126	328.635	-0.02231
328.694	100.247	328.694	-0.03188	328.64	100.126	328.64	-0.02218
328.704	100.246	328.704	-0.032	328.636	100.126	328.636	-0.02214
328.703	100.245	328.703	-0.03212	328.635	100.127	328.635	-0.02216
328.711	100.245	328.711	-0.03228	328.64	100.128	328.64	-0.02208
328.713	100.244	328.713	-0.03241	328.631	100.129	328.631	-0.02199
328.716	100.244	328.716	-0.03246	328.63	100.13	328.63	-0.02185
328.715	100.244	328.715	-0.03246	328.63	100.131	328.63	-0.02171
328.714	100.244	328.714	-0.03254	328.635	100.132	328.635	-0.02164
328.71	100.244	328.71	-0.03258	328.632	100.133	328.632	-0.02148
328.704	100.244	328.704	-0.03261	328.628	100.133	328.628	-0.02128
328.707	100.244	328.707	-0.03263	328.636	100.134	328.636	-0.021
328.709	100.243	328.709	-0.03228	328.628	100.133	328.628	-0.02075
328.707	100.243	328.707	-0.03204	328.629	100.133	328.629	-0.02049
328.714	100.243	328.714	-0.03191	328.638	100.133	328.638	-0.02022
328.716	100.242	328.716	-0.03179	328.635	100.133	328.635	-0.02002
328.715	100.242	328.715	-0.03133	328.628	100.132	328.628	-0.01962
328.721	100.242	328.721	-0.03113	328.628	100.131	328.628	-0.01942
328.711	100.243	328.711	-0.03108	328.629	100.13	328.629	-0.01931
328.711	100.243	328.711	-0.03096	328.637	100.129	328.637	-0.01922
328.715	100.243	328.715	-0.03067	328.628	100.129	328.628	-0.01905
328.7	100.244	328.7	-0.03045	328.634	100.128	328.634	-0.01898
328.711	100.244	328.711	-0.03038	328.644	100.127	328.644	-0.01886
328.707	100.244	328.707	-0.03027	328.638	100.127	328.638	-0.01871
328.707	100.244	328.707	-0.03021	328.642	100.127	328.642	-0.01903
328.718	100.244	328.718	-0.03011	328.642	100.126	328.642	-0.01911
328.711	100.244	328.711	-0.03003	328.642	100.126	328.642	-0.01914
328.699	100.244	328.699	-0.02992	328.639	100.125	328.639	-0.01914
328.714	100.243	328.714	-0.02965	328.635	100.124	328.635	-0.01934
328.719	100.242	328.719	-0.02945	328.64	100.123	328.64	-0.01953
328.716	100.241	328.716	-0.02934	328.642	100.122	328.642	-0.01964
328.721	100.241	328.721	-0.02931	328.643	100.121	328.643	-0.01962
328.715	100.239	328.715	-0.0294	328.642	100.12	328.642	-0.01988
328.72	100.238	328.72	-0.02943	328.635	100.119	328.635	-0.02009
328.708	100.238	328.708	-0.02943	328.637	100.118	328.637	-0.02022
328.715	100.237	328.715	-0.02941	328.637	100.118	328.637	-0.02034
328.712	100.237	328.712	-0.02937	328.644	100.118	328.644	-0.02049
328.718	100.236	328.718	-0.02931	328.647	100.117	328.647	-0.02046
328.722	100.236	328.722	-0.02935	328.647	100.117	328.647	-0.02044
328.716	100.235	328.716	-0.02936	328.652	100.116	328.652	-0.02048
328.726	100.235	328.726	-0.02987	328.643	100.116	328.643	-0.02023
328.721	100.234	328.721	-0.03013	328.634	100.115	328.634	-0.02012
328.721	100.234	328.721	-0.03042	328.642	100.114	328.642	-0.02011
328.711	100.233	328.711	-0.03067	328.64	100.114	328.64	-0.02009
328.707	100.233	328.707	-0.03059	328.632	100.113	328.632	-0.02009
328.715	100.232	328.715	-0.03058	328.641	100.113	328.641	-0.02017
328.713	100.232	328.713	-0.03065	328.638	100.114	328.638	-0.02029
328.709	100.232	328.709	-0.03066	328.647	100.115	328.647	-0.02047
328.712	100.233	328.712	-0.031	328.643	100.117	328.643	-0.02072
328.713	100.233	328.713	-0.03115	328.644	100.118	328.644	-0.0207
328.705	100.234	328.705	-0.03119	328.639	100.119	328.639	-0.02064
328.71	100.234	328.71	-0.03114	328.647	100.121	328.647	-0.02061
328.701	100.234	328.701	-0.03073	328.646	100.122	328.646	-0.0207
328.703	100.234	328.703	-0.03063	328.65	100.122	328.65	-0.02064
328.72	100.234	328.72	-0.03075	328.643	100.122	328.643	-0.02066
328.718	100.234	328.718	-0.03081	328.651	100.121	328.651	-0.0208
328.707	100.232	328.707	-0.03056	328.65	100.119	328.65	-0.02067
328.712	100.231	328.712	-0.03033	328.638	100.117	328.638	-0.02068
328.719	100.229	328.719	-0.03016	328.637	100.115	328.637	-0.02068
328.713	100.228	328.713	-0.03002	328.655	100.113	328.655	-0.02069
328.701	100.225	328.701	-0.02992	328.651	100.11	328.651	-0.02043
328.699	100.223	328.699	-0.02988	328.636	100.109	328.636	-0.02029
328.7	100.222	328.7	-0.02992	328.641	100.108	328.641	-0.02019
328.713	100.221	328.713	-0.03004	328.635	100.107	328.635	-0.0201
328.706	100.221	328.706	-0.03013	328.635	100.109	328.635	-0.02026
328.709	100.222	328.709	-0.03016	328.637	100.109	328.637	-0.02015
328.714	100.222	328.714	-0.03016	328.641	100.11	328.641	-0.02003
328.721	100.223	328.721	-0.03018	328.637	100.112	328.637	-0.01987
328.711	100.225	328.711	-0.03046	328.627	100.114	328.627	-0.01955
328.713	100.227	328.713	-0.03056	328.635	100.115	328.635	-0.0195
328.705	100.23	328.705	-0.03066	328.636	100.117	328.636	-0.01954
328.705	100.232	328.705	-0.03075	328.645	100.118	328.645	-0.01957
328.716	100.234	328.716	-0.03082	328.647	100.118	328.647	-0.01961
328.717	100.235	328.717	-0.03088	328.658	100.119	328.658	-0.01966
328.723	100.236	328.723	-0.03094	328.64	100.118	328.64	-0.0198
328.704	100.238	328.704	-0.03107	328.643	100.117	328.643	-0.01995
328.715	100.238	328.715	-0.031	328.643	100.115	328.643	-0.02035
328.72	100.239	328.72	-0.03097	328.638	100.114	328.638	-0.02062
328.71	100.24	328.71	-0.03088	328.639	100.112	328.639	-0.02083
328.708	100.24	328.708	-0.03072	328.639	100.111	328.639	-0.02083
328.71	100.241	328.71	-0.03063	328.637	100.11	328.637	-0.02107
328.719	100.241	328.719	-0.03062	328.65	100.109	328.65	-0.0212
328.72	100.242	328.72	-0.03064	328.649	100.108	328.649	-0.02138
328.708	100.242	328.708	-0.03058	328.644	100.109	328.644	-0.02162
328.708	100.243	328.708	-0.03046	328.64	100.111	328.64	-0.02185
328.703	100.244	328.703	-0.03037	328.648	100.112	328.648	-0.02202
328.708	100.245	328.708	-0.0303	328.638	100.114	328.638	-0.02215
328.708	100.245	328.708	-0.03021	328.638	100.116	328.638	-0.02223
328.706	100.246	328.706	-0.03016	328.642	100.118	328.642	-0.02205
328.717	100.246	328.717	-0.03018	328.646	100.12	328.646	-0.02211
328.695	100.245	328.695	-0.03019	328.642	100.121	328.642	-0.02212
328.703	100.245	328.703	-0.03021	328.64	100.123	328.64	-0.02208
328.703	100.243	328.703	-0.03036	328.637	100.122	328.637	-0.0222
328.704	100.242	328.704	-0.03039	328.633	100.122	328.633	-0.02224
328.706	100.241	328.706	-0.03045	328.632	100.122	328.632	-0.02232
328.713	100.24	328.713	-0.03049	328.623	100.121	328.623	-0.02264
328.716	100.239	328.716	-0.03063	328.624	100.12	328.624	-0.02258
328.706	100.238	328.706	-0.03065	328.628	100.12	328.628	-0.02274
328.715	100.238	328.715	-0.03067	328.625	100.119	328.625	-0.02299
328.719	100.238	328.719	-0.03071	328.636	100.119	328.636	-0.02316
328.721	100.239	328.721	-0.03088	328.629	100.12	328.629	-0.0233
328.719	100.239	328.719	-0.03093	328.633	100.121	328.633	-0.02341
328.717	100.24	328.717	-0.03096	328.637	100.121	328.637	-0.02359
328.721	100.241	328.721	-0.03109	328.632	100.122	328.632	-0.02369
328.724	100.243	328.724	-0.03098	328.631	100.122	328.631	-0.02437
328.729	100.244	328.729	-0.0308	328.637	100.122	328.637	-0.02466
328.716	100.244	328.716	-0.03072	328.635	100.122	328.635	-0.02477
328.725	100.245	328.725	-0.0307	328.645	100.122	328.645	-0.02478
328.727	100.245	328.727	-0.03084	328.637	100.121	328.637	-0.02431
328.73	100.245	328.73	-0.03093	328.64	100.12	328.64	-0.02417
328.713	100.244	328.713	-0.03097	328.643	100.119	328.643	-0.0241
328.725	100.244	328.725	-0.03093	328.65	100.118	328.65	-0.02408
328.729	100.242	328.729	-0.03077	328.635	100.116	328.635	-0.024
328.73	100.241	328.73	-0.03063	328.636	100.116	328.636	-0.02388
328.718	100.24	328.718	-0.03053	328.636	100.116	328.636	-0.02372
328.713	100.239	328.713	-0.03049	328.634	100.116	328.634	-0.02355
328.714	100.239	328.714	-0.03072	328.632	100.118	328.632	-0.02306
328.713	100.238	328.713	-0.03082	328.632	100.119	328.632	-0.02296
328.728	100.238	328.728	-0.03086	328.637	100.12	328.637	-0.02291
328.73	100.237	328.73	-0.03086	328.639	100.122	328.639	-0.02282
328.722	100.237	328.722	-0.03075	328.637	100.123	328.637	-0.02285
328.718	100.237	328.718	-0.03077	328.63	100.124	328.63	-0.02273
328.73	100.237	328.73	-0.03082	328.627	100.124	328.627	-0.02269
328.724	100.236	328.724	-0.03088	328.634	100.124	328.634	-0.02266
328.72	100.236	328.72	-0.03117	328.632	100.123	328.632	-0.0226
328.712	100.236	328.712	-0.0312	328.628	100.121	328.628	-0.02258
328.719	100.236	328.719	-0.03111	328.639	100.12	328.639	-0.02257
328.706	100.236	328.706	-0.03102	328.641	100.118	328.641	-0.02251
328.714	100.236	328.714	-0.03083	328.638	100.116	328.638	-0.02237
328.719	100.236	328.719	-0.03079	328.632	100.114	328.632	-0.02226
328.712	100.235	328.712	-0.03079	328.641	100.113	328.641	-0.02215
328.719	100.234	328.719	-0.03075	328.636	100.111	328.636	-0.02203
328.722	100.232	328.722	-0.03053	328.626	100.11	328.626	-0.02196
328.717	100.231	328.717	-0.03033	328.641	100.109	328.641	-0.02183
328.715	100.229	328.715	-0.03014	328.644	100.107	328.644	-0.02169
328.716	100.228	328.716	-0.02998	328.643	100.106	328.643	-0.02152
328.718	100.226	328.718	-0.02996	328.651	100.105	328.651	-0.02119
328.711	100.225	328.711	-0.02997	328.642	100.104	328.642	-0.02098
328.719	100.224	328.719	-0.02987	328.641	100.104	328.641	-0.02094
328.714	100.223	328.714	-0.02965	328.639	100.103	328.639	-0.02094
328.713	100.224	328.713	-0.02954	328.642	100.104	328.642	-0.02086
328.713	100.224	328.713	-0.02942	328.626	100.105	328.626	-0.02075
328.717	100.224	328.717	-0.02927	328.632	100.105	328.632	-0.02069
328.72	100.225	328.72	-0.02908	328.642	100.105	328.642	-0.02061
328.712	100.226	328.712	-0.02899	328.635	100.105	328.635	-0.02055
328.709	100.227	328.709	-0.0288	328.637	100.104	328.637	-0.02054
328.717	100.228	328.717	-0.0286	328.639	100.103	328.639	-0.02044
328.719	100.228	328.719	-0.02838	328.633	100.101	328.633	-0.02023
328.709	100.228	328.709	-0.02794	328.638	100.099	328.638	-0.02013
328.71	100.228	328.71	-0.02768	328.63	100.098	328.63	-0.01987
328.715	100.229	328.715	-0.02751	328.638	100.098	328.638	-0.01962
328.708	100.229	328.708	-0.02734	328.636	100.099	328.636	-0.01951
328.707	100.229	328.707	-0.02711	328.633	100.101	328.633	-0.01918
328.711	100.229	328.711	-0.02686	328.64	100.103	328.64	-0.01891
328.712	100.229	328.712	-0.0267	328.65	100.104	328.65	-0.01875
328.709	100.23	328.709	-0.02661	328.65	100.105	328.65	-0.0187
328.72	100.23	328.72	-0.02662	328.648	100.106	328.648	-0.01853
328.707	100.231	328.707	-0.02666	328.653	100.106	328.653	-0.01843
328.702	100.232	328.702	-0.02678	328.656	100.107	328.656	-0.01826
328.707	100.232	328.707	-0.02691	328.651	100.107	328.651	-0.01803
328.709	100.233	328.709	-0.02691	328.657	100.107	328.657	-0.01833
328.701	100.234	328.701	-0.0269	328.653	100.107	328.653	-0.01827
328.705	100.234	328.705	-0.02694	328.645	100.107	328.645	-0.01816
328.704	100.235	328.704	-0.027	328.652	100.108	328.652	-0.01803
328.709	100.235	328.709	-0.02716	328.648	100.108	328.648	-0.01803
328.718	100.235	328.718	-0.02713	328.647	100.108	328.647	-0.01798
328.718	100.236	328.718	-0.02707	328.643	100.108	328.643	-0.01796
328.721	100.236	328.721	-0.02709	328.648	100.108	328.648	-0.01786
328.713	100.236	328.713	-0.02685	328.65	100.108	328.65	-0.01765
328.711	100.236	328.711	-0.02676	328.643	100.109	328.643	-0.01763
328.72	100.236	328.72	-0.02678	328.648	100.108	328.648	-0.01761
328.713	100.236	328.713	-0.02686	328.637	100.108	328.637	-0.01763
328.708	100.235	328.708	-0.02686	328.636	100.108	328.636	-0.01803
328.719	100.235	328.719	-0.02699	328.65	100.107	328.65	-0.01829
328.725	100.235	328.725	-0.02713	328.654	100.107	328.654	-0.01852
328.717	100.234	328.717	-0.0272	328.647	100.106	328.647	-0.01877
328.716	100.233	328.716	-0.02762	328.648	100.105	328.648	-0.019
328.716	100.233	328.716	-0.02787	328.643	100.105	328.643	-0.01914
328.718	100.232	328.718	-0.02804	328.651	100.104	328.651	-0.01934
328.709	100.231	328.709	-0.02819	328.645	100.103	328.645	-0.01961
328.708	100.231	328.708	-0.02856	328.646	100.103	328.646	-0.0199
328.716	100.231	328.716	-0.02876	328.652	100.103	328.652	-0.02001
328.716	100.231	328.716	-0.02882	328.636	100.102	328.636	-0.02011
328.712	100.231	328.712	-0.02879	328.64	100.102	328.64	-0.02009
328.714	100.231	328.714	-0.02873	328.642	100.103	328.642	-0.02004
328.707	100.231	328.707	-0.02874	328.653	100.103	328.653	-0.02013
328.714	100.232	328.714	-0.02867	328.652	100.104	328.652	-0.02032
328.707	100.232	328.707	-0.02853	328.651	100.104	328.651	-0.02044
328.719	100.232	328.719	-0.02827	328.64	100.104	328.64	-0.02058
328.713	100.232	328.713	-0.02818	328.642	100.104	328.642	-0.02068
328.712	100.232	328.712	-0.02814	328.643	100.104	328.643	-0.02075
328.717	100.232	328.717	-0.02807	328.653	100.103	328.653	-0.02084
328.712	100.231	328.712	-0.02788	328.65	100.103	328.65	-0.02096
328.719	100.231	328.719	-0.02777	328.644	100.102	328.644	-0.02094
328.709	100.23	328.709	-0.02769	328.639	100.102	328.639	-0.02095
328.715	100.23	328.715	-0.02764	328.638	100.102	328.638	-0.02101
328.719	100.23	328.719	-0.02762	328.641	100.101	328.641	-0.02104
328.712	100.23	328.712	-0.02761	328.64	100.101	328.64	-0.0211
328.713	100.229	328.713	-0.02753	328.635	100.101	328.635	-0.02113
328.711	100.229	328.711	-0.0275	328.635	100.101	328.635	-0.02109
328.713	100.229	328.713	-0.0275	328.638	100.101	328.638	-0.02085
328.715	100.229	328.715	-0.02743	328.64	100.101	328.64	-0.02081
328.71	100.229	328.71	-0.02729	328.634	100.1	328.634	-0.02085
328.728	100.229	328.728	-0.02703	328.623	100.1	328.623	-0.02085
328.716	100.229	328.716	-0.02697	328.633	100.101	328.633	-0.0207
328.712	100.229	328.712	-0.02707	328.632	100.101	328.632	-0.0206
328.714	100.229	328.714	-0.02727	328.64	100.102	328.64	-0.02036
328.707	100.229	328.707	-0.02739	328.635	100.103	328.635	-0.02014
328.718	100.23	328.718	-0.02729	328.641	100.104	328.641	-0.01985
328.702	100.231	328.702	-0.02725	328.644	100.105	328.644	-0.0197
328.699	100.232	328.699	-0.02727	328.642	100.106	328.642	-0.01966
328.701	100.233	328.701	-0.02722	328.632	100.107	328.632	-0.0196
328.703	100.234	328.703	-0.02732	328.648	100.107	328.648	-0.01949
328.71	100.235	328.71	-0.02725	328.644	100.108	328.644	-0.01935
328.696	100.235	328.696	-0.02711	328.646	100.108	328.646	-0.01917
328.705	100.235	328.705	-0.027	328.651	100.109	328.651	-0.01901
328.714	100.234	328.714	-0.02695	328.639	100.109	328.639	-0.01905
328.709	100.233	328.709	-0.02697	328.641	100.109	328.641	-0.01899
328.704	100.231	328.704	-0.02707	328.649	100.109	328.649	-0.01902
328.696	100.23	328.696	-0.02719	328.644	100.109	328.644	-0.01908
328.701	100.228	328.701	-0.02707	328.644	100.109	328.644	-0.01906
328.708	100.227	328.708	-0.02705	328.634	100.109	328.634	-0.01904
328.704	100.226	328.704	-0.02706	328.64	100.109	328.64	-0.0191
328.709	100.225	328.709	-0.0271	328.634	100.109	328.634	-0.01918
328.709	100.225	328.709	-0.02749	328.636	100.109	328.636	-0.01904
328.701	100.226	328.701	-0.02763	328.645	100.109	328.645	-0.01885
328.702	100.226	328.702	-0.02768	328.641	100.109	328.641	-0.01885
328.712	100.226	328.712	-0.02775	328.641	100.109	328.641	-0.01892
328.704	100.227	328.704	-0.02786	328.642	100.109	328.642	-0.01902
328.7	100.228	328.7	-0.02795	328.64	100.109	328.64	-0.01907
328.697	100.228	328.697	-0.02795	328.644	100.109	328.644	-0.01903
328.703	100.229	328.703	-0.02799	328.641	100.109	328.641	-0.01898
328.705	100.229	328.705	-0.02799	328.645	100.108	328.645	-0.0188
328.712	100.229	328.712	-0.02802	328.651	100.107	328.651	-0.01868
328.712	100.229	328.712	-0.02807	328.646	100.106	328.646	-0.01868
328.712	100.229	328.712	-0.02808	328.641	100.105	328.641	-0.01868
328.701	100.229	328.701	-0.02799	328.642	100.104	328.642	-0.0189
328.703	100.229	328.703	-0.02791	328.645	100.103	328.645	-0.01897
328.707	100.229	328.707	-0.02782	328.639	100.102	328.639	-0.01898
328.704	100.229	328.704	-0.02785	328.63	100.101	328.63	-0.019
328.712	100.229	328.712	-0.02776	328.634	100.101	328.634	-0.01876
328.709	100.229	328.709	-0.02778	328.634	100.101	328.634	-0.01858
328.708	100.229	328.708	-0.02778	328.649	100.101	328.649	-0.0185
328.704	100.229	328.704	-0.02772	328.641	100.1	328.641	-0.01851
328.72	100.229	328.72	-0.02754	328.634	100.101	328.634	-0.01853
328.718	100.229	328.718	-0.02737	328.64	100.1	328.64	-0.01846
328.714	100.229	328.714	-0.02727	328.639	100.1	328.639	-0.01837
328.717	100.229	328.717	-0.02721	328.646	100.101	328.646	-0.01814
328.705	100.229	328.705	-0.02721	328.618	100.102	328.618	-0.01771
328.71	100.229	328.71	-0.02715	328.631	100.102	328.631	-0.01742
328.701	100.229	328.701	-0.02709	328.623	100.103	328.623	-0.01727
328.701	100.229	328.701	-0.02708	328.632	100.104	328.632	-0.01726
328.709	100.229	328.709	-0.02662	328.632	100.106	328.632	-0.01706
328.716	100.229	328.716	-0.02674	328.629	100.106	328.629	-0.01717
328.712	100.229	328.712	-0.0269	328.64	100.107	328.64	-0.01724
328.712	100.229	328.712	-0.0272	328.643	100.106	328.643	-0.01746
328.719	100.229	328.719	-0.02731	328.646	100.104	328.646	-0.01732
328.712	100.229	328.712	-0.02721	328.638	100.102	328.638	-0.01713
328.713	100.229	328.713	-0.02712	328.638	100.101	328.638	-0.01691
328.71	100.229	328.71	-0.02709	328.64	100.099	328.64	-0.01659
328.704	100.229	328.704	-0.02738	328.635	100.096	328.635	-0.01699
328.711	100.228	328.711	-0.02762	328.63	100.094	328.63	-0.01704
328.677	100.227	328.677	-0.02792	328.61	100.091	328.61	-0.01706
328.673	100.225	328.673	-0.02839	328.604	100.089	328.604	-0.0171
328.699	100.222	328.699	-0.02921	328.624	100.087	328.624	-0.01715
328.725	100.219	328.725	-0.03031	328.646	100.085	328.646	-0.01751
328.789	100.216	328.789	-0.03114	328.715	100.083	328.715	-0.01812
328.872	100.214	328.872	-0.03099	328.795	100.083	328.795	-0.01889
328.959	100.211	328.959	-0.0345	328.897	100.082	328.897	-0.02005
329.06	100.21	329.06	-0.03614	328.991	100.083	328.991	-0.02126
329.176	100.211	329.176	-0.03746	329.087	100.085	329.087	-0.02264
329.288	100.213	329.288	-0.03878	329.208	100.089	329.208	-0.02399
329.399	100.219	329.399	-0.0445	329.337	100.096	329.337	-0.02686
329.527	100.224	329.527	-0.04792	329.452	100.102	329.452	-0.02903
329.654	100.229	329.654	-0.0509	329.583	100.107	329.583	-0.03113
329.775	100.233	329.775	-0.05376	329.718	100.112	329.718	-0.03318
329.91	100.238	329.91	-0.05729	329.845	100.118	329.845	-0.0366
330.028	100.241	330.028	-0.0604	329.967	100.121	329.967	-0.03923
330.171	100.243	330.171	-0.06343	330.106	100.123	330.106	-0.04166
330.316	100.244	330.316	-0.06641	330.238	100.125	330.238	-0.04408
330.45	100.242	330.45	-0.06955	330.374	100.123	330.374	-0.04661
330.592	100.241	330.592	-0.07262	330.518	100.122	330.518	-0.04912
330.728	100.241	330.728	-0.07564	330.661	100.12	330.661	-0.05156
330.87	100.239	330.87	-0.07867	330.797	100.118	330.797	-0.05394
330.997	100.238	330.997	-0.08122	330.934	100.116	330.934	-0.05613
331.137	100.237	331.137	-0.08391	331.081	100.114	331.081	-0.05814
331.277	100.236	331.277	-0.0866	331.222	100.112	331.222	-0.06016
331.419	100.235	331.419	-0.08923	331.354	100.11	331.354	-0.06223
331.566	100.234	331.566	-0.09113	331.494	100.108	331.494	-0.06379
331.696	100.233	331.696	-0.09321	331.64	100.107	331.64	-0.06549
331.829	100.232	331.829	-0.09532	331.768	100.106	331.768	-0.06709
331.96	100.232	331.96	-0.09743	331.917	100.104	331.917	-0.06867
332.104	100.231	332.104	-0.09895	332.05	100.104	332.05	-0.06997
332.239	100.231	332.239	-0.10079	332.185	100.104	332.185	-0.07148
332.385	100.23	332.385	-0.1026	332.325	100.103	332.325	-0.07299
332.52	100.23	332.52	-0.10435	332.461	100.103	332.461	-0.0745
332.659	100.23	332.659	-0.10523	332.602	100.103	332.602	-0.07592
332.805	100.229	332.805	-0.10652	332.747	100.102	332.747	-0.07724
332.938	100.228	332.938	-0.10778	332.884	100.102	332.884	-0.07837
333.074	100.228	333.074	-0.10896	333.033	100.101	333.033	-0.07941
333.215	100.227	333.215	-0.10991	333.159	100.1	333.159	-0.08021
333.352	100.226	333.352	-0.11084	333.298	100.099	333.298	-0.08121
333.486	100.226	333.486	-0.11167	333.432	100.099	333.432	-0.08226
333.621	100.225	333.621	-0.11249	333.575	100.098	333.575	-0.08331
333.763	100.226	333.763	-0.11305	333.705	100.098	333.705	-0.08393
333.91	100.226	333.91	-0.11376	333.847	100.098	333.847	-0.08469
334.038	100.226	334.038	-0.11449	333.989	100.098	333.989	-0.08548
334.173	100.227	334.173	-0.11521	334.132	100.098	334.132	-0.08627
334.309	100.228	334.309	-0.11542	334.274	100.099	334.274	-0.08666
334.444	100.228	334.444	-0.11583	334.401	100.099	334.401	-0.08723
334.584	100.228	334.584	-0.11628	334.54	100.099	334.54	-0.0878
[truncated: 5,652 more rows]
