# Supplementary material for: Diamond with Sp2-Sp3 composite phase for thermometry at Millikelvin temperatures
Source: Nat Commun. 2024 May 8;15:3871. doi: 10.1038/s41467-024-48137-z (PMC11079005; doi:10.1038/s41467-024-48137-z)
Supplement: Supplementary file 6 — Source dataset [file 41467_2024_48137_MOESM6_ESM.zip › Source data/Source Data-Fig. 4b.xlsx]

## Sheet: Sheet1
Nano-diamond	773
DLC	--	873
CVD diamond	--	--	--	900	--	--
NPD	--	--	--	--	913	--
Synthetic diamond	--	--	--	--	--	948
Natural diamond	--	--	--	--	--	--	1063
DPD	--	--	--	--	--	--		1163
