# Supplementary material for: Diamond with Sp2-Sp3 composite phase for thermometry at Millikelvin temperatures
Source: Nat Commun. 2024 May 8;15:3871. doi: 10.1038/s41467-024-48137-z (PMC11079005; doi:10.1038/s41467-024-48137-z)
Supplement: Supplementary file 6 — Source dataset [file 41467_2024_48137_MOESM6_ESM.zip › Source data/Source Data-Fig. 4c.xlsx]

## Sheet: Sheet1
2.9999	15.7686	400.048	12.5611
2.9999	15.7686	400.048	12.5611
2.9999	15.7686	400.049	12.5605
2.99988	15.7682	400.047	12.5604
3	15.7683	400.046	12.5604
2.99979	15.7686	400.039	12.5604
3.00546	15.7682	400.027	12.5605
3.01347	15.767	400.004	12.5607
3.02216	15.766	399.974	12.5604
3.04002	15.7648	399.907	12.5606
3.05166	15.7637	399.851	12.5607
3.06684	15.7627	399.801	12.5607
3.07961	15.7607	399.751	12.5605
3.09281	15.7597	399.697	12.5607
3.10622	15.7578	399.601	12.5615
3.12974	15.7564	399.52	12.5617
3.14762	15.7552	399.457	12.5614
3.162	15.7536	399.39	12.5612
3.17658	15.7521	399.326	12.5609
3.19171	15.7505	399.217	12.5613
3.21783	15.749	399.151	12.5612
3.23263	15.7472	399.072	12.5615
3.25202	15.7457	399.011	12.5616
3.26711	15.7443	398.949	12.5617
3.28209	15.7426	398.847	12.562
3.30817	15.7412	398.787	12.5618
3.32757	15.7398	398.713	12.5618
3.34312	15.738	398.655	12.562
3.35893	15.7371	398.599	12.5624
3.37443	15.7353	398.502	12.5623
3.40141	15.7338	398.448	12.5625
3.41723	15.7323	398.375	12.5631
3.43753	15.7308	398.322	12.5631
3.45316	15.7295	398.269	12.5636
3.46857	15.7278	398.217	12.5635
3.48454	15.7269	398.124	12.5639
3.51178	15.7258	398.057	12.5643
3.53294	15.7246	398.003	12.5645
3.54821	15.7226	397.954	12.5647
3.56436	15.7216	397.902	12.5649
3.58059	15.7199	397.815	12.5654
3.60828	15.7183	397.751	12.5656
3.62885	15.7174	397.698	12.5659
3.64525	15.7157	397.649	12.5658
3.66132	15.7146	397.599	12.5663
3.6777	15.7131	397.514	12.5666
3.70541	15.7119	397.464	12.567
3.72647	15.7108	397.399	12.5672
3.74259	15.7092	397.351	12.5676
3.75914	15.7085	397.301	12.5682
3.77514	15.7062	397.216	12.5681
3.80347	15.7055	397.167	12.5679
3.81929	15.7039	397.104	12.5686
3.84035	15.7031	397.054	12.5687
3.85635	15.7019	397.006	12.5691
3.87344	15.7004	396.956	12.5721
3.90221	15.6988	396.872	12.5724
3.91862	15.6978	396.808	12.5727
3.93947	15.6965	396.759	12.57
3.95615	15.6957	396.708	12.5703
3.97271	15.6944	396.662	12.5704
4.00118	15.693	396.574	12.5737
4.01803	15.6917	396.51	12.5739
4.03939	15.6909	396.459	12.574
4.0567	15.6895	396.409	12.5714
4.07375	15.6887	396.358	12.5717
4.08992	15.6876	396.27	12.5724
4.11921	15.6862	396.218	12.5724
4.14132	15.6854	396.152	12.5728
4.1579	15.6842	396.098	12.5728
4.17505	15.6832	396.048	12.5733
4.19266	15.682	395.958	12.5732
4.22208	15.6809	395.903	12.5737
4.24443	15.6797	395.836	12.5742
4.26149	15.6786	395.781	12.5741
4.27894	15.6774	395.726	12.5747
4.29625	15.6762	395.673	12.5752
4.32634	15.6753	395.577	12.5754
4.34374	15.6745	395.505	12.5755
4.36639	15.673	395.448	12.5759
4.38377	15.6721	395.391	12.5762
4.40181	15.671	395.333	12.5765
4.432	15.6699	395.234	12.5768
4.44994	15.6688	395.16	12.5772
4.47303	15.6679	395.099	12.5776
4.4913	15.6665	395.038	12.5776
4.50888	15.6656	394.977	12.5779
4.5267	15.6647	394.872	12.5779
4.55769	15.6634	394.807	12.5783
4.58082	15.6626	394.727	12.5784
4.59878	15.6618	394.662	12.579
4.61716	15.6607	394.596	12.5796
4.63534	15.6601	394.486	12.5795
4.6665	15.659	394.418	12.58
4.68509	15.6579	394.33	12.5802
4.7093	15.6568	394.263	12.5807
4.72758	15.6559	394.193	12.5808
4.7463	15.6546	394.123	12.5813
4.77734	15.6539	394.001	12.5813
4.79633	15.653	393.91	12.5819
4.82014	15.6519	393.835	12.5819
4.83831	15.6508	393.763	12.5823
4.85729	15.6497	393.685	12.5831
4.88984	15.6488	393.557	12.5832
4.90845	15.6482	393.458	12.5834
4.93242	15.6469	393.379	12.5839
4.95134	15.6462	393.3	12.5844
4.97	15.645	393.22	12.5848
5.00257	15.6444	393.079	12.585
5.02187	15.6433	392.973	12.5855
5.04563	15.6427	392.889	12.5855
5.06466	15.6417	392.803	12.5862
5.08294	15.6409	392.717	12.5894
5.10231	15.6403	392.569	12.5895
5.13508	15.6391	392.483	12.5875
5.15995	15.6379	392.368	12.5875
5.17899	15.6368	392.278	12.588
5.19821	15.636	392.185	12.5884
5.21713	15.6347	392.03	12.5887
5.25027	15.6347	391.934	12.589
5.27513	15.6334	391.812	12.5897
5.29458	15.6331	391.714	12.59
5.3139	15.6319	391.617	12.5904
5.33342	15.6311	391.52	12.5907
5.36702	15.6302	391.349	12.5913
5.38641	15.6294	391.22	12.5917
5.41144	15.6288	391.118	12.5927
5.4301	15.6277	391.015	12.5926
5.44998	15.6269	390.912	12.5931
5.48396	15.6262	390.732	12.5933
5.50348	15.6255	390.624	12.594
5.52877	15.6249	390.486	12.5944
5.5489	15.6232	390.379	12.5953
5.56837	15.6227	390.267	12.5954
5.58821	15.6219	390.079	12.5962
5.62252	15.6214	389.967	12.5967
5.64811	15.6204	389.82	12.597
5.66792	15.6194	389.707	12.5979
5.68774	15.6189	389.592	12.5981
5.7078	15.6183	389.39	12.5988
5.74204	15.6175	389.273	12.5993
5.76753	15.6166	389.117	12.5998
5.7874	15.616	388.997	12.6005
5.80753	15.6147	388.877	12.6011
5.82732	15.6141	388.755	12.6015
5.86199	15.6138	388.543	12.6023
5.88752	15.6128	388.383	12.6029
5.90752	15.6119	388.257	12.6037
5.92778	15.6116	388.13	12.6036
5.94734	15.6105	388.004	12.6045
5.98273	15.6094	387.785	12.605
6.00306	15.609	387.616	12.6057
6.02924	15.6082	387.488	12.6063
6.04965	15.6079	387.357	12.607
6.07026	15.6067	387.227	12.6078
6.09046	15.6061	386.998	12.6082
6.1266	15.6057	386.828	12.6089
6.15256	15.6046	386.693	12.6095
6.17289	15.6037	386.557	12.6106
6.19333	15.6034	386.423	12.611
6.21405	15.6025	386.189	12.6118
6.24937	15.6019	386.052	12.6121
6.2758	15.6013	385.875	12.6131
6.29641	15.6003	385.735	12.6137
6.317	15.5999	385.597	12.6146
6.3378	15.5988	385.456	12.6153
6.37321	15.5985	385.214	12.6159
6.40027	15.598	385.033	12.6164
6.42093	15.5971	384.889	12.6175
6.44129	15.5964	384.748	12.6179
6.46237	15.5955	384.605	12.6189
6.49779	15.5948	384.356	12.6195
6.51874	15.5939	384.171	12.6203
6.54531	15.5932	384.027	12.6205
6.56645	15.5928	383.882	12.6219
6.58755	15.5924	383.735	12.6221
6.62325	15.5913	383.486	12.6231
6.64471	15.591	383.34	12.6239
6.67123	15.5901	383.152	12.6247
6.69232	15.5892	383.007	12.6257
6.71312	15.5895	382.86	12.6264
6.73455	15.5884	382.606	12.6272
6.77043	15.5881	382.459	12.6276
6.79729	15.587	382.27	12.6289
6.81861	15.5863	382.122	12.6296
6.84031	15.5859	381.975	12.6305
6.86094	15.5852	381.72	12.6313
6.89738	15.5847	381.571	12.6317
6.92483	15.5842	381.382	12.6327
6.94613	15.5832	381.232	12.6336
6.9675	15.5826	381.084	12.6344
6.98817	15.5822	380.935	12.6354
7.02541	15.5816	380.68	12.6359
7.05226	15.5808	380.489	12.6373
7.07382	15.5802	380.339	12.6382
7.09538	15.5796	380.189	12.6389
7.11666	15.579	380.041	12.6395
7.1533	15.5785	379.785	12.6403
7.17454	15.5778	379.593	12.6411
7.20185	15.5772	379.441	12.6418
7.22314	15.5765	379.291	12.6431
7.24429	15.5761	379.142	12.6435
7.2657	15.5754	378.885	12.6448
7.30281	15.5749	378.692	12.6456
7.33057	15.5742	378.542	12.6458
7.35231	15.5738	378.392	12.6472
7.37359	15.5729	378.242	12.6482
7.3954	15.5724	377.983	12.6486
7.43283	15.5719	377.834	12.6496
7.46038	15.5713	377.639	12.6504
7.48205	15.5708	377.492	12.6514
7.50411	15.5702	377.339	12.6521
7.52559	15.5695	377.084	12.6535
7.56239	15.5693	376.933	12.6542
7.59055	15.5684	376.738	12.6556
7.6123	15.5681	376.589	12.6562
7.63395	15.5676	376.438	12.6574
7.65581	15.567	376.287	12.6583
7.6932	15.5664	376.03	12.6614
7.71451	15.5658	375.835	12.6622
7.74246	15.5654	375.686	12.663
7.76469	15.5649	375.537	12.6642
7.78657	15.5638	375.388	12.6648
7.82359	15.5633	375.134	12.6656
7.84582	15.5629	374.945	12.6667
7.87378	15.5625	374.797	12.6648
7.89575	15.5622	374.651	12.6655
7.91731	15.5616	374.505	12.6668
7.95515	15.5606	374.254	12.6675
7.97694	15.5604	374.111	12.6682
8.00553	15.5597	373.925	12.669
8.02731	15.5593	373.781	12.6701
8.04961	15.5586	373.639	12.6706
8.07265	15.558	373.395	12.6716
8.10975	15.5577	373.252	12.6726
8.13819	15.557	373.071	12.6737
8.16058	15.5567	372.93	12.6742
8.1825	15.5559	372.79	12.6753
8.20463	15.5557	372.649	12.6761
8.24269	15.5552	372.411	12.6771
8.27144	15.5543	372.232	12.6785
8.29314	15.554	372.094	12.6787
8.3157	15.5534	371.955	12.6798
8.33803	15.553	371.817	12.6807
8.37607	15.5529	371.585	12.6817
8.39846	15.5521	371.409	12.6829
8.42696	15.5511	371.274	12.6838
8.44937	15.5507	371.137	12.6872
8.47176	15.5507	371.002	12.6858
8.51011	15.5497	370.77	12.6864
8.53227	15.5494	370.635	12.6876
8.56113	15.5489	370.464	12.6909
8.58363	15.5485	370.33	12.6886
8.60598	15.5479	370.195	12.6898
8.62852	15.5473	369.967	12.6907
8.66735	15.5469	369.834	12.6918
8.6963	15.5461	369.662	12.6927
8.71849	15.5456	369.531	12.6934
8.74094	15.5453	369.398	12.6943
8.76357	15.545	369.266	12.6949
8.80228	15.5442	369.037	12.6963
8.83166	15.5439	368.867	12.6965
8.85407	15.543	368.737	12.6976
8.87674	15.5425	368.604	12.6982
8.89909	15.5423	368.473	12.6997
8.93795	15.5417	368.247	12.6996
8.9672	15.5414	368.078	12.7013
8.98982	15.5406	367.946	12.7017
9.0126	15.5404	367.813	12.7027
9.03531	15.54	367.682	12.7036
9.0743	15.5389	367.455	12.7045
9.09706	15.5389	367.324	12.7051
9.12647	15.5385	367.153	12.7059
9.1492	15.5381	367.022	12.7072
9.1722	15.537	366.889	12.7079
9.21096	15.5371	366.661	12.7087
9.23383	15.5364	366.53	12.7095
9.26297	15.536	366.36	12.7104
9.28612	15.5355	366.227	12.7114
9.30896	15.5352	366.094	12.7121
9.33203	15.5348	365.866	12.7133
9.37153	15.5344	365.732	12.7138
9.40091	15.5337	365.561	12.7169
9.42383	15.5331	365.426	12.7183
9.44669	15.5325	365.295	12.7193
9.46974	15.5321	365.16	12.7196
9.50905	15.5315	364.93	12.7205
9.53851	15.5309	364.757	12.7222
9.56129	15.5308	364.623	12.7227
9.58477	15.5302	364.489	12.7235
9.60722	15.5299	364.351	12.724
9.64684	15.5289	364.119	12.7253
9.67031	15.5289	363.983	12.7261
9.69998	15.5283	363.81	12.7269
9.72279	15.528	363.671	12.7274
9.74591	15.5271	363.536	12.7285
9.76893	15.5264	363.302	12.7296
9.80888	15.5263	363.164	12.7302
9.83844	15.5261	362.989	12.7313
9.86199	15.5256	362.851	12.7321
9.88542	15.5247	362.714	12.7331
9.90762	15.5247	362.576	12.7342
9.94782	15.5241	362.339	12.7348
9.97764	15.5236	362.16	12.7359
10.0009	15.5234	362.023	12.7365
10.0242	15.5231	361.883	12.7375
10.0474	15.5223	361.741	12.7384
10.0873	15.5219	361.503	12.7393
10.1172	15.5214	361.364	12.74
10.1404	15.5212	361.183	12.7408
10.1638	15.5203	361.042	12.7416
10.1868	15.52	360.901	12.7424
10.2271	15.5197	360.66	12.7431
10.257	15.5193	360.52	12.7444
10.2803	15.5187	360.338	12.745
10.3033	15.5185	360.196	12.7465
10.3267	15.5179	360.056	12.7472
10.3668	15.5173	359.813	12.7481
10.39	15.5171	359.67	12.7489
10.42	15.5165	359.487	12.7495
10.4438	15.5161	359.345	12.7504
10.4672	15.5158	359.202	12.7513
10.4904	15.5152	359.061	12.752
10.5306	15.5144	358.815	12.7528
10.5605	15.5144	358.631	12.7536
10.5841	15.514	358.489	12.755
10.6075	15.5136	358.347	12.7558
10.631	15.5131	358.203	12.7562
10.6713	15.5127	357.957	12.7575
10.7016	15.5121	357.775	12.7583
10.7251	15.5117	357.63	12.7591
10.7486	15.5115	357.487	12.7599
10.772	15.5109	357.343	12.7609
10.8124	15.5105	357.099	12.7617
10.8429	15.5099	356.954	12.763
10.8662	15.5099	356.77	12.7636
10.8899	15.5094	356.628	12.7647
10.9136	15.5087	356.484	12.766
10.954	15.5086	356.236	12.7664
10.9775	15.5081	356.094	12.7674
11.0048	15.5078	355.908	12.7683
11.0293	15.5072	355.765	12.769
11.0536	15.5067	355.622	12.7699
11.0949	15.5064	355.478	12.7711
11.1191	15.5055	355.232	12.772
11.147	15.5056	355.048	12.7726
11.1715	15.5053	354.906	12.7739
11.1959	15.5047	354.762	12.7747
11.2204	15.5041	354.618	12.7756
11.2616	15.5037	354.374	12.7767
11.2923	15.5031	354.19	12.7773
11.3163	15.5027	354.046	12.7783
11.3406	15.5024	353.903	12.7792
11.3642	15.5018	353.76	12.7799
11.4053	15.5015	353.515	12.781
11.4359	15.501	353.373	12.7794
11.4597	15.5009	353.19	12.7801
11.4836	15.5006	353.047	12.7806
11.5073	15.4996	352.904	12.7816
11.5483	15.4996	352.661	12.7829
11.5721	15.4994	352.521	12.7835
11.6027	15.4987	352.337	12.7843
11.6264	15.4983	352.195	12.7852
11.6503	15.498	352.054	12.7863
11.6914	15.4973	351.812	12.787
11.7151	15.4972	351.67	12.7882
11.7456	15.4965	351.488	12.7887
11.7695	15.4964	351.348	12.7899
11.7934	15.4956	351.208	12.7906
11.8343	15.4956	351.067	12.7917
11.8586	15.4948	350.825	12.793
11.8892	15.4948	350.683	12.7938
11.9131	15.4945	350.501	12.7944
11.9371	15.4938	350.363	12.7953
11.9606	15.4936	350.221	12.7965
12.002	15.493	349.981	12.7977
12.0327	15.4928	349.841	12.7985
12.0566	15.4918	349.661	12.7996
12.0805	15.4918	349.521	12.8002
12.1045	15.4915	349.382	12.8015
12.1457	15.4915	349.141	12.8018
12.1695	15.4907	349.002	12.8029
12.2004	15.4901	348.822	12.8038
12.2241	15.4897	348.684	12.8049
12.2482	15.4892	348.544	12.8057
12.2894	15.4887	348.406	12.8068
12.3134	15.4886	348.168	12.8074
12.3445	15.4883	347.986	12.8083
12.3686	15.4877	347.849	12.8072
12.3925	15.4876	347.709	12.8078
12.4337	15.4873	347.572	12.8084
12.4579	15.4865	347.333	12.8088
12.489	15.4858	347.154	12.8103
12.513	15.4857	347.016	12.811
12.5372	15.4856	346.878	12.8118
12.5786	15.4849	346.739	12.8131
12.6027	15.4847	346.502	12.8138
12.6337	15.4841	346.325	12.8145
12.6577	15.4839	346.185	12.8157
12.6821	15.4837	346.046	12.8165
12.7062	15.4828	345.909	12.8172
12.7476	15.4826	345.673	12.8184
12.7781	15.4824	345.535	12.8192
12.8027	15.4817	345.355	12.8197
12.8269	15.4817	345.217	12.8204
12.851	15.481	345.08	12.8221
12.8928	15.4807	344.841	12.8229
12.924	15.4803	344.704	12.8238
12.9482	15.4802	344.527	12.8245
12.9724	15.4799	344.389	12.8254
12.9966	15.4793	344.25	12.8266
13.0382	15.4788	344.112	12.8272
13.0624	15.4782	343.875	12.8283
13.0936	15.4779	343.697	12.8286
13.1179	15.4772	343.559	12.8296
13.1421	15.4773	343.422	12.8314
13.1664	15.4768	343.283	12.8318
13.2082	15.4763	343.046	12.8324
13.2393	15.4758	342.866	12.834
13.2636	15.4754	342.729	12.8346
13.2879	15.4754	342.592	12.8362
13.3122	15.475	342.453	12.839
13.3539	15.4747	342.215	12.8401
13.3852	15.4739	342.077	12.8408
13.4097	15.4735	341.898	12.8419
13.4342	15.4733	341.761	12.8427
13.4585	15.4734	341.62	12.8435
13.5003	15.4726	341.384	12.8445
13.5322	15.4721	341.245	12.8455
13.5564	15.4718	341.066	12.8468
13.5807	15.4712	340.927	12.8475
13.605	15.471	340.788	12.8483
13.6469	15.4706	340.549	12.849
13.6711	15.4702	340.41	12.85
13.7024	15.4696	340.231	12.8508
13.7268	15.4692	340.091	12.852
13.7511	15.4691	339.952	12.8527
13.7927	15.4685	339.813	12.8539
13.8167	15.4682	339.574	12.8547
13.8476	15.4681	339.395	12.8557
13.8721	15.4677	339.255	12.8567
13.8967	15.4667	339.115	12.8574
13.9217	15.4667	338.976	12.8582
13.9635	15.4662	338.736	12.859
13.9953	15.466	338.557	12.8602
14.0199	15.4656	338.417	12.8608
14.0445	15.4652	338.277	12.8618
14.069	15.4647	338.137	12.8624
14.1113	15.4648	337.897	12.8639
14.1428	15.4641	337.757	12.8644
14.1673	15.464	337.577	12.8654
14.192	15.4636	337.437	12.8662
14.2165	15.4627	337.296	12.8673
14.2586	15.4625	337.055	12.8685
14.29	15.462	336.915	12.8693
14.3146	15.4618	336.736	12.8701
14.3401	15.4623	336.595	12.8713
14.3647	15.4612	336.455	12.8719
14.4065	15.4609	336.315	12.8731
14.4309	15.46	336.074	12.8737
14.4625	15.4599	335.895	12.8748
14.4867	15.4593	335.755	12.8753
14.5114	15.4589	335.614	12.8764
14.5536	15.4588	335.472	12.8776
14.5782	15.4582	335.233	12.8786
14.6097	15.4578	335.053	12.8795
14.6346	15.4579	334.912	12.8804
14.6589	15.457	334.771	12.8816
14.6834	15.4565	334.63	12.8823
14.7257	15.4567	334.39	12.8834
14.7574	15.4564	334.249	12.8839
14.7819	15.4559	334.068	12.8851
14.8067	15.4552	333.927	12.8857
14.8315	15.4553	333.787	12.8865
14.8738	15.4544	333.647	12.8876
14.9054	15.4539	333.405	12.8888
14.9301	15.4542	333.224	12.8895
14.9547	15.4532	333.083	12.8906
14.9794	15.4532	332.943	12.8917
15.0219	15.4529	332.803	12.8924
15.0432	15.4525	332.562	12.8937
15.0626	15.4521	332.382	12.8947
15.0765	15.4517	332.24	12.8951
15.0917	15.4521	332.101	12.8962
15.1215	15.4517	331.961	12.8973
15.1402	15.4512	331.719	12.8981
15.1695	15.4507	331.579	12.8989
15.1922	15.4505	331.398	12.9001
15.2158	15.4503	331.259	12.9012
15.2387	15.45	331.119	12.9018
15.2802	15.4493	330.878	12.9031
15.3123	15.4491	330.737	12.9038
15.3374	15.4487	330.557	12.9046
15.3626	15.4483	330.417	12.9061
15.3878	15.4476	330.276	12.9069
15.4305	15.4476	330.136	12.9076
15.4622	15.4471	329.895	12.9084
15.4866	15.4469	329.715	12.9095
15.5109	15.4464	329.575	12.9108
15.5351	15.4461	329.435	12.9115
15.5754	15.4456	329.296	12.9125
15.5988	15.4452	329.055	12.9136
15.6284	15.4451	328.874	12.9144
15.6513	15.4446	328.736	12.9153
15.6738	15.4445	328.595	12.9162
15.7115	15.4443	328.455	12.9174
15.7336	15.4437	328.215	12.9178
15.7614	15.4436	328.075	12.919
15.7828	15.443	327.896	12.9198
15.8036	15.443	327.755	12.9207
15.8244	15.4421	327.614	12.9219
15.8608	15.4422	327.375	12.9224
15.8873	15.4418	327.233	12.9239
15.9076	15.4415	327.055	12.9246
15.9277	15.4412	326.914	12.9256
15.9482	15.441	326.775	12.9265
15.9829	15.44	326.536	12.9277
16.0085	15.4405	326.395	12.9286
16.0284	15.4397	326.216	12.9294
16.0484	15.4398	326.077	12.9305
16.0684	15.4397	325.937	12.9317
16.1017	15.4393	325.699	12.9328
16.1266	15.4385	325.558	12.9337
16.1462	15.4383	325.379	12.9347
16.1656	15.4383	325.239	12.9358
16.1851	15.4382	325.101	12.9365
16.2191	15.4375	324.961	12.9375
16.239	15.4372	324.721	12.9381
16.2648	15.4369	324.543	12.9393
16.2851	15.4368	324.403	12.9403
16.3055	15.4369	324.263	12.941
16.341	15.4361	324.122	12.9421
16.3615	15.4357	323.884	12.9434
16.388	15.4357	323.745	12.9438
16.4086	15.4352	323.566	12.9448
16.4291	15.4347	323.427	12.9456
16.4651	15.4348	323.286	12.9468
16.4861	15.4344	323.048	12.9478
16.5132	15.4337	322.908	12.9486
16.5345	15.4333	322.729	12.9494
16.5647	15.4337	322.591	12.9508
16.5859	15.4335	322.451	12.9513
16.6075	15.4324	322.213	12.9525
16.6302	15.4322	322.073	12.9533
16.6733	15.4318	321.894	12.9543
16.6976	15.4317	321.755	12.9553
16.7289	15.4315	321.616	12.9566
16.7535	15.4307	321.477	12.9571
16.7781	15.4307	321.238	12.9579
16.8178	15.4302	321.058	12.9593
16.8408	15.4299	320.918	12.9603
16.8705	15.4299	320.78	12.961
16.8932	15.4289	320.64	12.9619
16.9155	15.4291	320.401	12.9632
16.9534	15.4284	320.223	12.9638
16.9764	15.4281	320.082	12.9654
17.0113	15.4276	319.942	12.9664
17.0444	15.4273	319.803	12.9671
17.0796	15.4269	319.565	12.968
17.141	15.4264	319.423	12.9692
17.1766	15.4263	319.247	12.9701
17.2222	15.4254	319.106	12.971
17.2567	15.4249	318.966	12.9723
17.2908	15.4245	318.727	12.973
17.3271	15.4242	318.587	12.9742
17.3868	15.4236	318.408	12.9745
17.4292	15.423	318.269	12.9758
17.4606	15.4226	318.13	12.9765
17.4907	15.4221	317.891	12.9781
17.5193	15.4216	317.751	12.9787
17.566	15.4212	317.572	12.9796
17.5918	15.4205	317.432	12.9805
17.6238	15.4203	317.293	12.9816
17.6479	15.42	317.152	12.9827
17.6712	15.4198	316.912	12.9834
17.7096	15.4196	316.733	12.9848
17.731	15.419	316.594	12.9855
17.7585	15.4184	316.454	12.9865
17.7804	15.4183	316.314	12.9876
17.8089	15.4179	316.076	12.9885
17.8585	15.4175	315.895	12.9896
17.8886	15.4171	315.756	12.9903
17.9284	15.4167	315.615	12.9916
17.9629	15.4163	315.476	12.9925
17.9994	15.4157	315.237	12.9933
18.0375	15.4151	315.097	12.9945
18.1085	15.4146	314.917	12.9954
18.1639	15.4142	314.777	12.9962
18.2067	15.4134	314.637	12.997
18.2493	15.4127	314.397	12.9986
18.2917	15.4125	314.258	12.9996
18.3628	15.4116	314.078	13.0006
18.4145	15.4114	313.938	13.0012
18.4537	15.4107	313.798	13.0022
18.4921	15.4097	313.659	13.0032
18.5298	15.4092	313.418	13.0042
18.5919	15.4085	313.238	13.0052
18.6371	15.4079	313.099	13.0066
18.6715	15.4077	312.958	13.0074
18.7056	15.4073	312.818	13.0082
18.7383	15.4068	312.578	13.0094
18.793	15.4062	312.397	13.0105
18.824	15.4058	312.259	13.0113
18.8633	15.4052	312.118	13.0123
18.8929	15.4048	311.978	13.0133
18.9221	15.4045	311.737	13.014
18.9709	15.4038	311.596	13.0153
18.9988	15.4037	311.417	13.0164
19.0346	15.4032	311.276	13.0171
19.0619	15.4026	311.137	13.0183
19.0888	15.4021	310.897	13.0193
19.1155	15.402	310.758	13.0204
19.1607	15.4018	310.578	13.0211
19.1946	15.4015	310.437	13.022
19.2208	15.4009	310.297	13.0231
19.2471	15.4007	310.157	13.0243
19.2737	15.4004	309.918	13.0253
19.3211	15.4	309.738	13.0265
19.359	15.3994	309.599	13.0272
19.3888	15.3989	309.458	13.0282
19.4192	15.3986	309.318	13.03
19.4413	15.3981	309.079	13.0302
19.4769	15.3981	308.899	13.0312
19.5043	15.3974	308.759	13.0322
19.5358	15.3972	308.62	13.0333
19.5606	15.3965	308.481	13.0343
19.5832	15.3965	308.24	13.035
19.6022	15.3958	308.102	13.036
19.6067	15.3966	307.922	13.0369
19.6087	15.3962	307.782	13.038
19.6087	15.3961	307.642	13.0389
19.6109	15.3955	307.403	13.0399
19.6117	15.3961	307.263	13.041
19.6139	15.3958	307.084	13.0418
19.6179	15.3959	306.945	13.0433
19.623	15.3958	306.804	13.044
19.6292	15.3959	306.664	13.0452
19.6352	15.3955	306.424	13.0462
19.6502	15.3954	306.244	13.0471
19.6636	15.3956	306.105	13.0479
19.6756	15.3952	305.964	13.049
19.6908	15.395	305.825	13.0504
19.7075	15.395	305.584	13.0513
19.7563	15.3944	305.404	13.0524
19.8042	15.3942	305.264	13.0533
19.8429	15.3939	305.124	13.0542
19.8858	15.3929	304.984	13.0555
19.9302	15.3923	304.744	13.0562
20.0058	15.3918	304.563	13.0572
20.0495	15.3909	304.424	13.0582
20.1044	15.3899	304.283	13.0596
20.1463	15.3898	304.143	13.0606
20.1908	15.3889	303.903	13.0613
20.2756	15.3886	303.762	13.0626
20.3305	15.3881	303.583	13.0632
20.4044	15.387	303.442	13.0642
20.4636	15.3862	303.302	13.0654
20.5219	15.3855	303.063	13.0663
20.58	15.3848	302.921	13.0676
20.6775	15.3839	302.742	13.0684
20.7493	15.3831	302.602	13.0696
20.8035	15.3822	302.462	13.0703
20.8568	15.3817	302.321	13.0712
20.909	15.3805	302.081	13.0724
20.996	15.3797	301.902	13.0733
21.0591	15.3792	301.761	13.0745
21.1069	15.3786	301.621	13.0756
21.1539	15.3782	301.481	13.0767
21.1993	15.3776	301.242	13.078
21.2748	15.3769	301.062	13.0785
21.3301	15.3762	300.92	13.0798
21.3718	15.3755	300.781	13.0806
21.4126	15.3752	300.641	13.0816
21.4536	15.3746	300.402	13.0829
21.52	15.3735	300.261	13.0835
21.5578	15.3733	300.082	13.0848
21.6056	15.3726	299.942	13.0859
21.6422	15.3721	299.802	13.0868
21.6782	15.3717	299.561	13.0879
21.7384	15.3713	299.421	13.0885
21.7733	15.3709	299.242	13.0899
21.8176	15.3704	299.103	13.0905
21.8512	15.3696	298.963	13.0914
21.8848	15.3692	298.823	13.0926
21.9181	15.3687	298.584	13.0936
21.9744	15.3681	298.403	13.0947
22.0159	15.3678	298.264	13.096
22.0479	15.3674	298.123	13.0965
22.0794	15.3668	297.984	13.0978
22.1104	15.3666	297.744	13.0989
22.1627	15.366	297.566	13.0994
22.2021	15.3658	297.425	13.1012
22.2324	15.3652	297.286	13.1019
22.2622	15.3649	297.146	13.103
22.2923	15.3648	296.907	13.1042
22.3435	15.3641	296.767	13.1053
22.3728	15.3637	296.588	13.1058
22.4114	15.3635	296.447	13.1073
22.4406	15.3626	296.308	13.1083
22.4695	15.3623	296.07	13.1094
22.5186	15.3621	295.929	13.1102
22.5471	15.3615	295.751	13.1114
22.5839	15.3611	295.612	13.1125
22.6124	15.361	295.471	13.1136
22.6406	15.3601	295.232	13.1143
22.6886	15.3599	295.093	13.1156
22.7163	15.3597	294.913	13.1164
22.7521	15.3594	294.774	13.1175
22.7797	15.3592	294.634	13.1188
22.8075	15.3584	294.496	13.1197
22.8351	15.3581	294.257	13.1207
22.8825	15.358	294.077	13.1217
22.9181	15.3573	293.938	13.1225
22.9454	15.3572	293.798	13.1236
22.9729	15.3567	293.659	13.1244
23.0001	15.3563	293.42	13.1255
23.0467	15.3561	293.241	13.1266
23.074	15.3556	293.102	13.1278
23.1093	15.3552	292.962	13.1291
23.1365	15.3547	292.823	13.1299
23.1635	15.3546	292.584	13.1309
23.2094	15.3543	292.445	13.1319
23.2359	15.3534	292.266	13.133
23.2702	15.3535	292.127	13.1341
23.2967	15.353	291.988	13.135
23.3232	15.3524	291.848	13.1363
23.3684	15.3524	291.609	13.1369
23.3953	15.3521	291.429	13.1381
23.4299	15.3516	291.29	13.1391
23.4565	15.3513	291.152	13.1404
23.4834	15.3506	291.011	13.1415
23.51	15.3501	290.772	13.1422
23.5556	15.3501	290.592	13.1434
23.59	15.3495	290.454	13.1444
23.6163	15.3494	290.314	13.1453
23.6428	15.3483	290.175	13.1466
23.6691	15.3485	289.936	13.1475
23.7142	15.3483	289.756	13.1488
23.7483	15.3479	289.617	13.15
23.7745	15.3474	289.478	13.1509
23.8009	15.3474	289.338	13.1518
23.8274	15.3466	289.099	13.1528
23.8724	15.3465	288.959	13.154
23.8986	15.3461	288.78	13.1552
23.9328	15.3455	288.64	13.1561
23.9593	15.3454	288.5	13.157
23.9856	15.3448	288.361	13.158
24.0306	15.3442	288.122	13.1593
24.0569	15.3442	287.942	13.1599
24.0909	15.3437	287.801	13.1609
24.1173	15.3433	287.662	13.1621
24.1433	15.3432	287.524	13.1629
24.1697	15.3427	287.284	13.1643
24.2146	15.3421	287.105	13.1654
24.2484	15.3419	286.965	13.1666
24.2744	15.3414	286.825	13.1675
24.3004	15.3411	286.686	13.1685
24.3265	15.3407	286.446	13.1697
24.372	15.3404	286.306	13.1703
24.4062	15.3399	286.127	13.1719
24.4323	15.3397	285.986	13.1726
24.4582	15.3393	285.847	13.1741
24.4842	15.3389	285.608	13.1752
24.5284	15.3388	285.467	13.1757
24.5619	15.3384	285.288	13.1768
24.588	15.3379	285.149	13.1777
24.6138	15.3377	285.009	13.1789
24.6396	15.337	284.869	13.1802
24.6839	15.3367	284.63	13.1809
24.7099	15.3364	284.449	13.1822
24.7436	15.3361	284.31	13.1832
24.7697	15.336	284.169	13.1844
24.7958	15.3352	284.03	13.1851
24.8217	15.3348	283.79	13.187
24.8663	15.3349	283.611	13.1877
24.8998	15.3346	283.471	13.1891
24.9259	15.3338	283.331	13.1901
24.9521	15.3337	283.191	13.1911
24.9935	15.333	282.952	13.1922
25.0202	15.3331	282.812	13.1932
25.0544	15.3323	282.632	13.1942
25.0807	15.3319	282.493	13.1951
25.107	15.3315	282.353	13.1962
25.1331	15.3316	282.113	13.1973
25.1777	15.3312	281.973	13.1985
25.2112	15.3305	281.793	13.1997
25.2374	15.3305	281.654	13.2004
25.2638	15.3298	281.514	13.2016
25.2898	15.3296	281.274	13.203
25.3313	15.3291	281.134	13.2042
25.3576	15.329	280.955	13.205
25.3916	15.3285	280.814	13.2062
25.4181	15.3279	280.676	13.2074
25.4445	15.3274	280.536	13.2083
25.4893	15.3272	280.296	13.2098
25.5155	15.327	280.116	13.2106
25.5495	15.3263	279.976	13.2118
25.5758	15.3261	279.836	13.2126
25.6019	15.326	279.697	13.214
25.6468	15.3253	279.456	13.2152
25.6727	15.3252	279.277	13.2167
25.7063	15.3246	279.137	13.2175
25.7321	15.3241	278.997	13.2189
25.758	15.3243	278.858	13.22
25.7841	15.3237	278.617	13.221
25.8281	15.3233	278.477	13.2225
25.8617	15.3231	278.297	13.2233
25.8875	15.3229	278.158	13.2247
25.9133	15.3225	278.019	13.2256
25.9393	15.3218	277.878	13.227
25.9833	15.3217	277.638	13.2283
26.0177	15.3213	277.458	13.2295
26.0436	15.3208	277.318	13.2305
26.0693	15.3208	277.179	13.2314
26.0948	15.3202	277.039	13.2325
26.139	15.3197	276.8	13.2338
26.1725	15.3191	276.62	13.2353
26.1983	15.3191	276.48	13.2363
26.2243	15.319	276.34	13.2376
26.2499	15.3184	276.2	13.2385
26.2938	15.3178	275.96	13.24
26.3198	15.3176	275.78	13.2414
26.3532	15.3174	275.64	13.2425
26.3789	15.3171	275.5	13.2438
26.405	15.3167	275.36	13.245
26.4492	15.3161	275.121	13.2466
26.4748	15.3156	274.941	13.248
26.508	15.3155	274.801	13.2501
26.5333	15.3151	274.66	13.2511
26.5589	15.3151	274.521	13.2526
26.5844	15.3146	274.281	13.2538
26.6283	15.314	274.141	13.2551
26.6618	15.314	273.96	13.2565
26.6879	15.3133	273.82	13.257
26.7144	15.3129	273.679	13.2587
26.7405	15.3127	273.439	13.2597
26.7847	15.3127	273.3	13.2606
26.8183	15.312	273.12	13.262
26.8439	15.3117	272.979	13.263
26.8697	15.3115	272.839	13.2648
26.8952	15.3112	272.699	13.2658
26.9392	15.3108	272.459	13.2665
26.9653	15.3106	272.279	13.2682
26.9986	15.3099	272.138	13.269
27.0245	15.3097	271.999	13.2705
27.0504	15.3094	271.859	13.2724
27.0941	15.3092	271.618	13.2731
27.1197	15.3087	271.479	13.2738
27.1533	15.3084	271.298	13.2758
27.1791	15.3082	271.158	13.2772
27.2051	15.3074	271.019	13.2788
27.2494	15.3069	270.778	13.2793
27.2752	15.3069	270.638	13.2806
27.3086	15.3065	270.46	13.2817
27.3343	15.3065	270.318	13.2827
27.3602	15.3055	270.179	13.2837
27.3863	15.3055	269.939	13.2848
27.4302	15.3051	269.798	13.2859
27.4635	15.3048	269.619	13.2874
27.4895	15.3045	269.479	13.2887
27.5158	15.3042	269.339	13.2896
27.5419	15.3034	269.2	13.2904
27.5867	15.3033	268.959	13.2919
27.6126	15.3031	268.78	13.2925
27.6459	15.3027	268.639	13.2936
27.6716	15.3021	268.499	13.2953
27.6973	15.3018	268.359	13.2961
27.7416	15.3013	268.119	13.297
27.7673	15.3012	267.939	13.2985
27.8005	15.3009	267.8	13.2998
27.8266	15.3005	267.661	13.3015
27.8531	15.3003	267.521	13.3026
27.8973	15.3	267.281	13.304
27.923	15.2993	267.102	13.3053
27.9561	15.299	266.962	13.3063
27.9818	15.2989	266.822	13.3071
28.0077	15.298	266.682	13.308
28.0334	15.2979	266.444	13.3091
28.0774	15.2977	266.304	13.3102
28.1105	15.2972	266.124	13.311
28.1361	15.2971	265.985	13.3121
28.1621	15.2965	265.846	13.3133
28.1878	15.296	265.706	13.3141
28.2322	15.2959	265.467	13.3155
28.2656	15.2954	265.287	13.3166
28.2914	15.2951	265.148	13.3175
28.3172	15.2952	265.009	13.318
28.3431	15.2943	264.869	13.3198
28.3873	15.2944	264.629	13.3207
28.4205	15.294	264.45	13.3219
28.4464	15.2934	264.311	13.3225
28.4723	15.2933	264.171	13.324
28.4984	15.2929	264.031	13.3251
28.5426	15.2919	263.792	13.3256
28.5687	15.2916	263.613	13.3269
28.6021	15.2916	263.474	13.3282
28.6279	15.2913	263.335	13.329
28.6537	15.2909	263.194	13.3299
28.6795	15.2906	262.955	13.3312
28.7234	15.2901	262.816	13.3322
28.7572	15.2894	262.636	13.3327
28.7829	15.2893	262.497	13.3341
28.8089	15.2892	262.358	13.3354
28.8347	15.2885	262.118	13.3364
28.8789	15.2884	261.979	13.3371
28.9122	15.2877	261.8	13.338
28.9381	15.2876	261.661	13.3392
28.9638	15.2873	261.52	13.3399
28.9907	15.2873	261.381	13.3415
29.0349	15.2867	261.143	13.3422
29.068	15.2863	260.963	13.3435
29.0937	15.2861	260.824	13.3446
29.1194	15.2856	260.684	13.3449
29.1449	15.2853	260.544	13.346
29.1889	15.2847	260.305	13.3476
29.2147	15.2845	260.126	13.3484
29.2479	15.2842	259.986	13.3497
29.2737	15.2834	259.847	13.3505
29.2996	15.2831	259.707	13.3516
29.3441	15.2829	259.468	13.3525
29.3701	15.2826	259.328	13.3537
29.4038	15.2823	259.149	13.355
29.4301	15.2819	259.01	13.356
29.456	15.2815	258.87	13.3565
29.5002	15.2815	258.631	13.3572
29.5259	15.2808	258.491	13.3588
29.559	15.2808	258.312	13.3599
29.5846	15.2799	258.172	13.3611
29.6101	15.28	258.034	13.3618
29.636	15.2795	257.919	13.363
29.68	15.2792	257.677	13.3638
29.7137	15.2791	257.497	13.3649
29.7398	15.2783	257.357	13.3656
29.7662	15.2779	257.216	13.367
29.792	15.2777	257.075	13.3679
29.8363	15.2774	256.833	13.3689
29.8697	15.2772	256.652	13.3704
29.8956	15.2767	256.511	13.3712
29.9213	15.2768	256.371	13.3724
29.9472	15.2764	256.23	13.3729
29.9911	15.2755	255.986	13.3741
30.0169	15.2754	255.806	13.3749
30.0501	15.2747	255.666	13.3764
30.076	15.2744	255.524	13.3775
30.1017	15.2741	255.384	13.3788
30.1456	15.2742	255.142	13.3796
30.1715	15.2734	255.001	13.3807
30.205	15.2732	254.821	13.3815
30.2308	15.2728	254.68	13.3826
30.2569	15.2726	254.538	13.3838
30.2829	15.272	254.398	13.3847
30.3273	15.2719	254.157	13.386
30.3608	15.2718	253.977	13.3873
30.3866	15.2713	253.836	13.3879
30.4124	15.2704	253.695	13.3893
30.4383	15.2704	253.554	13.3902
30.4825	15.27	253.313	13.391
30.516	15.2698	253.134	13.3921
30.5421	15.2693	252.993	13.3934
30.5678	15.2693	252.853	13.3942
30.5938	15.2686	252.712	13.3955
30.6381	15.268	252.47	13.3963
30.6715	15.2679	252.291	13.3977
30.6976	15.2675	252.15	13.3989
30.7235	15.2675	252.01	13.3995
30.7494	15.2669	251.869	13.4008
30.7939	15.266	251.628	13.4019
30.8198	15.2662	251.488	13.4026
30.8534	15.2654	251.309	13.4039
30.8796	15.2653	251.168	13.4047
30.9054	15.2646	251.028	13.4059
30.9493	15.2646	250.888	13.4069
30.9751	15.2645	250.647	13.4078
31.0089	15.2639	250.468	13.409
31.0347	15.2635	250.327	13.41
31.0607	15.263	250.188	13.4108
31.0867	15.2632	250.048	13.4119
31.131	15.2624	249.807	13.4132
31.1647	15.2623	249.628	13.4141
31.1909	15.2619	249.488	13.4151
31.217	15.2616	249.349	13.4163
31.2431	15.2609	249.209	13.4175
31.2873	15.261	248.968	13.4183
31.3207	15.2603	248.789	13.4193
31.3466	15.26	248.65	13.4205
31.3726	15.2596	248.51	13.422
31.3986	15.2594	248.369	13.4229
31.443	15.259	248.23	13.4242
31.4691	15.2588	247.99	13.4249
31.5027	15.2585	247.811	13.4261
31.529	15.258	247.672	13.4269
31.555	15.258	247.532	13.4284
31.5995	15.2573	247.392	13.4295
31.6257	15.2569	247.153	13.4304
31.6594	15.2565	246.974	13.4317
31.6855	15.256	246.834	13.4323
31.7116	15.2559	246.695	13.433
31.7556	15.2554	246.556	13.4341
31.7814	15.255	246.316	13.4353
31.8159	15.2546	246.138	13.4364
31.8419	15.2543	245.999	13.4374
31.8678	15.254	245.86	13.4385
31.8936	15.2537	245.72	13.4398
31.938	15.2533	245.48	13.4412
31.9716	15.2531	245.302	13.4417
31.9976	15.2522	245.163	13.4427
32.0234	15.2522	245.023	13.4441
32.0495	15.2518	244.883	13.445
32.0942	15.2517	244.643	13.4459
32.1203	15.2508	244.505	13.4475
32.1542	15.2511	244.327	13.4485
32.1803	15.2502	244.187	13.449
32.2064	15.2502	244.047	13.4506
32.2511	15.2494	243.808	13.4515
32.277	15.2494	243.668	13.4525
32.3105	15.2488	243.49	13.4537
32.3365	15.2487	243.351	13.4547
32.3622	15.2484	243.212	13.4559
32.3881	15.2479	243.072	13.4568
32.4323	15.2479	242.832	13.4582
32.4658	15.2474	242.654	13.4591
32.4918	15.2472	242.515	13.4601
32.5179	15.2468	242.375	13.4612
32.5625	15.246	242.236	13.4622
32.5875	15.2463	241.995	13.463
32.6217	15.2458	241.817	13.4647
32.6478	15.2452	241.678	13.4654
32.674	15.2452	241.538	13.466
32.7004	15.245	241.398	13.4676
32.7447	15.2443	241.158	13.4684
32.7786	15.2441	241.019	13.4695
32.8047	15.2441	240.841	13.4704
32.8308	15.2433	240.701	13.4716
32.857	15.2431	240.561	13.4727
32.902	15.2424	240.321	13.4736
32.9357	15.2426	240.181	13.475
32.9618	15.2418	240.003	13.4764
32.9879	15.2414	239.864	13.4773
33.0139	15.2415	239.724	13.478
33.0585	15.2409	239.585	13.4792
33.0845	15.2407	239.345	13.4803
33.118	15.2401	239.166	13.4813
33.144	15.2397	239.026	13.4825
33.1698	15.2395	238.887	13.4838
33.196	15.2391	238.747	13.485
33.2402	15.2387	238.506	13.4857
33.2741	15.2384	238.327	13.4867
33.3003	15.2382	238.188	13.4879
33.3265	15.2377	238.048	13.4889
33.3526	15.2376	237.908	13.49
33.3973	15.237	237.668	13.4911
33.4312	15.2364	237.527	13.4922
33.4573	15.236	237.349	13.4933
33.4835	15.2361	237.209	13.4947
33.5096	15.2357	237.069	13.495
33.5542	15.2354	236.828	13.4964
33.5878	15.2343	236.689	13.4977
33.614	15.2341	236.51	13.4989
33.6399	15.2341	236.37	13.4999
33.666	15.2339	236.23	13.5009
33.7104	15.2336	236.09	13.502
33.7367	15.2331	235.85	13.5031
33.7701	15.2325	235.671	13.5043
33.7964	15.2327	235.532	13.5059
33.8225	15.232	235.391	13.5066
33.8671	15.2317	235.251	13.508
33.8933	15.2311	235.01	13.5089
33.9276	15.2309	234.831	13.5099
33.9537	15.2308	234.691	13.5112
33.9795	15.2303	234.552	13.5125
34.0239	15.2297	234.411	13.5133
34.0498	15.2297	234.171	13.5147
34.0836	15.2293	233.991	13.5163
34.1099	15.2291	233.852	13.5175
34.1358	15.2283	233.713	13.5184
34.1616	15.2282	233.573	13.5197
34.206	15.2278	233.332	13.5208
34.2395	15.2276	233.193	13.5217
34.2657	15.2273	233.013	13.5231
34.2918	15.2269	232.873	13.5244
34.3178	15.2262	232.733	13.525
34.3623	15.226	232.594	13.5268
34.3959	15.2255	232.353	13.5276
34.4219	15.2253	232.174	13.5286
34.4478	15.2249	232.035	13.5299
34.4741	15.2247	231.895	13.5306
34.5192	15.2239	231.756	13.5317
34.5453	15.2234	231.514	13.533
34.5792	15.2237	231.335	13.5338
34.6052	15.223	231.196	13.5348
34.6312	15.2225	231.056	13.536
34.6753	15.2223	230.917	13.5373
34.7012	15.2223	230.676	13.5384
34.735	15.2217	230.497	13.5397
34.7612	15.2211	230.357	13.5405
34.7871	15.2206	230.217	13.5416
34.8313	15.2208	230.078	13.5432
34.8576	15.2202	229.837	13.5444
34.8914	15.22	229.697	13.5451
34.9175	15.2196	229.519	13.5469
34.9434	15.2192	229.379	13.5474
34.9696	15.2192	229.239	13.5487
35.0142	15.2184	228.999	13.55
35.0481	15.2182	228.859	13.5511
35.0742	15.2181	228.68	13.5522
35.1005	15.2175	228.54	13.5531
35.1264	15.2172	228.4	13.5546
35.171	15.2171	228.261	13.5556
35.1969	15.2167	228.021	13.5567
35.2305	15.2163	227.842	13.5581
35.2565	15.2155	227.702	13.5585
35.2822	15.2159	227.562	13.5598
35.327	15.2147	227.423	13.561
35.353	15.2148	227.182	13.562
35.3865	15.2142	227.004	13.5634
35.4127	15.2141	226.863	13.5643
35.4384	15.214	226.724	13.5657
35.4832	15.2133	226.584	13.5664
35.5091	15.213	226.344	13.5679
35.5428	15.2123	226.204	13.5687
35.569	15.2124	226.025	13.5698
35.5952	15.2123	225.886	13.571
35.6212	15.2114	225.746	13.5724
35.6659	15.2112	225.506	13.5733
35.6997	15.211	225.366	13.5742
35.7266	15.2106	225.188	13.5759
35.7526	15.21	225.049	13.5767
35.7787	15.2099	224.909	13.5782
35.8233	15.2098	224.77	13.5789
35.8568	15.2092	224.53	13.5805
35.8829	15.2088	224.352	13.5815
35.9089	15.2082	224.213	13.5823
35.9349	15.2084	224.074	13.5834
35.979	15.2075	223.934	13.5845
36.0052	15.2075	223.695	13.5858
36.0386	15.2071	223.517	13.5866
36.0648	15.2065	223.378	13.5877
36.0906	15.2063	223.239	13.5889
36.135	15.2061	223.1	13.5903
36.1609	15.2056	222.861	13.5914
36.1945	15.2049	222.683	13.5926
36.2207	15.2049	222.544	13.5931
36.2468	15.2048	222.404	13.5945
36.2729	15.2044	222.265	13.5956
36.317	15.2038	222.027	13.5968
36.3509	15.2035	221.888	13.598
36.3767	15.2032	221.71	13.5987
36.4029	15.2027	221.571	13.6001
36.429	15.2027	221.433	13.6015
36.4734	15.2018	221.194	13.6023
36.5071	15.2019	221.055	13.6038
36.533	15.2012	220.878	13.6042
36.559	15.2013	220.739	13.6059
36.5851	15.2009	220.601	13.6069
36.6294	15.2007	220.362	13.6076
36.6644	15.2001	220.224	13.609
36.6902	15.1995	220.046	13.6103
36.7162	15.1993	219.907	13.6109
36.7424	15.1992	219.769	13.6124
36.7868	15.1986	219.63	13.6133
36.8131	15.198	219.392	13.6143
36.847	15.1982	219.214	13.6158
36.8729	15.1978	219.076	13.617
36.8989	15.1973	218.938	13.6177
36.943	15.197	218.799	13.6187
36.9694	15.1968	218.561	13.6204
37.0031	15.196	218.385	13.621
37.029	15.1961	218.245	13.622
37.055	15.1958	218.107	13.6234
37.0811	15.1952	217.969	13.6244
37.1257	15.1948	217.731	13.6257
37.1593	15.1945	217.593	13.6273
37.1853	15.1944	217.415	13.6278
37.2115	15.1941	217.278	13.6286
37.2374	15.1935	217.139	13.6298
37.2819	15.193	216.901	13.631
37.3082	15.1931	216.763	13.6322
37.342	15.1926	216.586	13.6328
37.3679	15.1923	216.448	13.6338
37.3939	15.1917	216.309	13.6355
37.4383	15.1918	216.171	13.6364
37.4645	15.1912	215.934	13.6373
37.4982	15.1904	215.758	13.6386
37.5244	15.1904	215.619	13.6399
37.5505	15.1899	215.481	13.6411
37.5766	15.1899	215.343	13.642
37.6215	15.189	215.106	13.6438
37.6553	15.189	214.929	13.6442
37.6813	15.1889	214.791	13.6454
37.7068	15.188	214.653	13.6464
37.7328	15.1878	214.514	13.6473
37.7771	15.1876	214.278	13.6483
37.8109	15.1874	214.139	13.6496
37.8369	15.1867	213.964	13.6509
37.8625	15.1869	213.825	13.6519
37.8885	15.1863	213.687	13.6531
37.9327	15.1858	213.451	13.6542
37.9666	15.1855	213.313	13.6554
37.9926	15.1848	213.137	13.6564
38.0186	15.1851	212.998	13.6577
38.0448	15.1845	212.86	13.6585
38.0891	15.184	212.623	13.6598
38.1152	15.1837	212.486	13.6605
38.149	15.1833	212.309	13.6614
38.1754	15.1831	212.172	13.6632
38.2017	15.1829	212.034	13.664
38.2462	15.1824	211.896	13.6649
38.2724	15.1822	211.659	13.6664
38.3064	15.1816	211.482	13.6672
38.3324	15.1811	211.345	13.6679
38.3586	15.1807	211.207	13.6691
38.403	15.1805	211.07	13.6704
38.429	15.1796	210.832	13.6711
38.4628	15.18	210.657	13.6721
38.489	15.1793	210.519	13.6735
38.5153	15.179	210.382	13.6749
38.5413	15.1785	210.244	13.6756
38.586	15.1781	210.008	13.6768
38.6197	15.178	209.833	13.6777
38.6459	15.1778	209.696	13.6785
38.672	15.1774	209.559	13.6797
38.6984	15.177	209.423	13.6808
38.7433	15.1764	209.188	13.6824
38.769	15.1764	209.052	13.6829
38.8026	15.1763	208.878	13.6842
38.8286	15.1754	208.742	13.6851
38.8546	15.1749	208.605	13.6861
38.899	15.1749	208.469	13.6877
38.9254	15.1745	208.235	13.6884
38.9591	15.174	208.061	13.6898
38.985	15.1738	207.925	13.6911
39.0111	15.1736	207.79	13.6918
39.0558	15.173	207.654	13.6928
39.0819	15.1725	207.42	13.6942
39.116	15.1726	207.246	13.6953
39.1422	15.1719	207.111	13.6962
39.1685	15.1713	206.975	13.6975
39.1945	15.1713	206.84	13.6985
39.2393	15.1712	206.607	13.6995
39.2732	15.1706	206.434	13.7007
39.2996	15.1702	206.298	13.7016
39.3257	15.1704	206.164	13.7026
39.3519	15.1697	206.029	13.7034
39.396	15.1693	205.796	13.705
39.4298	15.1686	205.661	13.7058
39.4559	15.1686	205.488	13.707
39.4819	15.1686	205.353	13.7081
39.5079	15.1681	205.218	13.7089
39.5531	15.1676	204.986	13.7103
39.579	15.1675	204.851	13.711
39.6133	15.1669	204.678	13.7122
39.6395	15.1665	204.543	13.7135
39.6658	15.1661	204.408	13.7141
39.692	15.1654	204.274	13.7154
39.7363	15.1653	204.041	13.7169
39.77	15.1653	203.869	13.7176
39.7961	15.1649	203.734	13.7186
39.8223	15.1644	203.599	13.7196
39.8482	15.1637	203.464	13.7213
39.8928	15.1637	203.232	13.7222
39.9265	15.1632	203.059	13.7233
39.9527	15.1635	202.924	13.7243
39.9785	15.1628	202.789	13.7256
40.0048	15.1624	202.654	13.7262
40.0494	15.1623	202.421	13.7276
40.0832	15.1622	202.248	13.7287
40.1095	15.1611	202.114	13.7299
40.1357	15.161	201.979	13.7306
40.1621	15.1609	201.843	13.7318
40.2069	15.1604	201.61	13.7329
40.233	15.1599	201.475	13.7337
40.2668	15.1596	201.302	13.7344
40.293	15.1592	201.166	13.7356
40.319	15.1594	201.03	13.7369
40.3633	15.1587	200.797	13.7377
40.3895	15.1586	200.66	13.7389
40.4235	15.158	200.486	13.74
40.4497	15.1577	200.35	13.7413
40.476	15.1572	200.213	13.7424
40.502	15.157	200.077	13.7434
40.5394	15.1565	199.841	13.7445
40.5745	15.1565	199.666	13.7458
40.6017	15.1563	199.529	13.7465
40.6288	15.1554	199.391	13.7479
40.6559	15.1554	199.253	13.7493
40.7019	15.1549	199.016	13.7502
40.736	15.1546	198.838	13.7509
40.7625	15.1545	198.7	13.7522
40.789	15.1539	198.562	13.7531
40.8152	15.1536	198.423	13.7547
40.8605	15.1533	198.185	13.7558
40.8867	15.1531	198.047	13.7564
40.921	15.1526	197.869	13.7576
40.9473	15.1521	197.731	13.7585
40.9734	15.152	197.593	13.7601
41.018	15.1514	197.354	13.7608
41.0444	15.151	197.215	13.7619
41.078	15.1507	197.038	13.7634
41.1041	15.1504	196.898	13.7639
41.1305	15.1502	196.759	13.7652
41.1567	15.1495	196.619	13.7665
41.2017	15.1493	196.38	13.7674
41.2356	15.1495	196.202	13.7688
41.2619	15.1487	196.062	13.7701
41.2879	15.1482	195.923	13.7713
41.3141	15.148	195.784	13.7722
41.3587	15.1477	195.544	13.7732
41.3924	15.1474	195.366	13.7741
41.4187	15.1469	195.227	13.7754
41.445	15.1469	195.087	13.777
41.4715	15.1463	194.948	13.7779
41.5163	15.1462	194.708	13.779
41.5427	15.1458	194.569	13.7802
41.5772	15.1455	194.391	13.7811
41.6031	15.1449	194.252	13.7823
41.6291	15.1446	194.112	13.7832
41.6734	15.1444	193.873	13.7848
41.6996	15.1437	193.695	13.7858
41.7338	15.1436	193.555	13.787
41.7598	15.143	193.416	13.7878
41.7862	15.1429	193.277	13.7891
41.8122	15.1428	193.038	13.7906
41.8569	15.1423	192.899	13.7916
41.8907	15.142	192.721	13.7929
41.9168	15.1413	192.582	13.794
41.9429	15.141	192.443	13.7952
41.9693	15.141	192.203	13.7963
42.0141	15.1407	192.064	13.7971
42.048	15.1402	191.886	13.7984
42.0742	15.1397	191.748	13.7994
42.1007	15.1398	191.609	13.8004
42.1268	15.1392	191.47	13.8014
42.1716	15.1384	191.232	13.8029
42.1979	15.138	191.054	13.8036
42.2315	15.1377	190.916	13.8052
42.2579	15.1372	190.777	13.8062
42.284	15.137	190.639	13.8077
42.3288	15.1363	190.401	13.8087
42.355	15.1361	190.224	13.8095
42.389	15.1362	190.086	13.8109
42.415	15.1361	189.948	13.8117
42.4411	15.1352	189.809	13.8132
42.4857	15.1351	189.572	13.8144
42.512	15.1346	189.434	13.8156
42.546	15.1339	189.257	13.8165
42.5722	15.134	189.12	13.8178
42.5985	15.1333	188.981	13.819
42.6246	15.1333	188.744	13.8202
42.6695	15.133	188.607	13.8215
42.7033	15.1327	188.431	13.8225
42.7294	15.1321	188.293	13.8239
42.7555	15.1321	188.155	13.8249
42.7818	15.1314	187.918	13.8256
42.8264	15.1312	187.781	13.8269
42.8527	15.1312	187.605	13.8282
42.8865	15.1307	187.468	13.8289
42.9129	15.1302	187.331	13.8297
42.939	15.1303	187.193	13.8311
42.9838	15.1294	186.958	13.8323
43.0099	15.1294	186.782	13.8336
43.0438	15.1287	186.645	13.8346
43.0701	15.1287	186.508	13.8359
43.0965	15.1281	186.372	13.8371
43.1412	15.1277	186.137	13.8381
43.1675	15.1276	186.001	13.8394
43.2014	15.1274	185.826	13.8405
43.2278	15.127	185.69	13.8415
43.2541	15.1265	185.553	13.8427
43.2803	15.1261	185.319	13.8437
43.3253	15.1257	185.183	13.8449
43.3593	15.1252	185.009	13.8462
43.3858	15.1251	184.873	13.8475
43.4123	15.1247	184.737	13.8484
43.4385	15.1241	184.601	13.8495
43.4835	15.1243	184.369	13.8508
43.5177	15.1237	184.194	13.852
43.5439	15.1234	184.06	13.8528
43.5701	15.123	183.924	13.8541
43.5967	15.1226	183.789	13.8549
43.6414	15.1221	183.558	13.8568
43.6684	15.122	183.385	13.8576
43.7024	15.1214	183.25	13.859
43.7287	15.1211	183.116	13.8599
43.7551	15.1212	182.981	13.8611
43.8002	15.1206	182.75	13.8622
43.8268	15.1207	182.615	13.8631
43.8609	15.1197	182.443	13.8645
43.8875	15.1196	182.309	13.8657
43.914	15.1193	182.172	13.8666
43.9406	15.1189	181.942	13.8675
43.986	15.1188	181.808	13.8687
44.02	15.1182	181.637	13.87
44.0466	15.118	181.503	13.8711
44.0729	15.1176	181.367	13.8721
44.0997	15.1175	181.202	13.873
44.1448	15.117	180.973	13.8743
44.1795	15.1164	180.804	13.8757
44.2063	15.1164	180.671	13.8767
44.2339	15.1158	180.538	13.8776
44.2604	15.1157	180.405	13.8793
44.3057	15.1155	180.178	13.8799
44.3323	15.115	180.009	13.8811
44.367	15.1144	179.876	13.8823
44.3934	15.1142	179.743	13.8834
44.4199	15.1139	179.61	13.8849
44.4652	15.1135	179.383	13.8855
44.4921	15.1132	179.251	13.8869
44.5265	15.1124	179.082	13.8879
44.5532	15.1124	178.95	13.8894
44.5798	15.1122	178.818	13.8906
44.6251	15.112	178.592	13.8915
44.6518	15.1117	178.46	13.8925
44.6865	15.1112	178.292	13.8938
44.7133	15.1105	178.161	13.8952
44.7398	15.1107	178.029	13.8958
44.7664	15.1102	177.898	13.8971
44.812	15.1097	177.673	13.8981
44.8466	15.109	177.506	13.8989
44.873	15.1088	177.375	13.9001
44.8997	15.1085	177.244	13.9016
44.9264	15.1082	177.114	13.9026
44.9722	15.1078	176.889	13.9034
44.9988	15.1079	176.722	13.9049
45.0336	15.1071	176.592	13.9059
45.0603	15.107	176.462	13.9073
45.0872	15.1066	176.332	13.9081
45.1329	15.1062	176.108	13.9095
45.1595	15.1058	175.94	13.9106
45.194	15.1057	175.81	13.9116
45.2206	15.1045	175.681	13.912
45.2474	15.1047	175.551	13.9139
45.2926	15.1042	175.329	13.9144
45.3192	15.1039	175.2	13.916
45.3539	15.1037	175.034	13.9168
45.3816	15.1033	174.905	13.9179
45.4081	15.1031	174.775	13.9198
45.4347	15.1027	174.554	13.92
45.48	15.1028	174.424	13.9218
45.5146	15.1021	174.259	13.9227
45.5413	15.1015	174.13	13.9236
45.5681	15.1012	174.001	13.9245
45.5945	15.1006	173.872	13.9258
45.6401	15.1004	173.651	13.9272
45.6749	15.1006	173.486	13.9285
45.7016	15.1004	173.357	13.93
45.7285	15.0996	173.229	13.9305
45.7551	15.0995	173.1	13.9313
45.8008	15.0989	172.88	13.9332
45.8351	15.0987	172.715	13.9338
45.8621	15.0983	172.587	13.9353
45.8889	15.0976	172.459	13.9361
45.9158	15.0977	172.331	13.9372
45.9614	15.0973	172.112	13.9387
45.9882	15.0972	171.949	13.9398
46.0231	15.0966	171.82	13.941
46.0499	15.0961	171.693	13.942
46.0765	15.0956	171.565	13.9431
46.1224	15.0953	171.345	13.9442
46.149	15.0947	171.217	13.9451
46.1835	15.0946	171.054	13.9462
46.2099	15.0943	170.927	13.9472
46.2367	15.0939	170.799	13.9483
46.2634	15.0932	170.58	13.9492
46.3092	15.0934	170.453	13.9504
46.3442	15.0928	170.29	13.9519
46.3711	15.0923	170.163	13.9527
46.3977	15.0915	170.036	13.9539
46.4242	15.0919	169.912	13.9547
46.4698	15.0914	169.707	13.9564
46.5042	15.0909	169.544	13.9574
46.5312	15.0911	169.417	13.9585
46.5583	15.0902	169.291	13.9596
46.5851	15.0899	169.165	13.9605
46.6305	15.0894	168.947	13.9623
46.657	15.0892	168.785	13.9631
46.6918	15.0888	168.659	13.9639
46.7186	15.0885	168.532	13.9654
46.7454	15.0882	168.406	13.9669
46.791	15.0881	168.188	13.9678
46.818	15.0877	168.027	13.9687
46.8524	15.0871	167.899	13.9697
46.8792	15.0867	167.774	13.971
46.9058	15.0865	167.648	13.9723
46.9512	15.0863	167.432	13.9734
46.9779	15.086	167.306	13.9751
47.0126	15.0856	167.145	13.9754
47.0398	15.0851	167.019	13.9769
47.0663	15.0848	166.894	13.9778
47.0933	15.0844	166.678	13.9792
47.1388	15.0841	166.552	13.9798
47.1734	15.0837	166.392	13.9809
47.2002	15.0832	166.266	13.9821
47.2269	15.0831	166.141	13.9831
47.2535	15.0825	166.016	13.9843
47.2991	15.0824	165.8	13.9856
47.3259	15.0822	165.64	13.9864
47.3606	15.082	165.515	13.9876
47.3873	15.0811	165.39	13.9891
47.4141	15.0807	165.24	13.9897
47.4599	15.0811	165.019	13.9909
47.4867	15.0804	164.859	13.9918
47.5214	15.0801	164.735	13.9925
47.5483	15.0798	164.61	13.9941
47.5753	15.0796	164.485	13.9952
47.6211	15.0787	164.272	13.9964
47.6482	15.0787	164.119	13.9975
47.683	15.0785	163.994	13.9987
47.7095	15.0775	163.869	14
47.7364	15.0779	163.744	14.001
47.7629	15.0772	163.53	14.0017
47.8086	15.077	163.406	14.0029
47.8433	15.0766	163.246	14.0044
47.87	15.0763	163.122	14.0057
47.8969	15.0759	162.997	14.0066
47.924	15.0755	162.784	14.0077
47.9698	15.0752	162.66	14.0082
48.0044	15.0748	162.501	14.0097
48.031	15.0746	162.378	14.011
48.0578	15.0745	162.254	14.0122
48.0845	15.0739	162.129	14.0131
48.1304	15.0737	161.917	14.0142
48.157	15.0736	161.759	14.0151
48.1916	15.0729	161.635	14.0163
48.2168	15.0728	161.512	14.0176
48.2435	15.0725	161.388	14.0188
48.2893	15.072	161.177	14.0195
48.3161	15.0716	161.019	14.0208
48.351	15.0715	160.896	14.0217
48.378	15.0709	160.773	14.0228
48.4051	15.0706	160.65	14.0238
48.4318	15.0705	160.439	14.025
48.4777	15.0702	160.314	14.0261
48.5126	15.07	160.157	14.027
48.5395	15.0688	160.034	14.0284
48.5662	15.0688	159.912	14.0294
48.5931	15.0686	159.702	14.0305
48.639	15.0683	159.579	14.0317
48.6734	15.0677	159.422	14.0327
48.7006	15.0677	159.3	14.0339
48.7274	15.0674	159.177	14.035
48.7542	15.0665	159.055	14.0357
48.7996	15.0665	158.845	14.0373
48.8266	15.0662	158.689	14.0382
48.8614	15.0659	158.567	14.0392
48.8884	15.0648	158.445	14.0404
48.9153	15.0653	158.323	14.0412
48.9609	15.065	158.113	14.0425
48.9877	15.0644	157.957	14.0436
49.0223	15.0641	157.836	14.0449
49.0492	15.064	157.714	14.0459
49.0758	15.0635	157.593	14.0467
49.1026	15.063	157.384	14.0482
49.1482	15.0627	157.229	14.0494
49.183	15.0626	157.108	14.0502
49.2099	15.0623	156.986	14.0514
49.2368	15.0622	156.865	14.0528
49.2633	15.0611	156.659	14.0537
49.3093	15.0614	156.538	14.0546
49.3439	15.0604	156.383	14.0557
49.3719	15.0604	156.262	14.0567
49.3985	15.0599	156.141	14.0581
49.4249	15.0598	155.933	14.0594
49.4701	15.0597	155.812	14.0602
49.4972	15.0589	155.657	14.0611
49.5319	15.0586	155.536	14.0624
49.5589	15.058	155.416	14.0634
49.5857	15.0583	155.295	14.0651
49.6127	15.0576	155.088	14.0663
49.6581	15.0573	154.934	14.0669
49.6927	15.0568	154.813	14.0679
49.7194	15.0564	154.692	14.069
49.746	15.0561	154.571	14.0703
49.7728	15.0559	154.365	14.0714
49.8186	15.0555	154.211	14.0722
49.8531	15.055	154.091	14.0734
49.8801	15.0549	153.97	14.0741
49.907	15.055	153.851	14.0759
49.9337	15.0545	153.644	14.0767
49.9795	15.0534	153.524	14.0777
50.0145	15.0527	153.37	14.0787
50.0415	15.053	153.251	14.08
50.0682	15.0529	153.129	14.0811
50.0951	15.052	152.923	14.0817
50.1404	15.0516	152.804	14.0835
50.1671	15.0517	152.651	14.0841
50.2019	15.0511	152.532	14.0854
50.2289	15.0511	152.412	14.0863
50.2557	15.0506	152.207	14.0875
50.3015	15.0505	152.087	14.0887
50.3281	15.0498	151.935	14.0899
50.3627	15.0492	151.816	14.0906
50.3898	15.0491	151.696	14.0922
50.4166	15.0488	151.577	14.093
50.4624	15.0482	151.373	14.0944
50.4891	15.048	151.22	14.0954
50.5238	15.0478	151.101	14.0966
50.5504	15.0475	150.982	14.0976
50.5773	15.047	150.863	14.0986
50.6039	15.0466	150.659	14.0996
50.6496	15.0464	150.54	14.1005
50.6842	15.0458	150.388	14.1017
50.7109	15.0455	150.27	14.1027
50.7382	15.0455	150.151	14.1037
50.7651	15.0449	149.948	14.1047
50.8109	15.0449	149.796	14.1063
50.838	15.0442	149.677	14.1072
50.8728	15.0438	149.566	14.1082
50.8996	15.0435	149.446	14.1097
50.9264	15.0432	149.242	14.1106
50.9722	15.0431	149.124	14.1114
50.999	15.0423	148.972	14.1129
51.0339	15.0419	148.854	14.1136
51.0606	15.0418	148.735	14.115
51.0874	15.0415	148.617	14.1163
51.1331	15.0413	148.414	14.117
51.1598	15.0409	148.262	14.1178
51.1947	15.0406	148.144	14.1191
51.2223	15.04	148.026	14.1205
51.249	15.0397	147.909	14.1212
51.2757	15.0398	147.706	14.1225
51.3209	15.039	147.554	14.1235
51.3554	15.0389	147.437	14.1249
51.3824	15.0381	147.319	14.1256
51.4092	15.0385	147.202	14.1271
51.4362	15.0379	147	14.128
51.4819	15.0374	146.85	14.1293
51.5167	15.0372	146.733	14.1301
51.5435	15.0367	146.616	14.1311
51.5705	15.0365	146.498	14.1324
51.5972	15.0365	146.297	14.1336
51.643	15.036	146.179	14.1344
51.6777	15.0355	146.029	14.1355
51.7043	15.0351	145.912	14.1368
51.7313	15.035	145.795	14.1379
51.7579	15.0345	145.679	14.139
51.804	15.0344	145.477	14.1404
51.8308	15.0339	145.328	14.1413
51.8654	15.0334	145.211	14.1421
51.8924	15.033	145.094	14.1433
51.9192	15.033	144.978	14.1443
51.9462	15.0322	144.778	14.1455
51.992	15.0322	144.629	14.1465
52.0266	15.0317	144.512	14.1473
52.0535	15.0315	144.394	14.1484
52.0801	15.0312	144.277	14.1498
52.1073	15.031	144.078	14.1509
52.1534	15.0298	143.929	14.1518
52.1883	15.0302	143.813	14.1529
52.2149	15.0296	143.697	14.1544
52.2418	15.0294	143.582	14.1553
52.2688	15.0291	143.382	14.1565
52.3144	15.0284	143.234	14.1572
52.3492	15.0284	143.118	14.1585
52.3757	15.0283	143.002	14.1594
52.4025	15.0275	142.886	14.1606
52.4294	15.0276	142.688	14.1616
52.4749	15.0266	142.571	14.1628
52.502	15.0269	142.423	14.1642
52.5381	15.0259	142.308	14.1654
52.5648	15.0261	142.192	14.1659
52.5917	15.0258	142.077	14.1675
52.6374	15.0253	141.878	14.1681
52.6641	15.0254	141.731	14.1697
52.6988	15.0248	141.615	14.1707
52.7255	15.0242	141.5	14.1716
52.7524	15.024	141.384	14.1728
52.7791	15.0235	141.187	14.1738
52.8249	15.0233	141.039	14.1751
52.8596	15.0228	140.926	14.1762
52.8864	15.0225	140.811	14.1771
52.9133	15.0222	140.696	14.1782
52.9402	15.0216	140.498	14.1789
52.9858	15.0218	140.35	14.1805
53.0207	15.0216	140.235	14.1815
53.0474	15.0209	140.119	14.1826
53.0743	15.0207	140.003	14.184
53.101	15.0204	139.804	14.1846
53.1474	15.0198	139.688	14.1862
53.1742	15.0195	139.539	14.1873
53.2091	15.019	139.423	14.1882
53.236	15.0189	139.306	14.1897
53.2628	15.0183	139.107	14.1907
53.3083	15.0181	138.991	14.1914
53.3353	15.0178	138.843	14.1927
53.3698	15.0177	138.726	14.1937
53.3966	15.0172	138.61	14.1948
53.4233	15.0166	138.494	14.1958
53.4692	15.0161	138.295	14.1969
53.4959	15.0159	138.146	14.1983
53.5309	15.0156	138.03	14.1995
53.5575	15.0155	137.915	14.2001
53.5846	15.0152	137.799	14.2014
53.6115	15.0147	137.599	14.2029
53.6571	15.0145	137.451	14.204
53.6919	15.0142	137.336	14.2046
53.7185	15.0135	137.221	14.2061
53.7453	15.0135	137.105	14.2069
53.7726	15.0129	136.907	14.2079
53.8186	15.0125	136.791	14.2086
53.8535	15.0122	136.643	14.2097
53.8804	15.0118	136.528	14.2113
53.9071	15.0115	136.413	14.212
53.9342	15.0113	136.215	14.2134
53.98	15.0107	136.1	14.2147
54.0069	15.0105	135.952	14.215
54.0419	15.0104	135.837	14.2167
54.0691	15.0097	135.722	14.2174
54.0959	15.0096	135.607	14.2188
54.1417	15.0095	135.41	14.2196
54.1686	15.0087	135.262	14.221
54.2034	15.0082	135.148	14.2221
54.2301	15.0079	135.032	14.2231
54.257	15.0078	134.918	14.2241
54.3027	15.0077	134.721	14.2251
54.3298	15.0069	134.573	14.2267
54.3647	15.0065	134.459	14.2275
54.3914	15.0063	134.344	14.2286
54.4182	15.0058	134.229	14.23
54.4453	15.0058	134.032	14.2307
54.4912	15.0052	133.917	14.2318
54.5261	15.0053	133.771	14.2329
54.5532	15.0047	133.656	14.234
54.58	15.0043	133.542	14.235
54.6069	15.0039	133.346	14.2363
54.6528	15.0037	133.232	14.2372
54.6876	15.0032	133.087	14.2386
54.7147	15.0028	132.973	14.2399
54.7415	15.0027	132.859	14.2408
54.7686	15.0026	132.752	14.2422
54.8144	15.0021	132.555	14.2432
54.8412	15.0019	132.41	14.2444
54.876	15.0014	132.295	14.2449
54.9032	15.0006	132.182	14.2463
54.9298	15.0002	132.067	14.247
54.9759	15.0003	131.872	14.2484
55.0027	15.0001	131.726	14.2491
55.0376	14.9998	131.612	14.2507
55.0648	14.9991	131.498	14.2516
55.0917	14.9987	131.384	14.253
55.1192	14.9985	131.189	14.2542
55.165	14.9981	131.043	14.2547
55.1998	14.998	130.929	14.2568
55.2269	14.9976	130.816	14.2572
55.2538	14.9973	130.702	14.2583
55.2809	14.9968	130.508	14.2591
55.3268	14.9968	130.395	14.2606
55.3616	14.9964	130.25	14.2619
55.3885	14.9959	130.137	14.263
55.4154	14.9956	130.023	14.2642
55.4427	14.9951	129.829	14.2648
55.4884	14.9949	129.715	14.2664
55.5153	14.9947	129.57	14.267
55.5503	14.9943	129.458	14.2681
55.5772	14.9934	129.345	14.2693
55.6041	14.9936	129.152	14.2702
55.65	14.9932	129.038	14.2719
55.677	14.9926	128.894	14.2726
55.7118	14.9926	128.781	14.2739
55.7388	14.9921	128.669	14.2751
55.7656	14.9917	128.557	14.2758
55.7925	14.9916	128.364	14.2773
55.8383	14.9908	128.22	14.278
55.8733	14.9907	128.107	14.2791
55.9008	14.9906	127.994	14.2801
55.9278	14.9904	127.882	14.2814
55.9547	14.99	127.689	14.2823
56.0005	14.9896	127.546	14.2836
56.0273	14.9895	127.433	14.2847
56.0621	14.9887	127.32	14.2858
56.0888	14.9887	127.208	14.2866
56.1159	14.9884	127.017	14.2875
56.1618	14.9877	126.873	14.2889
56.1892	14.9877	126.761	14.2896
56.2242	14.9873	126.648	14.2909
56.2514	14.987	126.536	14.2924
56.2781	14.9866	126.344	14.2928
56.3239	14.9866	126.232	14.2943
56.3509	14.9857	126.089	14.2955
56.3858	14.9855	125.977	14.2965
56.4104	14.985	125.866	14.2974
56.4376	14.9851	125.755	14.2985
56.465	14.9847	125.562	14.2995
56.5116	14.9847	125.42	14.3006
56.5469	14.9837	125.308	14.3018
56.5742	14.9838	125.196	14.3032
56.6014	14.9831	125.085	14.3039
56.6284	14.9829	124.893	14.3049
56.6749	14.9825	124.75	14.3062
56.7097	14.9823	124.639	14.307
56.737	14.9813	124.527	14.3083
56.7641	14.9814	124.416	14.3088
56.7912	14.981	124.224	14.3104
56.8372	14.9804	124.082	14.3115
56.8642	14.9805	123.97	14.3128
56.8995	14.9801	123.859	14.3137
56.9265	14.9797	123.748	14.3147
56.9535	14.9792	123.558	14.3161
56.9804	14.979	123.447	14.3171
57.0261	14.9789	123.304	14.3182
57.0612	14.9785	123.194	14.3197
57.0881	14.9785	123.082	14.3203
57.1155	14.9779	122.892	14.3216
57.1614	14.9777	122.781	14.322
57.1883	14.9771	122.639	14.3238
57.2231	14.9766	122.528	14.3249
57.2503	14.9766	122.417	14.3253
57.2771	14.9759	122.306	14.3267
57.304	14.9756	122.117	14.3278
57.3496	14.9755	121.974	14.3293
57.3846	14.9749	121.864	14.3304
57.4117	14.9748	121.754	14.3313
57.4387	14.9745	121.643	14.3327
57.4656	14.9739	121.453	14.3335
57.5113	14.9738	121.312	14.3351
57.5387	14.9732	121.202	14.3361
57.5735	14.973	121.092	14.3366
57.6003	14.9727	120.982	14.3382
57.6273	14.9724	120.792	14.3389
57.673	14.9718	120.681	14.3404
57.6999	14.9717	120.54	14.3415
57.7348	14.9716	120.429	14.3426
57.7616	14.971	120.319	14.3438
57.7884	14.9709	120.129	14.3448
57.8343	14.9703	120.019	14.3461
57.8615	14.9701	119.878	14.3468
57.8967	14.9695	119.768	14.348
57.9234	14.9695	119.658	14.3489
57.9506	14.9694	119.548	14.35
57.9778	14.969	119.358	14.3514
58.0239	14.9685	119.216	14.3523
58.059	14.9684	119.106	14.3538
58.086	14.9674	118.996	14.3546
58.1129	14.9674	118.885	14.3559
58.1398	14.967	118.697	14.3568
58.1856	14.9667	118.556	14.3585
58.2206	14.9666	118.446	14.3586
58.2476	14.9662	118.336	14.36
58.2747	14.9654	118.227	14.3605
58.3016	14.9657	118.04	14.3618
58.3479	14.9649	117.9	14.3628
58.3749	14.9647	117.79	14.364
58.4102	14.9645	117.682	14.3653
58.4373	14.9642	117.572	14.3667
58.4639	14.9637	117.388	14.3673
58.5099	14.9635	117.28	14.3684
58.5373	14.9633	117.14	14.3702
58.572	14.9626	117.031	14.3713
58.5991	14.9625	116.922	14.3724
58.626	14.9624	116.735	14.3736
58.6718	14.9618	116.625	14.3748
58.6987	14.9614	116.485	14.3759
58.7339	14.9611	116.376	14.3771
58.7608	14.9609	116.266	14.3777
58.7878	14.9604	116.157	14.3791
58.8146	14.9603	115.97	14.3802
58.8611	14.9599	115.83	14.3816
58.8961	14.9591	115.721	14.3824
58.9232	14.959	115.612	14.3836
58.9506	14.9588	115.504	14.3845
58.9775	14.9586	115.318	14.386
59.0233	14.958	115.179	14.3871
59.0503	14.9583	115.07	14.388
59.0857	14.9573	114.961	14.3892
59.1126	14.9571	114.851	14.3896
59.1396	14.9568	114.665	14.3909
59.1853	14.9568	114.557	14.392
59.2131	14.9561	114.418	14.3933
59.248	14.9561	114.311	14.3944
59.275	14.9556	114.202	14.3961
59.3019	14.9553	114.016	14.3969
59.3479	14.955	113.908	14.3975
59.3747	14.9545	113.769	14.3995
59.4095	14.954	113.661	14.4004
59.4365	14.9541	113.552	14.4015
59.4638	14.9536	113.443	14.4025
59.4909	14.9532	113.258	14.4036
59.5371	14.9525	113.12	14.4041
59.5723	14.9527	113.013	14.4056
59.599	14.952	112.906	14.4066
59.626	14.9518	112.799	14.4082
59.6529	14.9518	112.613	14.409
59.6988	14.9511	112.475	14.41
59.7338	14.9504	112.368	14.4112
59.7611	14.9504	112.26	14.4123
59.7881	14.9499	112.153	14.4134
59.8149	14.9496	111.968	14.4148
59.861	14.9493	111.831	14.4159
59.8892	14.9489	111.724	14.4169
59.9241	14.9484	111.616	14.4182
59.951	14.9482	111.508	14.4193
59.9779	14.948	111.324	14.4204
60.0242	14.9474	111.217	14.421
60.0511	14.9468	111.079	14.4224
60.0864	14.9469	110.972	14.4237
60.1135	14.9464	110.866	14.4241
60.1407	14.9462	110.759	14.4255
60.1677	14.9457	110.575	14.4264
60.2139	14.9452	110.438	14.4275
60.249	14.945	110.33	14.4289
60.2758	14.9447	110.223	14.4301
60.3024	14.9445	110.116	14.4308
60.3297	14.9442	109.932	14.432
60.3755	14.9439	109.795	14.4335
60.4106	14.9434	109.689	14.4345
60.4375	14.943	109.582	14.4358
60.4646	14.9427	109.476	14.4367
60.4915	14.9422	109.292	14.4378
60.5378	14.9425	109.186	14.4382
60.5648	14.9416	109.05	14.4397
60.6001	14.9414	108.944	14.441
60.6273	14.9412	108.837	14.4419
60.6541	14.9407	108.655	14.443
60.681	14.9403	108.548	14.4442
60.7272	14.9398	108.412	14.4444
60.7623	14.9396	108.305	14.4461
60.7893	14.9395	108.199	14.4472
60.8163	14.9392	108.017	14.4484
60.8434	14.9388	107.912	14.4496
60.8896	14.9382	107.776	14.4506
60.925	14.9378	107.67	14.4516
60.9518	14.9379	107.564	14.4532
60.9789	14.9372	107.458	14.4544
61.0059	14.9371	107.278	14.4552
61.052	14.9367	107.142	14.4568
61.0873	14.9365	107.036	14.4575
61.1142	14.9361	106.93	14.4582
61.1416	14.9356	106.825	14.4594
61.1684	14.9355	106.641	14.461
61.2144	14.9354	106.505	14.4616
61.2412	14.9346	106.399	14.4624
61.2763	14.9344	106.294	14.4636
61.3043	14.9341	106.189	14.4646
61.3312	14.9338	106.007	14.4663
61.3582	14.9333	105.901	14.4674
61.4044	14.933	105.767	14.4685
61.4391	14.9329	105.662	14.4689
61.4661	14.9324	105.556	14.4705
61.4933	14.9318	105.451	14.4719
61.5202	14.9318	105.269	14.4727
61.5662	14.9313	105.134	14.4736
61.6016	14.9313	105.029	14.4752
61.6287	14.9306	104.923	14.4765
61.6559	14.9303	104.819	14.4769
61.6829	14.9301	104.638	14.4785
61.7291	14.9298	104.503	14.4799
61.764	14.9293	104.398	14.4814
61.7911	14.929	104.293	14.4815
61.8184	14.9288	104.188	14.4829
61.8453	14.9284	104.008	14.484
61.8918	14.9283	103.874	14.4853
61.9269	14.9275	103.769	14.4863
61.9541	14.9274	103.664	14.487
61.9811	14.9274	103.56	14.4889
62.008	14.927	103.379	14.4894
62.0536	14.9263	103.274	14.4909
62.0805	14.9263	103.14	14.4919
62.1159	14.9257	103.035	14.493
62.143	14.9259	102.93	14.4941
62.1704	14.9253	102.832	14.4952
62.2162	14.9249	102.65	14.4963
62.2433	14.9247	102.516	14.4976
62.2784	14.9243	102.41	14.4985
62.3059	14.924	102.305	14.4994
62.3331	14.9232	102.2	14.5009
62.3603	14.9233	102.02	14.502
62.4061	14.9226	101.885	14.5029
62.4412	14.9228	101.78	14.5046
62.4682	14.9218	101.675	14.5055
62.4951	14.9217	101.57	14.5061
62.522	14.9216	101.39	14.507
62.5682	14.9213	101.286	14.5085
62.6036	14.9211	101.153	14.5096
62.6309	14.9203	101.048	14.5112
62.6578	14.9202	100.944	14.5121
62.6849	14.9197	100.763	14.5127
62.7311	14.9195	100.658	14.5131
62.7581	14.9191	100.524	14.5148
62.7939	14.9189	100.418	14.5165
62.8212	14.9184	100.315	14.5172
62.8483	14.9179	100.211	14.5186
62.894	14.9178	100.032	14.5197
62.9209	14.9177	99.8977	14.5207
62.956	14.9175	99.7928	14.5217
62.9832	14.9171	99.6886	14.5229
63.0102	14.9166	99.5841	14.5243
63.0372	14.9165	99.4063	14.5252
63.0831	14.9159	99.275	14.526
63.1183	14.9158	99.171	14.5276
63.1457	14.9154	99.0657	14.5286
63.1726	14.9146	98.9614	14.53
63.1996	14.9147	98.781	14.5307
63.246	14.9143	98.6473	14.5318
63.2811	14.9144	98.5434	14.5331
63.3082	14.914	98.4389	14.5341
63.3353	14.9132	98.3343	14.5359
63.3624	14.9129	98.1549	14.5359
63.4084	14.9128	98.0508	14.5374
63.4437	14.9123	97.916	14.5388
63.4708	14.9118	97.8108	14.5398
63.4979	14.9116	97.7067	14.5408
[truncated: 10,384 more rows]
