# Supplementary material for: Diamond with Sp2-Sp3 composite phase for thermometry at Millikelvin temperatures
Source: Nat Commun. 2024 May 8;15:3871. doi: 10.1038/s41467-024-48137-z (PMC11079005; doi:10.1038/s41467-024-48137-z)
Supplement: Supplementary file 6 — Source dataset [file 41467_2024_48137_MOESM6_ESM.zip › Source data/Source Data-Fig. 4d.xlsx]

## Sheet: Sheet1
1	15.7685	1	15.724
2	15.7678	2	15.7233
3	15.768	3	15.7228
4	15.7684	4	15.7216
5	15.7676	5	15.7209
6	15.7668	6	15.7197
7	15.766	7	15.7194
8	15.7652	8	15.7184
9	15.7643	9	15.7175
10	15.7633	10	15.7168
11	15.7628	11	15.7163
12	15.7619	12	15.7151
13	15.7608	13	15.7145
14	15.7603	14	15.7141
15	15.7595	15	15.7135
16	15.7585	16	15.7126
17	15.758	17	15.7117
18	15.7569	18	15.7113
19	15.7567	19	15.7103
20	15.7552	20	15.7095
21	15.7547	21	15.7085
22	15.754	22	15.7081
23	15.7532	23	15.7072
24	15.7525	24	15.7065
25	15.752	25	15.7062
26	15.751	26	15.7053
27	15.7502	27	15.7044
28	15.7496	28	15.7037
29	15.7489	29	15.7029
30	15.7482	30	15.7024
31	15.7476	31	15.7018
32	15.7468	32	15.701
33	15.7463	33	15.7001
34	15.7456	34	15.6995
35	15.7448	35	15.6988
36	15.7446	36	15.698
37	15.7431	37	15.6972
38	15.7425	38	15.6968
39	15.7423	39	15.6962
40	15.7414	40	15.6957
41	15.7407	41	15.695
42	15.74	42	15.6941
43	15.7396	43	15.6936
44	15.7382	44	15.6928
45	15.7377	45	15.6924
46	15.7371	46	15.6919
47	15.7364	47	15.6913
48	15.736	48	15.6904
49	15.736	49	15.69
50	15.7345	50	15.6889
51	15.734	51	15.6884
52	15.7329	52	15.6878
53	15.7326	53	15.6875
54	15.7321	54	15.6868
55	15.7314	55	15.6859
56	15.7308	56	15.6851
57	15.7301	57	15.6848
58	15.7296	58	15.684
59	15.7287	59	15.6837
60	15.7277	60	15.6828
61	15.7277	61	15.6825
62	15.727	62	15.6815
63	15.7263	63	15.681
64	15.7256	64	15.6806
65	15.725	65	15.6801
66	15.7247	66	15.679
67	15.7239	67	15.6784
68	15.7229	68	15.678
69	15.7229	69	15.6775
70	15.7221	70	15.6765
71	15.7213	71	15.6765
72	15.7208	72	15.6755
73	15.7204	73	15.6753
74	15.7198	74	15.6745
75	15.7191	75	15.6743
76	15.7188	76	15.6735
77	15.7181	77	15.6731
78	15.7175	78	15.6725
79	15.7168	79	15.672
80	15.716	80	15.6714
81	15.7157	81	15.6707
82	15.7151	82	15.6702
83	15.7148	83	15.6698
84	15.7142	84	15.6691
85	15.7132	85	15.6684
86	15.7126	86	15.6681
87	15.7123	87	15.6672
88	15.7117	88	15.667
89	15.7105	89	15.666
90	15.7107	90	15.6654
91	15.7102	91	15.6646
92	15.7096	92	15.6638
93	15.709	93	15.664
94	15.708	94	15.6635
95	15.7075	95	15.6624
96	15.7072	96	15.6623
97	15.7068	97	15.6615
98	15.7064	98	15.6612
99	15.7055	99	15.6605
100	15.7053	100	15.6601
101	15.7044	101	15.6597
102	15.7042	102	15.6589
103	15.7034	103	15.6586
104	15.7027	104	15.6579
105	15.7025	105	15.6575
106	15.7023	106	15.6568
107	15.7015	107	15.6565
108	15.7011	108	15.6561
109	15.7005	109	15.6555
110	15.6998	110	15.6552
111	15.7	111	15.6544
112	15.6989	112	15.654
113	15.6983	113	15.6538
114	15.698	114	15.653
115	15.6974	115	15.6527
116	15.6965	116	15.6522
117	15.696	117	15.6518
118	15.6958	118	15.6509
119	15.6951	119	15.6508
120	15.6948	120	15.6502
121	15.6938	121	15.6496
122	15.6936	122	15.6492
123	15.6932	123	15.6486
124	15.6926	124	15.648
125	15.6923	125	15.6476
126	15.6915	126	15.6472
127	15.6916	127	15.6467
128	15.6904	128	15.6461
129	15.6902	129	15.6457
130	15.6895	130	15.6452
131	15.6891	131	15.645
132	15.6891	132	15.6443
133	15.6887	133	15.6438
134	15.6879	134	15.6435
135	15.6874	135	15.6433
136	15.6868	136	15.6424
137	15.6865	137	15.642
138	15.6858	138	15.6414
139	15.6851	139	15.6413
140	15.6849	140	15.6406
141	15.6847	141	15.6403
142	15.6841	142	15.6398
143	15.6836	143	15.6396
144	15.6831	144	15.639
145	15.6828	145	15.6385
146	15.6826	146	15.6381
147	15.682	147	15.6377
148	15.6817	148	15.6376
149	15.6808	149	15.6372
150	15.6803	150	15.6363
151	15.6796	151	15.6362
152	15.6792	152	15.6356
153	15.6794	153	15.6351
154	15.679	154	15.6348
155	15.6782	155	15.6345
156	15.6777	156	15.6339
157	15.6775	157	15.6331
158	15.6769	158	15.6329
159	15.6769	159	15.6328
160	15.6761	160	15.6321
161	15.6756	161	15.6321
162	15.6753	162	15.631
163	15.6748	163	15.6311
164	15.6744	164	15.6306
165	15.6739	165	15.6297
166	15.6737	166	15.6297
167	15.6728	167	15.629
168	15.6725	168	15.629
169	15.6721	169	15.6284
170	15.6721	170	15.6282
171	15.6715	171	15.6278
172	15.6706	172	15.6273
173	15.6709	173	15.6272
174	15.6703	174	15.6262
175	15.6698	175	15.6263
176	15.6688	176	15.6251
177	15.6685	177	15.6248
178	15.6682	178	15.6248
179	15.6683	179	15.6244
180	15.6677	180	15.624
181	15.6666	181	15.6235
182	15.6668	182	15.6229
183	15.6663	183	15.6226
184	15.6662	184	15.6233
185	15.6658	185	15.6218
186	15.665	186	15.6218
187	15.6646	187	15.6212
188	15.6642	188	15.6205
189	15.664	189	15.6204
190	15.6636	190	15.6204
191	15.6631	191	15.6197
192	15.663	192	15.6192
193	15.6627	193	15.6188
194	15.6621	194	15.6185
195	15.662	195	15.6181
196	15.6614	196	15.6178
197	15.6603	197	15.6177
198	15.6601	198	15.6173
199	15.66	199	15.6167
200	15.6599	200	15.6166
201	15.6591	201	15.6161
202	15.6589	202	15.6156
203	15.6585	203	15.6152
204	15.6585	204	15.615
205	15.6576	205	15.6146
206	15.6577	206	15.6142
207	15.6571	207	15.6136
208	15.6569	208	15.6137
209	15.6565	209	15.6133
210	15.6556	210	15.6128
211	15.6556	211	15.6126
212	15.6556	212	15.612
213	15.6549	213	15.6117
214	15.6543	214	15.6113
215	15.6542	215	15.6109
216	15.6537	216	15.6105
217	15.6532	217	15.6103
218	15.653	218	15.6099
219	15.6527	219	15.6096
220	15.6522	220	15.6096
221	15.6521	221	15.6091
222	15.6517	222	15.6087
223	15.6515	223	15.6084
224	15.6509	224	15.608
225	15.6507	225	15.6078
226	15.6502	226	15.6074
227	15.6498	227	15.6069
228	15.6497	228	15.6066
229	15.649	229	15.6064
230	15.6488	230	15.6052
231	15.6484	231	15.6059
232	15.6479	232	15.605
233	15.6474	233	15.6049
234	15.6472	234	15.6045
235	15.647	235	15.6042
236	15.6468	236	15.6032
237	15.6464	237	15.6022
238	15.6456	238	15.6018
239	15.6448	239	15.6013
240	15.6439	240	15.6017
241	15.6438	241	15.6017
242	15.6438	242	15.6019
243	15.6434	243	15.6019
244	15.643	244	15.6016
245	15.6429	245	15.602
246	15.6433	246	15.6021
247	15.6431	247	15.6021
248	15.6431	248	15.602
249	15.6439	249	15.6022
250	15.6438	250	15.6023
251	15.6435	251	15.6019
252	15.6436	252	15.6021
253	15.6437	253	15.602
254	15.6436	254	15.6024
255	15.6436	255	15.6024
256	15.6437	256	15.6023
257	15.6435	257	15.6022
258	15.6437	258	15.602
259	15.6434	259	15.6021
260	15.6434	260	15.602
261	15.6438	261	15.6025
262	15.6438	262	15.602
263	15.6435	263	15.6023
264	15.6438	264	15.6021
265	15.6437	265	15.6022
266	15.6436	266	15.6021
267	15.6435	267	15.6021
268	15.6435	268	15.6022
269	15.6434	269	15.6021
270	15.6433	270	15.6021
271	15.6436	271	15.6021
272	15.6436	272	15.6022
273	15.6439	273	15.602
274	15.6435	274	15.6027
275	15.6436	275	15.602
276	15.6438	276	15.6021
277	15.6435	277	15.6021
278	15.6435	278	15.602
279	15.6435	279	15.6018
280	15.6433	280	15.6022
281	15.6436	281	15.6021
282	15.6437	282	15.6019
283	15.6437	283	15.6021
284	15.6438	284	15.602
285	15.6435	285	15.6021
286	15.6434	286	15.6023
287	15.6439	287	15.602
288	15.6434	288	15.6022
289	15.644	289	15.6021
290	15.6439	290	15.6022
291	15.6436	291	15.6021
292	15.6433	292	15.6018
293	15.6435	293	15.6022
294	15.6435	294	15.602
295	15.6435	295	15.6021
296	15.6435	296	15.6021
297	15.6436	297	15.6018
298	15.6436	298	15.6021
299	15.6435	299	15.602
300	15.6436	300	15.6018
301	15.6436	301	15.602
302	15.6434	302	15.6019
303	15.6434	303	15.602
304	15.6435	304	15.6023
305	15.6442	305	15.6019
306	15.6442	306	15.6021
307	15.6443	307	15.6022
308	15.6446	308	15.6022
309	15.6443	309	15.6024
310	15.6443	310	15.6018
311	15.6441	311	15.6021
312	15.6444	312	15.6021
313	15.644	313	15.6022
314	15.6443	314	15.602
315	15.6439	315	15.6021
316	15.6441	316	15.602
317	15.6444	317	15.6019
318	15.6443	318	15.6022
319	15.6443	319	15.6024
320	15.6443	320	15.6023
321	15.6442	321	15.6019
322	15.6444	322	15.6021
323	15.6441	323	15.6022
324	15.6442	324	15.6023
325	15.6441	325	15.6019
326	15.6442	326	15.602
327	15.6445	327	15.6024
328	15.6444	328	15.6025
329	15.6442	329	15.6027
330	15.6448	330	15.6031
331	15.6448	331	15.603
332	15.6447	332	15.6036
333	15.6449	333	15.6035
334	15.6453	334	15.604
335	15.646	335	15.6044
336	15.6459	336	15.605
337	15.6466	337	15.6052
338	15.647	338	15.6057
339	15.6477	339	15.6057
340	15.6478	340	15.6065
341	15.6482	341	15.6068
342	15.6487	342	15.6071
343	15.6487	343	15.6072
344	15.6491	344	15.6079
345	15.6497	345	15.6075
346	15.6501	346	15.6082
347	15.6504	347	15.6087
348	15.6506	348	15.6094
349	15.6509	349	15.6091
350	15.6519	350	15.6097
351	15.6517	351	15.6098
352	15.6523	352	15.6102
353	15.6523	353	15.611
354	15.6531	354	15.6111
355	15.6529	355	15.6115
356	15.6536	356	15.6123
357	15.654	357	15.6121
358	15.654	358	15.6126
359	15.6545	359	15.6126
360	15.6548	360	15.6132
361	15.6556	361	15.6137
362	15.6557	362	15.6143
363	15.6563	363	15.6143
364	15.6568	364	15.6146
365	15.6568	365	15.6152
366	15.6572	366	15.6153
367	15.6576	367	15.6159
368	15.658	368	15.6164
369	15.6584	369	15.6167
370	15.6584	370	15.617
371	15.6593	371	15.6177
372	15.6596	372	15.6179
373	15.6597	373	15.6179
374	15.6607	374	15.6185
375	15.6605	375	15.6188
376	15.6612	376	15.6193
377	15.6616	377	15.6194
378	15.6617	378	15.62
379	15.6624	379	15.6205
380	15.6627	380	15.6209
381	15.6632	381	15.6212
382	15.6632	382	15.6218
383	15.664	383	15.6219
384	15.6641	384	15.6225
385	15.6646	385	15.623
386	15.6652	386	15.6232
387	15.6657	387	15.6236
388	15.6658	388	15.6241
389	15.6665	389	15.6242
390	15.6661	390	15.625
391	15.6664	391	15.6253
392	15.6671	392	15.6253
393	15.6678	393	15.6261
394	15.6685	394	15.627
395	15.6687	395	15.627
396	15.6692	396	15.6279
397	15.6696	397	15.628
398	15.6701	398	15.6283
399	15.6702	399	15.6288
400	15.6707	400	15.6294
401	15.671	401	15.6298
402	15.6716	402	15.6302
403	15.6721	403	15.6302
404	15.6723	404	15.6303
405	15.673	405	15.6314
406	15.6729	406	15.6316
407	15.6737	407	15.632
408	15.6741	408	15.6326
409	15.6746	409	15.633
410	15.6752	410	15.6333
411	15.6759	411	15.6336
412	15.6759	412	15.6345
413	15.6763	413	15.6346
414	15.6767	414	15.6351
415	15.6773	415	15.6356
416	15.6776	416	15.6358
417	15.6779	417	15.6366
418	15.6784	418	15.6368
419	15.6786	419	15.6371
420	15.6788	420	15.6375
421	15.6799	421	15.6379
422	15.68	422	15.6387
423	15.6806	423	15.639
424	15.6806	424	15.6391
425	15.6816	425	15.6398
426	15.6815	426	15.6406
427	15.6822	427	15.6407
428	15.6826	428	15.6412
429	15.6832	429	15.6419
430	15.6837	430	15.6424
431	15.6841	431	15.6426
432	15.6845	432	15.6433
433	15.6851	433	15.6439
434	15.6854	434	15.6439
435	15.6859	435	15.6443
436	15.6869	436	15.645
437	15.6872	437	15.6453
438	15.6869	438	15.646
439	15.6879	439	15.6463
440	15.6884	440	15.6469
441	15.6889	441	15.6473
442	15.6894	442	15.6478
443	15.6906	443	15.6483
444	15.6901	444	15.649
445	15.6909	445	15.6493
446	15.6913	446	15.6495
447	15.6918	447	15.65
448	15.6925	448	15.6504
449	15.6928	449	15.6514
450	15.6933	450	15.6516
451	15.6937	451	15.6521
452	15.6945	452	15.6527
453	15.6944	453	15.6529
454	15.6954	454	15.6538
455	15.6954	455	15.6542
456	15.6966	456	15.654
457	15.6971	457	15.6546
458	15.6975	458	15.6554
459	15.6974	459	15.6559
460	15.6982	460	15.6562
461	15.6984	461	15.6565
462	15.6994	462	15.6567
463	15.6997	463	15.6575
464	15.7004	464	15.6584
465	15.7006	465	15.6588
466	15.7016	466	15.6593
467	15.7018	467	15.6594
468	15.7023	468	15.6602
469	15.703	469	15.6607
470	15.7035	470	15.6612
471	15.7037	471	15.662
472	15.7047	472	15.6625
473	15.7054	473	15.6627
474	15.7057	474	15.6637
475	15.7061	475	15.6639
476	15.7068	476	15.6643
477	15.7074	477	15.665
478	15.7079	478	15.6655
479	15.7081	479	15.6661
480	15.7086	480	15.6666
481	15.7093	481	15.6672
482	15.71	482	15.6678
483	15.7109	483	15.6682
484	15.7111	484	15.6687
485	15.7117	485	15.6693
486	15.7124	486	15.6699
487	15.713	487	15.6705
488	15.7136	488	15.6711
489	15.7138	489	15.6718
490	15.7149	490	15.6719
491	15.7153	491	15.6722
492	15.7158	492	15.673
493	15.7165	493	15.6738
494	15.7165	494	15.6742
495	15.7175	495	15.6751
496	15.7179	496	15.6756
497	15.7185	497	15.6761
498	15.7192	498	15.6769
499	15.7196	499	15.6773
500	15.7208	500	15.6779
501	15.7211	501	15.6785
502	15.7218	502	15.679
503	15.7223	503	15.6798
504	15.7228	504	15.68
505	15.7237	505	15.6811
506	15.7247	506	15.6815
507	15.7248	507	15.6819
508	15.7255	508	15.6827
509	15.726	509	15.6833
510	15.7267	510	15.6841
511	15.7274	511	15.6846
512	15.7278	512	15.6853
513	15.7284	513	15.686
514	15.7288	514	15.6862
515	15.7296	515	15.6868
516	15.7302	516	15.6877
517	15.7311	517	15.6886
518	15.7316	518	15.6894
519	15.7322	519	15.6897
520	15.7329	520	15.6907
521	15.7335	521	15.691
522	15.7341	522	15.6919
523	15.7349	523	15.6923
524	15.7355	524	15.693
525	15.7359	525	15.6937
526	15.737	526	15.694
527	15.7372	527	15.6947
528	15.738	528	15.6957
529	15.7387	529	15.6957
530	15.7396	530	15.697
531	15.7402	531	15.6975
532	15.741	532	15.698
533	15.7417	533	15.699
534	15.7424	534	15.6996
535	15.7428	535	15.7006
536	15.7438	536	15.7006
537	15.7444	537	15.7017
538	15.7452	538	15.7023
539	15.7457	539	15.7029
540	15.7462	540	15.7037
541	15.7472	541	15.7044
542	15.7481	542	15.7046
543	15.7487	543	15.7055
544	15.749	544	15.7065
545	15.7499	545	15.7073
546	15.7508	546	15.708
547	15.7515	547	15.7089
548	15.7521	548	15.7094
549	15.7527	549	15.7102
550	15.7534	550	15.7107
551	15.7542	551	15.7114
552	15.7546	552	15.7122
553	15.7557	553	15.7132
554	15.756	554	15.7138
555	15.7571	555	15.7145
556	15.7579	556	15.7151
557	15.7586	557	15.7159
558	15.7594	558	15.7164
559	15.7603	559	15.7176
560	15.7613	560	15.7182
561	15.7617	561	15.7188
562	15.7627	562	15.7197
563	15.7633	563	15.7205
564	15.764	564	15.7215
565	15.7645	565	15.7238
566	15.7657	566	15.725
567	15.7678	567	15.7243
568	15.7692	568	15.7244
569	15.7693	569	15.7242
570	15.7691	570	15.7238
571	15.7689	571	15.7238
572	15.7683	572	15.7234
573	15.7683	573	15.7229
574	15.7683	574	15.7236
575	15.7683	575	15.7233
576	15.7681	576	15.7235
577	15.768	577	15.7234
578	15.7683	578	15.7234
579	15.768	579	15.724
580	15.7682	580	15.7236
581	15.7678	581	15.7234
582	15.7686	582	15.7234
583	15.7681	583	15.7236
584	15.7681	584	15.7237
585	15.7685	585	15.7237
586	15.7683	586	15.7239
587	15.7682	587	15.7237
588	15.7685	588	15.7235
589	15.7681	589	15.7236
590	15.7682	590	15.7233
591	15.7681	591	15.7234
592	15.7686	592	15.7235
593	15.7686	593	15.7239
594	15.7682	594	15.7239
595	15.7682	595	15.7237
596	15.7682	596	15.7232
597	15.7682	597	15.7234
598	15.7684	598	15.7236
599	15.7682	599	15.7237
600	15.7687	600	15.7237
601	15.7682	601	15.7234
602	15.7684	602	15.7238
603	15.7686	603	15.7236
604	15.7681	604	15.7237
605	15.7683	605	15.7237
606	15.7685	606	15.7236
607	15.7683	607	15.7237
608	15.7685	608	15.7238
609	15.7682	609	15.7238
610	15.7685	610	15.7232
611	15.7686	611	15.7238
612	15.7683	612	15.7237
613	15.7686	613	15.7234
614	15.7687	614	15.7237
615	15.7682	615	15.7234
616	15.7686	616	15.7238
617	15.7686	617	15.7232
618	15.7686	618	15.7235
619	15.7686	619	15.7235
620	15.7682	620	15.7238
621	15.7686	621	15.7234
622	15.7689	622	15.7232
623	15.7684	623	15.7234
624	15.7684	624	15.7235
625	15.7686	625	15.7235
626	15.7689	626	15.7235
627	15.7688	627	15.7237
628	15.7689	628	15.7239
629	15.7683	629	15.7233
630	15.7687	630	15.7235
631	15.7683	631	15.7236
632	15.7686	632	15.7236
633	15.7687	633	15.7235
634	15.7682	634	15.7237
635	15.7688	635	15.7238
636	15.7687	636	15.7236
637	15.769	637	15.724
638	15.7685	638	15.7238
639	15.7682	639	15.7236
640	15.7688	640	15.724
641	15.7687	641	15.7236
642	15.7685	642	15.7242
643	15.7689	643	15.7239
644	15.7688	644	15.7238
645	15.7682	645	15.724
646	15.7687	646	15.7239
647	15.7686	647	15.724
648	15.7685	648	15.724
649	15.7684	649	15.7234
650	15.7685	650	15.7237
651	15.7686	651	15.7241
652	15.7688	652	15.7238
653	15.7689	653	15.7243
654	15.7686	654	15.7241
655	15.7688	655	15.7241
656	15.7689	656	15.7236
657	15.7688	657	15.7226
658	15.7689	658	15.722
659	15.769	659	15.7212
660	15.7684	660	15.7202
661	15.7681	661	15.7187
662	15.7671	662	15.7186
663	15.7662	663	15.7174
664	15.7653	664	15.7169
665	15.7643	665	15.7158
666	15.7636	666	15.7154
667	15.7625	667	15.7143
668	15.7617	668	15.7138
669	15.7607	669	15.7135
670	15.7601	670	15.7126
671	15.7597	671	15.7116
672	15.7587	672	15.7109
673	15.7575	673	15.7103
674	15.7567	674	15.7094
675	15.7562	675	15.7087
676	15.7556	676	15.7083
677	15.7545	677	15.7074
678	15.7536	678	15.7069
679	15.7533	679	15.7058
680	15.7523	680	15.7052
681	15.7517	681	15.7052
682	15.751	682	15.7039
683	15.7503	683	15.7034
684	15.7498	684	15.7026
685	15.7489	685	15.7016
686	15.7481	686	15.7012
687	15.7475	687	15.7005
688	15.7468	688	15.6997
689	15.746	689	15.6993
690	15.7453	690	15.6985
691	15.7448	691	15.6976
692	15.7439	692	15.6973
693	15.7433	693	15.6966
694	15.7424	694	15.6961
695	15.7419	695	15.6953
696	15.7412	696	15.6944
697	15.7405	697	15.6937
698	15.7401	698	15.6931
699	15.7391	699	15.6928
700	15.7387	700	15.6917
701	15.7378	701	15.6915
702	15.7374	702	15.6902
703	15.7365	703	15.6896
704	15.7362	704	15.6888
705	15.7354	705	15.6882
706	15.7348	706	15.6877
707	15.7339	707	15.6871
708	15.733	708	15.6864
709	15.7328	709	15.6857
710	15.7323	710	15.6851
711	15.7318	711	15.6845
712	15.7307	712	15.6839
713	15.7301	713	15.6837
714	15.7292	714	15.683
715	15.7288	715	15.6821
716	15.7282	716	15.6816
717	15.7273	717	15.6812
718	15.727	718	15.6802
719	15.7267	719	15.6797
720	15.7255	720	15.6793
721	15.7255	721	15.6789
722	15.7247	722	15.6779
723	15.7239	723	15.6776
724	15.7234	724	15.6769
725	15.723	725	15.6762
726	15.7222	726	15.6757
727	15.7214	727	15.6749
728	15.721	728	15.6747
729	15.7203	729	15.674
730	15.7197	730	15.6733
731	15.7192	731	15.6727
732	15.7182	732	15.6723
733	15.7179	733	15.6718
734	15.7173	734	15.6709
735	15.7166	735	15.6704
736	15.7165	736	15.6703
737	15.7155	737	15.6693
738	15.7147	738	15.6684
739	15.7145	739	15.6682
740	15.7141	740	15.6678
741	15.7134	741	15.6675
742	15.7128	742	15.6665
743	15.7124	743	15.6665
744	15.7119	744	15.6656
745	15.7111	745	15.6649
746	15.7105	746	15.6645
747	15.7101	747	15.6639
748	15.7099	748	15.6632
749	15.7093	749	15.663
750	15.7083	750	15.6625
751	15.7081	751	15.6617
752	15.7072	752	15.6614
753	15.707	753	15.6604
754	15.706	754	15.6606
755	15.7057	755	15.6599
756	15.7051	756	15.6594
757	15.7046	757	15.6592
758	15.7046	758	15.6581
759	15.7032	759	15.6578
760	15.703	760	15.6571
761	15.7026	761	15.6566
762	15.702	762	15.6561
763	15.7015	763	15.656
764	15.7009	764	15.6554
765	15.7001	765	15.6546
766	15.7002	766	15.6544
767	15.6993	767	15.654
768	15.6989	768	15.6533
769	15.6981	769	15.6527
770	15.6977	770	15.652
771	15.6971	771	15.6518
772	15.6969	772	15.6516
773	15.696	773	15.6506
774	15.696	774	15.6502
775	15.695	775	15.6496
776	15.6949	776	15.6493
777	15.6942	777	15.6489
778	15.6939	778	15.6483
779	15.6934	779	15.6479
780	15.693	780	15.6475
781	15.6924	781	15.6471
782	15.6916	782	15.6464
783	15.6913	783	15.6461
784	15.691	784	15.6454
785	15.6903	785	15.6449
786	15.6903	786	15.6448
787	15.6896	787	15.6439
788	15.6889	788	15.6437
789	15.6885	789	15.6433
790	15.688	790	15.6428
791	15.6877	791	15.6423
792	15.687	792	15.6419
793	15.6865	793	15.6414
794	15.6859	794	15.6411
795	15.6853	795	15.6405
796	15.6851	796	15.6401
797	15.685	797	15.6398
798	15.6844	798	15.6393
799	15.6836	799	15.6388
800	15.6831	800	15.6383
801	15.6832	801	15.6377
802	15.6825	802	15.6375
803	15.6819	803	15.6371
804	15.6819	804	15.6367
805	15.6811	805	15.636
806	15.6805	806	15.6355
807	15.6802	807	15.6355
808	15.6796	808	15.6349
809	15.6793	809	15.6343
810	15.679	810	15.6337
811	15.6782	811	15.6335
812	15.678	812	15.633
813	15.6772	813	15.6326
814	15.677	814	15.6322
815	15.6768	815	15.6316
816	15.6762	816	15.6313
817	15.6759	817	15.6309
818	15.6752	818	15.6306
819	15.6748	819	15.6305
820	15.6746	820	15.6295
821	15.6734	821	15.6295
822	15.6734	822	15.6296
823	15.6731	823	15.6283
824	15.6727	824	15.6281
825	15.6723	825	15.6274
826	15.6718	826	15.627
827	15.6715	827	15.6265
828	15.6709	828	15.627
829	15.6708	829	15.6259
830	15.6702	830	15.6254
831	15.6697	831	15.625
832	15.6692	832	15.6247
833	15.6687	833	15.6239
834	15.6685	834	15.6242
835	15.6676	835	15.6233
836	15.6675	836	15.6228
837	15.6673	837	15.6229
838	15.6671	838	15.6224
839	15.6663	839	15.6221
840	15.6661	840	15.6217
841	15.6657	841	15.6214
842	15.6654	842	15.6211
843	15.6647	843	15.6207
844	15.6645	844	15.6202
845	15.6643	845	15.6196
846	15.6634	846	15.619
847	15.6633	847	15.6191
848	15.6626	848	15.6185
849	15.6627	849	15.6185
850	15.6621	850	15.6178
851	15.6621	851	15.6172
852	15.6614	852	15.6172
853	15.6606	853	15.6166
854	15.6609	854	15.616
855	15.6605	855	15.616
856	15.6601	856	15.6153
857	15.6596	857	15.6153
858	15.659	858	15.6149
859	15.6587	859	15.6145
860	15.6585	860	15.6143
861	15.6577	861	15.6139
862	15.6577	862	15.6135
863	15.6569	863	15.6133
864	15.6569	864	15.6126
865	15.6568	865	15.6121
866	15.6562	866	15.6119
867	15.6555	867	15.6116
868	15.6551	868	15.6109
869	15.6548	869	15.6108
870	15.6546	870	15.6103
871	15.654	871	15.6099
872	15.6536	872	15.61
873	15.6535	873	15.6095
874	15.6529	874	15.609
875	15.6527	875	15.6085
876	15.6521	876	15.6082
877	15.6521	877	15.6081
878	15.652	878	15.608
879	15.6512	879	15.6075
880	15.651	880	15.607
881	15.6506	881	15.6068
882	15.6504	882	15.6064
883	15.6499	883	15.6059
884	15.6499	884	15.6054
885	15.6494	885	15.6052
886	15.6485	886	15.6051
887	15.6485	887	15.6049
888	15.6484	888	15.6041
889	15.6479	889	15.6041
890	15.6474	890	15.6028
891	15.6472	891	15.6021
892	15.6471	892	15.6022
893	15.6464	893	15.6019
894	15.6449	894	15.6015
895	15.6444	895	15.6019
896	15.6438	896	15.6018
897	15.6437	897	15.6022
898	15.6438	898	15.602
899	15.6437	899	15.6021
900	15.6437	900	15.6021
901	15.644	901	15.6024
902	15.6441	902	15.6022
903	15.644	903	15.6022
904	15.644	904	15.6025
905	15.644	905	15.6024
906	15.6439	906	15.6025
907	15.6445	907	15.6026
908	15.6442	908	15.6022
909	15.6443	909	15.6027
910	15.6442	910	15.6021
911	15.644	911	15.602
912	15.6444	912	15.6023
913	15.6441	913	15.602
914	15.644	914	15.6024
915	15.6443	915	15.602
916	15.6441	916	15.6021
917	15.6445	917	15.6022
918	15.6444	918	15.6027
919	15.6442	919	15.6024
920	15.6442	920	15.6021
921	15.6438	921	15.6024
922	15.6438	922	15.6022
923	15.6443	923	15.6023
924	15.6443	924	15.6024
925	15.6444	925	15.602
926	15.6441	926	15.6024
927	15.6441	927	15.6023
928	15.6448	928	15.6023
929	15.6442	929	15.6022
930	15.6442	930	15.6023
931	15.644	931	15.6021
932	15.6441	932	15.6022
933	15.6443	933	15.6023
934	15.6444	934	15.6023
935	15.6445	935	15.6023
936	15.6442	936	15.6023
937	15.6448	937	15.6023
938	15.6442	938	15.602
939	15.6442	939	15.6022
940	15.6443	940	15.6025
941	15.6443	941	15.6025
942	15.6443	942	15.6021
943	15.6445	943	15.6021
944	15.6443	944	15.6022
945	15.6444	945	15.6026
946	15.6443	946	15.6024
947	15.6444	947	15.6022
948	15.6442	948	15.6023
949	15.6441	949	15.6018
950	15.6444	950	15.602
951	15.6442	951	15.6021
952	15.6442	952	15.6022
953	15.6444	953	15.6024
954	15.6444	954	15.6022
955	15.644	955	15.6023
956	15.6443	956	15.6021
957	15.6445	957	15.6021
958	15.6446	958	15.6022
959	15.6445	959	15.6021
960	15.6439	960	15.6017
961	15.6443	961	15.6022
962	15.6445	962	15.6021
963	15.6442	963	15.6021
964	15.6444	964	15.6021
965	15.6446	965	15.6021
966	15.6444	966	15.602
967	15.6441	967	15.6019
968	15.6444	968	15.6021
969	15.6441	969	15.6022
970	15.6444	970	15.6019
971	15.6444	971	15.6023
972	15.6445	972	15.6022
973	15.6444	973	15.6023
974	15.6444	974	15.602
975	15.6443	975	15.602
976	15.6445	976	15.6022
977	15.6443	977	15.6026
978	15.6441	978	15.6022
979	15.6444	979	15.6024
980	15.6442	980	15.6021
981	15.6442	981	15.6022
982	15.6439	982	15.6028
983	15.644	983	15.6027
984	15.6443	984	15.6021
985	15.644	985	15.6027
986	15.6441	986	15.6029
987	15.6443	987	15.6036
988	15.6447	988	15.6039
989	15.6452	989	15.6041
990	15.6454	990	15.6047
991	15.6458	991	15.6051
992	15.6461	992	15.6054
993	15.6467	993	15.6057
994	15.6468	994	15.6058
995	15.6472	995	15.6064
996	15.648	996	15.6069
997	15.6482	997	15.6071
998	15.6485	998	15.6072
999	15.6489	999	15.608
1000	15.6496	1000	15.6082
1001	15.6495	1001	15.6081
1002	15.65	1002	15.6086
1003	15.6505	1003	15.6091
1004	15.6506	1004	15.6094
1005	15.6509	1005	15.6098
1006	15.6515	1006	15.6103
1007	15.6518	1007	15.6108
1008	15.6523	1008	15.6108
1009	15.6526	1009	15.6111
1010	15.6527	1010	15.6114
1011	15.6533	1011	15.6117
1012	15.6537	1012	15.6121
1013	15.6542	1013	15.6126
1014	15.6544	1014	15.6128
1015	15.6545	1015	15.6132
1016	15.6554	1016	15.6137
1017	15.6553	1017	15.6142
1018	15.6557	1018	15.6143
1019	15.6562	1019	15.6148
1020	15.6564	1020	15.615
1021	15.657	1021	15.6156
1022	15.6575	1022	15.6158
1023	15.658	1023	15.6161
1024	15.6579	1024	15.6168
1025	15.6583	1025	15.6173
1026	15.6595	1026	15.6176
1027	15.6591	1027	15.6176
1028	15.6597	1028	15.6183
1029	15.6598	1029	15.6187
1030	15.6607	1030	15.6189
1031	15.6609	1031	15.6192
1032	15.6611	1032	15.6196
1033	15.6617	1033	15.6203
1034	15.6624	1034	15.6204
1035	15.6622	1035	15.6211
1036	15.6628	1036	15.6214
1037	15.6628	1037	15.6215
1038	15.6635	1038	15.6218
1039	15.6638	1039	15.622
1040	15.6642	1040	15.6227
1041	15.6645	1041	15.6234
1042	15.6649	1042	15.6236
1043	15.6653	1043	15.6237
1044	15.6658	1044	15.6242
1045	15.6662	1045	15.6247
1046	15.6668	1046	15.6253
1047	15.6669	1047	15.6255
1048	15.6674	1048	15.6257
1049	15.6679	1049	15.6263
1050	15.6681	1050	15.6265
1051	15.668	1051	15.6271
1052	15.6686	1052	15.6273
1053	15.6695	1053	15.6279
1054	15.6699	1054	15.6283
1055	15.6706	1055	15.6287
1056	15.6706	1056	15.6291
1057	15.671	1057	15.6296
1058	15.6716	1058	15.6301
1059	15.672	1059	15.6303
1060	15.6721	1060	15.6305
1061	15.673	1061	15.6314
1062	15.6735	1062	15.6316
1063	15.6739	1063	15.6321
1064	15.6741	1064	15.6324
1065	15.6746	1065	15.6332
1066	15.6753	1066	15.6333
1067	15.6757	1067	15.6336
1068	15.6761	1068	15.6341
1069	15.6765	1069	15.6347
1070	15.6769	1070	15.6354
1071	15.6774	1071	15.6357
1072	15.6777	1072	15.6358
1073	15.678	1073	15.6365
1074	15.6785	1074	15.6368
1075	15.6787	1075	15.6369
1076	15.6791	1076	15.6377
1077	15.68	1077	15.6382
1078	15.6803	1078	15.6387
1079	15.6806	1079	15.6388
1080	15.6809	1080	15.6394
1081	15.6812	1081	15.6398
1082	15.6818	1082	15.6402
1083	15.6828	1083	15.6405
1084	15.6831	1084	15.6411
1085	15.6842	1085	15.6416
1086	15.6838	1086	15.642
1087	15.6842	1087	15.6428
1088	15.6849	1088	15.643
1089	15.6854	1089	15.6434
1090	15.686	1090	15.6442
1091	15.6864	1091	15.6443
1092	15.6869	1092	15.6449
1093	15.687	1093	15.6453
1094	15.6879	1094	15.6457
1095	15.6887	1095	15.6463
1096	15.6887	1096	15.6468
1097	15.6891	1097	15.6473
1098	15.6895	1098	15.6476
1099	15.6903	1099	15.6482
1100	15.6903	1100	15.6488
1101	15.6907	1101	15.6492
1102	15.6914	1102	15.6497
1103	15.6922	1103	15.65
1104	15.6926	1104	15.6503
1105	15.6924	1105	15.6509
1106	15.6929	1106	15.6515
1107	15.6937	1107	15.652
1108	15.6942	1108	15.6524
1109	15.695	1109	15.6531
1110	15.6949	1110	15.6534
1111	15.6959	1111	15.654
1112	15.6965	1112	15.6547
1113	15.6965	1113	15.655
1114	15.6974	1114	15.6553
1115	15.6979	1115	15.6561
1116	15.6983	1116	15.6564
1117	15.6987	1117	15.657
1118	15.6994	1118	15.6574
1119	15.6999	1119	15.6583
1120	15.7005	1120	15.6587
1121	15.7008	1121	15.659
1122	15.7018	1122	15.6593
1123	15.7018	1123	15.6604
1124	15.7023	1124	15.6608
1125	15.703	1125	15.6606
1126	15.7038	1126	15.6614
1127	15.7042	1127	15.6623
1128	15.7046	1128	15.6625
1129	15.7052	1129	15.6632
1130	15.706	1130	15.6639
1131	15.7067	1131	15.6642
1132	15.7066	1132	15.6647
1133	15.7076	1133	15.6654
1134	15.7076	1134	15.6658
1135	15.7083	1135	15.6662
1136	15.7089	1136	15.6667
1137	15.7096	1137	15.6674
1138	15.7096	1138	15.6681
1139	15.7109	1139	15.6683
1140	15.7113	1140	15.6691
1141	15.7116	1141	15.6696
1142	15.7124	1142	15.67
1143	15.7126	1143	15.6704
1144	15.7136	1144	15.6713
1145	15.7141	1145	15.672
1146	15.714	1146	15.6725
1147	15.7151	1147	15.673
1148	15.7158	1148	15.6735
1149	15.7162	1149	15.674
1150	15.7171	1150	15.6747
1151	15.7174	1151	15.6753
1152	15.7179	1152	15.6756
1153	15.7185	1153	15.6765
1154	15.7193	1154	15.6769
1155	15.72	1155	15.6775
1156	15.7203	1156	15.6781
1157	15.721	1157	15.6786
1158	15.7222	1158	15.6791
1159	15.7223	1159	15.6799
1160	15.723	1160	15.6805
1161	15.7233	1161	15.6812
1162	15.7241	1162	15.6819
1163	15.725	1163	15.6822
1164	15.7256	1164	15.6827
1165	15.7264	1165	15.6837
1166	15.7267	1166	15.684
1167	15.7272	1167	15.6845
1168	15.7279	1168	15.6857
1169	15.728	1169	15.6863
1170	15.729	1170	15.6867
1171	15.7296	1171	15.6873
1172	15.7302	1172	15.688
1173	15.7309	1173	15.6886
1174	15.7315	1174	15.6893
1175	15.732	1175	15.69
1176	15.7326	1176	15.6905
1177	15.7335	1177	15.6913
1178	15.7343	1178	15.6919
1179	15.7349	1179	15.6926
1180	15.7352	1180	15.6933
1181	15.736	1181	15.6938
1182	15.7367	1182	15.6942
1183	15.7377	1183	15.6949
1184	15.7381	1184	15.6957
1185	15.7386	1185	15.6962
1186	15.7393	1186	15.6969
1187	15.7401	1187	15.6974
1188	15.7411	1188	15.6983
1189	15.7416	1189	15.699
1190	15.7421	1190	15.6995
1191	15.7427	1191	15.7002
1192	15.7433	1192	15.7009
1193	15.7441	1193	15.7015
1194	15.7445	1194	15.7028
1195	15.7454	1195	15.7032
1196	15.7464	1196	15.7037
1197	15.7471	1197	15.7042
1198	15.7475	1198	15.7051
1199	15.7486	1199	15.7058
1200	15.7491	1200	15.7067
1201	15.75	1201	15.7073
1202	15.7505	1202	15.7083
1203	15.7515	1203	15.7087
1204	15.752	1204	15.7093
1205	15.7528	1205	15.7107
1206	15.7538	1206	15.711
1207	15.7543	1207	15.7119
1208	15.755	1208	15.7127
1209	15.7558	1209	15.7129
1210	15.7563	1210	15.7141
1211	15.7572	1211	15.7149
1212	15.7581	1212	15.7154
1213	15.7586	1213	15.7159
1214	15.7596	1214	15.7168
1215	15.7602	1215	15.7177
1216	15.7612	1216	15.7186
1217	15.762	1217	15.719
1218	15.7628	1218	15.72
1219	15.7639	1219	15.7208
1220	15.7641	1220	15.7226
1221	15.7652	1221	15.7236
1222	15.7666	1222	15.7244
1223	15.7688	1223	15.7246
1224	15.7697	1224	15.7242
1225	15.7691	1225	15.724
1226	15.7694	1226	15.7242
1227	15.7688	1227	15.724
1228	15.7687	1228	15.7236
1229	15.7683	1229	15.7236
1230	15.7689	1230	15.7233
1231	15.7683	1231	15.7231
1232	15.7681	1232	15.7236
1233	15.7682	1233	15.7233
1234	15.7682	1234	15.7234
1235	15.7687	1235	15.7237
1236	15.7686	1236	15.7239
1237	15.7683	1237	15.7237
1238	15.7685	1238	15.7235
1239	15.7684	1239	15.7237
1240	15.7684	1240	15.7237
1241	15.7686	1241	15.7234
1242	15.7683	1242	15.7234
1243	15.7685	1243	15.7235
1244	15.7685	1244	15.7236
1245	15.7682	1245	15.7233
1246	15.7684	1246	15.7236
1247	15.7686	1247	15.7234
1248	15.7682	1248	15.7232
1249	15.7692	1249	15.7232
1250	15.7684	1250	15.7233
1251	15.7686	1251	15.7232
1252	15.7683	1252	15.7235
1253	15.7686	1253	15.7235
1254	15.7681	1254	15.7238
1255	15.7682	1255	15.7238
1256	15.7681	1256	15.7239
1257	15.7682	1257	15.7237
1258	15.7682	1258	15.7236
1259	15.768	1259	15.7237
1260	15.7682	1260	15.7238
1261	15.7683	1261	15.7239
1262	15.7686	1262	15.724
1263	15.7684	1263	15.7237
1264	15.7684	1264	15.7241
1265	15.7681	1265	15.7245
1266	15.7682	1266	15.7237
1267	15.7684	1267	15.7236
1268	15.7684	1268	15.7241
1269	15.7683	1269	15.7234
1270	15.7686	1270	15.7236
1271	15.7684	1271	15.7236
1272	15.7683	1272	15.7238
1273	15.7686	1273	15.7237
1274	15.7684	1274	15.7239
1275	15.7684	1275	15.7238
1276	15.7687	1276	15.724
1277	15.7684	1277	15.7238
1278	15.7682	1278	15.7236
1279	15.7685	1279	15.7236
1280	15.7683	1280	15.7236
1281	15.7684	1281	15.7234
1282	15.7685	1282	15.7236
1283	15.7683	1283	15.7239
1284	15.768	1284	15.7237
1285	15.7682	1285	15.724
1286	15.7685	1286	15.7238
1287	15.7685	1287	15.7238
1288	15.7687	1288	15.7235
1289	15.7685	1289	15.7238
1290	15.7688	1290	15.7236
1291	15.7686	1291	15.7235
1292	15.7687	1292	15.7235
1293	15.7683	1293	15.7238
1294	15.7686	1294	15.7236
1295	15.7683	1295	15.7236
1296	15.7684	1296	15.7237
1297	15.7685	1297	15.7236
1298	15.7681	1298	15.7241
1299	15.7685	1299	15.7236
1300	15.7686	1300	15.7241
1301	15.7683	1301	15.7236
1302	15.7687	1302	15.7238
1303	15.7683	1303	15.7237
1304	15.7685	1304	15.7239
1305	15.7685	1305	15.7242
1306	15.7687	1306	15.7239
1307	15.7683	1307	15.7236
1308	15.7686	1308	15.7236
1309	15.7686	1309	15.7239
1310	15.7683	1310	15.7237
1311	15.7687	1311	15.7236
1312	15.7681	1312	15.7231
1313	15.7684	1313	15.7225
1314	15.7682	1314	15.7213
1315	15.7673	1315	15.7207
1316	15.7665	1316	15.7203
1317	15.7653	1317	15.7188
1318	15.7647	1318	15.7181
1319	15.764	1319	15.7168
1320	15.7628	1320	15.7164
1321	15.7621	1321	15.7155
1322	15.7611	1322	15.7149
1323	15.7602	1323	15.714
1324	15.7596	1324	15.7129
1325	15.7589	1325	15.7124
1326	15.7582	1326	15.7118
1327	15.7577	1327	15.7111
1328	15.7568	1328	15.7103
1329	15.7562	1329	15.7095
1330	15.7555	1330	15.7087
1331	15.7546	1331	15.7082
1332	15.7539	1332	15.7077
1333	15.7534	1333	15.7068
1334	15.7522	1334	15.7062
1335	15.7517	1335	15.7055
1336	15.751	1336	15.7043
1337	15.7502	1337	15.7038
1338	15.7494	1338	15.7032
1339	15.7486	1339	15.7028
1340	15.7481	1340	15.7022
1341	15.7475	1341	15.7016
1342	15.7464	1342	15.7006
1343	15.7461	1343	15.6999
1344	15.7453	1344	15.699
1345	15.7444	1345	15.6984
1346	15.7437	1346	15.6979
1347	15.7431	1347	15.6973
1348	15.742	1348	15.6966
1349	15.7417	1349	15.6956
1350	15.7411	1350	15.6952
1351	15.7403	1351	15.6945
1352	15.74	1352	15.6939
1353	15.739	1353	15.6934
1354	15.7384	1354	15.6927
1355	15.7376	1355	15.6919
1356	15.7374	1356	15.6913
1357	15.7365	1357	15.6906
1358	15.7357	1358	15.6898
1359	15.7354	1359	15.6893
1360	15.7346	1360	15.6883
1361	15.7336	1361	15.688
1362	15.7333	1362	15.6875
1363	15.7327	1363	15.686
1364	15.7318	1364	15.6861
1365	15.7311	1365	15.6856
1366	15.7308	1366	15.685
1367	15.7302	1367	15.6842
1368	15.729	1368	15.6833
1369	15.7286	1369	15.6832
1370	15.728	1370	15.6823
1371	15.7273	1371	15.6816
1372	15.7268	1372	15.6812
1373	15.7261	1373	15.6808
1374	15.7256	1374	15.6801
1375	15.7252	1375	15.6794
1376	15.7238	1376	15.6785
1377	15.7238	1377	15.6781
1378	15.7229	1378	15.6777
1379	15.7226	1379	15.6774
1380	15.7219	1380	15.6769
1381	15.7214	1381	15.6758
1382	15.7206	1382	15.6754
1383	15.7203	1383	15.675
1384	15.7195	1384	15.6745
1385	15.7192	1385	15.6738
1386	15.7179	1386	15.6733
1387	15.7175	1387	15.6726
1388	15.717	1388	15.6719
1389	15.7161	1389	15.6713
1390	15.716	1390	15.6713
1391	15.7153	1391	15.6705
1392	15.7149	1392	15.6694
1393	15.7142	1393	15.6689
1394	15.7139	1394	15.6688
1395	15.7131	1395	15.6681
1396	15.7125	1396	15.6673
1397	15.7119	1397	15.6669
1398	15.7114	1398	15.6661
1399	15.7106	1399	15.6656
1400	15.7105	1400	15.6651
1401	15.7099	1401	15.6648
1402	15.7093	1402	15.6643
1403	15.7085	1403	15.6636
1404	15.7083	1404	15.6631
1405	15.7075	1405	15.6627
1406	15.7074	1406	15.6621
1407	15.7063	1407	15.6619
1408	15.7059	1408	15.6612
1409	15.7053	1409	15.6607
1410	15.7047	1410	15.6602
1411	15.7045	1411	15.6596
1412	15.7036	1412	15.6597
1413	15.7029	1413	15.6585
1414	15.7023	1414	15.658
1415	15.7022	1415	15.6576
1416	15.7014	1416	15.6568
1417	15.7012	1417	15.6564
1418	15.7005	1418	15.6561
1419	15.6999	1419	15.6551
1420	15.6994	1420	15.6551
1421	15.699	1421	15.6543
1422	15.6988	1422	15.654
1423	15.6981	1423	15.6531
1424	15.6971	1424	15.653
1425	15.6967	1425	15.6523
1426	15.6969	1426	15.6519
1427	15.6959	1427	15.6516
1428	15.6955	1428	15.6513
1429	15.6951	1429	15.6504
1430	15.6941	1430	15.65
1431	15.6943	1431	15.6497
1432	15.6937	1432	15.6491
1433	15.693	1433	15.6485
1434	15.6928	1434	15.6482
1435	15.6918	1435	15.648
1436	15.6916	1436	15.648
1437	15.6907	1437	15.6464
1438	15.6904	1438	15.6464
1439	15.6897	1439	15.6458
1440	15.6894	1440	15.6448
1441	15.689	1441	15.6448
1442	15.6887	1442	15.6441
1443	15.6881	1443	15.6436
1444	15.6877	1444	15.6431
1445	15.6873	1445	15.6425
1446	15.687	1446	15.6426
1447	15.6865	1447	15.6419
1448	15.686	1448	15.6416
1449	15.6851	1449	15.6411
1450	15.6852	1450	15.6406
1451	15.6841	1451	15.6401
1452	15.6842	1452	15.6399
1453	15.6836	1453	15.639
1454	15.6832	1454	15.6386
1455	15.6825	1455	15.6382
1456	15.6822	1456	15.6379
1457	15.6814	1457	15.6374
1458	15.6811	1458	15.6369
1459	15.6803	1459	15.6365
1460	15.6801	1460	15.6365
1461	15.6796	1461	15.6358
1462	15.679	1462	15.6355
1463	15.6788	1463	15.6349
1464	15.6787	1464	15.6341
1465	15.6777	1465	15.6336
1466	15.6773	1466	15.6335
1467	15.6773	1467	15.6329
1468	15.6766	1468	15.6328
1469	15.6765	1469	15.6323
1470	15.6763	1470	15.632
1471	15.6751	1471	15.6314
1472	15.6753	1472	15.6308
1473	15.6746	1473	15.6305
1474	15.6739	1474	15.6301
1475	15.674	1475	15.63
1476	15.6735	1476	15.6298
1477	15.673	1477	15.629
1478	15.6725	1478	15.6285
1479	15.6724	1479	15.6283
1480	15.6717	1480	15.6278
1481	15.6712	1481	15.6273
1482	15.6709	1482	15.627
1483	15.6706	1483	15.6266
1484	15.6702	1484	15.6262
1485	15.6699	1485	15.6257
1486	15.6694	1486	15.6254
1487	15.6688	1487	15.625
1488	15.6685	1488	15.6247
1489	15.6683	1489	15.624
1490	15.6675	1490	15.6236
1491	15.6674	1491	15.6233
1492	15.6667	1492	15.623
1493	15.6665	1493	15.6224
1494	15.666	1494	15.622
1495	15.6655	1495	15.6218
1496	15.6651	1496	15.6214
1497	15.6648	1497	15.6209
1498	15.6645	1498	15.6204
1499	15.6642	1499	15.6205
1500	15.6636	1500	15.6199
1501	15.6629	1501	15.6195
1502	15.6628	1502	15.6195
1503	15.6626	1503	15.6189
1504	15.6621	1504	15.6185
1505	15.6621	1505	15.6183
1506	15.6609	1506	15.6179
1507	15.6609	1507	15.6175
1508	15.6608	1508	15.617
1509	15.6601	1509	15.6166
1510	15.6597	1510	15.6165
1511	15.6591	1511	15.6159
1512	15.659	1512	15.6156
1513	15.6585	1513	15.6152
1514	15.6581	1514	15.6146
1515	15.6577	1515	15.6145
1516	15.6575	1516	15.614
1517	15.6575	1517	15.6137
1518	15.6568	1518	15.6134
1519	15.6563	1519	15.6134
1520	15.6563	1520	15.6125
1521	15.6554	1521	15.6121
1522	15.6553	1522	15.6121
1523	15.6548	1523	15.6114
1524	15.6543	1524	15.6107
1525	15.6543	1525	15.6108
1526	15.6537	1526	15.6103
1527	15.653	1527	15.6098
1528	15.6531	1528	15.6097
1529	15.6528	1529	15.6096
1530	15.6523	1530	15.609
1531	15.6517	1531	15.6088
1532	15.6519	1532	15.6087
1533	15.6512	1533	15.6081
1534	15.6509	1534	15.6079
1535	15.6508	1535	15.6073
1536	15.6501	1536	15.6068
1537	15.6497	1537	15.6071
1538	15.6493	1538	15.6063
1539	15.6492	1539	15.6061
1540	15.6486	1540	15.6056
1541	15.6487	1541	15.6054
1542	15.6479	1542	15.6053
1543	15.6478	1543	15.6046
1544	15.6476	1544	15.6044
1545	15.6468	1545	15.604
1546	15.6466	1546	15.6027
1547	15.6465	1547	15.6019
1548	15.6448	1548	15.6018
1549	15.6439	1549	15.6014
1550	15.6443	1550	15.6018
1551	15.6438	1551	15.6017
1552	15.6432	1552	15.6016
1553	15.6434	1553	15.6018
1554	15.6439	1554	15.6021
1555	15.644	1555	15.6017
1556	15.644	1556	15.6025
1557	15.644	1557	15.6019
1558	15.6441	1558	15.602
1559	15.6445	1559	15.6023
1560	15.6442	1560	15.6022
1561	15.6445	1561	15.6021
1562	15.6443	1562	15.603
1563	15.6442	1563	15.603
1564	15.644	1564	15.6026
1565	15.6442	1565	15.6027
1566	15.6442	1566	15.603
1567	15.6442	1567	15.6026
1568	15.6441	1568	15.6027
1569	15.6444	1569	15.6028
1570	15.6444	1570	15.6026
1571	15.6441	1571	15.6026
1572	15.6445	1572	15.6023
1573	15.6445	1573	15.6026
1574	15.6438	1574	15.6026
1575	15.6442	1575	15.6027
1576	15.6443	1576	15.6028
1577	15.6444	1577	15.6029
1578	15.6443	1578	15.6026
1579	15.6442	1579	15.6026
1580	15.644	1580	15.6026
1581	15.6439	1581	15.6027
1582	15.644	1582	15.6027
1583	15.6442	1583	15.6027
1584	15.6442	1584	15.6028
1585	15.6446	1585	15.6028
1586	15.644	1586	15.603
1587	15.6439	1587	15.6025
1588	15.6442	1588	15.603
1589	15.6444	1589	15.6026
1590	15.6445	1590	15.6026
1591	15.6442	1591	15.6027
1592	15.6443	1592	15.603
1593	15.6449	1593	15.6028
1594	15.6442	1594	15.6028
1595	15.6443	1595	15.6026
1596	15.6446	1596	15.6029
1597	15.644	1597	15.603
1598	15.6444	1598	15.6026
1599	15.6443	1599	15.603
1600	15.6444	1600	15.6029
1601	15.6441	1601	15.6028
1602	15.644	1602	15.6028
1603	15.6442	1603	15.6027
1604	15.644	1604	15.6029
1605	15.6444	1605	15.603
1606	15.6446	1606	15.6029
1607	15.6443	1607	15.6028
1608	15.6441	1608	15.6025
1609	15.6444	1609	15.6033
1610	15.6441	1610	15.603
1611	15.6444	1611	15.603
1612	15.644	1612	15.6027
1613	15.6442	1613	15.6019
1614	15.6439	1614	15.6027
1615	15.6442	1615	15.6029
1616	15.6443	1616	15.6028
1617	15.6444	1617	15.6027
1618	15.644	1618	15.6027
1619	15.6443	1619	15.603
1620	15.6441	1620	15.6028
1621	15.6442	1621	15.6029
1622	15.6445	1622	15.6026
1623	15.6443	1623	15.6026
1624	15.6441	1624	15.602
1625	15.6441	1625	15.6022
1626	15.6442	1626	15.602
1627	15.6442	1627	15.6024
1628	15.6443	1628	15.6022
1629	15.6437	1629	15.6021
1630	15.6442	1630	15.6021
1631	15.6446	1631	15.6021
1632	15.6438	1632	15.6021
1633	15.6441	1633	15.6021
1634	15.6445	1634	15.6021
1635	15.6442	1635	15.602
1636	15.6445	1636	15.602
1637	15.6445	1637	15.602
1638	15.6444	1638	15.6024
1639	15.6443	1639	15.6023
1640	15.6444	1640	15.6028
1641	15.6444	1641	15.6032
1642	15.6447	1642	15.6033
1643	15.645	1643	15.604
1644	15.6457	1644	15.6042
1645	15.6458	1645	15.6047
1646	15.6466	1646	15.6049
1647	15.6469	1647	15.6055
1648	15.6471	1648	15.6059
1649	15.647	1649	15.6066
1650	15.648	1650	15.6064
1651	15.6485	1651	15.6068
1652	15.6488	1652	15.6072
1653	15.6489	1653	15.6073
1654	15.6492	1654	15.6079
1655	15.6492	1655	15.6085
1656	15.6502	1656	15.6087
1657	15.6509	1657	15.6089
1658	15.651	1658	15.6093
1659	15.6514	1659	15.6097
1660	15.6515	1660	15.6098
1661	15.6519	1661	15.6106
1662	15.6524	1662	15.6107
1663	15.6527	1663	15.6113
1664	15.6531	1664	15.6116
1665	15.6535	1665	15.6117
1666	15.654	1666	15.612
1667	15.6545	1667	15.6123
1668	15.6546	1668	15.613
1669	15.6547	1669	15.6134
1670	15.655	1670	15.6136
1671	15.6557	1671	15.6137
1672	15.6557	1672	15.6143
1673	15.6565	1673	15.6146
1674	15.6567	1674	15.6151
1675	15.6572	1675	15.615
1676	15.6577	1676	15.6157
1677	15.6578	1677	15.6162
1678	15.6582	1678	15.6166
1679	15.6588	1679	15.6169
1680	15.659	1680	15.6173
1681	15.6591	1681	15.6177
1682	15.6593	1682	15.6178
1683	15.6604	1683	15.6184
1684	15.6604	1684	15.6188
1685	15.661	1685	15.619
1686	15.6611	1686	15.6196
1687	15.6616	1687	15.62
1688	15.662	1688	15.6202
1689	15.6625	1689	15.6207
1690	15.6628	1690	15.6212
1691	15.6629	1691	15.6217
1692	15.6635	1692	15.6218
1693	15.6642	1693	15.6224
1694	15.6645	1694	15.623
1695	15.6648	1695	15.6231
1696	15.6651	1696	15.6236
1697	15.6654	1697	15.624
1698	15.6658	1698	15.6242
1699	15.6664	1699	15.625
1700	15.6666	1700	15.6251
1701	15.6672	1701	15.6252
1702	15.6674	1702	15.6257
1703	15.6678	1703	15.6263
1704	15.6681	1704	15.6267
1705	15.6687	1705	15.6275
1706	15.6694	1706	15.6276
1707	15.6698	1707	15.6281
1708	15.6699	1708	15.6284
1709	15.6705	1709	15.6288
1710	15.6707	1710	15.6292
1711	15.6708	1711	15.6296
1712	15.6718	1712	15.6301
1713	15.6722	1713	15.6305
1714	15.6726	1714	15.631
1715	15.673	1715	15.6314
1716	15.6734	1716	15.6316
1717	15.674	1717	15.6319
1718	15.6741	1718	15.6327
1719	15.6747	1719	15.6332
1720	15.6745	1720	15.6335
1721	15.6753	1721	15.6338
1722	15.6759	1722	15.6343
1723	15.6766	1723	15.6348
1724	15.6771	1724	15.6349
1725	15.6776	1725	15.6357
1726	15.6776	1726	15.6358
1727	15.6781	1727	15.6362
1728	15.6785	1728	15.6369
1729	15.6791	1729	15.6374
1730	15.6797	1730	15.6378
1731	15.6801	1731	15.6383
1732	15.6801	1732	15.6386
1733	15.6809	1733	15.6391
1734	15.6811	1734	15.6394
1735	15.6815	1735	15.6399
1736	15.6821	1736	15.6403
1737	15.6825	1737	15.6407
1738	15.6832	1738	15.6414
1739	15.6828	1739	15.6422
1740	15.6837	1740	15.6423
1741	15.6843	1741	15.6427
1742	15.6846	1742	15.643
1743	15.6857	1743	15.6434
1744	15.6856	1744	15.6438
1745	15.6861	1745	15.6445
1746	15.687	1746	15.645
1747	15.6871	1747	15.6453
1748	15.6875	1748	15.6457
1749	15.6882	1749	15.6463
1750	15.6886	1750	15.6467
1751	15.6892	1751	15.6471
1752	15.6894	1752	15.6477
1753	15.6906	1753	15.6481
1754	15.6904	1754	15.6486
1755	15.691	1755	15.6488
1756	15.6917	1756	15.6497
1757	15.6921	1757	15.6502
1758	15.6926	1758	15.6503
1759	15.6933	1759	15.6512
1760	15.6935	1760	15.651
1761	15.6942	1761	15.652
1762	15.6946	1762	15.6521
1763	15.695	1763	15.6531
1764	15.6956	1764	15.6537
1765	15.6962	1765	15.6539
1766	15.6969	1766	15.6546
1767	15.6968	1767	15.6547
1768	15.6974	1768	15.6554
1769	15.6982	1769	15.656
1770	15.6987	1770	15.6564
1771	15.6989	1771	15.6571
1772	15.6999	1772	15.6573
1773	15.7001	1773	15.6577
1774	15.7005	1774	15.6586
1775	15.7009	1775	15.6591
1776	15.7019	1776	15.6598
1777	15.7022	1777	15.6601
1778	15.7025	1778	15.6608
1779	15.7034	1779	15.6608
1780	15.7036	1780	15.6615
1781	15.7045	1781	15.6621
1782	15.7051	1782	15.6625
1783	15.7056	1783	15.6633
1784	15.7062	1784	15.6639
1785	15.7064	1785	15.6642
1786	15.7069	1786	15.6645
1787	15.7077	1787	15.6655
1788	15.7082	1788	15.6659
1789	15.7086	1789	15.6661
1790	15.7092	1790	15.6664
1791	15.7104	1791	15.6675
1792	15.7107	1792	15.668
1793	15.7111	1793	15.6683
1794	15.7115	1794	15.6692
1795	15.7121	1795	15.67
1796	15.7129	1796	15.6705
1797	15.7132	1797	15.6707
1798	15.7137	1798	15.6712
1799	15.714	1799	15.672
1800	15.715	1800	15.6728
1801	15.7155	1801	15.6732
1802	15.7159	1802	15.6735
1803	15.7167	1803	15.6741
1804	15.7175	1804	15.6745
1805	15.7177	1805	15.6755
1806	15.7181	1806	15.6758
1807	15.7192	1807	15.6765
1808	15.7199	1808	15.6771
1809	15.7203	1809	15.6778
1810	15.721	1810	15.6789
1811	15.7214	1811	15.6789
1812	15.7224	1812	15.6795
1813	15.7226	1813	15.6806
1814	15.7234	1814	15.6809
1815	15.7236	1815	15.6815
1816	15.7245	1816	15.6816
1817	15.725	1817	15.6826
1818	15.7257	1818	15.6835
1819	15.726	1819	15.6838
1820	15.727	1820	15.6843
1821	15.7275	1821	15.6849
1822	15.7285	1822	15.6857
1823	15.7289	1823	15.6863
1824	15.7293	1824	15.6871
1825	15.7305	1825	15.6876
1826	15.7306	1826	15.6882
1827	15.7313	1827	15.6889
1828	15.7321	1828	15.6895
1829	15.7326	1829	15.6903
1830	15.7334	1830	15.6908
1831	15.7336	1831	15.6915
1832	15.7343	1832	15.692
1833	15.7352	1833	15.6924
1834	15.736	1834	15.693
1835	15.7366	1835	15.6942
1836	15.7373	1836	15.6949
1837	15.7375	1837	15.6952
1838	15.7386	1838	15.6961
1839	15.7395	1839	15.6963
1840	15.74	1840	15.6977
1841	15.7407	1841	15.6982
1842	15.7414	1842	15.6988
1843	15.7416	1843	15.6992
1844	15.7427	1844	15.6999
1845	15.7438	1845	15.7006
1846	15.7439	1846	15.7017
1847	15.7447	1847	15.7021
1848	15.7452	1848	15.7027
1849	15.746	1849	15.7036
1850	15.7468	1850	15.704
1851	15.7474	1851	15.7048
1852	15.7485	1852	15.7056
1853	15.7487	1853	15.7062
1854	15.7496	1854	15.7074
1855	15.7504	1855	15.7078
1856	15.7511	1856	15.7083
1857	15.7517	1857	15.7094
1858	15.7524	1858	15.7095
1859	15.7534	1859	15.7105
1860	15.7536	1860	15.7117
1861	15.7548	1861	15.712
1862	15.7556	1862	15.7126
1863	15.7562	1863	15.7134
1864	15.7569	1864	15.7141
1865	15.7579	1865	15.7149
1866	15.7583	1866	15.7157
1867	15.7589	1867	15.7164
1868	15.7598	1868	15.7172
1869	15.7604	1869	15.7179
1870	15.7614	1870	15.7186
1871	15.7625	1871	15.7195
1872	15.7631	1872	15.7202
1873	15.7633	1873	15.7206
1874	15.7646	1874	15.7232
1875	15.7651	1875	15.7242
1876	15.7668	1876	15.7244
1877	15.7685	1877	15.7245
1878	15.7692	1878	15.7244
1879	15.7692	1879	15.7239
1880	15.769	1880	15.7237
1881	15.7688	1881	15.7234
1882	15.7688	1882	15.7236
1883	15.7684	1883	15.7231
1884	15.7683	1884	15.7233
1885	15.7682	1885	15.7236
1886	15.7683	1886	15.7233
1887	15.7684	1887	15.7235
1888	15.7681	1888	15.7234
1889	15.7683	1889	15.724
1890	15.7682	1890	15.7237
1891	15.7685	1891	15.7239
1892	15.7686	1892	15.7234
1893	15.7683	1893	15.7232
1894	15.7686	1894	15.724
1895	15.7681	1895	15.7235
1896	15.7683	1896	15.7235
1897	15.7685	1897	15.7234
1898	15.7684	1898	15.7236
1899	15.7682	1899	15.7238
1900	15.7685	1900	15.7238
1901	15.7685	1901	15.7232
1902	15.7687	1902	15.7236
1903	15.7681	1903	15.7237
1904	15.7682	1904	15.7236
1905	15.7684	1905	15.7236
1906	15.7679	1906	15.7232
1907	15.7683	1907	15.7235
1908	15.7683	1908	15.7237
1909	15.7682	1909	15.7237
1910	15.7686	1910	15.7235
1911	15.7679	1911	15.7236
1912	15.768	1912	15.7236
1913	15.7682	1913	15.7236
1914	15.7679	1914	15.7231
1915	15.7684	1915	15.7235
1916	15.7681	1916	15.7234
1917	15.7683	1917	15.7237
1918	15.7683	1918	15.7234
1919	15.7683	1919	15.7235
1920	15.7681	1920	15.7233
1921	15.7681	1921	15.7234
1922	15.7684	1922	15.7237
1923	15.7685	1923	15.7235
1924	15.7678	1924	15.7234
1925	15.7683	1925	15.7235
1926	15.7689	1926	15.7235
1927	15.7679	1927	15.7232
1928	15.7679	1928	15.7238
1929	15.768	1929	15.7235
1930	15.768	1930	15.7234
1931	15.7685	1931	15.724
1932	15.7681	1932	15.7236
1933	15.768	1933	15.7237
1934	15.7683	1934	15.7235
1935	15.768	1935	15.7236
1936	15.7687	1936	15.7237
1937	15.7683	1937	15.7239
1938	15.7681	1938	15.7237
1939	15.7683	1939	15.724
1940	15.7682	1940	15.7238
1941	15.7679	1941	15.7239
1942	15.7685	1942	15.7235
1943	15.7686	1943	15.7237
1944	15.7683	1944	15.7238
1945	15.7684	1945	15.7239
1946	15.7686	1946	15.7237
1947	15.7683	1947	15.724
1948	15.7683	1948	15.7239
1949	15.7679	1949	15.7235
1950	15.7683	1950	15.7236
1951	15.7682	1951	15.7237
1952	15.768	1952	15.7241
1953	15.7682	1953	15.7238
1954	15.7681	1954	15.7234
1955	15.7684	1955	15.7239
1956	15.7684	1956	15.7235
1957	15.7683	1957	15.7239
1958	15.7683	1958	15.7236
1959	15.7684	1959	15.7235
1960	15.768	1960	15.7235
1961	15.7681	1961	15.7238
1962	15.7681	1962	15.7233
1963	15.7678	1963	15.7234
1964	15.7683	1964	15.7235
1965	15.768	1965	15.724
1966	15.7682	1966	15.7233
1967	15.7688	1967	15.7223
1968	15.7683	1968	15.7212
1969	15.7674	1969	15.7202
1970	15.7664	1970	15.7195
1971	15.7658	1971	15.7185
1972	15.7649	1972	15.7178
1973	15.7638	1973	15.717
1974	15.7629	1974	15.7161
1975	15.7622	1975	15.7158
1976	15.7616	1976	15.7148
1977	15.7608	1977	15.7142
1978	15.7603	1978	15.7129
1979	15.7593	1979	15.7127
1980	15.7582	1980	15.7117
1981	15.7576	1981	15.7112
1982	15.7571	1982	15.7103
1983	15.756	1983	15.7097
1984	15.7555	1984	15.7089
1985	15.7548	1985	15.7083
1986	15.7541	1986	15.7081
1987	15.7533	1987	15.7072
1988	15.7529	1988	15.7061
1989	15.7516	1989	15.7055
1990	15.7511	1990	15.705
1991	15.7501	1991	15.7043
1992	15.7493	1992	15.7035
1993	15.7489	1993	15.7025
1994	15.7483	1994	15.7017
1995	15.7474	1995	15.7014
1996	15.7469	1996	15.7004
1997	15.7459	1997	15.6998
1998	15.7454	1998	15.6994
1999	15.7443	1999	15.6988
2000	15.7437	2000	15.6978
[truncated: 3,891 more rows]
