# Supplementary material for: Diamond with Sp2-Sp3 composite phase for thermometry at Millikelvin temperatures
Source: Nat Commun. 2024 May 8;15:3871. doi: 10.1038/s41467-024-48137-z (PMC11079005; doi:10.1038/s41467-024-48137-z)
Supplement: Supplementary file 6 — Source dataset [file 41467_2024_48137_MOESM6_ESM.zip › Source data/Source Data-Supplementary Fig. 10.xlsx]

## Sheet: Sheet1
0.39918	14.2304	0.37499	14.4855	-0.16935	14.7588	0.29031	15.0655	-0.03629	15.3897	0.14516	15.7469	0.04839	16.2042
0.36289	14.2443	0.39918	14.5041	-0.15725	14.7592	0.3387	15.0233	-0.09677	15.3939	0.19354	15.7622	0.06048	16.2181
0.3387	14.2219	0.39918	14.5204	-0.15725	14.7467	0.27822	15.0635	-0.06048	15.3921	0.18145	15.7859	0.07258	16.1616
0.31451	14.2656	0.43547	14.4865	-0.14516	14.7589	0.27822	15.0791	-0.04839	15.392	0.14516	15.7493	0.06048	16.1999
0.3508	14.2273	0.3508	14.4612	-0.14516	14.7388	0.31451	15.0328	-0.06048	15.3973	0.19354	15.7692	0.06048	16.2155
0.39918	14.2721	0.37499	14.501	-0.14516	14.7654	0.27822	14.973	-0.03629	15.383	0.16935	15.8087	0.04839	16.2093
0.36289	14.2287	0.36289	14.4893	-0.13306	14.7755	0.29031	15.0538	-0.06048	15.3571	0.13306	15.7489	0.03629	16.2317
0.37499	14.2518	0.42337	14.4515	-0.13306	14.7265	0.30241	15.0659	-0.07258	15.3663	0.19354	15.7751	0.03629	16.2366
0.38708	14.2043	0.39918	14.495	-0.15725	14.7744	0.25402	15.0567	-0.04839	15.3674	0.12096	15.7629	0.09677	16.2127
0.3387	14.3279	0.39918	14.4596	-0.16935	14.7767	0.29031	15.0503	-0.07258	15.3747	0.20564	15.7721	0.06048	16.2047
0.38708	14.2114	0.37499	14.4586	-0.13306	14.7502	0.27822	15.0316	-0.03629	15.3573	0.16935	15.8141	0.06048	16.2197
0.36289	14.1908	0.38708	14.5268	-0.13306	14.7727	0.3266	15.0764	-0.06048	15.3698	0.18145	15.7863	0.07258	16.2134
0.36289	14.2532	0.39918	14.4886	-0.16935	14.7295	0.3387	15.0543	-0.02419	15.3824	0.19354	15.8009	0.09677	16.1992
0.36289	14.241	0.39918	14.4342	-0.18145	14.7465	0.27822	15.0629	-0.04839	15.3605	0.16935	15.8162	0.07258	16.2186
0.36289	14.2317	0.42337	14.4596	-0.16935	14.8385	0.30241	15.0438	-0.0121	15.3743	0.15725	15.7445	0.08467	16.193
0.37499	14.235	0.36289	14.5313	-0.10887	14.7447	0.3266	15.0547	-0.03629	15.4139	0.18145	15.7784	0.0121	16.1942
0.38708	14.398	0.38708	14.4885	-0.14516	14.7519	0.30241	15.0175	0	15.3692	0.14516	15.7727	0.04839	16.2066
0.38708	14.2498	0.37499	14.469	-0.14516	14.7739	0.30241	15.0516	-0.03629	15.3897	0.13306	15.7801	0.02419	16.1849
0.37499	14.2288	0.41128	14.4769	-0.14516	14.7578	0.26612	15.0434	-0.04839	15.3705	0.16935	15.7624	0.07258	16.1592
0.36289	14.2336	0.37499	14.4914	-0.08467	14.7511	0.26612	15.0599	-0.06048	15.3846	0.14516	15.7932	0.07258	16.213
0.3508	14.2296	0.41128	14.4769	-0.12096	14.7578	0.3508	15.025	-0.04839	15.4086	0.15725	15.7814	0.03629	16.1958
0.38708	14.2142	0.39918	14.4607	-0.10887	14.7516	0.31451	15.0499	-0.07258	15.411	0.19354	15.8027	0.02419	16.1881
0.3508	14.2444	0.37499	14.4842	-0.15725	14.7455	0.30241	15.0677	-0.07258	15.3716	0.19354	15.8094	0.06048	16.1894
0.39918	14.2434	0.43547	14.5127	-0.12096	14.7335	0.27822	15.0541	-0.04839	15.3483	0.16935	15.7922	0.02419	16.182
0.37499	14.2581	0.39918	14.4384	-0.10887	14.7628	0.31451	15.0415	-0.04839	15.3702	0.18145	15.7641	0.07258	16.1864
0.38708	14.248	0.37499	14.4834	-0.13306	14.7418	0.26612	15.0743	-0.02419	15.3519	0.16935	15.7879	0	16.2568
0.36289	14.2464	0.41128	14.4973	-0.13306	14.7388	0.30241	15.0634	-0.08467	15.3855	0.16935	15.7641	0.0121	16.2162
0.38708	14.2268	0.42337	14.4437	-0.12096	14.7409	0.29031	15.074	-0.02419	15.3613	0.14516	15.7656	0.06048	16.2504
0.39918	14.2562	0.41128	14.4697	-0.14516	14.7448	0.31451	15.0527	-0.04839	15.382	0.20564	15.7785	0.07258	16.1724
0.39918	14.2233	0.38708	14.4891	-0.12096	14.7566	0.26612	15.0317	-0.0121	15.3722	0.19354	15.7645	0.07258	16.1974
0.3508	14.2229	0.37499	14.4762	-0.14516	14.7488	0.29031	15.0071	-0.02419	15.4027	0.15725	15.7903	0.06048	16.1949
0.42337	14.2269	0.42337	14.4693	-0.14516	14.7101	0.27822	15.0384	-0.03629	15.3748	0.19354	15.7878	0.07258	16.2006
0.38708	14.2567	0.39918	14.4981	-0.14516	14.7387	0.27822	15.0525	-0.02419	15.3672	0.19354	15.7711	0.03629	16.1475
0.42337	14.2588	0.38708	14.483	-0.20564	14.7609	0.31451	15.0571	-0.03629	15.3799	0.19354	15.7652	0.02419	16.2001
0.38708	14.2592	0.37499	14.496	-0.15725	14.7267	0.26612	15.061	-0.04839	15.3617	0.14516	15.7411	0.06048	16.1931
0.38708	14.2309	0.38708	14.4943	-0.13306	14.739	0.29031	15.0393	0	15.4175	0.14516	15.7513	0.06048	16.2128
0.38708	14.2555	0.42337	14.4664	-0.15725	14.7543	0.27822	15.022	0.0121	15.4308	0.13306	15.7892	0.06048	16.2276
0.38708	14.2182	0.42337	14.4984	-0.15725	14.7648	0.30241	15.0933	-0.02419	15.3912	0.15725	15.7566	0.03629	16.2282
0.44757	14.2339	0.37499	14.4511	-0.15725	14.7359	0.3387	15.0657	-0.02419	15.3955	0.14516	15.7639	0.06048	16.19
0.39918	14.2404	0.39918	14.4649	-0.15725	14.7391	0.3266	15.0509	0.0121	15.394	0.14516	15.7605	0.09677	16.1802
0.41128	14.231	0.43547	14.4802	-0.15725	14.7382	0.27822	15.0539	0	15.4045	0.18145	15.7706	0.02419	16.2017
0.37499	14.2738	0.39918	14.4796	-0.15725	14.7661	0.31451	15.0268	-0.03629	15.383	0.19354	15.9174	0.04839	16.1773
0.36289	14.2221	0.41128	14.5152	-0.15725	14.7394	0.27822	15.0314	-0.04839	15.3839	0.20564	15.8026	0.07258	16.24
0.41128	14.2809	0.38708	14.478	-0.14516	14.7413	0.30241	15.0555	0	15.3925	0.19354	15.7906	0.04839	16.2343
0.36289	14.1695	0.42337	14.4705	-0.15725	14.7696	0.29031	15.0553	-0.02419	15.38	0.18145	15.7642	0.02419	16.2228
0.36289	14.2597	0.37499	14.4756	-0.15725	14.7561	0.3266	15.0425	0	15.3859	0.19354	15.7654	0.03629	16.1982
0.42337	14.2207	0.36289	14.479	-0.14516	14.7538	0.27822	15.0198	0	15.3889	0.19354	15.7833	0.04839	16.2089
0.37499	14.2254	0.38708	14.4509	-0.16935	14.7477	0.36289	15.0538	-0.06048	15.4038	0.16935	15.7742	0.03629	16.1891
0.39918	14.2864	0.39918	14.4891	-0.13306	14.7201	0.29031	15.0647	-0.03629	15.4184	0.20564	15.7596	0.08467	16.202
0.37499	14.2459	0.41128	14.468	-0.15725	14.7197	0.29031	15.0429	-0.02419	15.3881	0.14516	15.7901	0.06048	16.2117
112.921	14.2195	0.39918	14.4692	-0.13306	14.7562	0.29031	15.0266	0	15.3697	0.21774	15.7736	0.09677	16.1967
312.367	14.2524	0.38708	14.4734	-0.16935	14.7479	0.27822	15.0127	-0.0121	15.375	0.20564	15.786	0.04839	16.181
512.038	14.2848	0.39918	14.5187	-0.15725	14.7433	0.30241	15.0347	0	15.3973	0.19354	15.7857	0.04839	16.2037
711.791	14.2127	112.937	14.4463	-0.12096	14.7438	0.3387	15.036	0.03629	15.3576	0.16935	15.7855	0.03629	16.2248
911.178	14.2457	312.386	14.4873	-0.10887	14.7293	0.27822	15.0456	0	15.3919	0.19354	15.7883	0.07258	16.2122
1110.93	14.2206	512.205	14.4984	-0.14516	14.7405	0.29031	15.0706	0.0121	15.3816	0.18145	15.7654	0.08467	16.1876
1310.48	14.2535	711.902	14.518	36.525	14.7608	0.30241	15.0706	0	15.3936	0.20564	15.7816	0.07258	16.1894
1510.05	14.2428	911.307	14.4908	231.889	14.7459	0.26612	15.0315	-0.02419	15.3797	0.21774	15.7601	0.04839	16.2115
1709.62	14.245	1110.86	14.4796	431.624	14.7543	0.30241	15.0347	0	15.3992	0.24193	15.7699	0.03629	16.1826
1909.41	14.253	1310.43	14.5035	631.532	14.739	0.31451	15.0525	0.0121	15.4076	0.21774	15.7607	0.08467	16.2164
2109.1	14.2533	1510.18	14.5095	831.052	14.7605	0.29031	15.0373	-0.0121	15.3965	0.21774	15.7784	0.08467	16.1651
2308.71	14.2411	1709.77	14.4996	1030.52	14.7434	0.29031	15.0483	-0.02419	15.3623	0.18145	15.7761	0.06048	16.217
2508.23	14.3764	1909.48	14.4782	1230.23	14.7706	0.30241	15.0596	-0.0121	15.3963	0.25402	15.7987	0.08467	16.2253
2707.58	14.2315	2109.12	14.4681	1429.82	14.7436	0.31451	15.0331	-0.03629	15.3816	0.20564	15.7659	0.07258	16.2138
2907.13	14.2286	2308.65	14.4427	1629.29	14.7545	0.3266	15.0529	-0.0121	15.3847	0.16935	15.7692	0.02419	16.1976
3106.87	14.2384	2508.29	14.4929	1829	14.7749	0.27822	15.0701	-0.02419	15.3959	0.20564	15.7694	0.06048	16.1992
3306.28	14.2391	2707.51	14.4843	2028.6	14.7354	0.29031	15.0219	0.02419	15.3749	0.18145	15.7203	0.06048	16.2092
3505.76	14.2309	2907.05	14.4939	2228.34	14.7512	0.29031	15.0306	-0.03629	15.3754	0.16935	15.7699	0.04839	16.2509
3704.95	14.4189	3106.77	14.5002	2427.89	14.7419	0.25402	15.0433	0.02419	15.3939	0.20564	15.8241	0.09677	16.2234
3904.66	14.2206	3306.3	14.473	2627.41	14.7646	0.29031	15.0578	0.02419	15.3699	0.19354	15.783	0.08467	16.2198
4104.08	14.2431	3505.69	14.4636	2826.86	14.7607	0.26612	15.0464	0.03629	15.3518	0.18145	15.775	0.09677	16.1989
4303.99	14.2508	3705	14.4588	3026.44	14.7472	0.29031	15.0474	0.03629	15.422	0.20564	15.7766	0.10887	16.2184
4503.29	14.2451	3904.57	14.4907	3226	14.759	0.31451	15.0629	0	15.3639	0.19354	15.7841	0.08467	16.2042
4702.95	14.2981	4104.29	14.5001	3425.39	14.7674	0.27822	15.0104	0.03629	15.3796	0.22983	15.7889	0.08467	16.2191
4902.75	14.1083	4303.84	14.4791	3624.73	14.7532	36.4465	15.0422	-0.0121	15.4082	0.16935	15.7775	0.08467	16.1987
5102.51	14.2337	4503.23	14.4481	3824.25	14.7559	251.634	15.0597	-0.02419	15.371	0.21774	15.7618	0.12096	16.2171
5302.4	14.1974	4702.86	14.5228	4023.87	14.7271	431.486	15.0613	-0.02419	15.3507	0.16935	15.7587	0.02419	16.2197
5502.13	14.2169	4902.47	14.4727	4223.44	14.7776	631.248	15.0259	0.0121	15.3774	0.18145	15.7988	0.09677	16.2176
5702.02	14.218	5102.38	14.4853	4422.98	14.7707	850.82	15.0506	-0.04839	15.4184	0.21774	15.7656	0.08467	16.1655
5902.27	14.2323	5302.22	14.4514	4622.51	14.7458	1050.36	15.0503	-0.0121	15.3897	0.21774	15.775	0.07258	16.2241
6102.02	14.2813	5502.14	14.5011	4822.24	14.7452	1249.85	15.0743	-0.0121	15.387	0.21774	15.7896	0.07258	16.1829
6301.87	14.1254	5701.86	14.4737	5022	14.7569	1429.72	15.0841	0	15.3905	0.20564	15.7908	0.07258	16.2105
6501.84	14.2394	5902.03	14.4977	5221.69	14.7512	1649.29	15.044	-0.0121	15.3857	0.21774	15.7348	0.09677	16.1928
6722.05	14.2287	6102.02	14.4707	5421.71	14.7554	1848.88	15.0495	0	15.3773	0.19354	15.7669	0.07258	16.1915
6922.08	14.2477	6301.78	14.4776	5621.58	14.7644	2028.54	15.0383	-0.03629	15.3918	0.19354	15.8036	0.09677	16.2164
7101.92	14.2325	6501.98	14.4827	5821.51	14.7685	2228.15	15.0345	-0.02419	15.3975	0.16935	15.768	0.06048	16.1955
7301.86	14.2475	6702.02	14.4581	6021.43	14.744	2427.79	15.0364	-0.02419	15.3845	0.19354	15.7708	0.08467	16.1744
7501.96	14.2529	6902.04	14.4817	6221.3	14.7395	2627.17	15.035	0.02419	15.4136	0.18145	15.782	0.08467	16.1876
7721.99	14.2497	7101.77	14.4575	6421.38	14.7305	2846.57	15.0345	0.02419	15.3962	0.18145	15.7904	0.06048	16.1957
7902.12	14.2405	7301.73	14.4886	6621.61	14.7324	3046.24	15.0251	-0.0121	15.3895	0.20564	15.7758	0.08467	16.232
8122	14.2764	7501.89	14.5276	6821.56	14.7405	3245.76	15.0197	0	15.4209	0.18145	15.7817	0.10887	16.2275
8301.98	14.2304	7702.09	14.4666	7021.46	14.7668	3425.41	15.0216	-0.03629	15.3887	0.20564	15.7829	0.07258	16.1786
8502.09	14.2513	7902.13	14.5304	7221.42	14.7587	3644.62	15.0311	0	15.3943	0.15725	15.7674	0.08467	16.2738
8702.16	14.2457	8102.08	14.4947	7421.44	14.7709	3844.04	15.0707	0.0121	15.4254	0.20564	15.774	0.10887	16.1771
8902.45	14.2503	8301.97	14.486	7621.62	14.745	4043.76	15.0249	-0.0121	15.3961	0.24193	15.7789	0.07258	16.2172
9102.3	14.2646	8502.18	14.4536	7821.62	14.7232	4223.3	15.0379	-0.03629	15.3799	0.15725	15.7633	0.07258	16.1726
9322.53	14.2414	8702.07	14.4997	8021.47	14.7732	4442.7	15.057	9.55621	15.3826	0.20564	15.7428	0.08467	16.1929
9522.53	14.222	8902.29	14.4965	8221.5	14.7499	4622.47	15.0222	192.314	15.4005	0.16935	15.7965	0.09677	16.2293
9702.5	14.2769	9102.38	14.4978	8421.61	14.7288	4842.07	15.0548	392.093	15.3855	0.20564	15.7864	0.08467	16.1521
9902.58	14.2283	9302.48	14.4789	8621.66	14.773	5021.96	15.0643	591.905	15.3894	0.20564	15.7948	0.22983	16.2294
10102.6	14.237	9502.52	14.4728	8841.8	14.7409	5241.51	15.0496	791.698	15.375	0.19354	15.7873	0.21774	16.2369
10302.6	14.2142	9702.47	14.4689	9042	14.7495	5421.53	15.0006	991.023	15.3709	0.22983	15.8004	0.18145	16.2158
10522.6	14.2345	9902.57	14.4979	9221.86	14.755	5621.37	15.0455	1190.62	15.3877	0.21774	15.7949	0.20564	16.1687
10702.4	14.2372	10102.5	14.4843	9422.03	14.7293	5821.38	15.0291	1390.28	15.3698	0.21774	15.7463	0.21774	16.1786
10902.4	14.2326	10302.7	14.4977	9642.08	14.8064	6021.32	15.04	1589.88	15.3829	0.21774	15.797	0.22983	16.2265
11102.6	14.2514	10502.8	14.4683	9821.96	14.7972	6241.15	15.0494	1789.54	15.368	0.22983	15.7759	0.24193	16.2036
11322.7	14.2421	10702.5	14.4948	10021.9	14.7788	6441.19	14.9995	1989.14	15.3498	0.22983	15.7694	0.24193	16.2095
11502.5	14.2312	10902.5	14.4893	10222.1	14.7525	6641.3	15.0474	2188.82	15.3776	0.25402	15.8057	0.18145	16.1857
11702.5	14.2468	11102.7	14.4965	10442.1	14.7604	6821.34	15.0333	2388.37	15.3568	0.21774	15.7637	0.22983	16.225
11902.6	14.255	11302.7	14.4909	10642.1	14.7402	7021.39	15.0355	2587.96	15.4118	0.19354	15.8004	0.19354	16.1978
12102.7	14.2574	11502.6	14.4775	10822.1	14.7454	7241.31	15.0126	2787.35	15.3788	0.19354	15.8115	0.25402	16.226
12302.7	14.2821	11702.7	14.4876	11022	14.7407	7421.21	15.0495	2986.91	15.4005	0.20564	15.8286	0.19354	16.2035
12523	14.1991	11902.6	14.4818	11242.1	14.7186	7621.34	15.0795	3186.52	15.435	0.20564	15.7697	0.24193	16.2219
12702.9	14.2385	12102.7	14.5005	11442	14.7619	7821.4	15.0495	3385.99	15.3328	0.20564	15.7754	0.20564	16.1879
12923.1	14.2005	12302.8	14.4931	11622.1	14.7572	8041.35	15.0675	3585.26	15.3947	0.14516	15.7849	0.22983	16.1768
13123.1	14.2608	12503	14.4534	11822.2	14.7858	8221.28	15.0708	3784.84	15.3944	0.18145	15.79	0.20564	16.2186
13323.1	14.2202	12703	14.4663	12022.2	14.7644	8441.41	15.0176	3984.39	15.3737	0.18145	15.8179	0.21774	16.2228
13523	14.2271	12903.2	14.4938	12222.3	14.7383	8621.52	15.034	4183.89	15.3761	0.24193	15.763	0.21774	16.1776
13703.2	14.2117	13103.2	14.5	12442.5	14.7451	8841.56	15.0346	4383.57	15.3613	0.19354	15.816	0.24193	16.1898
13903.3	14.2592	13303.2	14.504	12622.5	14.7638	9041.77	15.0575	4583.09	15.3953	0.20564	15.7694	0.21774	16.2519
14103.3	14.2279	13503.1	14.4735	12842.7	14.7649	9241.81	15.0516	4782.7	15.3703	0.18145	15.7605	0.20564	16.1981
14323.2	14.2309	13703.3	14.4686	13022.7	14.7403	9441.93	15.0611	4982.4	15.3878	0.15725	15.7615	0.16935	16.1915
14503.2	14.2545	13903.3	14.4885	13222.7	14.7526	9641.93	15.0846	5182.26	15.3966	0.20564	15.803	0.22983	16.2051
14723.4	14.3184	14103.3	14.4756	13422.6	14.7429	9841.84	15.0217	5382.06	15.3702	0.20564	15.811	0.24193	16.2237
14923.4	14.2596	14303.3	14.4795	13622.5	14.7636	10041.9	15.055	5581.85	15.3872	0.21774	15.7834	0.21774	16.22
15103.2	14.1028	14503.3	14.4943	13842.7	14.763	10241.9	15.0632	5781.98	15.3803	0.15725	15.7819	0.18145	16.218
15303.3	14.2323	14703.4	14.473	14042.6	14.7315	10442	15.0558	5981.98	15.3754	0.19354	15.7687	0.19354	16.2081
15523.3	14.2241	14903.5	14.5035	14242.7	14.7273	10641.9	15.0317	6181.9	15.3594	0.19354	15.7817	0.22983	16.2259
15703.4	14.2451	15103.3	14.447	14422.6	14.7585	10842	15.0505	6381.88	15.3773	0.21774	15.8055	55.176	16.2251
15903.4	14.212	15303.4	14.4874	14622.7	14.7557	11041.7	15.0236	6581.76	15.3736	0.16935	15.749	271.68	16.1593
16123.7	14.2708	15503.5	14.4977	14822.8	14.7305	11222	15.0433	6781.86	15.4007	0.20564	15.814	471.518	16.1905
16323.7	14.3325	15703.5	14.4781	15022.9	14.7774	11442	15.06	6982.1	15.3957	0.21774	15.7716	671.426	16.1792
16503.8	14.2302	15903.5	14.5312	15242.8	14.7577	11641.9	15.0749	7181.92	15.3794	0.16935	15.7519	871.067	16.219
16723.8	14.2073	16103.6	14.4995	15442.8	14.7427	11821.8	15.0522	7381.84	15.3934	0.19354	15.7291	1070.62	16.2066
16903.7	14.239	16303.8	14.4907	15643	14.7556	12042.1	15.051	7581.91	15.3761	0.19354	15.8404	1270.09	16.2536
17123.8	14.2187	16503.9	14.4985	15843	14.73	12242.1	15.0298	7781.95	15.372	0.16935	15.8	1469.87	16.2595
17323.8	14.2199	16703.9	14.4801	16043.2	14.7301	12422.3	15.0377	7981.89	15.4165	0.18145	15.7396	1669.45	16.2248
17523.8	14.2666	16903.7	14.4578	16243.1	14.7407	12642.2	15.0484	8181.86	15.3715	0.21774	15.7948	1869.08	16.1572
17703.7	14.2414	17103.7	14.4804	16423.3	14.7721	12842.4	15.0452	8381.95	15.3989	0.16935	15.7705	2068.68	16.1913
17923.5	14.2546	17303.9	14.4922	16623.2	14.7047	13022.4	15.0309	8582.15	15.3713	0.18145	15.7913	2268.29	16.2637
18123.6	14.2487	17503.9	14.4902	16843	14.7657	13242.4	15.04	8782.02	15.3965	0.22983	15.7418	2467.91	16.2373
18323.6	14.269	17703.7	14.4764	17043.2	14.7468	13442.5	15.0154	8982.21	15.3786	113.855	15.7761	2667.45	16.1961
18523.7	14.2423	17903.6	14.4752	17243.3	14.7497	13622.5	15.0311	9182.26	15.3672	313.04	15.7735	2866.68	16.187
18723.5	14.2216	18103.6	14.5204	17423.4	14.7438	13822.5	15.0382	9382.4	15.4123	512.854	15.7894	3066.35	16.114
18923.5	14.2332	18303.7	14.4759	17643.3	14.7514	14022.6	15.0283	9582.45	15.3897	712.592	15.771	3265.92	16.1849
19103.7	14.2317	18503.9	14.5043	17823.1	14.7633	14242.7	15.052	9782.36	15.3982	912.104	15.7571	3465.43	16.1844
19323.8	14.0819	18703.6	14.5119	18043.1	14.7224	14422.5	15.0302	9982.42	15.39	1111.58	15.7691	3644.63	16.1863
19523.9	14.2547	18903.5	14.4893	18223.3	14.7486	14642.7	15.0594	10182.5	15.3772	1311.28	15.7827	3864.18	16.2092
19724.1	14.2167	19103.8	14.4623	18443.3	14.7456	14822.9	15.0251	10382.6	15.3747	1510.9	15.7843	4063.75	16.1666
19924.1	14.219	19303.8	14.4802	18643	14.7321	15042.7	15.058	10582.5	15.3765	1710.43	15.8173	4263.33	16.1858
20124.2	14.2413	19503.9	14.4552	18843.1	14.7409	15222.7	15.0332	10782.5	15.3914	1910.13	15.7797	4462.89	16.1792
20324.1	14.3415	19704.1	14.5069	19023.2	14.7289	15442.7	15.0611	10982.3	15.4085	2109.69	15.7632	4662.14	16.2134
20524	14.2461	19904.1	14.4766	19243.2	14.7437	15642.7	15.0311	11182.5	15.3997	2309.42	15.7805	4862.18	16.1603
20724	14.2209	20104.1	14.466	19443.3	14.7546	15842.8	15.044	11382.5	15.391	2508.92	15.7556	5061.79	16.204
20924.1	14.2493	20304.2	14.4777	19623.4	14.735	16023.1	15.0485	11582.5	15.3896	2708.37	15.7948	5261.62	16.2288
21124.1	14.2368	20504	14.4605	19823.4	14.7276	16223	15.0462	11782.5	15.408	2907.84	15.7713	5461.59	16.208
21323.9	14.258	20704	14.4887	20043.7	14.7386	16443	15.0461	11982.7	15.3907	3107.44	15.8197	5661.3	16.1983
21523.9	14.2337	20904.2	14.5008	20243.6	14.758	16643.1	15.0648	12182.6	15.4005	3306.93	15.7702	5861.49	16.2004
21724	14.2271	21104.2	14.4938	20423.5	14.7447	16843.1	15.0655	12382.8	15.3604	3506.41	15.7925	6061.55	16.2459
21924.1	14.2625	21303.9	14.4828	20643.4	14.7391	17043	15.0874	12582.8	15.3652	3705.79	15.7497	6261.33	16.1967
22124	14.2173	21503.9	14.4664	20843.6	14.763	17243	15.0463	12783	15.3814	3905.32	15.7835	6461.45	16.1791
22303.9	14.178	21704	14.4818	21023.6	14.7355	17443.2	15.0492	12983.1	15.3889	4105.02	15.7909	6661.46	16.2085
22524	14.2585	21904.1	14.4573	21243.5	14.7479	17643.2	15.0139	13183.1	15.367	4304.67	15.8134	6861.65	16.21
22724.1	14.2532	22104	14.4769	21423.4	14.7597	17842.8	15.0622	13382.9	15.3845	4503.99	15.787	7061.39	16.1694
22924.1	14.2228	22304.1	14.5096	21643.3	14.7615	18042.9	15.0627	13583	15.409	4703.56	15.7782	7261.43	16.2069
23124.4	14.2205	22504	14.4889	21823.5	14.7315	18243.2	15.0758	13783.1	15.3705	4903.41	15.7583	7460.84	16.1929
23324.3	14.2652	22704.2	14.4863	22043.6	14.7486	18443.1	15.0549	13983.2	15.3652	5103.02	15.7875	7661.58	16.2063
23524.4	14.2336	22904.2	14.445	22223.4	14.7492	18643	15.0529	14183.1	15.3933	5302.9	15.778	7861.42	16.1897
23724.4	14.2303	23104.3	14.5416	22443.5	14.7486	18843	15.0543	14383.1	15.3843	5502.91	15.8133	8061.64	16.1812
23924.3	14.2413	23304.4	14.4869	22643.6	14.7531	19043	15.0373	14603.3	15.3961	5702.72	15.7666	8261.4	16.2506
24124.1	14.2533	23504.4	14.4794	22823.7	14.7449	19243.2	15.0153	14783.3	15.4046	5902.66	15.7653	8461.7	16.1995
24324.4	14.263	23704.5	14.5066	23023.7	14.7721	19443.1	15.0515	15003.4	15.3719	6102.82	15.7575	8661.62	16.2244
24524.3	14.4038	23924.4	14.4946	23243.8	14.7318	19643.2	15.0408	15183.2	15.3989	6302.62	15.7859	8861.83	16.2308
24724.4	14.264	24124.4	14.4621	23423.8	14.7476	19823.3	15.0312	15383.2	15.3953	6502.6	15.7562	9061.75	16.1728
24924.3	14.2452	24304.4	14.4678	23643.9	14.747	20043.5	15.0373	15583.4	15.367	6702.68	15.7678	9261.98	16.1877
25124.3	14.2582	24524.6	14.5042	23844	14.7509	20243.4	15.0011	15803.4	15.4107	6902.75	15.7662	9461.92	16.1691
25324.4	14.2307	24704.5	14.5142	24023.7	14.7543	20443.3	15.0413	15983.5	15.3963	7102.68	15.8003	9662.03	16.2176
25524.4	14.2549	24904.3	14.4938	24243.8	14.7287	20643.2	15.0665	16183.7	15.3933	7302.57	15.7745	9862.1	16.2351
25724.3	14.2388	25104.4	14.4909	24443.9	14.767	20843.7	15.07	16403.7	15.4039	7502.65	15.7991	10062.1	16.2068
25924.2	14.2288	25304.5	14.4728	24643.9	14.7334	21043.6	15.0344	16583.7	15.3787	7702.72	15.8218	10262.3	16.2229
26104.3	14.2371	25504.4	14.5004	24843.8	14.7574	21243.4	15.0458	16783.7	15.4016	7902.75	15.7711	10462.2	16.2135
26324.5	14.2539	25704.4	14.5089	25043.8	14.7682	21443.3	15.0721	16983.6	15.4092	8102.77	15.7983	10662.1	16.1939
26524.4	14.2151	25924.3	14.5058	25243.8	14.7451	21643.3	15.0239	17203.5	15.3602	8302.67	15.7729	10862	16.1878
26724.6	14.2172	26104.3	14.4684	25443.9	14.7514	21843.4	15.0895	17383.8	15.4035	8502.84	15.7608	11062.2	16.2231
26924.6	14.2311	26324.3	14.4604	25623.8	14.7532	22043.3	15.0326	17603.8	15.3846	8702.92	15.8377	11262	16.2064
27124.8	14.2536	26524.5	14.4905	25843.8	14.7665	22243.3	15.0661	17783.5	15.3624	8903.08	15.7727	11462	16.2367
27324.7	14.2542	26704.7	14.4791	26043.8	14.7711	22443.4	15.0618	17983.5	15.3679	9103.07	15.7677	11662.2	16.1674
27524.7	14.2454	26904.8	14.501	26223.9	14.7525	22643.4	15.0555	18183.6	15.3852	9303.37	15.7639	11862.3	16.2116
27724.7	14.263	27104.8	14.4854	26443.8	14.7502	22843.5	15.04	18403.5	15.3894	9503.42	15.7526	12062.3	16.2087
27904.8	14.2478	27324.8	14.4779	26644.1	14.7523	23043.5	15.031	18583.5	15.3831	9703.31	15.777	12262.4	16.2363
28124.7	14.243	27504.7	14.4769	26844.1	14.7739	23243.6	15.0324	18803.5	15.3995	9903.17	15.7879	12462.4	16.1672
28324.7	14.214	27724.7	14.4961	27044.2	14.7555	23443.6	15.0097	19003.5	15.385	10103.1	15.7702	12662.6	16.2532
28524.7	14.2562	27904.8	14.4965	27244.2	14.7647	23643.8	15.0826	19183.5	15.3996	10303.5	15.8194	12862.6	16.3527
28724.8	14.1762	28124.9	14.4544	27444.2	14.7674	23843.8	15.0349	19403.6	15.374	10503.4	15.7649	13063.1	16.1968
28924.8	14.2231	28324.8	14.471	27644.2	14.7212	24043.8	15.062	19584	15.3868	10703.2	15.8118	13262.6	16.2549
29125	14.2443	28504.9	14.4995	27844	14.7499	24243.6	15.0569	19784	15.3686	10903.2	15.7732	13462.4	16.2002
29324.9	14.2457	28724.8	14.4632	28044.2	14.7573	24443.8	15.0604	19984	15.3899	11103.2	15.7896	13662.4	16.1484
29524.9	14.2399	28925.1	14.4627	28244.2	14.7448	24643.8	15.0356	20184	15.3859	11303.4	15.7942	13862.7	16.1883
29725	14.2419	29105	14.485	28444.1	14.7439	24843.7	15.0569	20383.9	15.3833	11503.4	15.7739	14062.6	16.2004
29925	14.2492	29304.9	14.4802	28644.2	14.7519	25043.6	15.0305	20603.9	15.3856	11703.3	15.7884	14262.6	16.1748
30125.2	14.2452	29525	14.5213	28844.5	14.7519	25243.7	15.0479	20784	15.3668	11903.2	15.7842	14462.6	16.2067
30325.2	14.2464	29705	14.487	29044.4	14.759	25443.7	15.0512	21004.1	15.3845	12103.5	15.7675	14662.5	16.1951
30525.3	14.2531	29905	14.4586	29244.2	14.7361	25643.7	15.0267	21204	15.3916	12303.4	15.7785	14862.9	16.1703
30725.4	14.2474	30105.2	14.4817	29444.4	14.7533	25843.7	15.0637	21403.8	15.4128	12503.7	15.7715	15062.6	16.2169
30925.6	14.2645	30325.3	14.4689	29644.3	14.7388	26043.6	15.0275	21583.8	15.364	12703.6	15.78	15262.7	16.2313
31125.3	14.2312	30525.4	14.4595	29844.5	14.7591	26243.8	15.0337	21804	15.3885	12903.9	15.7723	15462.9	16.2405
31325.3	14.218	30725.5	14.4898	30044.5	14.7376	26443.7	15.0206	22003.9	15.3993	13103.9	15.7821	15662.9	16.219
31525.4	14.2149	30905.4	14.5202	30224.7	14.7229	26644	15.0817	22183.9	15.3509	13303.8	15.7988	15863	16.2449
31725.5	14.2337	31105.4	14.4499	30444.7	14.7068	26844	15.0776	22403.7	15.363	13503.9	15.8312	16063.1	16.2632
31925.1	14.2276	31325.3	14.5249	30644.9	14.744	27044.1	15.0716	22583.9	15.3927	13703.9	15.7988	16263.1	16.1482
32125.1	14.2418	31505.6	14.4856	30845	14.7692	27244.2	15.0392	22804	15.3885	13903.9	15.8046	16463.2	16.1924
32325.2	14.2129	31725.5	14.4786	31044.6	14.765	27444	15.0371	22983.9	15.4014	14103.9	15.7963	16663.4	16.228
32525.3	14.2431	31925.2	14.4828	31244.8	14.7712	27643.9	15.0485	23204.2	15.3867	14304	15.7612	16863.2	16.2239
32725.2	14.2767	32105.2	14.4851	31444.9	14.7463	27844	15.0315	23404.2	15.3694	14504	15.7929	17063.3	16.2204
32925.3	14.2329	32305.4	14.4762	31645	14.7739	28044	15.0399	23584.3	15.3972	14704.1	15.7553	17263.3	16.2182
33125.3	14.2798	32505.3	14.4712	31844.9	14.7528	28244.1	15.0499	23784.3	15.4004	14904.1	15.7999	17463.5	16.2293
33325.3	14.2549	32725.3	14.5035	32044.6	14.7341	28444	15.0361	24004.3	15.3854	15104	15.8052	17663.3	16.2388
33525.4	14.2348	32925.3	14.4436	32244.7	14.7694	28644.1	15.0456	24204.2	15.3665	15304	15.783	17863.2	16.2405
33725.5	14.2567	33125.2	14.4941	32444.8	14.7558	28844.3	15.0595	24384.3	15.3923	15504.1	15.7351	18063.2	16.2194
33925.6	14.268	33305.6	14.4919	32644.9	14.7531	29044.3	15.0515	24604.4	15.3771	15704.2	15.7984	18263.1	16.2324
34125.7	14.2313	33505.5	14.4898	32844.7	14.7399	29244.1	15.0542	24804.2	15.3993	15904.4	15.8133	18463.2	16.1917
34325.8	14.2122	33725.6	14.4657	33044.8	14.7281	29444.2	15.0551	24984.2	15.3795	16104.4	15.768	18663	16.2167
34525.9	14.2532	33925.8	14.5126	33244.8	14.7617	29644.3	15.0132	25204.2	15.4024	16304.5	15.7667	18863.2	16.2222
34725.6	14.2682	34105.9	14.4886	33444.9	14.7458	29844.3	15.067	25384.3	15.3497	16504.6	15.7994	19063	16.221
34925.7	14.2418	34325.8	14.4863	33645	14.7567	30044.4	15.0462	25584.4	15.372	16704.7	15.7729	19263.1	16.2092
35125.9	14.2154	34525.7	14.469	33845.1	14.746	30244.5	15.0757	25804.1	15.3971	16904.4	15.7679	19463.4	16.2504
35325.9	14.2323	34725.7	14.4999	34045.2	14.735	30444.7	15.0458	25984.2	15.3749	17104.4	15.7618	19663.4	16.2175
35525.6	14.2326	34905.8	14.4971	34245.2	14.7671	30644.6	15.004	26184.3	15.3824	17304.5	15.808	19863.7	16.2461
35725.6	14.2371	35105.8	14.4605	34445.2	14.7322	30844.7	15.0395	26404.3	15.3701	17524.5	15.7647	20063.5	16.2515
35925.8	14.2544	35325.8	14.4892	34645.2	14.7782	31044.7	15.0397	26604.5	15.3372	17724.3	15.7501	20263.6	16.2223
36125.8	14.2418	35525.7	14.4922	34845.1	14.746	31244.6	15.0287	26784.5	15.3837	17904.3	15.7927	20463.4	16.2386
36325.7	14.2572	35725.7	14.4819	35045.3	14.7692	31444.8	15.031	26984.6	15.4061	18104.3	15.7809	20663.4	16.2191
36525.7	14.24	35925.8	14.4753	35245.2	14.7471	31644.8	15.0194	27184.6	15.3637	18304.4	15.8013	20863.5	16.2735
36725.7	14.226	36125.9	14.4765	35445.1	14.7454	31844.7	15.0558	27384.6	15.3502	18504.5	15.7666	21063.6	16.1951
36925.7	14.2283	36305.7	14.4947	35645.1	14.7554	32044.5	15.054	27584.4	15.3994	18704.3	15.7614	21263.5	16.2486
37125.8	14.2145	36525.7	14.4776	35845.1	14.7709	32244.5	15.0474	27784.6	15.3544	18924.3	15.8097	21463.4	16.2031
37326	14.238	36725.7	14.5097	36045.2	14.7418	32444.6	15.0886	28004.6	15.3884	19104.5	15.774	21663.4	16.2158
37526	14.2251	36925.8	14.4843	36245.3	14.7474	32644.7	15.0504	28204.6	15.4114	19304.5	15.7872	21863.4	16.2032
37726.1	14.235	37105.8	14.4952	36445.1	14.7435	32844.6	15.0226	28404.7	15.414	19504.8	15.781	22063.5	16.2824
37926.1	14.2799	37306.1	14.4647	36645.1	14.7711	33044.5	15.0221	28604.6	15.3948	19704.6	15.7683	22263.4	16.292
38126.1	14.2272	37526.1	14.4632	36845.2	14.7392	33244.8	15.0284	28784.8	15.4098	19924.9	15.7679	22463.4	16.2221
38326	14.2512	37726.2	14.4514	37045.3	14.7333	33444.7	15.0549	29004.8	15.3829	20104.9	15.7974	22663.5	16.2456
38526.2	14.2719	37926.2	14.4856	37245.6	14.7604	33644.9	15.0536	29204.9	15.4155	20324.9	15.7919	22863.5	16.237
38726.2	14.2337	38126.1	14.4957	37445.5	14.7263	33845	15.0402	29404.7	15.4126	20524.7	15.7779	23063.7	16.2509
38926.2	14.2263	38326.1	14.5093	37645.6	14.7399	34045	15.0316	29604.8	15.4012	20724.8	15.8057	23263.8	16.2755
39126.1	14.2563	38526.3	14.4699	37845.7	14.7404	34245.1	15.0416	29804.8	15.3946	20924.9	15.7915	23463.8	16.2265
39326.1	14.2275	38726.3	14.5019	38045.5	14.7689	34445.2	15.0345	29984.8	15.4137	21125	15.8007	23663.8	16.2915
39526.2	14.2471	38926.2	14.4932	38245.6	14.7334	34645	15.0251	30205.2	15.3462	21304.6	15.7478	23864	16.2645
39726.3	14.2515	39126.1	14.4571	38445.5	14.7564	34844.9	15.0027	30385.3	15.3785	21524.7	15.7647	24063.8	16.2482
39926.1	14.2657	39326.2	14.4712	38645.7	14.7799	35045.1	15.02	30585.4	15.3907	21704.7	15.7841	24263.7	16.2956
40126.1	14.2404	39526.3	14.4784	38845.7	14.7369	35245.1	15.0299	30805.4	15.388	21924.7	15.7754	24463.9	16.2646
40326.2	14.2174	39726.3	14.4538	39045.6	14.7492	35444.9	15.0413	31005.1	15.3999	22104.8	15.7754	24663.9	16.2619
40526.3	14.2662	39926.2	14.4218	39245.6	14.7497	35645	15.0315	31205.1	15.3633	22324.6	15.8047	24863.8	16.2265
40726.4	14.2346	40126.1	14.4635	39445.6	14.7398	35844.9	15.0601	31385.3	15.3578	22504.7	15.753	25063.8	16.206
40926.4	14.2294	40326.3	14.4902	39645.6	14.7495	36045.1	15.0147	31605.4	15.3907	22704.8	15.7824	25263.8	16.2464
41126.4	14.2286	40526.2	14.507	39845.5	14.7528	36245.1	15.0304	31785.4	15.4044	22904.8	15.8234	25463.7	16.2717
41326.5	14.245	40706.2	14.4814	40045.5	14.7149	36444.8	15.0272	32005	15.4018	23105.1	15.7807	25663.7	16.2615
41526.6	14.2817	40926.4	14.4892	40245.6	14.754	36644.9	15.0443	32205.1	15.3973	23305	15.801	25863.7	16.2783
41726.5	14.191	41126.5	14.5126	40445.7	14.7552	36845.1	15.0805	32385.2	15.4017	23525.3	15.8111	26063.6	16.2389
41926.5	14.2483	41326.6	14.4891	40645.6	14.7676	37045.1	15.0174	32605.4	15.3807	23725.3	15.7819	26263.8	16.2854
42126.5	14.2908	41526.6	14.5078	40845.9	14.7523	37245.4	14.9988	32805.2	15.3655	23905.2	15.8116	26463.9	16.2678
42326.6	14.2371	41726.5	14.4859	41045.9	14.7612	37445.3	15.0298	33005.1	15.3842	24125	15.7988	26664.1	16.2672
42526.5	14.247	41906.5	14.4775	41246	14.7441	37645.4	15.0383	33205.2	15.3783	24325.1	15.7943	26864.2	16.2908
42726.6	14.2417	42126.7	14.4603	41446	14.7337	37845.5	15.058	33385.3	15.3846	24505.2	15.751	27064.3	16.2784
42926.7	14.2403	42326.6	14.4885	41646	14.7791	38045.5	15.0567	33585.2	15.3661	24725.2	15.7211	27264.2	16.2407
43126.7	14.4314	42526.5	14.5002	41846	14.755	38245.5	15.037	33785.6	15.4188	24905.1	15.7564	27464.1	16.2769
43326.8	14.2833	42706.7	14.4324	42046.1	14.7293	38445.4	15.0221	33985.6	15.363	25105.1	15.7815	27664.2	16.2511
43526.7	14.2427	42926.7	14.483	42246.1	14.748	38645.5	15.0004	34205.7	15.3651	25325.1	15.7652	27864	16.2893
43726.7	14.2617	43126.8	14.4865	42446.1	14.7394	38845.5	15.0596	34405.7	15.3469	25525.2	15.7899	28064.1	16.2621
43926.8	14.2542	43327	14.46	42646	14.7343	39045.5	15.0506	34605.6	15.3704	25725.1	15.7972	28264.1	16.279
44126.7	14.259	43526.8	14.4733	42846.1	14.7452	39245.4	15.0462	34805.4	15.4001	25905.1	15.7845	28464	16.2632
44327.1	14.2392	43726.8	14.4808	43046.3	14.772	39445.5	15.0424	34985.6	15.3858	26105.1	15.792	28664.2	16.2353
44527	14.2576	43926.8	14.4837	43246.2	14.774	39645.4	15.0781	35205.7	15.3643	26305.2	15.7874	28864.5	16.273
44727.2	14.2162	44126.9	14.4812	43446.1	14.7486	39845.5	15.0456	35405.7	15.389	26525.2	15.8144	29064.5	16.3279
44927.3	14.2358	44327.1	14.4824	43646.1	14.8087	40045.5	15.0499	35605.6	15.3673	26725.4	15.7835	29264	16.28
45127.2	14.244	44527.2	14.4927	43846.2	14.774	40245.5	15.0067	35805.6	15.382	26925.4	15.7687	29464.2	16.2745
45327.1	14.2243	44727.2	14.4698	44046.2	14.742	40445.6	15.0345	36005.7	15.3669	27105.6	15.7536	29684.4	16.3062
45527.2	14.2345	44927.1	14.4878	44246.3	14.7535	40645.5	15.0789	36205.7	15.3992	27305.5	15.8208	29884.4	16.3162
45727.2	14.2762	45127.3	14.4571	44446.7	14.737	40845.8	15.0669	36405.5	15.3796	27525.4	15.7967	30084.7	16.3056
45927.3	14.2471	45327.1	14.4615	44646.6	14.7643	41045.7	15.0471	36605.4	15.3628	27725.4	15.7294	30264.6	16.3273
46126.9	14.2333	45527.1	14.469	44846.8	14.7351	41246	15.0375	36805.7	15.4018	27925.6	15.7873	30464.5	16.3289
46326.9	14.2349	45727.2	14.509	45046.8	14.7626	41445.8	15.0329	37005.7	15.3757	28105.6	15.7755	30664.9	16.3399
46527	14.0996	45927.3	14.574	45246.3	14.7364	41645.7	15.0456	37205.8	15.3827	28325.4	15.7801	30864.8	16.3
46727	14.1122	46126.8	14.4649	45446.6	14.7556	41845.8	15.0531	37405.9	15.3829	28505.5	15.8065	31064.7	16.2996
46927	14.2616	46327	14.4607	45646.6	14.765	42045.9	15.0656	37605.9	15.3652	28705.6	15.7274	31284.6	16.2569
47126.9	14.2493	46527.2	14.451	45846.7	14.7703	42245.8	15.0536	37806.1	15.4111	28925.7	15.7913	31464.9	16.2855
47326.9	14.2438	46727.1	14.4516	46046.5	14.7443	42445.8	15.0519	38006.2	15.3601	29125.8	15.7715	31684.8	16.3359
47527.1	14.2581	46927	14.4631	46246.4	14.7312	42645.9	15.0451	38205.9	15.388	29325.5	15.7417	31864.7	16.3038
47727.1	14.2395	47127.1	14.4721	46446.4	14.7502	42846.1	15.0252	38405.8	15.37	29525.5	15.8015	32064.7	16.3239
47927.3	14.2463	47327	14.4944	46646.5	14.7234	43046.2	15.0397	38606	15.3408	29725.7	15.7736	32284.6	16.2847
48127.3	14.2336	47527.1	14.4885	46846.6	14.7437	43246	15.0458	38806.1	15.3948	29925.7	15.7934	32464.8	16.2635
48327.5	14.2729	47727.2	14.4877	47046.5	14.7492	43446	15.0678	39006	15.3829	30125.9	15.764	32664.8	16.3009
48527.4	14.2456	47927.4	14.4703	47246.3	14.7497	43646	15.0508	39205.8	15.3933	30326.1	15.7317	32884.7	16.2801
48727.4	14.2494	48127.3	14.4529	47446.5	14.7169	43846.2	15.0376	39406	15.3845	30506	15.7743	33064.7	16.3075
48927.4	14.2609	48327.5	14.4911	47646.7	14.715	44046.1	15.0934	39606.1	15.381	30726.2	15.7532	33264.8	16.3421
49127.4	14.2241	48527.6	14.4806	47846.8	14.7364	44246.4	15.0359	39806	15.3911	30906.2	15.789	33464.8	16.3231
49327.6	14.2632	48727.3	14.4909	48046.7	14.7343	44446.5	15.0186	40006	15.4154	31126.1	15.8013	33664.8	16.3066
49527.4	14.2425	48927.4	14.4897	48246.8	14.7377	44646.5	15.0421	40205.9	15.3724	31306	15.7509	33865	16.3377
49727.2	14.2656	49127.5	14.4768	48446.9	14.7646	44846.4	15.076	40406.2	15.3778	31526.2	15.7838	34065.1	16.3286
49927.2	14.2457	49327.6	14.4987	48646.9	14.7138	45046.6	15.0328	40606.2	15.3738	31726.3	15.7681	34265.2	16.3068
50147.5	14.2586	49527.6	14.4429	48846.8	14.7487	45246.4	15.02	40806.3	15.3939	31906	15.7799	34465.2	16.3192
50327.4	14.2449	49727.3	14.4692	49046.7	14.7577	45446.5	15.0762	41006.5	15.3634	32106	15.7976	34685	16.328
50527.3	14.2375	49927.2	14.4871	49246.9	14.7417	45646.5	15.0312	41206.5	15.3761	32326.1	15.7586	34884.9	16.2934
50727.4	14.2463	50127.4	14.4728	49447	14.7425	45846.5	15.0498	41406.3	15.37	32526.2	15.7904	35065.2	16.3191
50927.9	14.2457	50327.4	14.4969	49646.7	14.7438	46046.4	15.0226	41606.3	15.3594	32706.1	15.7799	35285.2	16.3099
51128.4	14.195	50527.2	14.4741	49846.7	14.7496	46246.1	15.0529	41806.5	15.3853	32926	15.7646	35484.9	16.3367
51328.7	14.2555	50727.6	14.4939	50046.8	14.7259	46446.2	15.0838	42006.3	15.3676	33126	15.7534	35685	16.3081
51529.4	14.2474	50928.1	14.467	50246.9	14.7527	46666.4	15.0329	42206.3	15.3809	33326.2	15.7635	35885.1	16.36
51729.7	14.2357	51128.4	14.4493	50446.8	14.754	46866.4	15.0767	42406.5	15.3798	33526.2	15.8014	36065.2	16.3391
51930.2	14.2638	51328.8	14.4603	50646.8	14.7377	47066.4	15.0392	42606.4	15.4127	33706.3	15.7791	36285.1	16.3847
52150.6	14.2223	51529.4	14.4928	50847.3	14.7446	47246.2	15.0314	42806.5	15.3901	33926.3	15.7453	36465.1	16.3719
52330.7	14.2144	51729.6	14.5331	51047.6	14.7133	47466.4	15.0423	43006.6	15.3983	34126.5	15.8058	36665.1	16.316
52531.1	14.2372	51930.2	14.4766	51248.1	14.7201	47646.5	15.0617	43206.7	15.3854	34326.5	15.7778	36865.2	16.3395
52751.7	14.2621	52130.7	14.5053	51448.5	14.7459	47846.4	15.0248	43406.6	15.3644	34526.5	15.7728	37065.1	16.3787
52932.1	14.2231	52330.8	14.4777	51649	14.7494	48046.6	15.0565	43606.6	15.3637	34706.4	15.7584	37265.3	16.375
53152.1	14.2193	52531.2	14.4537	51849.6	14.7592	48246.8	15.0605	43806.7	15.3816	34926.4	15.8216	37485.3	16.3325
53332.5	14.2489	52731.6	14.4754	52049.8	14.7517	48446.8	15.0277	44006.7	15.3865	35126.6	15.7824	37685.6	16.3332
53552.9	14.2584	52932.1	14.4468	52250	14.7597	48646.7	15.0384	44206.9	15.4091	35326.7	15.7438	37865.6	16.322
53733.3	14.2559	53132.2	14.4919	52450.4	14.7459	48846.6	15.0433	44407	15.3706	35506.4	15.7413	38065.4	16.3128
53933.6	14.222	53332.5	14.4936	52650.8	14.7432	49046.6	15.0384	44607	15.4035	35726.3	15.7826	38265.4	16.3222
54154.1	14.2379	53532.9	14.4816	52851.3	14.7472	49246.7	14.985	44807.2	15.3893	35906.4	15.772	38485.4	16.362
54354.3	14.2449	53733.3	14.4831	53051.6	14.744	49446.8	15.0582	45007.2	15.366	36126.5	15.7964	38685.7	16.3331
54554.8	14.2406	53933.7	14.4765	53251.9	14.7523	49666.5	15.026	45207	15.3605	36326.5	15.762	38885.5	16.3264
54735.2	14.2475	54134	14.4886	53452.2	14.7339	49866.5	15.0703	45406.9	15.3794	36506.4	15.7616	39085.3	16.3509
54955.7	14.2135	54334.4	14.5087	53652.6	14.7414	50046.7	15.0121	45607.1	15.3789	36726.5	15.7747	39285.5	16.3708
55156.4	14.2455	54534.8	14.4842	53853	14.7381	50266.5	14.9494	45807.2	15.3921	36906.6	15.795	39465.6	16.3384
55356.6	14.27	54735.2	14.454	54053.4	14.7439	50446.6	15.0374	46007.1	15.3901	37126.4	15.8237	39665.5	16.3437
55536.8	14.244	54935.7	14.5403	54253.6	14.7456	50646.7	15.0493	46206.9	15.3635	37306.8	15.7534	39865.4	16.3937
55737.3	14.2289	55136.2	14.4713	54454	14.7291	50847	15.064	46406.8	15.3883	37526.6	15.8094	40085.4	16.4081
55937.5	14.2455	55336.6	14.5011	54654.4	14.7589	51067.6	15.0281	46607	15.365	37726.8	15.8059	40265.3	16.401
56137.9	14.1553	55537	14.4861	54855	14.7936	51267.9	15.0433	46807	15.41	37926.9	15.8013	40485.5	16.3818
56358.6	14.2442	55737.4	14.4518	55055.4	14.7182	51448.4	15.0412	47006.9	15.3833	38126.9	15.79	40685.5	16.3557
56558.8	14.2469	55937.8	14.4902	55255.8	14.7324	51668.8	15.0527	47206.9	15.3563	38326.7	15.7492	40885.8	16.3779
56738.9	14.2707	56138	14.4574	55456.2	14.7503	51869.3	15.0387	47406.9	15.391	38526.9	15.7531	41085.7	16.3285
56959.5	14.2306	56338.4	14.4797	55656.5	14.7491	52069.6	15.0482	47607	15.3795	38726.8	15.7694	41285.9	16.4065
57160.1	14.2391	56538.7	14.5028	55856.8	14.76	52249.9	15.0547	47807.1	15.3571	38926.8	15.8042	41466	16.3445
57340.4	14.22	56739	14.4696	56057.2	14.7756	52450.2	15.0451	48007.2	15.3721	39126.8	15.7757	41685.8	16.3788
57540.7	14.2351	56939.7	14.4762	56257.7	14.7595	52670.8	15.0651	48207.1	15.3797	39326.7	15.7699	41865.9	16.4006
57741	14.2836	57140	14.4541	56457.9	14.7535	52871.1	15.0085	48407.4	15.3764	39526.9	15.7912	42066	16.3507
57941.3	14.2562	57340.5	14.5028	56658.3	14.7607	53071.5	15.0194	48607.4	15.3797	39726.9	15.7778	42265.9	16.4188
58162	14.2479	57540.8	14.5082	56858.8	14.7582	53251.6	15.055	48807.3	15.3905	39926.9	15.8108	42465.9	16.4084
58342.3	14.2095	57741	14.4554	57059.3	14.7478	53452	15.0536	49007.2	15.3908	40126.7	15.748	42686	16.4035
58562.9	14.2518	57941.5	14.4937	57259.6	14.7374	53652.6	15.0155	49207.2	15.3742	40327	15.7514	42866	16.3601
58763.3	14.232	58141.9	14.4893	57460.1	14.7439	53852.8	15.024	49407.3	15.3676	40527	15.8144	43066.2	16.3472
58963.9	14.2431	58342.3	14.4946	57660.2	14.7348	54053.2	15.0409	49607.2	15.3878	40727.1	15.7883	43266.2	16.4326
59144.1	14.2484	58542.9	14.4758	57860.5	14.7635	54253.5	15.0463	49807.1	15.406	40927.1	15.7741	43485.9	16.3676
59344.4	14.2103	58743.3	14.4711	58061.1	14.7483	54453.8	15.0818	50007	15.394	41127.2	15.8251	43685.9	16.398
59564.6	14.2081	58943.7	14.4673	58261.6	14.7534	54654.3	15.0315	50207.3	15.4167	41327.3	15.7776	43866.2	16.4068
59765.3	14.2388	59144.1	14.4914	58462.1	14.7795	54854.7	14.9976	50407.2	15.3633	41527.3	15.7909	44086.1	16.3588
59965.7	14.2376	59344.4	14.4825	58662.5	14.7598	55075.3	15.047	50607.2	15.3956	41727.3	15.7327	44266.2	16.4466
60166	14.2403	59544.8	14.503	58863	14.7674	55275.7	15.043	50807.6	15.3515	41927.3	15.7592	44486.4	16.4053
60346.1	14.2525	59745.3	14.488	59063.2	14.7434	55456.2	15.0298	51008.1	15.3695	42127.3	15.7678	44686.4	16.4102
60566.6	14.2534	59945.8	14.4977	59263.8	14.7404	55676.3	15.0438	51208.4	15.3592	42327.4	15.7767	44866.6	16.3543
60767	14.2526	60146.1	14.4703	59464.2	14.7165	55856.7	15.066	51409.2	15.3422	42527.2	15.7964	45086.6	16.398
60967.4	14.2523	60346	14.4775	59664.4	14.7682	56077.1	15.0558	51609.4	15.3652	42727.4	15.7423	45266.4	16.3846
61167.6	14.2195	60546.4	14.4899	59864.8	14.7737	56277.5	15.0455	51809.9	15.3797	42927.4	15.7808	45486.5	16.387
61348	14.2462	60747	14.4706	60065.3	14.7505	56457.8	15.0282	52010.2	15.3777	43127.6	15.7615	45666.6	16.364
61568.5	14.2463	60947.4	14.5336	60265.3	14.7665	56678.3	15.0345	52210.5	15.3731	43327.6	15.8104	45886.6	16.3794
61748.9	14.2096	61147.5	14.4401	60465.8	14.7591	56878.6	15.0668	52410.8	15.368	43527.3	15.7894	46066.5	16.3862
61949.2	14.2501	61348.1	14.4237	60666.2	14.7242	57079	15.0423	52611.1	15.3807	43727.5	15.7891	46286.2	16.392
62169.9	14.0844	61548.5	14.4685	60866.7	14.7441	57279.6	15.0364	52811.7	15.3858	43927.5	15.7572	46486.3	16.4008
62370.3	14.2629	61748.9	14.4759	61066.9	14.7448	57479.9	15.0199	53012	15.3819	44127.6	15.7675	46686.4	16.4267
62550.6	14.228	61949.3	14.4955	61267.2	14.7633	57660.2	15.0439	53212.2	15.3968	44327.8	15.7995	46866.5	16.4451
62771.2	14.218	62149.8	14.4723	61467.6	14.7454	57860.4	15.0298	53412.6	15.3778	44527.7	15.7916	47086.4	16.4596
62951.2	14.2129	62350.2	14.455	61688.2	14.7626	58061.1	15.06	53613.1	15.3806	44727.9	15.7652	47286.4	16.4588
63171.8	14.2104	62550.7	14.4883	61868.4	14.7448	58281.4	15.0733	53813.5	15.3893	44927.9	15.7922	47486.4	16.4159
63372.1	14.2376	62750.9	14.4993	62069	14.7404	58482.1	15.0564	54013.6	15.3831	45128	15.8109	47686.5	16.4444
63572.5	14.1399	62951.2	14.4929	62269.4	14.7272	58682.5	15.0465	54213.9	15.3892	45327.8	15.7703	47886.6	16.4431
63752.8	14.2819	63151.7	14.4725	62489.9	14.7752	58862.8	15.0263	54414.3	15.3704	45527.8	15.8023	48086.6	16.3815
63952.9	14.2551	63352.2	14.5096	62670.3	14.7425	59083.2	15.0509	54614.8	15.384	45727.9	15.7081	48286.6	16.4648
64173.4	14.2455	63552.7	14.5024	62870.6	14.73	59283.5	15.059	54815.1	15.4176	45927.9	15.8029	48486.7	16.4301
64373.9	14.2186	63752.8	14.4931	63070.8	14.7639	59483.9	15.0551	55015.7	15.371	46127.6	15.7285	48686.7	16.4806
64574.3	14.2547	63953	14.4956	63291.3	14.7106	59684.2	15.0452	55216.1	15.4068	46327.6	15.8046	48886.7	16.394
64774.5	14.2278	64153.2	14.471	63471.9	14.7429	59884.8	15.0519	55416.6	15.3921	46527.6	15.7525	49086.8	16.4098
64975.1	14.2429	64353.9	14.4762	63672.1	14.7542	60085.2	15.0309	55617	15.3814	46727.8	15.738	49287	16.3927
65175.8	14.2223	64554.3	14.4491	63892.3	14.7523	60285.2	15.0485	55817.3	15.3778	46927.7	15.8055	49486.9	16.4121
65375.9	14.2306	64754.5	14.446	64092.6	14.785	60485.5	15.0319	56017.7	15.3729	47127.7	15.779	49686.5	16.42
65576.3	14.2028	64954.9	14.5049	64293.2	14.746	60686	15.0435	56218	15.4357	47327.8	15.7499	49886.6	16.4277
65776.7	14.2375	65155.4	14.5094	64473.4	14.7515	60886.4	15.0228	56418.4	15.342	47528	15.8141	50086.7	16.4461
65977.3	14.2718	65355.8	14.4874	64693.8	14.7563	61086.9	15.0396	56618.7	15.357	47727.9	15.8313	50286.6	16.4907
66177.6	14.2244	65556.2	14.4727	64874.2	14.7599	61287.1	15.0375	56819.1	15.3729	47928.2	15.7823	50486.7	16.4669
66377.9	14.2391	65756.7	14.4543	65074.5	14.7422	61467.5	15.0413	57019.6	15.3878	48128.1	15.7785	50686.8	16.4039
66558.3	14.2205	65957.2	14.487	65295.1	14.7625	61687.9	15.0769	57220.1	15.3498	48328.2	15.8155	50887	16.4571
66778.7	14.2188	66157.8	14.5029	65495.5	14.7535	61888.3	15.0251	57420.4	15.4022	48528.2	15.8011	51087.6	16.4788
66979	14.2305	66358	14.4647	65696	14.757	62068.8	15.0629	57620.7	15.3428	48728.2	15.7343	51287.9	16.4651
67179.5	14.2489	66558.2	14.4933	65876.4	14.7457	62269.2	15.0476	57821	15.4066	48928.1	15.7709	51488.4	16.4464
67379.6	14.2164	66758.5	14.5126	66076.9	14.7278	62489.7	15.0516	58021.4	15.3464	49128	15.7924	51688.9	16.4517
67579.8	14.2577	66959.1	14.4905	66297.2	14.7354	62690.3	15.0676	58221.8	15.38	49328.3	15.8088	51889.5	16.462
67780.3	14.2425	67159.5	14.4596	66477.6	14.7459	62890.5	15.034	58422.4	15.3553	49528.2	15.8102	52089.8	16.4769
67981.1	14.2442	67359.7	14.5162	66677.9	14.8005	63090.9	15.019	58622.7	15.3683	49728	15.7864	52290	16.4309
68181.1	14.2359	67560	14.476	66898.4	14.7445	63291.1	15.0583	58823.4	15.3906	49927.9	15.7729	52490	16.5014
68381.4	14.2524	67760.4	14.4617	67078.6	14.7519	63491.6	15.0527	59023.8	15.3969	50128	15.8155	52690.8	16.411
68581.9	14.2362	67960.8	14.4967	67278.9	14.7352	63692	15.0251	59224.2	15.3769	50328.1	15.7517	52891.3	16.429
68782	14.2148	68161.2	14.4797	67479.3	14.7266	63892.2	15.0114	59424.5	15.3825	50527.9	15.7547	53091.4	16.4857
68962.5	14.2409	68361.5	14.476	67699.6	14.7204	64092.7	15.0445	59624.8	15.3907	50728.3	15.7623	53291.8	16.4702
69183.1	14.2657	68581.9	14.4747	67880.1	14.7241	64292.9	15.0194	59825.2	15.3609	50928.7	15.815	53492.1	16.4655
69383.6	14.2305	68762.3	14.4992	68100.5	14.7383	64493.3	15.0722	60025.6	15.3734	51129.1	15.758	53692.5	16.4575
69584.2	14.2326	68962.6	14.5141	68300.7	14.7832	64693.7	15.0324	60225.7	15.3921	51329.5	15.7511	53892.9	16.4685
69784.4	14.2396	69183.3	14.4669	68501.3	14.738	64894	15.0471	60426.1	15.3656	51530	15.7982	54093.1	16.4568
69984.6	14.145	69363.6	14.482	68701.6	14.7396	65094.4	15.03	60626.4	15.3806	51730.5	15.7939	54293.6	16.4588
70185.1	14.2437	69564.2	14.4705	68881.9	14.756	65294.9	15.0157	60827	15.3844	51930.9	15.7815	54493.9	16.4574
70385.5	14.238	69784.4	14.5515	69102.5	14.717	65495.2	15.0301	61027.4	15.3896	52131.2	15.7892	54694.4	16.479
70585.9	14.2309	69964.7	14.4577	69302.8	14.7553	65695.8	15.0462	61227.6	15.3616	52331.5	15.7795	54894.8	16.465
70786.3	14.2709	70165	14.5295	69483.2	14.7496	65876.4	15.0349	61427.9	15.3915	52531.9	15.7851	55095.2	16.4657
70986.6	14.2504	70365.4	14.4517	69703.7	14.7316	66096.7	15.0659	61628.5	15.401	52732.3	15.778	55295.6	16.4775
71187.1	14.2356	70585.7	14.4705	69904.1	14.7437	66297	15.0521	61828.8	15.3692	52932.7	15.8039	55495.9	16.4446
71387.5	14.2494	70766.2	14.5115	70104.4	14.7367	66497.3	15.0475	62029.4	15.3605	53133	15.8148	55696.4	16.4764
71587.9	14.2336	70966.6	14.4861	70304.6	14.7692	66697.7	15.0365	62229.7	15.3699	53333.2	15.7829	55896.9	16.4918
71788.2	14.2521	71167.2	14.494	70505.2	14.727	66898.2	15.0443	62430.2	15.343	53533.5	15.7643	56097	16.4826
71988.3	14.2257	71367.6	14.4872	70705.6	14.7514	67098.6	15.0329	62630.7	15.3463	53734.1	15.7764	56297.6	16.488
72189.2	14.2479	71588.1	14.4876	70905.9	14.734	67298.7	15.0648	62831	15.3609	53934.3	15.8143	56498	16.475
72389.2	14.24	71788.4	14.4501	71106.4	14.7376	67499.1	15.0269	63031.3	15.3485	54134.7	15.7668	56698.4	16.493
72589.7	14.2554	71968.3	14.4913	71306.6	14.7672	67699.5	15.0666	63231.5	15.3596	54335	15.8183	56898.6	16.4929
72790.2	14.2475	72169	14.5196	71487.2	14.7539	67900	15.0423	63432	15.3946	54535.5	15.7582	57099.2	16.5125
72990.5	14.2607	72389.2	14.4558	71687.6	14.744	68100.2	15.0577	63632.5	15.376	54735.9	15.7744	57299.7	16.506
73190.8	14.2309	72589.8	14.5065	71907.7	14.7514	68300.5	15.0574	63832.9	15.3712	54936.4	15.8193	57500.1	16.4296
73391.4	14.2131	72769.9	14.4966	72088	14.7381	68500.9	15.2051	64033.1	15.3998	55136.9	15.7836	57700.2	16.4722
73591.7	14.2229	72970.6	14.486	72288.5	14.712	68701.5	15.0686	64233.4	15.359	55337.2	15.7859	57900.5	16.5522
73791.9	14.2428	73170.8	14.469	72508.9	14.751	68901.8	15.0463	64434	15.3768	55537.7	15.8096	58101.1	16.5209
73992.2	14.2365	73371.5	14.5128	72689.5	14.7577	69102.4	15.0497	64634.3	15.3898	55737.9	15.7972	58301.4	16.5057
74192.8	14.2335	73591.8	14.4981	72909.8	14.7484	69302.8	15.0491	64834.3	15.3864	55938.3	15.8086	58501.8	16.5497
74392.9	14.2564	73772	14.4605	73110.4	14.7597	69503.2	15.0664	65034.9	15.3999	56138.4	15.7683	58702.4	16.5565
74593	14.2683	73972.7	14.4831	73310.8	14.7621	69703.6	15.0275	65235.3	15.3704	56339.1	15.7555	58902.9	16.4921
74793.7	14.2753	74172.7	14.471	73490.9	14.7259	69904.1	15.0478	65455.8	15.3888	56539.5	15.759	59103.3	16.5076
74994.1	14.2689	74393	14.4777	73711.3	14.7421	70104.2	15.0718	65656.5	15.4056	56739.8	15.7978	59303.5	16.5101
75194.2	14.2106	74593.2	14.5028	73891.8	14.7796	70304.6	15.0506	65836.6	15.3607	56940.3	15.8151	59503.9	16.525
75394.6	14.0888	74773.7	14.4724	74092	14.73	70504.9	15.0312	66037.2	15.3594	57140.7	15.7405	59704.5	16.5017
75595.1	14.2531	74994.1	14.4556	74292.5	14.7271	70705.3	15.0617	66237.4	15.4138	57341.2	15.7684	59904.8	16.4906
75795.3	14.2442	75194.4	14.5102	74492.4	14.7538	70905.7	14.9908	66437.7	15.3453	57541.4	15.8164	60105.2	16.502
75995.7	14.25	75374.5	14.508	74712.6	14.7406	71106	15.0337	66638.1	15.3914	57741.7	15.7378	60305.3	16.5253
76196.4	14.2428	75574.9	14.4719	74913.1	14.7213	71306.4	15.0249	66838.6	15.3582	57942.2	15.8154	60505.4	16.5336
76396.5	14.2455	75795.2	14.4903	75113.6	14.7769	71507.1	15.0623	67059	15.372	58142.6	15.764	60706.4	16.5592
76597.2	14.2584	75995.8	14.5091	75313.7	14.7545	71707.1	15.0431	67239.4	15.3714	58343.1	15.7479	60906.4	16.4957
76797.6	14.2342	76176.2	14.4824	75514.2	14.7368	71907.6	15.0465	67439.6	15.3268	58543.7	15.8063	61106.7	16.5508
76997.8	14.25	76376.6	14.4674	75714.6	14.7546	72107.9	15.0007	67640	15.3822	58744	15.8212	61307.1	16.4919
77198	14.2172	76597.2	14.4796	75915.1	14.7494	72308.5	14.999	67860.4	15.3662	58944.5	15.8326	61507.5	16.5311
77398.4	14.1985	76797.4	14.4793	76115.5	14.744	72508.7	15.0561	68060.6	15.3976	59144.7	15.7671	61708.1	16.5242
77598.8	14.2272	76998	14.4631	76295.8	14.7304	72709.3	15.0364	68241.2	15.3812	59345.1	15.7673	61908.4	16.5043
77799.3	14.2433	77198.2	14.4958	76516.4	14.718	72909.7	15.015	68441.6	15.3453	59545.5	15.7774	62108.8	16.5714
77999.5	14.2502	77378.5	14.4976	76716.9	14.7426	73110.1	15.0418	68641.9	15.3733	59745.9	15.7475	62309.3	16.5434
78199.9	14.2436	77599.1	14.453	76917	14.7453	73310.5	15.0387	68862.3	15.3907	59946.4	15.7872	62509.5	16.5053
78400.3	14.2486	77799.3	14.457	77117.4	14.7306	73510.6	15.0781	69062.6	15.3978	60146.7	15.8064	62710.2	16.5104
78600.6	14.2168	77999.4	14.5103	77317.6	14.7527	73711.2	15.0229	69243.2	15.3654	60346.8	15.7642	62910.6	16.5221
78800.7	14.2432	78199.9	14.4716	77518.1	14.7495	73911.5	15.0494	69443.3	15.3723	60547.1	15.7898	63111	16.5151
79001.1	14.2262	78400.2	14.5226	77718.5	14.7586	74111.9	15.0357	69664	15.3732	60747.6	15.7667	63311.3	16.5496
79201.6	14.2542	78580.6	14.4673	77918.8	14.7222	74312.3	15.0541	69844.2	15.3559	60947.9	15.8658	63511.5	16.5282
79402.2	14.2357	78801	14.4752	78119.1	14.7209	74512.4	15.035	70044.8	15.3971	61148.3	15.8027	63712	16.5283
79602.2	14.2184	79001	14.5	78319.6	14.7245	74712.7	15.0335	70265	15.3788	61348.5	15.7977	63912	16.5074
79802.9	14.2302	79181.2	14.4504	78519.7	14.7532	74913.1	15.0833	70445.5	15.3596	61549	15.7904	64112.8	16.5949
80003.1	14.2552	79401.9	14.4814	78720.2	14.7511	75113.5	15.0427	70666	15.3743	61749.6	15.806	64313.1	16.5464
80203.6	14.2554	79602.1	14.4655	78920.3	14.7189	75313.7	15.0235	70846.1	15.3857	61949.9	15.816	64513.5	16.574
80403.9	14.2559	79803	14.4844	79120.6	14.7503	75514.1	15.0001	71066.5	15.3579	62150.5	15.7947	64713.6	16.598
80604.3	14.2642	79983.2	14.5057	79320.9	14.735	75714.5	15.0646	71247.1	15.3655	62370.9	15.7918	64914.2	16.5573
80804.5	14.2122	80183.6	14.4777	79521.4	14.7541	75914.8	15.0076	71447.5	15.3972	62571.4	15.8178	65114.4	16.5631
81004.9	14.2192	80404	14.4729	79722.1	14.7782	76115.2	15.0368	71667.7	15.4002	62751.8	15.7934	65314.9	16.5745
81205.3	14.278	80584.2	14.4843	79922.5	14.7524	76315.9	15.0301	71848.1	15.3618	62972.1	15.7948	65515.4	16.5993
81405.7	14.245	80804.6	14.4736	80122.7	14.7377	76516.2	15.0296	72048.4	15.3799	63152.5	15.7761	65715.6	16.5293
81605.8	14.241	81004.9	14.4641	80323.2	14.7444	76716.6	15.0369	72248.8	15.3928	63352.9	15.8138	65916.2	16.5602
81806.2	14.2431	81185.1	14.4598	80523.9	14.738	76917	15.0264	72449.1	15.4093	63553.1	15.7897	66116.7	16.5617
82006.6	14.2068	81405.8	14.4799	80723.8	14.7627	77117.1	15.0462	72649.3	15.3443	63753.4	15.7392	66317.1	16.575
82207	14.2477	81605.9	14.4933	80924.2	14.7378	77317.7	15.0333	72870	15.3852	63973.8	15.7773	66517.5	16.5698
82407.2	14.2315	81806.3	14.478	81124.6	14.7455	77517.8	15.0489	73050.9	15.3627	64154.2	15.7962	66717.8	16.5505
82607.4	14.2285	81986.6	14.4755	81325	14.7624	77718.3	15.0493	73270.9	15.3776	64354.5	15.7752	66918.4	16.5688
82807.9	14.2429	82206.8	14.475	81525.1	14.7456	77918.4	15.0358	73471.5	15.3825	64575	15.8188	67118.6	16.5274
83008.3	14.1941	82387.2	14.4795	81725.6	14.7599	78118.9	15.0408	73671.7	15.3743	64755.2	15.7715	67318.7	16.594
83208.8	14.2062	82587.8	14.5022	81925.8	14.7277	78319.1	15.0332	73871.8	15.3389	64955.6	15.8123	67519.4	16.5469
83409.4	14.2194	82808.1	14.4709	82126.2	14.7508	78519.4	15.0709	74072.4	15.3692	65156	15.812	67719.4	16.5844
83609.6	14.2256	83008.5	14.4517	82326.4	14.7505	78719.9	15.0295	74252.9	15.3624	65356.5	15.7845	67920	16.5531
83810	14.2816	83208.7	14.4962	82526.8	14.7655	78920.2	15.0578	74472.6	15.3771	65577	15.8147	68120	16.5741
84010.4	14.2096	83409.4	14.4828	82726.9	14.7619	79120.5	15.0238	74652.8	15.3737	65757.3	15.7716	68320.7	16.5357
84210.5	14.2643	83609.6	14.4656	82927.6	14.7833	79320.8	15.0693	74873.6	15.3921	65957.8	15.8053	68521	16.5861
84411.2	14.2466	83810.1	14.4756	83127.8	14.7699	79521.2	15.0013	75074.1	15.3554	66178.3	15.7739	68721.6	16.5694
84611.4	14.2736	84010.4	14.4453	83328.4	14.7468	79721.9	15.0006	75274.1	15.3743	66378.6	15.7995	68921.8	16.5723
84811.9	14.2374	84190.6	14.4601	83529	14.7637	79922.1	15.0144	75474.7	15.3796	66579	15.7725	69122.2	16.5891
85012	14.2301	84411	14.4487	83729.4	14.7397	80122.6	15.0569	75654.9	15.3843	66759.2	15.7636	69322.7	16.572
85212.6	14.2323	84611.5	14.4401	83929.8	14.7315	80323	15.0621	75875.7	15.3807	66979.8	15.7783	69523.3	16.588
85412.9	14.2942	84811.8	14.4963	84129.6	14.734	80523.5	15.0395	76075.9	15.3729	67180.2	15.7647	69723.6	16.599
85613.4	14.4141	85012.1	14.4824	84330.3	14.7217	80723.6	15.0584	76276.2	15.3507	67380.3	15.7639	69923.6	16.5709
85813.8	14.2241	85212.4	14.4802	84530.6	14.7285	80924.1	15.0446	76476.7	15.3662	67560.7	15.8477	70124.3	16.5559
86014	14.2664	85412.8	14.4814	84731.1	14.7147	81124.6	15.0457	76656.9	15.3583	67761.1	15.8251	70324.4	16.6049
86214.3	14.2463	85613.3	14.4494	84931.1	14.7441	81324.9	15.0458	76877.7	15.3693	67981.5	15.8082	70524.9	16.5748
86414.9	14.222	85813.9	14.498	85131.8	14.7449	81524.9	15.0076	77077.8	15.4131	68182	15.8187	70725.3	16.6613
86615.1	14.2409	86013.7	14.4859	85332.3	14.7488	81725.4	15.0419	77258	15.3436	68362.2	15.8156	70925.8	16.5994
86815.6	14.2254	86214.4	14.4827	85532.7	14.772	81925.7	15.0569	77478.4	15.3758	68562.4	15.7923	71126.1	16.5734
87015.9	14.2525	86415	14.4384	85733.1	14.733	82126.2	15.0227	77679.1	15.3808	68762.9	15.782	71326.7	16.5495
87216.6	14.2657	86614.9	14.4918	85932.9	14.7516	82326.4	15.0426	77859.2	15.4065	68963.3	15.8351	71526.9	16.5831
87416.9	14.2495	86816	14.4939	86133.6	14.7594	82526.8	15.011	78079.2	15.3673	69163.9	15.7769	71727.2	16.5654
87617.1	14.2268	87015.9	14.4982	86334.1	14.7498	82726.9	15.0445	78259.7	15.4026	69384.2	15.8151	71927.6	16.5799
87817.4	14.258	87216.7	14.4639	86534.2	14.7643	82927.4	15.0518	78480.2	15.3735	69564.8	15.7933	72127.9	16.5715
88017.8	14.2449	87416.9	14.5102	86734.9	14.728	83127.9	15.0315	78680.5	15.3438	69765	15.8068	72328.8	16.5548
88218.4	14.2485	87617.3	14.4605	86935.4	14.7405	83328.5	15.0354	78881	15.3741	69965.2	15.7974	72529	16.5971
88418.7	14.2275	87817.6	14.4968	87135.8	14.7536	83528.7	15.0654	79061.1	15.3785	70165.9	15.777	72729.4	16.5293
88618.9	14.2584	88018	14.4616	87336.2	14.729	83729	15.0264	79281.5	15.3625	70366.1	15.8169	72929.7	16.6034
88819.2	14.2467	88218.4	14.5077	87536.6	14.7502	83929.6	15.0463	79481.6	15.3653	70586.6	15.8109	73130	16.5806
89019.6	14.2218	88418.9	14.4649	87736.8	14.7456	84129.8	15.0908	79662.3	15.3735	70786.9	15.7909	73330.3	16.5685
89220	14.23	88618.9	14.4804	87937	14.7556	84330	15.0332	79862.6	15.3616	70967.3	15.8249	73530.6	16.6
89420.3	14.0949	88819.1	14.4803	88137.5	14.7315	84530.4	15.0188	80063.1	15.3369	71187.7	15.7884	73731	16.6267
89620.8	14.214	89019.5	14.4739	88338.1	14.7386	84730.8	15.0555	80283.6	15.3532	71388.3	15.7965	73931.5	16.654
89820.9	14.2502	89220.2	14.4809	88538.2	14.7333	84931.2	15.0627	80483.9	15.4064	71588.7	15.8386	74131.9	16.6339
90030.9	14.2576	89420.2	14.4565	88738.4	14.7416	85131.5	15.0319	80684.1	15.3808	71768.8	15.7975	74332.4	16.5937
90001.7	14.2546	89620.6	14.4849	88938.9	14.7289	85331.9	15.0559	80884.2	15.337	71989.1	15.7891	74532.2	16.6044
90000.4	14.2813	89820.9	14.4979	89139.2	14.737	85532.4	15.0437	81065	15.3805	72189.6	15.8216	74732.6	16.6041
90000.4	14.25	90030.8	14.458	89339.6	14.7406	85732.7	15.0167	81285.3	15.361	72369.9	15.845	74933.2	16.6166
90000.4	14.2478	90001.6	14.4811	89539.9	14.7289	85933.4	15.0262	81485.5	15.3687	72590.4	15.8074	75133.5	16.5774
90000.4	14.23	90000.3	14.4634	89740.1	14.7782	86133.5	15.0472	81685.8	15.3837	72790.8	15.8126	75333.7	16.553
90000.5	14.2226	90000.3	14.4853	89940.6	14.7144	86333.9	15.0151	81886.2	15.3684	72991.4	15.8315	75533.9	16.619
90000.4	14.2454	90000.3	14.4524	90029.7	14.7373	86534.3	15.0781	82086.6	15.3737	73191.8	15.7739	75734.5	16.5509
90000.4	14.2396	90000.3	14.4837	90000.6	14.7924	86734.7	15.0442	82286.9	15.3708	73392.1	15.8042	75935.2	16.6308
90000.4	14.2199	90000.3	14.4589	90000.1	14.7472	86935.2	15.0225	82487.3	15.3471	73572.2	15.8199	76135.4	16.6847
90000.4	14.2613	90000.3	14.4626	90000.2	14.7499	87135.4	15.0143	82687.4	15.3425	73772.6	15.8234	76355.9	16.6715
90000.4	14.1779	90000.3	14.5076	90000.2	14.7527	87336	15.0506	82887.9	15.3593	73993.1	15.7798	76536.2	16.6241
90000.4	14.2225	90000.4	14.4589	90000.2	14.7559	87536.3	14.9955	83088.3	15.3238	74173.6	15.8799	76756.7	16.6603
90000.4	14.2431	90000.3	14.4537	90000.2	14.716	87736.6	15.0328	83288.9	15.3568	74393.6	15.7649	76957	16.607
90000.4	14.2446	90000.3	14.5556	90000.2	14.7387	87936.9	15.0425	83489	15.3588	74593.8	15.8128	77137.2	16.632
90000.2	14.388	90000.3	14.4709	90000.2	14.7515	88137.2	15.0399	83689.6	15.3568	74794.3	15.8381	77337.5	16.5876
89852.7	14.2172	90000.3	14.4612	90000.2	14.7464	88337.9	15.0468	83890	15.3656	74994.7	15.8353	77538.1	16.6355
89656.9	14.2765	90000.3	14.5135	90000.2	14.7269	88538	15.0023	84090.4	15.3826	75175.1	15.8076	77738.3	16.6452
89458.4	14.2091	90000.1	14.4895	90000.2	14.7534	88738.1	15.0379	84290.8	15.3985	75395.4	15.7712	77938.6	16.622
89259.4	14.2608	89852.5	14.4945	90000.1	14.7386	88938.1	15.0581	84490.6	15.3689	75595.7	15.7876	78138.7	16.622
89060	14.2599	89656.2	14.4663	90000.2	14.7377	89139.1	15.0347	84691.3	15.3605	75796.1	15.8393	78359.2	16.6502
88840.5	14.2279	89458.4	14.4762	90000.2	14.73	89339.6	15.0193	84891.8	15.363	75996.3	15.7622	78559.6	16.6481
88660.8	14.2706	89259.3	14.4689	89909.9	14.747	89539.8	15.0417	85092	15.366	76197	15.8198	78739.6	16.6208
88461.6	14.189	89059.8	14.4595	89715.6	14.7689	89760.1	15.0501	85292.5	15.372	76377.3	15.8527	78940.2	16.6643
88242	14.2018	88860.3	14.5215	89517.8	14.7322	89940.6	15.0523	85493	15.4223	76597.9	15.8159	79160.5	16.6956
88042.3	14.2345	88660.6	14.5048	89319.1	14.755	90029.4	15.0301	85693.4	15.3886	76798.2	15.8158	79361	16.6529
87862.7	14.2185	88461.6	14.5025	89119.6	14.7575	90000.6	15.0296	85893.6	15.3643	76998.7	15.819	79541.4	16.6399
87643.1	14.2327	88261.9	14.49	88919.9	14.7657	90000.4	15.0285	86094	15.3498	77198.7	15.8374	79741.8	16.6589
87443.4	14.2268	88062.1	14.4703	88720.5	14.7587	90000.4	15.0434	86294.1	15.3787	77399.2	15.8227	79942.2	16.6511
87263.8	14.2238	87862.4	14.4832	88521.2	14.7464	90000.4	15.0505	86494.7	15.3816	77599.6	15.7979	80162.8	16.6422
87064	14.2512	87663	14.4553	88321.4	14.7623	90000.4	15.0407	86695.2	15.375	77799.9	15.8016	80363.2	16.6484
86844.4	14.2363	87463.3	14.458	88122.1	14.7666	90000.4	15.0756	86895.6	15.3544	78000	15.8371	80543.2	16.6607
86664.6	14.2439	87263.8	14.5005	87922.5	14.7215	90000.4	15.0006	87096.1	15.379	78180.3	15.8596	80743.6	16.6574
86464.9	14.2569	87064	14.5098	87722.6	14.7412	90000.4	15.0533	87296.5	15.371	78400.6	15.8223	80963.9	16.677
86245.1	14.2496	86864.2	14.4694	87523.3	14.7152	90000.4	15.0298	87496.9	15.3548	78581.2	15.8129	81164.4	16.6737
86065.5	14.2439	86664.5	14.4602	87323.4	14.7541	90000.3	15.0416	87697.1	15.3625	78801.3	15.7852	81344.8	16.6589
85866.1	14.2552	86464.8	14.4558	87123.6	14.7188	90000.4	15.0148	87877.6	15.3938	78981.8	15.8225	81544.9	16.6692
85666.4	14.4171	86265.1	14.5054	86924.2	14.7338	90000.4	15.0469	88097.9	15.3707	79202.2	15.7871	81765.4	16.6721
85446.7	14.2437	86065.3	14.4347	86724.4	14.7561	90000.4	15.0575	88298.3	15.3661	79402.7	15.8171	81945.8	16.6661
85266.9	14.2456	85866.1	14.5179	86524.6	14.7349	90000.4	15.0478	88498.7	15.3948	79602.6	15.8232	82146	16.7024
85047.2	14.2689	85666.3	14.479	86324.9	14.7759	89947.6	15.0208	88698.9	15.3946	79783.2	15.8241	82346.3	16.6565
84867.7	14.2294	85466.5	14.4677	86125.3	14.7653	89775.2	15.043	88898.9	15.3046	80003.8	15.8098	82566.7	16.7143
84648.1	14.2431	85266.9	14.4494	85925.6	14.7354	89578.1	15.0512	89099.6	15.3539	80184.2	15.8322	82767	16.6675
84468.2	14.2255	85067	14.4619	85726	14.7172	89379.5	15.0531	89299.9	15.3642	80404.5	15.7976	82947.4	16.651
84248.8	14.2476	84867.4	14.4755	85526.3	14.7554	89180.4	15.0166	89500.3	15.3583	80604.9	15.8495	83147.6	16.6165
84049.1	14.2207	84668.1	14.4993	85326.6	14.7456	88960.9	15.0154	89700.5	15.3514	80805.1	15.7838	83368.4	16.6118
83869.5	14.2422	84468.1	14.4621	85126.9	14.7464	88761.2	15.0363	89900.9	15.3454	81005.4	15.8113	83568.8	16.6618
83669.8	14.2345	84268.5	14.4698	84927.2	14.7505	88561.7	15.0406	90029.6	15.3694	81205.9	15.8079	83769.1	16.6499
83470.1	14.2295	84068.9	14.4822	84727.7	14.7492	88362.4	15.0462	90000.6	15.3832	81406.2	15.7982	83969.5	16.6023
83270.5	14.2345	83869.4	14.4748	84527.9	14.7553	88162.6	15.0425	90000.3	15.3668	81606.3	15.7948	84149.8	16.6454
83070.7	14.2335	83669.8	14.4918	84328.4	14.7449	87963	15.0342	90000.4	15.3582	81806.8	15.7922	84370	16.66
82851.1	14.2409	83469.9	14.4668	84128.7	14.7382	87763.1	15.0282	90000.4	15.4094	81987.3	15.8159	84570.4	16.6847
82651.3	14.2509	83270.5	14.4952	83929.2	14.7444	87563.8	15.0559	90000.4	15.3591	82207.5	15.8222	84750.7	16.7147
82451.6	14.229	83070.5	14.4748	83729.7	14.7557	87364.1	15.0366	90000.4	15.3569	82408	15.8762	84971.1	16.7226
82252.2	14.2466	82871	14.4908	83529.9	14.7315	87164.5	15.003	90000.4	15.3992	82608.3	15.82	85171.6	16.747
82052.7	14.2468	82671.2	14.5022	83330.2	14.73	86984.8	15.0509	90000.4	15.3326	82808.9	15.8231	85371.8	16.7108
81872.8	14.2436	82471.6	14.4971	83130.4	14.7399	86765	15.0422	90000.4	15.3538	83009	15.8055	85572.4	16.7007
81673.2	14.1699	82272.1	14.5137	82930.9	14.741	86565.3	15.0375	90000.4	15.3573	83209.4	15.7933	85772.8	16.7048
81453.8	14.2043	82072.5	14.4717	82731.2	14.7371	86365.6	15.0483	90000.4	15.3594	83410	15.8163	85952.8	16.7195
81274.1	14.2305	81872.8	14.4834	82531.5	14.748	86165.7	15.0558	90000.4	15.3841	83610.3	15.8794	86173.3	16.6675
81074.3	14.2404	81673.1	14.4744	82331.9	14.7425	85966.2	15.0328	90000.4	15.3794	83810.8	15.7724	86373.7	16.6461
80854.9	14.2554	81473.6	14.4865	82132.2	14.7492	85786.7	15.0304	90000.4	15.3685	84011.1	15.7727	86574.3	16.6838
80655.1	14.2196	81274.2	14.4874	81932.8	14.7539	85567.1	15.0419	89980.6	15.3697	84211.2	15.8277	86754.8	16.6859
80455.7	14.2922	81074.3	14.4756	81732.8	14.7403	85367.3	15.0272	89795.6	15.3612	84411.6	15.8224	86975.1	16.7059
80276.1	14.2896	80874.8	14.5078	81533.4	14.7667	85187.6	15.0142	89598.7	15.3346	84612.2	15.7937	87175.6	16.6373
80076.2	14.2191	80675.2	14.4772	81333.9	14.7652	84968	15.0332	89400.2	15.4043	84812.4	15.7874	87375.9	16.6694
79856.7	14.2334	80475.6	14.4848	81134.2	14.7529	84768.3	15.0227	89201	15.3807	85013	15.8062	87576.4	16.7184
79676.9	14.2647	80275.9	14.4704	80934.4	14.7375	84568.7	15.0474	89001.5	15.3506	85213.1	15.8153	87776.5	16.6968
79477.2	14.2294	80076.4	14.488	80734.8	14.7727	84369	15.0139	88802	15.3689	85413.5	15.823	87977	16.7085
79277.6	14.239	79876.5	14.4707	80535.4	14.7637	84169.4	15.025	88602.3	15.3927	85614	15.8491	88177.5	16.7205
79077.8	14.249	79676.9	14.4908	80335.9	14.7407	83969.9	15.0582	88403.1	15.3314	85814.3	15.8022	88377.9	16.6686
78878.2	14.1462	79477.1	14.4798	80136	14.7381	83770.3	15.0488	88203.3	15.3567	86014.5	15.8335	88578	16.6871
78678.7	14.2418	79277.5	14.458	79936.4	14.736	83570.5	15.0466	88003.7	15.3599	86214.9	15.8346	88778.2	16.6745
78479.1	14.2413	79077.8	14.4822	79736.7	14.7811	83370.9	15.0593	87804	15.3752	86415.7	15.8589	88978.6	16.7023
78259.4	14.2331	78878.2	14.4747	79536.9	14.7451	83171	15.006	87604.6	15.3868	86615.8	15.8743	89179.1	16.7003
78079.6	14.2555	78678.6	14.5028	79337.4	14.7511	82971.5	15.032	87405	15.3476	86816.5	15.8449	89379.5	16.7443
77880.2	14.2166	78479	14.4935	79137.5	14.7767	82771.7	15.0173	87205.2	15.3451	87016.8	15.8237	89579.6	16.7404
77660.7	14.2297	78279.4	14.4949	78938.1	14.7515	82572	15.0506	87005.6	15.3944	87217.4	15.8672	89780	16.6979
77460.9	14.2574	78079.7	14.4789	78738.4	14.7678	82372.5	15.0763	86805.8	15.3643	87417.8	15.8322	89979.9	16.7049
77261.1	14.2324	77880.2	14.4912	78538.8	14.743	82172.9	15.0188	86606.1	15.3898	87618.1	15.8346	90010.6	16.7294
77061.7	14.2331	77680.6	14.4832	78339.1	14.7464	81973.2	15.0593	86406.4	15.358	87818.1	15.8215	90000.7	16.7176
76862.3	14.2603	77480.9	14.4744	78139.3	14.7357	81793.5	15.0511	86206.5	15.3529	88018.5	15.8613	90000.4	16.6822
76662.5	14.2431	77281.2	14.454	77940	14.7361	81574.1	15.0413	86007	15.3688	88219.1	15.8232	90000.4	16.6872
76462.8	14.2324	77081.6	14.5054	77740.5	14.7336	81394.5	15.0402	85807.6	15.3816	88419.4	15.8445	90000.4	16.6438
76263.1	14.2329	76882	14.4757	77540.8	14.7569	81174.9	15.051	85607.7	15.3867	88619.7	15.8345	90000.4	16.6772
76083.5	14.2454	76682.5	14.4756	77341.1	14.7317	80975.1	15.0504	85408	15.3772	88820	15.776	90000.4	16.7694
75863.7	14.2408	76482.7	14.5071	77141.4	14.7424	80775.5	15.0542	85208.4	15.3948	89020.4	15.8392	90000.4	16.7001
75664	14.2119	76283.1	14.4541	76942	14.7433	80576.1	15.0254	85008.6	15.3734	89221.1	15.8601	90000.4	16.7699
75484.4	14.2449	76083.3	14.4912	76742.2	14.7415	80376.4	15.0381	84809.2	15.3801	89421.1	15.8055	90000.4	16.7219
75284.8	14.2404	75883.6	14.5058	76542.5	14.7357	80176.8	15.0248	84609.4	15.3717	89621.4	15.8134	90000.4	16.6978
75085.1	14.2693	75684	14.4743	76342.8	14.7124	79997	15.027	84409.6	15.3691	89821.6	15.8417	90000.4	16.7116
74865.5	14.2479	75484.3	14.5083	76143.2	14.744	79777.4	15.046	84210	15.3489	90031.1	15.8071	90000.4	16.7112
74665.8	14.2583	75284.5	14.5169	75943.6	14.7622	79577.7	15.0355	84010.6	15.3994	90001.7	15.8229	90000.4	16.65
74466.2	14.2265	75085.2	14.4919	75743.6	14.7378	79398	15.0556	83810.9	15.3702	90000.4	15.8356	90000.5	16.7623
74266.8	14.2713	74885.3	14.4813	75544.1	14.7381	79178.3	15.0454	83611.2	15.3731	90000.5	15.8618	89910.4	16.7388
74067	14.2425	74685.7	14.468	75344.5	14.7246	78998.5	15.0269	83411.7	15.3779	90000.4	15.8354	89716	16.6554
73867.4	14.2022	74486	14.4751	75145	14.7412	78778.9	15.0497	83211.9	15.3651	90000.5	15.8333	89518.3	16.6676
73667.8	14.2484	74286.8	14.4522	74945.3	14.7519	78579.5	15.0375	83012.2	15.37	90000.5	15.8509	89319.6	16.684
73468.4	14.1239	74087.1	14.5045	74745.6	14.7349	78399.7	15.0542	82812.5	15.3914	90000.4	15.8387	89120.2	16.7544
73268.6	14.2484	73887.4	14.4571	74545.9	14.7253	78180	15.0366	82612.9	15.3793	90000.4	15.8368	88920.6	16.7305
73068.9	14.2396	73687.7	14.4783	74346.5	14.7673	77980.5	15.0122	82413.2	15.3649	90000.4	15.8086	88721.1	16.6911
72869.3	14.2535	73488.2	14.4758	74147.1	14.7321	77781	15.0512	82213.6	15.3836	90000.4	15.8286	88521.8	16.7343
72669.7	14.2364	73288.6	14.45	73927.4	14.7355	77581.5	15.0329	82014.1	15.3746	90000.5	15.8107	88322.2	16.7049
72489.8	14.1918	73088.8	14.5128	73747.5	14.7528	77381.7	15.0287	81814.3	15.3559	90000.5	15.8081	88122.5	16.6987
72270.1	14.2375	72889.1	14.4855	73547.9	14.7515	77182	15.0575	81614.5	15.3581	90000.5	15.7781	87922.8	16.6873
72070.4	14.2606	72689.5	14.5082	73348.5	14.7329	76982.4	15.0571	81415.1	15.3552	90000.4	15.8152	87723.1	16.7275
71890.6	14.2597	72489.7	14.497	73148.8	14.7478	76782.8	15.0456	81215.6	15.3476	89991.4	15.8018	87543.7	16.6684
71671.3	14.2581	72290.1	14.4795	72949	14.7487	76583.3	15.069	81015.7	15.3822	89814.5	15.8044	87324	16.6972
71471.6	14.2558	72090.5	14.5078	72749.3	14.7469	76383.5	15.0309	80816.2	15.3245	89617.8	15.828	87124.3	16.7292
71271.9	14.2475	71890.7	14.5165	72549.6	14.7461	76183.7	14.9932	80616.5	15.3716	89419.6	15.818	86924.7	16.7358
71072.2	14.228	71691.3	14.4688	72349.9	14.7526	75984	15.0637	80417.1	15.3755	89220.6	15.8141	86724.9	16.6871
70872.6	14.2164	71491.6	14.4776	72150.2	14.7777	75784.3	15.0333	80217.6	15.353	89020.9	15.8536	86525.1	16.7051
70692.9	14.2714	71291.8	14.4695	71950.5	14.7287	75584.6	15.0514	80017.7	15.4175	88821.3	15.8098	86325.5	16.678
70473.4	14.2245	71092.2	14.4986	71750.9	14.7451	75384.9	15.0376	79818.1	15.3569	88621.7	15.8226	86125.8	16.6886
70273.6	14.233	70892.4	14.4828	71531.5	14.759	75185.6	15.0393	79618.2	15.4013	88422.4	15.8332	85926.1	16.7099
70073.9	14.2342	70692.8	14.4649	71351.7	14.759	74985.8	15.0387	79418.7	15.4175	88222.8	15.8074	85726.7	16.6913
69874.2	14.2471	70493.2	14.4844	71152	14.7572	74786	15.0465	79219	15.3931	88023	15.8352	85526.9	16.6849
69674.6	14.2378	70293.4	14.4586	70932.2	14.7474	74586.3	15.0563	79019.2	15.3766	87823.4	15.8375	85327.1	16.6977
69474.9	14.2679	70093.8	14.4598	70752.7	14.7081	74387.1	15.066	78819.8	15.3901	87623.9	15.8241	85127.5	16.6654
69275.3	14.1977	69894.2	14.491	70552.9	14.7661	74187.6	15.0215	78620.1	15.3977	87424.2	15.8027	84927.8	16.7464
69075.5	14.2439	69694.5	14.4698	70353.2	14.7177	73987.9	15.0295	78420.5	15.3935	87224.5	15.8217	84728.1	16.7323
68895.7	14.2388	69494.8	14.467	70133.6	14.7459	73788.2	15.0541	78220.7	15.3582	87024.8	15.8486	84528.4	16.6738
68696.1	14.2488	69295.4	14.4854	69954	14.7231	73588.4	15.0643	78021.1	15.3714	86825.1	15.8572	84328.9	16.6797
68476.3	14.2474	69095.7	14.4346	69734.5	14.7551	73389.1	15.0586	77821.7	15.3961	86625.3	15.8143	84129.3	16.6427
68296.6	14.2623	68895.6	14.4558	69554.8	14.7306	73189.3	15.034	77622.1	15.3792	86425.8	15.8351	83929.8	16.6553
68077.1	14.2623	68696.1	14.5105	69335	14.7401	72989.7	15.0534	77422.6	15.3439	86226	15.8673	83730.2	16.6213
67877.5	14.2283	68496.3	14.4924	69135.4	14.7434	72790	15.0585	77222.6	15.361	86026.4	15.8546	83530.4	16.6962
67677.7	14.2939	68296.4	14.4699	68935.5	14.7472	72590.2	15.0474	77023	15.3662	85826.8	15.8049	83330.9	16.6504
67478.1	14.2307	68097.2	14.472	68755.8	14.7487	72390.6	15.0371	76823.6	15.3922	85627.1	15.814	83130.8	16.6882
67278.5	14.2383	67897.5	14.4734	68556.1	14.7454	72190.7	15.0537	76623.9	15.3382	85427.8	15.85	82931.5	16.6609
67079.1	14.2146	67697.8	14.4632	68356.5	14.7445	71991.1	15.0309	76424.1	15.3655	85227.8	15.8662	82731.7	16.6894
66879.3	14.1731	67478	14.4983	68156.9	14.7591	71791.1	15.0368	76224.6	15.3576	85028.2	15.8158	82532.1	16.6507
66679.5	14.2308	67278.6	14.4355	67937.2	14.7486	71591.9	15.0362	76024.7	15.4063	84828.1	15.8621	82332.5	16.6809
66480.1	14.2546	67098.9	14.4576	67757.5	14.7489	71392.2	15.0448	75825.2	15.3819	84628.9	15.8011	82132.8	16.676
66280.6	14.2011	66899.4	14.5103	67558	14.7468	71192.6	15.0691	75625.4	15.3908	84429.2	15.8226	81933.2	16.6738
66080.8	14.2349	66699.5	14.5165	67358.3	14.7327	70993	15.0313	75425.7	15.3239	84229.6	15.8476	81733.6	16.6297
65881	14.2622	66499.9	14.5007	67158.8	14.7387	70793.2	15.034	75226.2	15.4236	84030	15.8261	81533.9	16.6762
65681.4	14.1894	66280.5	14.4863	66959.2	14.7046	70593.6	15.0522	75026.9	15.3577	83830.4	15.81	81334.5	16.6905
65481.5	14.2373	66100.7	14.4597	66739.4	14.7571	70393.8	15.0348	74826.9	15.3751	83630.6	15.8322	81134.8	16.6821
65281.8	14.2841	65900.9	14.4768	66539.7	14.7354	70194.1	15.0477	74627.1	15.3808	83431	15.8319	80935.1	16.6691
65082.1	14.2225	65681.4	14.4692	66340.3	14.7797	69994.6	15.0487	74427.5	15.3694	83231.2	15.8132	80735.4	16.6481
64882.4	14.2418	65481.5	14.4589	66160.4	14.7263	69795	15.0545	74228.2	15.3466	83031.5	15.8161	80536	16.672
64682.8	14.2591	65281.8	14.5191	65960.8	14.76	69595.4	15.0582	74028.6	15.3815	82832.2	15.7975	80336.4	16.6209
64483.2	14.2292	65102.1	14.4623	65761.1	14.7288	69395.6	15.0452	73828.9	15.3522	82632.3	15.84	80136.7	16.6651
64283.6	14.2494	64902.2	14.4614	65541.4	14.7579	69196	15.0657	73629.2	15.4283	82432.6	15.814	79937	16.628
64083.8	14.2764	64682.7	14.4779	65341.8	14.7433	68996.1	15.0316	73429.9	15.3492	82233.3	15.8609	79737.3	16.6718
63884.2	14.2552	64483.1	14.4928	65142	14.7296	68796.6	15.0633	73230.2	15.3718	82033.3	15.8661	79537.6	16.6537
63684.8	14.2277	64283.7	14.488	64962.2	14.734	68596.8	15.0283	73030.4	15.3821	81833.6	15.8362	79337.8	16.6333
63485.1	14.2657	64103.8	14.4669	64762.5	14.7297	68397	15.0511	72830.7	15.399	81634.2	15.8242	79138.1	16.6747
63285.3	14.2322	63884.1	14.4902	64563	14.7439	68197.5	15.0478	72631.2	15.3719	81434.7	15.8332	78938.6	16.6393
63085.5	14.2436	63704.6	14.473	64363.5	14.7648	67997.9	15.0416	72431.2	15.3689	81235.1	15.8327	78738.9	16.6492
62885.9	14.242	63485.1	14.4862	64143.7	14.7434	67798.3	15.079	72231.5	15.3611	81035.4	15.7894	78539.5	16.6292
62686.5	14.255	63285.4	14.4552	63964	14.747	67598.5	15.0357	72031.7	15.3671	80835.7	15.8284	78339.6	16.6902
62486.8	14.1943	63105.5	14.4843	63764.4	14.7432	67398.8	15.0406	71832.1	15.3569	80636.1	15.8052	78140	16.6052
62287	14.1996	62905.9	14.4989	63564.9	14.741	67199.4	15.049	71632.7	15.3621	80436.5	15.8234	77940.6	16.6342
62087.3	14.2196	62706.3	14.4874	63365.2	14.7746	66999.8	15.0673	71413.2	15.621	80236.9	15.8331	77740.9	16.6164
61887.6	14.2472	62506.7	14.4622	63145.6	14.7614	66799.8	15.0786	71233.3	15.4037	80037.2	15.8402	77541.4	16.6714
61688	14.1469	62307	14.4572	62945.8	14.7435	66600.2	15.0355	71033.7	15.3591	79837.4	15.8373	77341.7	16.6358
61488.1	14.2405	62087.3	14.4953	62746.3	14.759	66400.7	15.0522	70833.9	15.3513	79637.7	15.8311	77142	16.5937
61288.4	14.1188	61887.5	14.4939	62546.6	14.74	66201.2	15.0384	70634.3	15.3742	79438.1	15.793	76942.5	16.6583
61088.9	14.1887	61707.9	14.5073	62346.9	14.7553	66001.5	15.0645	70434.7	15.4085	79238.2	15.7797	76742.8	16.6092
60889.3	14.2602	61508.1	14.4714	62167.2	14.7554	65801.7	15.0222	70235	15.3354	79038.7	15.8039	76543.1	16.6188
60689.5	14.2125	61288.4	14.4616	61967.4	14.7556	65602	15.0686	70035.3	15.3893	78839.1	15.7912	76343.5	16.6517
60489.8	14.2422	61108.8	14.4839	61747.7	14.7486	65402.3	15.0687	69835.8	15.3676	78639.5	15.8187	76143.8	16.5952
60290.1	14.2457	60889.2	14.483	61547.9	14.7462	65202.7	15.0162	69636.1	15.3884	78439.8	15.8105	75943.9	16.643
60090.8	14.2256	60689.5	14.4725	61368.1	14.743	65002.8	15.0175	69436.4	15.3852	78240.2	15.8083	75744.3	16.6289
59891.2	14.2198	60489.7	14.4954	61148.6	14.7446	64803.1	15.0082	69236.6	15.3677	78040.6	15.8298	75544.6	16.6222
59691.3	14.2741	60310.1	14.4785	60949.1	14.7436	64603.5	15.0331	69036.8	15.3793	77841.3	15.8235	75345	16.6322
59491.7	14.2241	60110.8	14.4841	60769.3	14.7606	64403.9	15.0008	68837.2	15.4005	77641.6	15.8151	75145.6	16.597
59292.2	14.2074	59891.2	14.491	60549.7	14.7509	64204.2	15.0228	68637.6	15.3687	77441.9	15.8276	74945.8	16.6016
59092.4	14.2054	59691.3	14.5321	60369.9	14.7385	64004.5	15.0241	68417.9	15.372	77242.2	15.7999	74746.2	16.6066
58892.8	14.1915	59511.6	14.4937	60170.5	14.7375	63804.9	15.0384	68238.2	15.3631	77042.6	15.8053	74546.5	16.5858
58693.1	14.3497	59292.1	14.4626	59951.1	14.7546	63605.5	15.0167	68018.7	15.3456	76843.1	15.8096	74347.2	16.6341
58493.3	14.2815	59112.5	14.5091	59751.1	14.7504	63405.7	15.0569	67819.2	15.3514	76643.2	15.8005	74147.6	16.5861
58293.6	14.2366	58912.7	14.4622	59571.6	14.7499	63206	15.0426	67639.2	15.3826	76443.6	15.832	73947.9	16.6078
58094	14.2666	58693	14.4895	59351.9	14.7405	63006.3	15.0229	67439.6	15.3868	76244.1	15.7739	73748.1	16.6414
57894.1	14.2917	58513.3	14.5134	59152.2	14.7947	62806.7	15.0263	67220.1	15.3504	76043.8	15.8578	73548.4	16.6343
57694.5	14.267	58313.5	14.4996	58952.7	14.7527	62607.2	15.0626	67020.6	15.3833	75844.6	15.8383	73348.9	16.6054
57495	14.1177	58113.9	14.4721	58752.9	14.759	62407.4	15.0269	66820.8	15.3635	75644.8	15.833	73149.4	16.583
57295.3	14.2244	57894	14.4954	58553.2	14.7442	62207.8	15.0377	66640.9	15.3735	75445.1	15.791	72949.6	16.6173
57095.5	14.2481	57694.5	14.477	58353.3	14.7664	62008.2	15.0335	66421.4	15.3876	75245.6	15.7906	72750	16.5828
56895.9	14.2462	57514.9	14.503	58153.8	14.7473	61808.2	15.0472	66221.9	15.3879	75046	15.7929	72550.2	16.5973
56696.1	14.2431	57315.3	14.4673	57974	14.7367	61608.7	15.0375	66042.3	15.3576	74846.4	15.825	72350.5	16.5697
56496.6	14.2311	57095.6	14.4939	57774.2	14.7301	61408.8	15.0353	65822.5	15.36	74646.6	15.8039	72150.9	16.5979
56296.9	14.2277	56895.8	14.4534	57554.7	14.7721	61209.2	15.0343	65642.8	15.4131	74447.1	15.8462	71951.1	16.6176
56097.1	14.2326	56716.2	14.4837	57355.1	14.7406	61009.7	15.0406	65442.9	15.3744	74247.7	15.7799	71751.4	16.5804
55897.6	14.2671	56496.5	14.4834	57155.4	14.7117	60810	15.047	65243.3	15.3902	74048.1	15.7674	71552.1	16.6152
55697.9	14.2271	56296.9	14.4866	56955.6	14.7387	60610.3	15.0628	65043.5	15.3981	73848.3	15.7885	71352.1	16.6242
55498.4	14.2318	56097.1	14.4758	56755.9	14.7447	60410.6	15.0271	64843.9	15.3826	73648.6	15.8165	71152.6	16.5763
55298.6	14.2205	55897.6	14.4661	56556.3	14.7465	60211.2	15.0776	64644.3	15.4207	73449.2	15.788	70952.8	16.6082
55098.9	14.2413	55717.9	14.5162	56356.7	14.7456	60011.6	15.0288	64424.7	15.358	73249.6	15.8045	70753.2	16.5868
54899.2	14.2517	55498.3	14.5032	56156.9	14.7252	59812.1	15.0688	64245	15.3705	73049.8	15.8107	70553.5	16.6109
54699.4	14.2346	55298.6	14.5051	55957.2	14.7631	59612.1	15.0385	64025.5	15.3694	72850.2	15.8067	70353.8	16.5657
54499.8	14.2454	55118.8	14.487	55757.8	14.7646	59412.3	15.022	63845.5	15.3968	72650.4	15.8589	70154.2	16.5483
54300	14.2424	54919.1	14.4814	55558.1	14.7564	59212.9	15.0552	63646.2	15.3637	72450.7	15.8062	69954.5	16.5606
54100.5	14.2325	54699.4	14.507	55358.4	14.7606	59013.2	15.0431	63426.5	15.3694	72251	15.8273	69755	16.5532
53900.8	14.2288	54519.8	14.4483	55158.8	14.7812	58813.5	15.0529	63226.9	15.3795	72051.1	15.7989	69555.3	16.5579
53701.2	14.2126	54320.1	14.4383	54959.2	14.7279	58613.7	15.0215	63047.2	15.4245	71851.6	15.7885	69355.7	16.6151
53501.4	14.2531	54120.4	14.4919	54759.2	14.7567	58413.9	15.0528	62827.6	15.3795	71651.9	15.8279	69155.9	16.6172
53301.9	14.2342	53920.9	14.4973	54559.7	14.757	58214.4	14.9941	62627.9	15.3751	71452.4	15.8204	68956.1	16.5698
53102.4	14.2062	53701.3	14.4952	54379.7	14.7629	58014.6	15.0492	62448.2	15.4032	71252.7	15.8062	68756.5	16.5873
52902.8	14.2405	53501.5	14.4575	54160.3	14.7287	57814.9	15.0106	62248.5	15.3851	71053.1	15.8818	68556.8	16.6328
52703	14.2402	53301.8	14.4384	53960.6	14.7458	57615.1	15.0486	62048.8	15.419	70853.3	15.8139	68357.1	16.5822
52503.3	14.2504	53102.3	14.4642	53761	14.7192	57415.8	15.0572	61829.1	15.3699	70634	15.7905	68157.6	16.5617
52303.6	14.2251	52902.9	14.459	53561.3	14.7635	57215.9	15.0442	61649.2	15.4084	70454.1	15.7875	67957.9	16.6048
52104.2	14.2272	52703.1	14.4847	53361.6	14.7493	57016.4	15.0584	61449.5	15.3952	70254.4	15.8432	67758.3	16.5567
51904.6	14.2315	52523.2	14.4825	53162.1	14.7562	56816.6	15.0369	61229.9	15.3886	70034.9	15.8228	67558.5	16.6013
51704.8	14.234	52303.7	14.4784	52962.6	14.7535	56616.9	15.0584	61050.4	15.3564	69835.2	15.823	67358.8	16.5646
51505.1	14.2269	52104.3	14.4845	52762.8	14.7457	56417.2	15.0199	60830.9	15.3705	69635.6	15.8101	67159.4	16.5524
51305.3	14.2162	51904.7	14.4619	52563	14.7694	56217.6	15.0547	60650.8	15.3665	69455.7	15.827	66959.8	16.5722
51105.7	14.2555	51704.8	14.478	52363.6	14.7496	56017.9	15.0394	60431.2	15.3965	69236.2	15.817	66760	16.5905
50906	14.2639	51505.1	14.4901	52164	14.7678	55818.3	15.0467	60231.7	15.3613	69056.2	15.8512	66560.4	16.527
50706.3	14.2649	51325.2	14.4946	51964.3	14.7327	55618.7	15.0693	60032.1	15.3618	68856.8	15.8579	66360.7	16.6123
50506.7	14.2463	51125.5	14.4795	51764.6	14.7433	55419.2	15.0179	59832.6	15.3652	68636.9	15.8214	66161.1	16.4982
50307	14.2332	50905.8	14.4744	51564.9	14.7769	55219.4	15.0489	59632.9	15.4095	68437.3	15.8243	65961.4	16.5519
50107.3	14.2516	50726.2	14.4723	51365.1	14.6951	55019.6	15.078	59433.2	15.3807	68257.6	15.808	65761.7	16.5819
49907.6	14.3354	50506.6	14.4821	51165.4	14.7681	54819.9	15.0391	59233.9	15.3759	68057.9	15.8329	65561.9	16.5405
49708.1	14.2141	50306.9	14.5122	50965.6	14.7353	54620.1	15.0363	59034.1	15.3599	67858.4	15.7846	65362.2	16.5553
49508.7	14.2029	50107.4	14.493	50765.9	14.7377	54420.5	15.0125	58834.3	15.3896	67638.6	15.7843	65162.6	16.5852
49308.9	14.2192	49907.6	14.485	50566.3	14.7238	54220.9	15.0578	58654.6	15.3907	67439.1	15.825	64962.9	16.548
49109.1	14.2365	49708	14.4919	50366.9	14.769	54021.2	15.05	58434.9	15.3627	67259.4	15.8109	64763.2	16.5511
48909.7	14.2403	49508.6	14.4759	50167.1	14.7388	53821.6	15.0573	58235.2	15.3989	67039.9	15.8326	64543.6	16.5541
48709.9	14.2541	49309	14.47	49967.5	14.7683	53622.1	15.0426	58035.4	15.4097	66860.1	15.8229	64363.9	16.5389
48510.4	14.2465	49109.2	14.4812	49767.8	14.7664	53422.2	15.048	57835.6	15.3684	66640.4	15.813	64164.2	16.5564
48310.8	14.2339	48909.4	14.4773	49568.4	14.7662	53222.6	15.0223	57636	15.3661	66440.8	15.8121	63944.6	16.5411
48110.9	14.252	48709.9	14.4592	49368.7	14.7537	53023.2	15.0431	57436.5	15.403	66261.2	15.7953	63765.1	16.5422
47911.3	14.2518	48510.3	14.4856	49169.1	14.7237	52823.5	15.0832	57236.8	15.3622	66041.5	15.817	63565.6	16.5325
47711.5	14.2474	48310.7	14.4911	48969.2	14.7517	52623.7	15.0572	57037	15.3901	65861.8	15.8187	63365.9	16.4981
47511.8	14.2192	48110.8	14.5011	48769.8	14.763	52404.2	15.058	56837.4	15.3773	65662.1	15.7971	63146	16.542
47312	14.2377	47911.3	14.4851	48570.2	14.7456	52224.6	15.0472	56637.7	15.3431	65442.3	15.7874	62946.6	16.5951
47112.4	14.2389	47711.5	14.4842	48370.5	14.7441	52005	15.045	56438	15.407	65262.7	15.8313	62746.9	16.5602
46912.7	14.2353	47511.8	14.4893	48170.8	14.7355	51805.2	15.042	56238.3	15.3874	65063	15.8163	62567.4	16.5158
46713.3	14.2285	47312	14.5154	47971	14.7429	51625.4	15.0594	56058.7	15.3876	64863.2	15.7895	62347.6	16.5249
46513.7	14.2431	47112.3	14.4523	47771.3	14.7465	51426	15.064	55839.1	15.35	64643.7	15.8395	62167.8	16.5044
46313.8	14.2358	46912.8	14.4882	47571.6	14.7551	51206.1	15.0497	55639.5	15.3872	64464	15.7925	61968.1	16.5164
46114	14.2483	46713.2	14.5015	47371.9	14.7656	51006.4	15.058	55439.9	15.3629	64244.5	15.8179	61768.3	16.5129
45914.8	14.2899	46513.5	14.4819	47172.1	14.7681	50826.6	15.0633	55240.2	15.4095	64044.5	15.791	61548.8	16.5147
45715.2	14.2546	46313.7	14.4677	46972.6	14.7668	50607.1	15.0475	55040.4	15.3485	63845.1	15.786	61368.8	16.5013
45515.3	14.3363	46114.1	14.4666	46773	14.7723	50407.4	15.0332	54840.7	15.3795	63665.6	15.8067	61169.1	16.5036
45315.7	14.251	45914.8	14.4753	46573.4	14.7624	50207.8	15.0634	54641	15.3642	63445.9	15.8119	60949.6	16.5453
45116.3	14.2461	45715.1	14.5064	46373.7	14.7399	50028.1	15.0713	54441.2	15.4095	63246.3	15.7757	60750.1	16.5296
44916.6	14.2403	45515.5	14.4885	46173.9	14.7243	49808.4	15.0309	54241.5	15.3983	63066.4	15.8142	60570.3	16.4973
44716.8	14.2623	45315.7	14.4877	45974.6	14.7533	49628.7	15.0688	54042	15.3612	62846.9	15.8137	60350.7	16.5231
44517.1	14.2649	45116.2	14.4811	45775	14.7733	49409.5	15.0467	53842.4	15.3853	62647.3	15.8061	60171.3	16.5034
44317.4	14.258	44916.6	14.4715	45575.1	14.7333	49229.7	15.0427	53642.7	15.4181	62467.6	15.7702	59971.5	16.5234
44117.7	14.2448	44716.8	14.4825	45375.6	14.7628	49029.9	15.0389	53462.9	15.4026	62267.8	15.7892	59751.9	16.5619
43917.9	14.2312	44517.2	14.4916	45175.8	14.756	48810.3	15.0624	53243.3	15.4032	62048.2	15.7992	59572.1	16.572
43718.1	14.2352	44317.4	14.4959	44976.3	14.7354	48630.7	15.0399	53044	15.4102	61848.3	15.7964	59352.6	16.5146
43518.5	14.2585	44117.6	14.5049	44776.8	14.7402	48411.1	15.0451	52844.3	15.3906	61648.7	15.7835	59153	16.5003
43318.9	14.2437	43918	14.4751	44576.8	14.7585	48231.4	15.0199	52644.6	15.3706	61468.9	15.7886	58953.4	16.5069
43119.4	14.2609	43718.2	14.4933	44377.2	14.7453	48031.5	15.0738	52444.9	15.3892	61269.2	15.7977	58773.7	16.4993
42919.5	14.2149	43518.5	14.4982	44177.5	14.7711	47831.9	15.0563	52245.3	15.4184	61049.7	15.811	58573.9	16.4737
42720	14.2147	43319	14.467	43977.8	14.7657	47632.2	15.0372	52045.8	15.3787	60870.1	15.8164	58354.2	16.5248
42520.2	14.2431	43119.4	14.4486	43778.2	14.7921	47432.4	15.0246	51846	15.3916	60670.4	15.7972	58154.5	16.4926
42320.6	14.2197	42919.6	14.4941	43578.5	14.7685	47212.7	15.0308	51646.3	15.3669	60450.8	15.8102	57974.5	16.5074
42120.8	14.2406	42720	14.49	43378.8	14.728	47013.1	15.0153	51446.3	15.3919	60251.1	15.8465	57754.9	16.4787
41921.4	14.214	42520.2	14.4771	43179.2	14.7725	46833.6	15.0418	51246.7	15.3712	60071.6	15.824	57575.4	16.4803
41721.7	14.2706	42320.7	14.4872	42979.5	14.7477	46614	15.0798	51047.1	15.3902	59872	15.7896	57355.8	16.5039
41522	14.2078	42121.1	14.5184	42779.7	14.7254	46414.2	15.0502	50847.4	15.3748	59652.2	15.8344	57176.1	16.4526
41302.5	14.2195	41921.3	14.4634	42580.1	14.7573	46234.4	15.0543	50647.8	15.3982	59452.6	15.7927	56956.4	16.4802
41102.8	14.2424	41721.7	14.4875	42380.4	14.7476	46015.2	15.0458	50448.1	15.3801	59253.2	15.8238	56776.6	16.4783
40923	14.2306	41522.1	14.4793	42180.9	14.7703	45835.7	15.0358	50248.5	15.3657	59053.4	15.8126	56576.9	16.4676
40703.3	14.2197	41322.5	14.4956	41981	14.7361	45615.9	15.0674	50048.9	15.3714	58853.7	15.7931	56357.3	16.5048
40523.5	14.2352	41122.6	14.489	41781.4	14.7712	45436.2	15.0543	49849.2	15.361	58654	15.7974	56157.7	16.4571
40323.9	14.2386	40922.9	14.5054	41581.8	14.7321	45236.6	15.0577	49649.6	15.385	58454.2	15.7896	55978	16.5191
40124.1	14.2783	40723.2	14.4986	41382.2	14.727	45036.9	15.0786	49450.2	15.3928	58254.6	15.7688	55758.4	16.4913
39904.4	14.2354	40523.5	14.4892	41182.5	14.722	44837.4	15.0513	49250.6	15.3667	58074.8	15.812	55578.8	16.4885
39724.8	14.246	40324.1	14.4918	40982.9	14.7641	44617.8	15.0565	49050.8	15.3806	57874.9	15.8312	55359.2	16.5058
39525.3	14.2488	40124.2	14.4957	40783.2	14.7515	44437.9	15.0757	48851.1	15.3513	57675.3	15.8121	55179.3	16.4769
39325.5	14.2585	39924.5	14.4476	40583.2	14.7417	44218.1	15.0485	48651.6	15.4249	57476	15.7785	54979.8	16.4706
39126	14.2615	39725	14.4924	40383.7	14.7565	44018.4	15.0327	48451.9	15.3796	57256.2	15.8125	54759.9	16.4326
38906.4	14.2352	39525.2	14.4863	40184	14.7569	43838.7	15.0422	48252.2	15.4002	57056.5	15.8344	54560.4	16.4514
38726.8	14.2176	39325.4	14.4528	39984.2	14.7524	43638.9	15.0345	48052.4	15.4011	56856.7	15.8057	54380.4	16.5224
38507.1	14.2908	39125.8	14.5001	39784.8	14.7505	43439.2	15.0137	47852.8	15.3979	56657	15.8316	54161	16.4669
38327.4	14.2105	38926.4	14.5109	39585.2	14.7498	43239.8	15.0285	47653	15.3942	56457.5	15.7789	53961.3	16.3992
38127.6	14.2494	38726.7	14.5133	39385.4	14.7479	43040.1	15.0213	47453.3	15.3812	56257.6	15.7863	53761.7	16.4447
37908.1	14.2305	38527	14.5032	39185.7	14.7557	42840.4	15.0561	47253.5	15.3837	56078	15.8341	53562	16.4577
37708.5	14.2264	38327.2	14.463	38986.1	14.7349	42640.7	15.0428	47053.9	15.3891	55858.5	15.7833	53362.4	16.4123
37528.7	14.2195	38127.8	14.5095	38786.6	14.762	42441	15.0503	46854.5	15.4079	55678.8	15.7697	53162.7	16.4693
37309.1	14.2451	37928.1	14.4725	38586.9	14.749	42221.5	15.0316	46654.9	15.3868	55459.2	15.7429	52963.2	16.493
37129.2	14.2506	37728.5	14.4868	38387.2	14.7431	42041.6	15.0363	46454.9	15.4031	55259.2	15.7895	52783.7	16.4345
36929.6	14.254	37528.6	14.4913	38187.4	14.7184	41821.9	15.0288	46255.4	15.3619	55059.8	15.8031	52563.9	16.4925
36709.8	14.2427	37329.1	14.486	37987.8	14.7304	41622.4	15.0398	46055.9	15.3707	54859.9	15.7802	52384.2	16.4667
36510.2	14.2527	37129.4	14.4906	37788.2	14.7289	41422.9	15.0499	45856.5	15.373	54660.2	15.8178	52164.6	16.4055
36330.4	14.2339	36929.5	14.4819	37588.6	14.7603	41223.2	15.0564	45656.6	15.3455	54460.7	15.7662	51965.1	16.4865
36131	14.222	36729.9	14.4711	37388.8	14.7649	41043.4	14.9793	45456.9	15.4028	54261	15.7875	51785.2	16.387
35931.3	14.2296	36530.1	14.52	37189.1	14.7039	40843.8	15.0546	45257.1	15.3683	54061.3	15.8015	51565.7	16.4432
35731.5	14.2291	36330.5	14.4869	36989.4	14.7084	40624	15.0484	45057.8	15.3677	53881.8	15.81	51365.8	16.4257
35512	14.204	36130.9	14.4821	36789.8	14.7444	40444.1	15.0459	44858.1	15.3911	53662.2	15.8592	51166.1	16.4318
35312.5	14.2464	35931.4	14.4636	36590	14.7643	40224.6	15.0254	44658.3	15.369	53462.4	15.7811	50966.5	16.413
35112.9	14.4156	35731.6	14.515	36390.2	14.7634	40044.8	15.0333	44458.7	15.3699	53262.8	15.7575	50786.8	16.3783
34913.1	14.2449	35531.9	14.4662	36190.7	14.743	39845.2	15.0419	44258.9	15.3831	53063.2	15.7805	50587	16.4413
34733.5	14.2353	35332.6	14.482	35990.9	14.7546	39645.7	15.0243	44059.2	15.3725	52863.6	15.7873	50367.5	16.4792
34513.9	14.2313	35132.8	14.497	35791.3	14.74	39426.1	15.0606	43859.4	15.3739	52663.9	15.793	50168	16.423
34314.3	14.242	34933.1	14.4559	35591.7	14.7564	39226.4	14.9949	43659.9	15.3872	52464.2	15.8174	49968.2	16.4398
34134.6	14.265	34733.4	14.477	35392.3	14.7456	39026.7	15.0093	43460.2	15.4131	52264.5	15.7803	49768.4	16.4144
33934.8	14.3483	34533.8	14.5098	35192.8	14.7748	38827.2	15.0475	43260.5	15.3738	52065	15.8079	49589	16.4333
33735.2	14.128	34334.2	14.4967	34992.9	14.7381	38627.6	15.0601	43060.9	15.3813	51865.4	15.7903	49369.5	16.462
33535.4	14.2313	34134.7	14.4599	34793.2	14.7304	38447.8	15.0529	42861	15.3475	51685.4	15.8278	49169.8	16.4352
33335.6	14.2348	33934.7	14.4765	34593.5	14.7651	38248.1	15.019	42661.5	15.357	51485.9	15.7908	48990.1	16.4423
33135.8	14.2452	33735.1	14.4673	34394	14.736	38048.4	15.0661	42461.7	15.3828	51266.1	15.7429	48770.3	16.3948
32936.2	14.2523	33535.3	14.5183	34194.4	14.7741	37828.9	15.0357	42262.3	15.3831	51066.4	15.745	48590.9	16.4283
32716.7	14.2168	33335.7	14.4812	33994.6	14.7184	37649.3	15.0645	42062.5	15.372	50886.7	15.7648	48371.3	16.3502
32537	14.2467	33135.9	14.502	33795	14.7318	37429.4	15.0352	41862.8	15.4274	50667	15.7829	48171.6	16.4153
32317.4	14.2389	32936.3	14.4938	33595.2	14.7536	37229.8	15.0772	41663.1	15.3839	50467.5	15.7415	47991.7	16.4315
32117.7	14.2287	32736.7	14.4947	33395.4	14.7289	37049.9	15.0628	41463.5	15.3839	50267.9	15.7872	47772	16.4321
31937.9	14.2495	32537	14.4696	33195.8	14.7187	36850.3	15.0525	41264	15.3552	50068.3	15.7627	47592.4	16.4178
31738.5	14.2143	32337.2	14.4686	32995.8	14.755	36630.5	15.0462	41064.2	15.3878	49868.4	15.8108	47372.7	16.4166
31518.9	14.2253	32137.5	14.5001	32796.3	14.7738	36430.9	15.0429	40864.6	15.391	49668.8	15.7896	47173	16.3769
31319.2	14.2501	31938	14.5144	32596.9	14.7512	36231.3	15.0512	40664.6	15.3893	49469.4	15.813	46973.3	16.3934
31119.6	14.2481	31738.7	14.4637	32397.2	14.7511	36031.7	15.0386	40465.1	15.3975	49269.8	15.8246	46773.9	16.4033
30940	14.2205	31538.9	14.4964	32197.4	14.7484	35832	15.0244	40265.3	15.3751	49070.1	15.8288	46594	16.3882
30720.5	14.2337	31339.1	14.477	31997.8	14.7409	35632.4	15.0262	40065.6	15.3995	48870.4	15.7752	46374.3	16.3794
30520.6	14.2491	31139.5	14.5019	31798.5	14.7591	35452.7	15.0333	39866.1	15.3775	48670.8	15.8286	46174.7	16.4146
30340.8	14.2428	30940	14.4944	31598.8	14.7726	35233.2	15.0457	39666.5	15.3733	48471.1	15.7859	45975.4	16.3884
30121.4	14.2399	30740.4	14.4833	31399.2	14.74	35053.6	15.0483	39466.7	15.3834	48271.6	15.781	45775.7	16.4096
29941.5	14.2397	30540.7	14.4945	31199.3	14.7559	34853.8	15.0351	39267	15.3674	48071.8	15.7914	45576	16.3864
29721.6	14.2567	30340.8	14.4958	30999.7	14.7363	34634.1	15.0416	39067.5	15.3855	47872.2	15.8086	45376.4	16.3746
29522	14.2396	30141.3	14.4877	30800.1	14.7394	34434.7	15.0819	38867.9	15.3771	47672.1	15.7726	45176.7	16.3906
29342.3	14.244	29941.3	14.4881	30600.5	14.737	34235.1	15.0314	38668.3	15.3784	47472.6	15.7774	44977.2	16.4146
29143	14.2516	29741.7	14.505	30400.8	14.7434	34035.3	15.0661	38468.5	15.4025	47272.9	15.7791	44777.5	16.3917
28943.1	14.2183	29541.9	14.4725	30201	14.7099	33835.7	15.0797	38268.9	15.3953	47073.2	15.7577	44577.6	16.393
28743.2	14.2529	29342.2	14.4419	30001.2	14.7398	33635.7	15.0258	38069.3	15.4007	46873.8	15.7887	44398	16.437
28543.7	14.2269	29142.8	14.4818	29801.6	14.7428	33436	15.0234	37869.8	15.3834	46674.1	15.8162	44178.2	16.3933
28323.9	14.254	28943.2	14.5186	29601.8	14.7492	33236.4	15.0595	37670	15.3755	46474.3	15.7721	43978.6	16.3954
28124.5	14.2378	28743.5	14.4828	29402	14.7599	33036.6	15.0646	37470.2	15.3651	46274.6	15.7928	43778.9	16.3842
27944.7	14.2656	28543.6	14.4968	29202.6	14.7898	32856.9	15.0425	37270.7	15.3984	46075	15.8874	43579.1	16.3742
27745	14.2185	28343.9	14.5076	29003	14.7752	32637.5	15.0202	37070.7	15.386	45875.7	15.8075	43379.6	16.3951
27525.3	14.2415	28144.3	14.4938	28803.2	14.7419	32437.9	15.0312	36871.1	15.3922	45676	15.7752	43180	16.4256
27325.9	14.2316	27944.8	14.4995	28603.5	14.7482	32238	15.0383	36671.3	15.3847	45476.2	15.7877	42980.4	16.3784
27126.3	14.2434	27744.9	14.4816	28403.9	14.7482	32038.3	15.056	36471.6	15.4334	45276.5	15.7797	42780.6	16.3929
26946.5	14.2101	27545.4	14.4731	28204.4	14.7394	31858.9	15.0584	36272.1	15.3684	45077.1	15.7634	42580.9	16.3769
26726.8	14.2571	27345.8	14.5064	28004.6	14.7836	31639.3	15.0668	36072.5	15.3535	44877.4	15.7741	42381.3	16.378
26527.1	14.2439	27146.2	14.4754	27804.8	14.7585	31439.7	15.058	35872.7	15.3597	44677.7	15.719	42181.6	16.3921
26327.3	14.2315	26946.3	14.4539	27605.2	14.7677	31239.9	15.0608	35673.1	15.3649	44478	15.7757	41981.9	16.3924
26127.6	14.2176	26746.7	14.4989	27405.5	14.753	31060.2	15.0296	35473.4	15.386	44278.2	15.8341	41782.3	16.385
25927.8	14.2147	26547	14.4727	27206	14.7516	30840.8	15.0337	35274	15.3691	44078.6	15.7932	41582.7	16.3768
25728.3	14.2184	26347.3	14.4555	27006.3	14.7373	30641.3	15.0588	35074.4	15.4029	43878.9	15.7165	41383.1	16.3725
25528.8	14.2418	26147.6	14.5048	26806.7	14.7819	30441.2	15.0475	34874.7	15.4015	43679	15.825	41203.4	16.3935
25329.1	14.2433	25947.9	14.4658	26607	14.7538	30241.7	15.0709	34674.8	15.3789	43479.4	15.762	41003.6	16.4062
25129.2	14.2306	25748.3	14.4606	26407	14.7395	30042	15.0744	34475.5	15.4035	43279.9	15.8075	40784.1	16.3357
24929.5	14.256	25548.7	14.4987	26207.3	14.7093	29842.3	15.0074	34275.8	15.3787	43080.3	15.783	40584.2	16.3636
24729.7	14.2997	25349	14.4781	26007.7	14.7331	29642.6	15.0475	34076	15.3816	42880.5	15.8153	40384.6	16.3743
24530	14.2635	25149.2	14.5012	25807.9	14.75	29442.7	15.0619	33876.4	15.3938	42680.7	15.8032	40184.8	16.374
24329.9	14.2436	24949.3	14.4825	25608.5	14.7453	29243.2	15.0385	33676.7	15.3865	42481.1	15.7941	39985.1	16.3778
24130.2	14.23	24749.7	14.4121	25409	14.7556	29043.5	15.0798	33476.8	15.4092	42281.4	15.7788	39785.5	16.3443
23930.2	14.2764	24549.9	14.495	25209	14.7597	28843.9	15.0396	33277.2	15.4166	42081.8	15.7614	39585.9	16.3755
23730.6	14.2584	24350	14.4798	25009.1	14.7289	28644.1	15.0565	33077.5	15.3901	41882	15.7949	39386.3	16.3695
23530.8	14.3724	24150.1	14.4859	24809.5	14.7869	28444.4	15.0281	32877.8	15.3589	41682.5	15.7688	39186.4	16.353
23330.9	14.2501	23950.3	14.5015	24609.6	14.744	28244.8	15.0507	32678.2	15.3834	41482.9	15.7902	38986.9	16.3716
23131	14.2422	23750.5	14.5269	24409.8	14.7532	28045.2	15.0585	32478.6	15.3775	41283.3	15.787	38787.4	16.3538
22930.8	14.2602	23550.5	14.5053	24210	14.7562	27845.5	15.0522	32278.9	15.3915	41083.5	15.779	38587.8	16.3285
22731.2	14.2787	23350.8	14.4926	24010.2	14.7538	27645.7	15.0405	32079.1	15.3811	40883.9	15.8083	38388	16.3674
22531.3	14.2298	23151	14.4826	23810.4	14.7484	27446.2	15.0716	31879.7	15.3803	40684.1	15.8028	38188.3	16.3256
22331.4	14.271	22931	14.4643	23590.7	14.7321	27246.6	15.0472	31680.2	15.3954	40484.3	15.7862	37988.9	16.312
22131.7	14.2306	22751	14.4779	23390.8	14.7226	27047	15.0203	31480.4	15.4186	40284.6	15.8097	37789.2	16.2965
21931.8	14.274	22551.3	14.4671	23210.9	14.7458	26847.2	15.0672	31280.9	15.3582	40084.9	15.8052	37589.5	16.3701
21732	14.2592	22351.3	14.4742	22990.9	14.7459	26647.5	15.0266	31081	15.3622	39885.4	15.7644	37389.8	16.3376
21532.1	14.2576	22151.6	14.5065	22811.1	14.7348	26447.6	15.007	30881.6	15.4147	39685.7	15.8059	37190.1	16.2983
21332.3	14.2248	21931.7	14.4716	22611.3	14.7367	26248	15.074	30681.9	15.37	39486.1	15.759	36990.2	16.3323
21132.6	14.2455	21751.9	14.4697	22391.2	14.7537	26048.4	15.058	30482.2	15.365	39286.4	15.7806	36790.7	16.285
20932.8	14.2259	21552	14.4919	22211.5	14.7515	25848.8	15.018	30282.5	15.3643	39086.8	15.842	36590.8	16.3508
20732.9	14.2462	21352.2	14.4701	22011.7	14.7305	25649.2	15.0343	30082.7	15.3528	38887.2	15.7956	36391.1	16.3231
20533	14.2466	21132.5	14.5191	21811.9	14.7599	25449.5	15.0502	29883	15.3759	38687.7	15.7894	36191.7	16.3159
20333.4	14.2592	20952.8	14.504	21612	14.7513	25249.9	15.0824	29683.2	15.3726	38487.9	15.768	35991.9	16.363
20133.5	14.2418	20753.1	14.4893	21412.1	14.7673	25050	15.0609	29483.5	15.3771	38288.1	15.8068	35792.2	16.2954
19933.6	14.2271	20553	14.5029	21212.5	14.7675	24850.1	15.0398	29283.9	15.3903	38088.5	15.7726	35592.5	16.2889
19733.8	14.2777	20333.3	14.465	21012.6	14.7294	24650.6	15.0373	29084.4	15.3538	37889.1	15.8163	35393.1	16.293
19534.1	14.2548	20153.5	14.4634	20812.8	14.748	24450.6	15.0469	28884.8	15.3858	37689.4	15.8071	35193.5	16.3344
19333.9	14.2326	19953.6	14.4626	20612.9	14.7712	24250.6	15.0436	28665	15.4073	37489.6	15.7967	34993.9	16.285
19134.2	14.2337	19733.6	14.4996	20413	14.7343	24050.8	15.0509	28485.3	15.3837	37289.9	15.7996	34794.1	16.2648
18934.2	14.2476	19553.8	14.4919	20213.4	14.7603	23851.1	15.0586	28285.5	15.391	37090.1	15.7895	34594.5	16.3024
18734.1	14.217	19353.9	14.4888	19993.5	14.7628	23651.2	15.0607	28086	15.3645	36890.4	15.7413	34394.9	16.305
18534.5	14.2589	19154	14.4712	19793.4	14.7376	23451.4	15.0319	27886.2	15.4111	36690.7	15.8133	34195.2	16.2917
18334.8	14.2296	18934	14.499	19613.8	14.7379	23251.6	15.0341	27686.6	15.3797	36491	15.7624	33995.5	16.3108
18134.8	14.2461	18734.2	14.4707	19414	14.7576	23051.6	15.0362	27467	15.3853	36291.4	15.77	33795.8	16.2923
17935	14.2342	18554.3	14.4951	19214	14.7543	22851.6	15.0446	27287.4	15.3571	36091.8	15.7819	33596.1	16.3303
17735.2	14.2525	18354.7	14.4995	19014	14.7626	22651.8	15.0552	27087.7	15.3726	35892.1	15.7742	33396.4	16.289
17535.7	14.2379	18134.8	14.4729	18814	14.7817	22451.9	15.0515	26888	15.3571	35692.4	15.7489	33196.6	16.3162
17335.7	14.2435	17954.9	14.4963	18614.4	14.7489	22251.9	15.0614	26688.4	15.3705	35492.8	15.7886	32997	16.3321
17135.9	14.2216	17735.2	14.4549	18394.7	14.7619	22052.4	15.0436	26488.4	15.3609	35293.4	15.8009	32797.2	16.2918
16936	14.2526	17555.6	14.4887	18214.9	14.7544	21852.6	15.0373	26288.9	15.3817	35093.6	15.7905	32597.7	16.3293
16736.3	14.239	17355.8	14.4866	18014.8	14.7304	21652.6	15.055	26089.1	15.3617	34893.9	15.7534	32398.1	16.3299
16536.4	14.2415	17155.6	14.4832	17795	14.7365	21452.8	15.0491	25889.4	15.3754	34694.2	15.7911	32198.2	16.2821
16336.6	14.2329	16935.9	14.4755	17615.5	14.7801	21253.1	15.0423	25669.9	15.3734	34494.7	15.7676	31998.7	16.2799
16136.6	14.2576	16736.2	14.5005	17415.6	14.7372	21053.3	15.0503	25490.3	15.4135	34295.2	15.781	31799.3	16.2784
15936.7	14.205	16556.5	14.4814	17215.8	14.7472	20853.6	15.0546	25270.6	15.3848	34095.4	15.7793	31599.7	16.3332
15736.9	14.229	16336.5	14.4929	16995.8	14.7299	20653.5	15.0707	25090.7	15.4058	33895.7	15.7874	31399.8	16.2736
15536.9	14.2589	16136.7	14.4796	16816	14.7791	20453.8	15.0874	24890.8	15.4101	33695.9	15.7954	31200.2	16.2913
15337	14.2019	15956.6	14.4969	16596.3	14.7541	20254.1	15.0604	24691.2	15.4016	33496.1	15.7879	31000.4	16.2939
15137.1	14.2693	15736.9	14.4971	16396.5	14.7705	20054.2	15.0417	24471.4	15.3745	33296.5	15.7821	30800.9	16.2941
14937.6	14.2367	15537	14.4776	16196.5	14.7469	19854.3	15.0488	24271.6	15.3862	33096.7	15.7736	30601.3	16.3015
14737.7	14.2431	15357	14.4626	16016.6	14.7559	19654.6	15.0359	24071.8	15.3666	32897.1	15.7995	30401.5	16.3037
14537.7	14.0349	15157.1	14.5	15816.8	14.7462	19454.5	15.0322	23891.9	15.4067	32697.7	15.7741	30201.8	16.2468
14338	14.2044	14957.5	14.4864	15596.8	14.7316	19254.6	15.0291	23692	15.3785	32497.9	15.7849	30002.1	16.2788
14138	14.2265	14737.7	14.4701	15396.9	14.7275	19054.8	15.0504	23472.2	15.407	32298	15.7635	29802.3	16.2495
13938.2	14.2304	14557.5	14.4484	15217	14.7547	18854.9	15.041	23292.3	15.3777	32098.5	15.7618	29602.6	16.2394
13738.3	14.2365	14337.8	14.4926	15017.3	14.739	18654.9	15.0444	23072.5	15.3916	31898.9	15.8351	29403	16.3136
13538.5	14.1859	14157.8	14.4415	14797.4	14.7433	18455.3	15.0441	22872.5	15.4021	31699.5	15.7781	29203.6	16.2763
13338.6	14.2395	13958	14.4932	14597.5	14.7645	18255.5	15.0625	22692.7	15.3723	31499.8	15.7749	29003.8	16.2713
13138.8	14.2242	13738.1	14.5014	14417.6	14.7587	18055.5	15.07	22492.7	15.3844	31300.2	15.8052	28804	16.203
12939.2	14.2281	13558.4	14.4884	14197.8	14.7198	17855.5	15.0506	22292.8	15.3682	31100.3	15.7922	28604.4	16.2667
12739.1	14.2492	13358.6	14.468	13998	14.7625	17656.1	15.0685	22073.2	15.3774	30900.9	15.7625	28404.8	16.2641
12539.3	14.246	13138.8	14.4666	13798.2	14.734	17456.3	15.0607	21873.4	15.3876	30701.3	15.7683	28205	16.287
12339.1	14.237	12959	14.4928	13598.4	14.7567	17256.4	15.0802	21673.5	15.3885	30501.5	15.7857	28005.4	16.2626
12139.1	14.219	12739.1	14.4799	13398.4	14.7549	17056.5	15.0778	21493.5	15.3691	30301.8	15.7751	27805.6	16.2397
11939.1	14.2175	12539.1	14.4777	13218.7	14.7795	16856.7	15.015	21273.8	15.3825	30102	15.764	27606	16.2353
11739.3	14.2415	12338.9	14.4824	12998.9	14.7308	16657.1	15.0602	21094.1	15.4069	29902.3	15.7572	27406.3	16.2523
11539.3	14.2519	12139.1	14.4951	12819	14.7577	16457	15.0817	20874.3	15.4209	29702.5	15.754	27206.8	16.239
11339.4	14.2222	11939	14.498	12619.1	14.7354	16257.2	15.0425	20694.3	15.3626	29502.9	15.7524	27007.2	16.2808
11139.4	14.2284	11739.1	14.5217	12419.1	14.7323	16057.3	15.0248	20474.5	15.346	29303.2	15.7893	26807.5	16.1909
10939.5	14.239	11539.2	14.4778	12199.1	14.7496	15857.4	15.0632	20274.9	15.4048	29103.7	15.7814	26607.8	16.2292
10739.5	14.2599	11339.3	14.5051	12019.1	14.754	15657.5	15.0259	20074.9	15.3823	28904	15.7926	26407.8	16.2129
10539.8	14.2471	11139.5	14.5149	11799.1	14.7323	15457.6	15.0732	19875.1	15.3892	28704.2	15.7646	26208.4	16.2331
10339.8	14.2358	10959.4	14.49	11599.2	14.7293	15257.7	15.0632	19675.2	15.3759	28504.6	15.7928	26008.5	16.2596
10139.7	14.228	10759.4	14.4944	11399.2	14.7608	15058	15.0279	19475.3	15.36	28304.8	15.807	25809	16.2294
9939.8	14.2347	10559.6	14.485	11219.4	14.7777	14858.3	15.0518	19295.5	15.407	28105.2	15.7642	25609.5	16.269
9740.03	14.251	10339.9	14.4871	10999.1	14.7184	14658.3	15.0452	19095.5	15.3967	27905.6	15.7706	25409.8	16.2162
9540.13	14.2873	10139.8	14.4639	10819.3	14.75	14458.5	15.0857	18895.5	15.3729	27705.9	15.8058	25209.8	16.225
9340.25	14.2499	9939.83	14.4769	10599.6	14.7912	14258.4	15.0204	18675.7	15.3839	27506.2	15.7617	25010.1	16.2186
9140.12	14.2608	9759.88	14.4874	10399.7	14.7585	14058.6	15.063	18476.2	15.4129	27306.7	15.8266	24810.4	16.2542
8940.26	14.2437	9560.05	14.4973	10199.7	14.7453	13858.9	15.0709	18276.2	15.3876	27107	15.7593	15397.7	16.1895
8740.01	14.2363	9340.19	14.4789	10019.7	14.7318	13659	15.0625	18076.3	15.3672	26907.3	15.7966	15217.8	16.1885
8540.13	14.2324	9140.16	14.4629	9799.84	14.7741	13459.1	15.001	17876.4	15.3916	26707.7	15.8217	14998.2	16.2011
8340.15	14.2269	8940.14	14.477	9600.02	14.7464	13259.3	15.0381	17676.8	15.3768	26507.8	15.7649	14818.2	16.1855
8140.06	14.2413	8740.04	14.4736	9400.21	14.7615	13059.5	15.0655	17477.1	15.3827	26308.1	15.7784	14598.5	16.2059
7940.29	14.2618	8540.15	14.4621	9220.02	14.7275	12859.8	15.0345	17297.2	15.4007	26088.5	15.7992	14398.5	16.2023
7740.43	14.2373	8359.97	14.459	9000.19	14.7503	12659.7	15.06	17077.4	15.3866	25908.8	15.7591	14218.6	16.1951
7540.39	14.2295	8140.04	14.5112	8800.06	14.7341	12459.9	15.051	16897.4	15.3757	25689.3	15.7889	14018.8	16.2415
7340.43	14.2349	7940.16	14.485	8600.06	14.7214	12259.6	15.0415	16677.8	15.4067	25489.6	15.8177	13819	16.1917
7140.39	14.2365	7760.3	14.4972	8399.99	14.7648	12059.8	15.0847	16477.9	15.3557	25309.9	15.7974	13619.1	16.1927
6940.77	14.2319	7560.52	14.4651	8200.03	14.7455	11859.7	15.0396	16298	15.387	25109.9	15.7532	13419.2	16.206
6740.78	14.2461	7340.22	14.4854	8000.16	14.7533	11659.8	15.0322	16078.2	15.3908	24910.2	15.7497	13219.5	16.209
6540.79	14.2329	7140.39	14.4852	7800.4	14.764	11459.9	15.0119	15898.3	15.3975	24710.6	15.8203	13019.7	16.2244
6340.92	14.2395	6940.74	14.5007	7600.37	14.7612	11260.1	15.0318	15698.3	15.4296	24490.7	15.7782	12799.7	16.1833
6141.01	14.2581	6740.78	14.4732	7400.28	14.7789	11060.2	15.0702	15498.4	15.3937	24290.9	15.8152	12599.9	16.2069
5940.96	14.2613	6540.71	14.4686	7200.43	14.7847	10860.1	15.0322	15298.5	15.4134	24111	15.7944	12399.9	16.1974
5740.95	14.2281	6360.9	14.457	7000.62	14.7484	10660.1	15.0679	15078.8	15.4003	23911	15.7933	12220	16.1309
5540.88	14.2449	6140.89	14.4878	6800.71	14.7539	10460.4	15.0393	14899.1	15.3989	23711.5	15.7576	12020	16.1934
5340.78	14.2448	5940.88	14.4901	6600.66	14.7342	10260.5	15.0248	14679.2	15.3854	23511.7	15.8129	11799.9	16.2027
5140.56	14.2585	5740.72	14.4815	6400.69	14.7814	10060.4	15.0634	14479.2	15.386	23311.6	15.8091	11600	16.1737
4940.68	14.2225	5540.77	14.4943	6200.75	14.76	9860.43	15.0433	14299.2	15.4009	23092	15.8276	11400	16.2127
4740.47	14.3233	5340.75	14.4927	6020.94	14.7524	9660.66	15.0534	14079.5	15.3798	22891.8	15.7698	11200.1	16.1789
4540.56	14.2418	5140.65	14.474	5800.85	14.7258	9460.82	15.0655	13879.8	15.3584	22692	15.7766	11020.1	16.207
4340.63	14.2174	4940.52	14.4892	5600.69	14.7398	9260.66	15.0763	13679.8	15.4073	22492	15.7995	10820.2	16.1783
4140.77	14.2476	4740.48	14.4947	5400.75	14.7341	9060.75	15.0687	13479.7	15.3791	22292.2	15.7842	10600.5	16.2127
3940.59	14.2121	4560.53	14.4773	5200.59	14.7361	8860.72	14.9914	13280.2	15.3753	22112.5	15.7957	10400.6	16.1988
3740.55	14.2386	4340.75	14.4417	5000.58	14.7365	8660.81	15.0658	13080.3	15.3669	21912.6	15.7658	10220.5	16.2001
3540.65	14.2448	4140.62	14.4872	4800.59	14.7467	8460.73	15.0374	12900.5	15.3757	21692.8	15.7471	10020.5	16.2034
3340.85	14.2355	3940.45	14.485	4600.5	14.746	8260.7	15.0408	12680.6	15.3717	21512.8	15.7566	9820.57	16.2051
3140.69	14.2636	3760.43	14.5217	4400.55	14.7487	8060.81	15.0734	12480.7	15.3814	21313.1	15.7641	9620.9	16.2001
2940.56	14.2294	3540.66	14.4571	4200.57	14.7432	7861	15.0404	12280.6	15.3904	21113.6	15.7698	9420.79	16.2222
2740.53	14.2299	3340.65	14.4399	4000.55	14.7531	7660.96	15.0241	12080.7	15.3649	20913.6	15.7618	9200.75	16.1896
2540.77	14.234	3140.7	14.4805	3820.45	14.7539	7460.9	15.0403	11880.5	15.3918	20693.8	15.7738	9020.85	16.1755
2340.47	14.2179	2940.43	14.493	3600.41	14.7597	7261.1	15.0776	11680.6	15.3717	20493.9	15.7668	8800.8	16.2255
2140.45	14.2351	2740.44	14.4892	3420.81	14.7604	7061.3	15.0378	11480.8	15.3919	20294.2	15.7708	8600.81	16.2418
1940.28	14.2443	2540.55	14.4702	3200.58	14.7361	6861.53	15.0429	11281	15.3999	20114.5	15.7439	8420.79	16.2028
1740.01	14.2245	2340.51	14.4823	3000.55	14.7539	6661.38	15.029	11081	15.4198	19894.5	15.7948	8200.91	16.218
1539.83	14.2131	2149.5	14.4961	2800.42	14.7454	6461.28	15.0287	10900.9	15.3633	19694.5	15.8117	8020.99	16.2062
1339.62	14.2536	1938.68	14.5023	2600.55	14.7413	6261.41	15.0745	10681	15.3952	19514.7	15.8132	7821.15	16.2011
1168.66	14.2445	1739.18	14.5042	2400.56	14.7286	6061.59	15.0269	10481.2	15.3671	19314.8	15.7653	7601.2	16.2028
937.218	14.2673	1539.28	14.4715	2200.26	14.7549	5861.62	15.0383	10281.3	15.3793	19114.8	15.8167	7401.02	16.1909
737.953	14.2594	1339.18	14.5065	2020.25	14.7673	5661.45	15.0497	10081.2	15.3872	18895	15.7616	7201.15	16.2052
538.276	14.2451	1139.04	14.524	1799.96	14.7497	5461.52	15.0378	9901.3	15.4003	18695.1	15.7638	7001.5	16.1779
338.385	14.2111	938.898	14.5132	1602.26	14.7258	5261.43	15.066	9681.63	15.4075	18495.4	15.7627	6821.43	16.1818
138.505	14.2196	739.033	14.4829	1418.06	14.7532	5061.35	15.0451	9481.59	15.405	18315.6	15.7518	6621.4	16.1878
-0.10887	14.1655	538.775	14.4867	1198.45	14.7645	4841.21	15.0355	9281.55	15.3887	18095.7	15.8347	6401.47	16.2215
0.16935	14.2244	338.663	14.5083	998.683	14.7546	4661.12	15.0316	9081.61	15.3873	17915.8	15.7761	6201.68	16.2076
0.18145	14.2038	138.966	14.5051	798.716	14.749	4461.11	15.0295	8881.41	15.3924	17716.2	15.7778	6001.71	16.2131
0.14516	14.2368	-0.65321	14.5031	598.739	14.7418	4241.39	15.0739	8681.5	15.368	17496.4	15.7703	5821.74	16.1784
0.12096	14.2604	-0.3508	14.4879	398.678	14.721	4041.24	15.0863	8481.58	15.3429	17316.6	15.7599	5601.63	16.1863
0.19354	14.2226	-0.36289	14.4711	198.666	14.7573	3861.2	15.0392	8281.65	15.3942	17096.6	15.8079	5421.48	16.2125
0.20564	14.2734	-0.37499	14.4843	-1.12497	14.7637	3661.16	15.0511	8081.52	15.395	16916.7	15.8099	5201.34	16.1779
0.14516	14.2358	-0.36289	14.4471	0.07258	14.7529	3461.45	15.0722	7881.74	15.3997	16717.2	15.7537	5001.38	16.1873
0.18145	14.2234	-0.39918	14.4973	0.08467	14.7373	3261.41	15.0639	7681.74	15.3989	16517.1	15.771	4801.35	16.1896
0.18145	14.263	-0.36289	14.4997	0.09677	14.7674	3041.28	15.0486	7481.81	15.3629	16297.5	15.7841	4621.19	16.238
0.19354	14.2131	-0.3508	14.4781	0.06048	14.7413	2841.24	15.0419	7301.87	15.3779	16117.5	15.7802	4421.32	16.1941
0.15725	14.2579	-0.3508	14.483	0.07258	14.7643	2661.18	15.0197	7081.95	15.3763	15897.6	15.7675	4201.42	16.1957
0.18145	14.2467	-0.3508	14.4666	0.06048	14.7414	2441.25	15.0243	6882.19	15.3661	15697.7	15.773	4001.41	16.2028
0.16935	14.2718	-0.37499	14.4952	0.04839	14.746	2240.99	15.0651	6682.28	15.3823	15517.9	15.7955	3801.24	16.2399
0.14516	14.1646	-0.36289	14.4723	0.04839	14.7478	2040.93	15.0265	6482.26	15.4132	15317.9	15.7814	3601.24	16.1838
0.15725	14.2429	-0.3508	14.4962	0.06048	14.7454	1859.93	15.0436	6282.19	15.3657	15097.9	15.9005	3401.57	16.1881
0.13306	14.2364	-0.3508	14.5126	0.07258	14.7485	1659.28	15.0599	6082.36	15.387	14898.4	15.8077	3201.58	16.2046
0.16935	14.2394	-0.3508	14.4995	0.08467	14.7597	1459.77	15.0579	5882.38	15.3725	14718.5	15.7043	3021.46	16.1834
0.18145	14.2408	-0.36289	14.4549	0.04839	14.7729	1239.57	15.0212	5682.37	15.3685	14498.6	15.7768	2801.3	16.2013
0.10887	14.238	-0.38708	14.4745	0.09677	14.7215	1059.52	15.0234	5482.29	15.3793	14298.8	15.7941	2601.33	16.2186
0.10887	14.2305	-0.37499	14.4761	0.06048	14.7463	859.608	15.0476	5282.19	15.3658	14098.8	15.7546	2402.86	16.1867
0.10887	14.2326	-0.37499	14.4978	0.0121	14.728	659.639	15.0433	5082.02	15.4032	13898.9	15.7806	2199.9	16.2217
		-0.36289	14.5225	0.04839	14.758	459.375	15.068	4882.11	15.399	13719.2	15.8268	2000.23	16.2075
		-0.41128	14.4904	0.03629	14.7288	259.465	15.0569	4681.99	15.3817	13499.3	15.7786	1820.44	16.1859
		-0.38708	14.4834	0.02419	14.7491	1.58463	15.0186	4482.05	15.3845	13319.5	15.7345	1600.24	16.2228
				0.06048	14.7701	-0.25402	15.0563	4282.11	15.4217	13099.7	15.7491	1400.18	16.1958
				0.03629	14.7362	-0.25402	15.0753	4082.15	15.3691	12900	15.7938	1199.86	16.1678
				0.03629	14.747	-0.22983	15.0384	3881.97	15.4086	12699.9	15.784	999.773	16.1957
						-0.22983	15.0398	3681.92	15.3917	12520.1	15.75	799.812	16.219
						-0.24193	15.0548	3482.12	15.3819	12319.9	15.789	619.824	16.2029
						-0.20564	15.0527	3282.4	15.3665	12120	15.7896	399.574	16.1743
						-0.24193	15.05	3082.12	15.3881	11899.9	15.7909	199.701	16.2083
						-0.21774	15.0417	2882.05	15.3733	11700	15.7453	-1.05239	16.1792
						-0.26612	15.0642	2681.98	15.3641	11499.9	15.7884	0.10887	16.208
						-0.27822	15.0542	2482.03	15.3805	11300.3	15.7625	0.14516	16.2326
						-0.26612	15.0292	2281.88	15.3961	11100.4	15.7368	0.16935	16.209
						-0.25402	15.0274	2081.77	15.3645	10900.3	15.7429	0.15725	16.1852
						-0.24193	15.0644	1881.58	15.3562	10700.3	15.7847	0.12096	16.2028
						-0.22983	15.0699	1681.42	15.3876	10520.7	15.7918	0.19354	16.2163
						-0.22983	15.0394	1482.75	15.3798	10320.7	15.8212	0.15725	16.195
						-0.21774	15.0389	1279.54	15.3797	10100.7	15.7597	0.13306	16.1956
						-0.24193	15.0367	1079.98	15.3712	9900.69	15.7578	0.15725	16.2004
						-0.24193	15.0588	880.202	15.3772	9700.76	15.7701	0.14516	16.2104
						-0.25402	15.0696	680.317	15.4162	9520.93	15.7775
								480.284	15.4064	9300.91	15.7638
								280.094	15.3862	9100.94	15.7666
								80.2497	15.404	8920.97	15.7767
								0.18145	15.3767	8700.89	15.8054
								0.21774	15.3883	8500.93	15.7497
								0.22983	15.3546	8320.92	15.7889
								0.24193	15.373	8100.98	15.7522
								0.21774	15.403	7901.09	15.8023
								0.21774	15.3575	7701.16	15.7861
								0.22983	15.3999	7501.14	15.7876
								0.22983	15.3897	7321.11	15.7526
								0.22983	15.3672	7101.33	15.7572
								0.19354	15.374	6901.55	15.8111
								0.18145	15.3553	6701.56	15.7589
								0.21774	15.3862	6501.6	15.7706
								0.14516	15.4116	6301.65	15.7949
								0.21774	15.374	6101.88	15.7523
								0.21774	15.3432	5901.73	15.7958
								0.18145	15.3859	5701.76	15.7779
								0.18145	15.3903	5501.6	15.7927
								0.19354	15.4184	5301.58	15.7886
								0.19354	15.4004	5101.52	15.7764
										4901.38	15.7959
										4701.32	15.8042
										4501.38	15.752
										4301.45	15.805
										4101.39	15.7456
										3901.29	15.811
										3701.31	15.7839
										3501.52	15.7554
										3301.64	15.7813
										3101.53	15.7829
										2901.3	15.7585
										2701.33	15.7625
										2501.37	15.7722
										2301.41	15.7867
										2101.02	15.7665
										1900.89	15.7779
										1700.77	15.7645
										1500.76	15.7613
										1300.45	15.7901
										1100.31	15.7629
										932.739	15.7734
										697.987	15.8036
										498.566	15.7667
										299.082	15.7644
										99.3038	15.8099
										-0.06048	15.7513
										0.04839	15.7755
										0.06048	15.7569
										0.04839	15.8069
										0.07258	15.7612
										0.03629	15.7532
										0.07258	15.7355
										0.06048	15.7662
										0.08467	15.7864
										0.04839	15.787
										0.04839	15.8155
										0.07258	15.7513
										0.03629	15.749
										0.09677	15.762
										0.08467	15.8103
										0.03629	15.777
										0.08467	15.7419
										0.06048	15.799
										0.06048	15.7944
										0.04839	15.795
										0.07258	15.8028
										0.04839	15.8191
										0.04839	15.7951
										0.06048	15.794
										0.06048	15.7712
										0.08467	15.7871
										0.06048	15.752
										0.06048	15.7705
										0.04839	15.8123
										0.07258	15.7731
										0.09677	15.7798
										0.06048	15.7807
										0.06048	15.7844
										0.03629	15.7728
										0.08467	15.7685
										0.03629	15.771
										0.07258	15.8138
										0.06048	15.7901
										0.04839	15.7786
										0	15.8121
										0.06048	15.7973
										0.04839	15.8002
										0.07258	15.7591
										0.07258	15.7479
										0.03629	15.7798
										0.06048	15.7576
										0.02419	15.8057
										0.06048	15.7414
										0.02419	15.7713
										0.0121	15.7553
										0.06048	15.762
