# Supplementary material for: Diamond with Sp2-Sp3 composite phase for thermometry at Millikelvin temperatures
Source: Nat Commun. 2024 May 8;15:3871. doi: 10.1038/s41467-024-48137-z (PMC11079005; doi:10.1038/s41467-024-48137-z)
Supplement: Supplementary file 6 — Source dataset [file 41467_2024_48137_MOESM6_ESM.zip › Source data/Source Data-Supplementary Fig. 11.xlsx]

## Sheet: Sheet1
303.576	100.006	302.567	100.004	303.795	99.9988	301	99.9968	303.148	99.9974	301.13	99.9899
303.586	100.011	302.579	100.007	303.801	99.9974	301.02	99.994	303.161	99.9954	301.159	99.9825
303.603	100.015	302.608	100.011	303.82	99.996	301.052	99.991	303.171	99.9936	301.186	99.9749
303.637	100.019	302.658	100.015	303.842	99.9947	301.105	99.9879	303.21	99.992	301.241	99.9671
303.701	100.025	302.725	100.022	303.905	99.9922	301.185	99.983	303.29	99.9896	301.317	99.9553
303.775	100.031	302.812	100.03	303.994	99.9914	301.283	99.9799	303.373	99.9887	301.417	99.9464
303.878	100.037	302.914	100.039	304.088	99.9917	301.401	99.9777	303.47	99.9885	301.527	99.9387
303.985	100.044	303.016	100.05	304.183	99.9927	301.505	99.9762	303.578	99.9889	301.657	99.9315
304.092	100.054	303.126	100.069	304.297	99.997	301.626	99.9779	303.683	99.992	301.782	99.9276
304.191	100.064	303.246	100.087	304.415	100.002	301.757	99.9806	303.804	99.9955	301.901	99.9248
304.31	100.075	303.362	100.107	304.524	100.008	301.892	99.9843	303.923	99.9995	302.031	99.9229
304.43	100.085	303.494	100.128	304.643	100.013	302.029	99.9883	304.05	100.004	302.161	99.9212
304.558	100.098	303.62	100.156	304.767	100.021	302.167	99.9965	304.175	100.01	302.318	99.9236
304.674	100.108	303.757	100.18	304.895	100.026	302.309	100.002	304.288	100.014	302.462	99.9231
304.82	100.116	303.886	100.204	305.023	100.03	302.438	100.005	304.42	100.017	302.601	99.9215
304.946	100.124	304.02	100.227	305.162	100.033	302.582	100.008	304.564	100.019	302.744	99.9192
305.081	100.128	304.168	100.25	305.281	100.034	302.725	100.01	304.705	100.02	302.882	99.9161
305.21	100.134	304.32	100.273	305.414	100.036	302.894	100.011	304.84	100.021	303.033	99.9129
305.355	100.138	304.463	100.295	305.548	100.038	303.035	100.011	304.973	100.022	303.182	99.909
305.48	100.142	304.6	100.316	305.692	100.04	303.178	100.01	305.102	100.022	303.332	99.9043
305.611	100.145	304.737	100.337	305.817	100.042	303.329	100.008	305.251	100.021	303.488	99.8986
305.758	100.148	304.877	100.356	305.947	100.043	303.494	100.006	305.386	100.021	303.636	99.893
305.884	100.15	305.02	100.375	306.086	100.043	303.641	100.004	305.517	100.021	303.794	99.8871
306.029	100.152	305.156	100.394	306.222	100.043	303.783	100.002	305.658	100.02	303.941	99.881
306.156	100.153	305.294	100.41	306.351	100.041	303.939	100	305.802	100.019	304.098	99.8744
306.297	100.154	305.437	100.427	306.494	100.04	304.09	99.9986	305.946	100.019	304.239	99.8683
306.437	100.155	305.577	100.444	306.624	100.039	304.241	99.9972	306.084	100.018	304.39	99.8621
306.563	100.156	305.718	100.461	306.769	100.038	304.386	99.9959	306.229	100.018	304.553	99.8557
306.704	100.157	305.874	100.477	306.891	100.037	304.537	99.9959	306.375	100.017	304.696	99.8498
306.862	100.158	306.042	100.493	307.058	100.037	304.708	99.9957	306.537	100.017	304.889	99.8437
307.007	100.159	306.188	100.509	307.194	100.037	304.869	99.9955	306.672	100.017	305.039	99.8377
307.151	100.16	306.326	100.525	307.327	100.037	305.015	99.9955	306.814	100.016	305.191	99.8318
307.274	100.162	306.459	100.541	307.462	100.039	305.172	99.9963	306.942	100.017	305.347	99.8266
307.413	100.164	306.612	100.556	307.595	100.04	305.314	99.9967	307.081	100.017	305.483	99.822
307.564	100.166	306.743	100.571	307.735	100.042	305.463	99.9972	307.217	100.017	305.632	99.8181
307.69	100.169	306.885	100.587	307.855	100.043	305.598	99.9976	307.349	100.018	305.766	99.8146
307.806	100.173	307.022	100.602	307.986	100.045	305.743	99.9986	307.485	100.019	305.915	99.8138
307.933	100.176	307.152	100.618	308.106	100.047	305.875	99.9994	307.62	100.02	306.058	99.8122
308.065	100.179	307.282	100.634	308.245	100.048	306.027	100	307.746	100.021	306.206	99.8102
308.189	100.182	307.407	100.65	308.365	100.05	306.167	100	307.882	100.022	306.335	99.8081
308.31	100.183	307.54	100.667	308.486	100.052	306.306	100.001	308.006	100.022	306.474	99.8064
308.435	100.185	307.673	100.683	308.598	100.053	306.452	100	308.121	100.022	306.62	99.8038
308.558	100.186	307.788	100.699	308.726	100.054	306.588	99.9997	308.248	100.022	306.764	99.8006
308.682	100.186	307.916	100.714	308.858	100.055	306.706	99.9988	308.373	100.021	306.894	99.7974
308.807	100.185	308.04	100.729	308.966	100.055	306.852	99.9967	308.5	100.019	307.027	99.7929
308.93	100.185	308.169	100.743	309.088	100.055	306.98	99.9952	308.609	100.018	307.155	99.7896
309.038	100.186	308.29	100.757	309.196	100.055	307.113	99.9939	308.729	100.017	307.286	99.7868
309.156	100.186	308.413	100.77	309.309	100.055	307.249	99.9928	308.862	100.016	307.409	99.7844
309.279	100.187	308.525	100.781	309.423	100.055	307.385	99.9923	308.976	100.017	307.545	99.7835
309.403	100.188	308.653	100.792	309.538	100.054	307.507	99.9922	309.088	100.017	307.665	99.7825
309.51	100.189	308.766	100.803	309.666	100.054	307.633	99.9923	309.209	100.018	307.782	99.7816
309.621	100.189	308.888	100.814	309.779	100.053	307.747	99.9925	309.337	100.019	307.921	99.7807
309.735	100.19	309.005	100.824	309.885	100.052	307.869	99.9937	309.451	100.021	308.053	99.7806
309.849	100.189	309.123	100.834	309.999	100.052	307.994	99.9939	309.564	100.022	308.17	99.7795
309.956	100.189	309.247	100.844	310.111	100.052	308.124	99.9937	309.672	100.022	308.299	99.7778
310.066	100.188	309.349	100.853	310.21	100.052	308.24	99.9933	309.781	100.022	308.424	99.7759
310.175	100.186	309.466	100.862	310.33	100.052	308.364	99.9916	309.894	100.021	308.543	99.7723
310.282	100.185	309.582	100.871	310.43	100.052	308.481	99.9903	309.994	100.02	308.656	99.7691
310.401	100.184	309.689	100.879	310.535	100.051	308.605	99.9889	310.114	100.019	308.768	99.7659
310.504	100.183	309.804	100.887	310.634	100.05	308.73	99.9875	310.218	100.018	308.88	99.7627
310.613	100.184	309.915	100.893	310.738	100.048	308.857	99.986	310.322	100.015	309.009	99.7592
310.71	100.185	310.017	100.9	310.854	100.047	308.961	99.9852	310.441	100.014	309.132	99.7564
310.816	100.185	310.125	100.907	310.945	100.046	309.085	99.9847	310.552	100.013	309.246	99.7541
310.915	100.187	310.236	100.914	311.045	100.046	309.192	99.9844	310.641	100.012	309.356	99.7521
311.016	100.19	310.338	100.921	311.156	100.047	309.301	99.9855	310.748	100.012	309.473	99.7516
311.116	100.192	310.453	100.929	311.27	100.048	309.43	99.9862	310.855	100.013	309.581	99.7507
311.221	100.195	310.557	100.937	311.368	100.05	309.535	99.9871	310.956	100.014	309.7	99.7498
311.324	100.197	310.662	100.945	311.464	100.052	309.655	99.9883	311.053	100.015	309.801	99.749
311.425	100.2	310.763	100.954	311.568	100.057	309.765	99.9904	311.149	100.017	309.915	99.749
311.531	100.202	310.864	100.962	311.663	100.061	309.863	99.9922	311.266	100.018	310.023	99.7487
311.623	100.204	310.966	100.971	311.754	100.066	309.978	99.9939	311.362	100.02	310.128	99.7486
311.729	100.206	311.064	100.979	311.857	100.07	310.086	99.9956	311.457	100.022	310.231	99.7487
311.817	100.208	311.162	100.987	311.962	100.076	310.194	99.997	311.563	100.023	310.34	99.7493
311.923	100.21	311.267	100.996	312.057	100.08	310.299	99.998	311.661	100.025	310.445	99.7493
312.017	100.211	311.367	101.004	312.147	100.084	310.408	99.9986	311.757	100.027	310.554	99.7491
312.111	100.212	311.474	101.013	312.23	100.087	310.498	99.999	311.855	100.029	310.666	99.7487
312.202	100.214	311.573	101.021	312.323	100.089	310.612	99.9984	311.947	100.031	310.775	99.7479
312.298	100.215	311.672	101.029	312.435	100.09	310.707	99.9981	312.052	100.032	310.884	99.7473
312.388	100.216	311.771	101.037	312.518	100.09	310.83	99.9979	312.139	100.033	310.987	99.7467
312.491	100.217	311.857	101.045	312.61	100.09	310.932	99.9975	312.238	100.033	311.093	99.7461
312.582	100.217	311.956	101.052	312.703	100.088	311.036	99.9968	312.334	100.033	311.195	99.745
312.681	100.216	312.05	101.059	312.796	100.087	311.135	99.9959	312.425	100.034	311.288	99.7444
312.781	100.215	312.15	101.064	312.893	100.086	311.234	99.9948	312.506	100.034	311.395	99.7439
312.866	100.214	312.246	101.07	312.986	100.085	311.333	99.9936	312.608	100.035	311.49	99.7435
312.959	100.212	312.346	101.074	313.066	100.085	311.437	99.992	312.688	100.035	311.589	99.7438
313.032	100.21	312.426	101.078	313.162	100.085	311.542	99.9909	312.789	100.036	311.676	99.7442
313.132	100.208	312.528	101.083	313.248	100.085	311.644	99.9902	312.873	100.036	311.782	99.7447
313.206	100.207	312.622	101.088	313.315	100.085	311.738	99.9898	312.964	100.037	311.879	99.7453
313.298	100.206	312.707	101.093	313.403	100.087	311.829	99.9905	313.066	100.038	311.98	99.7465
313.391	100.205	312.808	101.098	313.495	100.089	311.92	99.9911	313.153	100.038	312.084	99.7471
313.47	100.205	312.9	101.102	313.595	100.091	312.02	99.9919	313.236	100.039	312.175	99.7474
313.566	100.206	312.968	101.107	313.675	100.092	312.113	99.993	313.323	100.04	312.273	99.7476
313.651	100.208	313.055	101.111	313.759	100.095	312.217	99.9948	313.419	100.041	312.355	99.7473
313.736	100.209	313.145	101.115	313.844	100.096	312.306	99.9959	313.501	100.042	312.464	99.7473
313.83	100.211	313.241	101.118	313.939	100.097	312.397	99.9969	313.586	100.043	312.558	99.7476
313.905	100.213	313.329	101.121	314.013	100.098	312.487	99.9978	313.676	100.044	312.64	99.748
313.995	100.215	313.429	101.123	314.104	100.097	312.589	99.9978	313.753	100.044	312.734	99.7486
314.072	100.217	313.512	101.125	314.198	100.097	312.689	99.998	313.838	100.044	312.833	99.7493
314.161	100.218	313.604	101.128	314.284	100.097	312.775	99.9983	313.935	100.044	312.925	99.75
314.239	100.22	313.692	101.131	314.35	100.097	312.862	99.9985	314.021	100.044	313.01	99.7506
314.327	100.221	313.765	101.134	314.442	100.098	312.959	99.9982	314.109	100.044	313.111	99.7518
314.402	100.222	313.859	101.137	314.523	100.099	313.042	99.9984	314.199	100.045	313.2	99.7524
314.483	100.224	313.939	101.14	314.603	100.1	313.139	99.9986	314.291	100.046	313.302	99.7525
314.572	100.225	314.023	101.144	314.687	100.101	313.22	99.9988	314.366	100.047	313.387	99.7523
314.655	100.226	314.113	101.149	314.764	100.104	313.312	99.9996	314.444	100.049	313.468	99.7512
314.727	100.227	314.195	101.153	314.849	100.106	313.401	100	314.521	100.05	313.552	99.7501
314.811	100.229	314.288	101.158	314.935	100.108	313.498	100.001	314.608	100.052	313.654	99.7491
314.889	100.23	314.359	101.163	315	100.109	313.588	100.001	314.674	100.053	313.731	99.7483
314.965	100.232	314.456	101.168	315.071	100.11	313.671	100.002	314.768	100.054	313.813	99.747
315.042	100.233	314.526	101.172	315.162	100.111	313.753	100.002	314.853	100.054	313.886	99.7462
315.129	100.235	314.615	101.177	315.236	100.112	313.836	100.002	314.934	100.055	313.998	99.7455
315.213	100.236	314.694	101.181	315.307	100.112	313.923	100.002	315.013	100.056	314.072	99.7448
315.28	100.237	314.772	101.184	315.399	100.112	314.015	100.001	315.093	100.055	314.158	99.745
315.36	100.237	314.834	101.187	315.466	100.111	314.097	99.9994	315.162	100.055	314.246	99.7448
315.435	100.236	314.917	101.19	315.542	100.111	314.18	99.9981	315.254	100.055	314.338	99.7444
315.508	100.235	315.001	101.192	315.619	100.11	314.271	99.9968	315.325	100.055	314.412	99.7439
315.579	100.232	315.081	101.195	315.684	100.11	314.336	99.9948	315.395	100.055	314.492	99.7433
315.654	100.23	315.158	101.198	315.767	100.11	314.43	99.9935	315.466	100.056	314.569	99.7428
315.734	100.228	315.24	101.201	315.832	100.11	314.502	99.9925	315.549	100.056	314.661	99.7423
315.806	100.225	315.311	101.204	315.908	100.11	314.591	99.9915	315.63	100.056	314.737	99.7418
315.872	100.222	315.387	101.209	315.99	100.111	314.665	99.9914	315.708	100.057	314.82	99.7411
315.948	100.22	315.461	101.213	316.058	100.111	314.743	99.9908	315.783	100.057	314.91	99.7408
316.023	100.219	315.537	101.216	316.132	100.111	314.845	99.9901	315.85	100.057	314.987	99.7408
316.094	100.217	315.609	101.22	316.202	100.111	314.91	99.9896	315.92	100.057	315.066	99.7407
316.176	100.217	315.682	101.224	316.275	100.111	315.003	99.9893	316.012	100.057	315.144	99.7407
316.263	100.217	315.761	101.227	316.337	100.11	315.066	99.989	316.071	100.056	315.22	99.7407
316.323	100.217	315.83	101.231	316.411	100.109	315.157	99.9887	316.145	100.055	315.298	99.7408
316.394	100.217	315.899	101.234	316.486	100.109	315.237	99.9884	316.219	100.054	315.375	99.741
316.468	100.219	315.971	101.236	316.554	100.108	315.3	99.9888	316.292	100.052	315.45	99.7411
316.535	100.22	316.045	101.238	316.627	100.108	315.389	99.9892	316.368	100.051	315.529	99.7412
316.596	100.222	316.127	101.24	316.706	100.108	315.471	99.9901	316.442	100.051	315.615	99.7415
316.66	100.223	316.189	101.242	316.772	100.108	315.543	99.9913	316.503	100.05	315.681	99.7418
316.74	100.225	316.269	101.244	316.842	100.109	315.62	99.9936	316.575	100.051	315.758	99.7417
316.812	100.227	316.348	101.245	316.91	100.109	315.699	99.9953	316.646	100.051	315.836	99.7416
316.87	100.229	316.418	101.246	316.969	100.11	315.771	99.9963	316.71	100.052	315.916	99.7411
316.949	100.23	316.471	101.247	317.024	100.111	315.848	99.9969	316.788	100.052	315.982	99.7405
317.012	100.231	316.549	101.247	317.109	100.113	315.917	99.9968	316.852	100.053	316.059	99.7393
317.087	100.231	316.615	101.248	317.179	100.114	315.999	99.996	316.92	100.053	316.123	99.7384
317.144	100.232	316.686	101.248	317.24	100.115	316.058	99.9947	316.992	100.053	316.204	99.7374
317.222	100.232	316.752	101.248	317.304	100.115	316.149	99.9932	317.057	100.053	316.273	99.7365
317.285	100.232	316.831	101.248	317.373	100.116	316.208	99.9897	317.121	100.052	316.346	99.736
317.354	100.231	316.889	101.248	317.432	100.116	316.276	99.9878	317.185	100.052	316.429	99.7359
317.423	100.23	316.965	101.248	317.499	100.117	316.355	99.9865	317.251	100.053	316.495	99.736
317.483	100.23	317.042	101.249	317.563	100.117	316.422	99.9855	317.317	100.053	316.564	99.7362
317.533	100.228	317.113	101.249	317.639	100.117	316.51	99.986	317.401	100.055	316.638	99.7372
317.605	100.227	317.174	101.25	317.695	100.117	316.576	99.986	317.455	100.056	316.721	99.7377
317.673	100.226	317.241	101.251	317.759	100.117	316.65	99.9858	317.506	100.057	316.786	99.7379
317.737	100.225	317.303	101.252	317.818	100.117	316.714	99.9856	317.571	100.058	316.845	99.7381
317.81	100.224	317.374	101.255	317.892	100.116	316.793	99.9855	317.641	100.06	316.914	99.7378
317.867	100.223	317.435	101.258	317.948	100.115	316.852	99.9848	317.716	100.061	316.981	99.7374
317.92	100.221	317.505	101.261	318.007	100.114	316.918	99.984	317.774	100.061	317.048	99.7369
317.99	100.22	317.57	101.264	318.078	100.114	316.98	99.9833	317.837	100.061	317.114	99.7364
318.05	100.219	317.634	101.267	318.133	100.112	317.057	99.9818	317.886	100.06	317.191	99.735
318.108	100.218	317.697	101.271	318.183	100.111	317.122	99.9812	317.953	100.06	317.258	99.734
318.163	100.217	317.755	101.274	318.242	100.11	317.21	99.9809	317.998	100.059	317.329	99.7332
318.236	100.216	317.818	101.277	318.307	100.109	317.261	99.9809	318.077	100.058	317.395	99.7326
318.281	100.215	317.864	101.278	318.381	100.109	317.329	99.9821	318.145	100.057	317.449	99.7319
318.355	100.213	317.937	101.28	318.43	100.108	317.381	99.983	318.196	100.055	317.517	99.7312
318.407	100.213	318.007	101.281	318.491	100.108	317.443	99.9836	318.255	100.054	317.588	99.7306
318.474	100.212	318.054	101.283	318.546	100.108	317.524	99.9841	318.315	100.052	317.652	99.7299
318.527	100.211	318.124	101.283	318.603	100.108	317.584	99.9842	318.377	100.049	317.717	99.7289
318.583	100.211	318.185	101.284	318.662	100.108	317.642	99.9839	318.441	100.046	317.772	99.7276
318.647	100.212	318.244	101.285	318.721	100.108	317.707	99.9832	318.496	100.044	317.844	99.7264
318.706	100.212	318.307	101.285	318.776	100.108	317.767	99.9824	318.559	100.041	317.911	99.7254
318.77	100.214	318.358	101.285	318.833	100.107	317.84	99.9806	318.617	100.039	317.978	99.7242
318.821	100.215	318.417	101.285	318.891	100.107	317.903	99.9798	318.689	100.038	318.026	99.7238
318.878	100.216	318.486	101.285	318.949	100.108	317.962	99.9795	318.742	100.037	318.088	99.7238
318.945	100.218	318.538	101.285	319.01	100.108	318.022	99.9793	318.792	100.036	318.15	99.7241
318.992	100.22	318.606	101.285	319.06	100.109	318.081	99.9799	318.856	100.038	318.211	99.7252
319.044	100.221	318.663	101.285	319.122	100.109	318.143	99.9801	318.915	100.038	318.274	99.7252
319.106	100.223	318.713	101.285	319.169	100.109	318.21	99.9802	318.964	100.039	318.338	99.7249
319.164	100.224	318.768	101.285	319.236	100.109	318.276	99.9804	319.031	100.04	318.395	99.7246
319.218	100.226	318.82	101.286	319.28	100.11	318.336	99.981	319.079	100.042	318.455	99.7237
319.27	100.228	318.886	101.287	319.351	100.111	318.388	99.9816	319.13	100.043	318.52	99.7233
319.331	100.229	318.94	101.288	319.405	100.112	318.453	99.9821	319.184	100.044	318.582	99.7228
319.377	100.231	318.995	101.29	319.458	100.113	318.502	99.9825	319.239	100.044	318.635	99.7223
319.433	100.232	319.044	101.292	319.503	100.115	318.572	99.9829	319.301	100.045	318.694	99.7226
319.483	100.233	319.103	101.294	319.552	100.116	318.624	99.9831	319.349	100.045	318.755	99.7228
319.543	100.233	319.165	101.295	319.616	100.117	318.684	99.9831	319.4	100.046	318.815	99.7234
319.593	100.233	319.214	101.296	319.657	100.118	318.745	99.9831	319.46	100.046	318.871	99.7241
319.64	100.233	319.275	101.297	319.706	100.119	318.803	99.9829	319.515	100.047	318.938	99.7255
319.703	100.233	319.324	101.296	319.756	100.12	318.866	99.9829	319.564	100.047	318.987	99.7265
319.758	100.233	319.385	101.296	319.822	100.121	318.917	99.983	319.62	100.048	319.03	99.7274
319.808	100.233	319.443	101.295	319.866	100.122	318.98	99.9833	319.677	100.049	319.089	99.7284
319.849	100.235	319.493	101.292	319.915	100.123	319.047	99.9844	319.722	100.052	319.151	99.7292
319.901	100.236	319.553	101.29	319.975	100.124	319.099	99.9855	319.771	100.054	319.206	99.7301
319.955	100.236	319.593	101.29	320.012	100.125	319.152	99.9869	319.824	100.055	319.277	99.731
319.993	100.237	319.645	101.289	320.07	100.126	319.199	99.9884	319.877	100.057	319.326	99.7318
320.06	100.238	319.694	101.289	320.119	100.126	319.254	99.9911	319.922	100.059	319.375	99.7323
320.107	100.239	319.746	101.29	320.171	100.127	319.316	99.9934	319.986	100.061	319.428	99.7331
320.151	100.24	319.797	101.29	320.212	100.128	319.374	99.9959	320.031	100.063	319.493	99.7339
320.212	100.241	319.845	101.29	320.258	100.129	319.43	99.9986	320.078	100.065	319.545	99.7346
320.256	100.242	319.903	101.292	320.317	100.13	319.486	100.001	320.118	100.066	319.59	99.7357
320.302	100.243	319.942	101.292	320.378	100.131	319.532	100.004	320.18	100.067	319.646	99.7368
320.354	100.244	319.996	101.293	320.418	100.132	319.591	100.006	320.217	100.069	319.698	99.7377
320.401	100.244	320.047	101.294	320.464	100.133	319.65	100.007	320.278	100.07	319.752	99.7385
320.453	100.245	320.096	101.294	320.517	100.134	319.695	100.008	320.33	100.071	319.803	99.7394
320.503	100.246	320.143	101.294	320.554	100.136	319.739	100.008	320.374	100.072	319.853	99.74
320.546	100.246	320.2	101.294	320.596	100.137	319.8	100.008	320.417	100.072	319.898	99.7402
320.61	100.246	320.238	101.295	320.654	100.138	319.855	100.008	320.475	100.072	319.961	99.7401
320.654	100.245	320.288	101.295	320.691	100.139	319.914	100.006	320.529	100.072	320.002	99.7392
320.7	100.245	320.341	101.295	320.734	100.139	319.966	100.005	320.569	100.071	320.063	99.7386
320.74	100.245	320.384	101.296	320.788	100.139	320.006	100.004	320.611	100.07	320.108	99.7382
320.794	100.244	320.447	101.296	320.834	100.139	320.058	100.002	320.658	100.069	320.173	99.7379
320.831	100.244	320.494	101.297	320.875	100.139	320.117	100.001	320.71	100.067	320.219	99.7374
320.884	100.243	320.527	101.298	320.927	100.138	320.159	99.9992	320.745	100.066	320.262	99.737
320.92	100.243	320.575	101.299	320.971	100.138	320.209	99.998	320.797	100.065	320.313	99.7366
320.963	100.243	320.624	101.3	321.012	100.138	320.255	99.9969	320.848	100.065	320.363	99.7363
321.001	100.243	320.664	101.301	321.048	100.138	320.314	99.9966	320.904	100.065	320.415	99.7367
321.054	100.243	320.712	101.302	321.096	100.138	320.352	99.9962	320.941	100.064	320.461	99.7371
321.104	100.244	320.767	101.303	321.141	100.139	320.402	99.9959	320.984	100.064	320.501	99.7374
321.151	100.244	320.816	101.305	321.189	100.139	320.456	99.9958	321.029	100.065	320.557	99.7377
321.188	100.246	320.852	101.307	321.233	100.141	320.506	99.997	321.071	100.066	320.6	99.7388
321.238	100.247	320.898	101.308	321.281	100.143	320.552	99.998	321.109	100.067	320.644	99.74
321.268	100.248	320.95	101.309	321.309	100.145	320.589	99.9991	321.159	100.068	320.696	99.7412
321.317	100.249	320.987	101.31	321.354	100.147	320.643	100	321.204	100.07	320.746	99.7424
321.356	100.25	321.036	101.311	321.403	100.151	320.687	100.002	321.236	100.072	320.789	99.7438
321.396	100.251	321.076	101.312	321.446	100.153	320.736	100.003	321.289	100.074	320.839	99.7451
321.437	100.252	321.129	101.313	321.484	100.156	320.784	100.005	321.329	100.075	320.881	99.7464
321.485	100.254	321.181	101.314	321.535	100.158	320.828	100.006	321.376	100.077	320.936	99.7479
321.53	100.255	321.213	101.315	321.57	100.16	320.875	100.006	321.423	100.078	320.976	99.7489
321.569	100.257	321.254	101.316	321.615	100.16	320.921	100.007	321.463	100.079	321.017	99.7496
321.601	100.258	321.299	101.317	321.655	100.16	320.979	100.007	321.507	100.08	321.065	99.7503
321.645	100.259	321.34	101.318	321.702	100.16	321.016	100.008	321.538	100.082	321.112	99.7508
321.702	100.26	321.386	101.32	321.743	100.157	321.067	100.007	321.584	100.082	321.157	99.7502
321.736	100.261	321.43	101.321	321.776	100.156	321.118	100.008	321.619	100.082	321.205	99.7496
321.776	100.261	321.467	101.321	321.827	100.154	321.165	100.008	321.656	100.082	321.251	99.7487
321.82	100.261	321.504	101.322	321.862	100.152	321.193	100.008	321.693	100.082	321.297	99.7477
321.85	100.259	321.543	101.321	321.897	100.15	321.242	100.007	321.742	100.08	321.336	99.7451
321.895	100.258	321.59	101.321	321.929	100.148	321.291	100.007	321.782	100.079	321.377	99.7432
321.936	100.257	321.631	101.321	321.975	100.147	321.344	100.006	321.826	100.077	321.42	99.7416
321.968	100.255	321.664	101.321	322.02	100.146	321.373	100.005	321.864	100.076	321.463	99.7401
322.009	100.253	321.713	101.32	322.062	100.145	321.416	100.002	321.907	100.075	321.511	99.7387
322.051	100.251	321.744	101.319	322.094	100.144	321.457	99.9999	321.948	100.074	321.544	99.7378
322.081	100.25	321.782	101.319	322.136	100.144	321.505	99.9974	321.979	100.074	321.588	99.7372
322.126	100.249	321.815	101.319	322.174	100.144	321.547	99.9949	322.014	100.074	321.627	99.7368
322.156	100.247	321.864	101.318	322.21	100.145	321.591	99.9922	322.048	100.074	321.663	99.7379
322.202	100.246	321.906	101.317	322.262	100.146	321.624	99.9902	322.089	100.075	321.707	99.7386
322.232	100.246	321.938	101.317	322.289	100.146	321.658	99.9885	322.139	100.075	321.747	99.7395
322.274	100.245	321.991	101.317	322.325	100.146	321.695	99.9869	322.176	100.076	321.783	99.7404
322.315	100.245	322.013	101.317	322.363	100.147	321.734	99.9867	322.221	100.076	321.835	99.7421
322.353	100.246	322.058	101.317	322.394	100.147	321.783	99.9861	322.246	100.076	321.871	99.743
322.387	100.246	322.087	101.318	322.43	100.147	321.818	99.9856	322.291	100.076	321.912	99.7435
322.419	100.246	322.128	101.318	322.459	100.147	321.86	99.9853	322.328	100.076	321.956	99.7439
322.466	100.248	322.169	101.318	322.503	100.146	321.907	99.9861	322.365	100.075	321.993	99.7437
322.504	100.248	322.215	101.319	322.53	100.146	321.944	99.9871	322.397	100.074	322.027	99.7433
322.536	100.248	322.251	101.319	322.572	100.145	321.983	99.9886	322.432	100.074	322.068	99.7428
322.57	100.248	322.285	101.32	322.596	100.144	322.033	99.9905	322.471	100.074	322.115	99.742
322.607	100.248	322.322	101.319	322.64	100.143	322.06	99.9939	322.51	100.075	322.152	99.7403
322.647	100.249	322.358	101.32	322.68	100.143	322.112	99.9966	322.544	100.075	322.19	99.7391
322.676	100.249	322.395	101.32	322.722	100.143	322.152	99.9987	322.587	100.076	322.238	99.7378
322.708	100.25	322.438	101.32	322.752	100.143	322.191	100	322.612	100.076	322.263	99.7364
322.738	100.25	322.468	101.319	322.79	100.143	322.235	100.001	322.657	100.077	322.307	99.7351
322.776	100.25	322.506	101.319	322.827	100.144	322.256	100.001	322.687	100.077	322.351	99.7342
322.824	100.25	322.549	101.318	322.85	100.145	322.295	100	322.719	100.077	322.382	99.7335
322.85	100.25	322.576	101.317	322.884	100.145	322.336	99.9991	322.753	100.076	322.408	99.733
322.882	100.25	322.618	101.317	322.926	100.147	322.386	99.9955	322.79	100.075	322.463	99.7333
322.919	100.25	322.651	101.316	322.956	100.147	322.411	99.9934	322.821	100.074	322.491	99.7334
322.96	100.249	322.685	101.316	322.994	100.148	322.444	99.9918	322.856	100.073	322.535	99.7335
322.988	100.248	322.721	101.317	323.011	100.148	322.485	99.9902	322.887	100.071	322.577	99.7337
323.021	100.248	322.755	101.318	323.044	100.148	322.532	99.9895	322.916	100.07	322.602	99.7343
323.056	100.246	322.778	101.319	323.074	100.147	322.561	99.9889	322.955	100.069	322.651	99.7348
323.085	100.245	322.814	101.32	323.097	100.147	322.595	99.9885	322.995	100.068	322.679	99.7354
323.113	100.243	322.852	101.32	323.139	100.146	322.631	99.9883	323.023	100.068	322.715	99.736
323.142	100.241	322.875	101.32	323.177	100.145	322.662	99.9893	323.045	100.068	322.747	99.7365
323.172	100.24	322.928	101.32	323.204	100.144	322.705	99.9901	323.093	100.068	322.791	99.7368
323.213	100.239	322.948	101.321	323.236	100.144	322.741	99.9909	323.12	100.067	322.821	99.737
323.238	100.238	322.983	101.321	323.272	100.144	322.79	99.9918	323.16	100.067	322.851	99.7372
323.27	100.238	323.01	101.32	323.296	100.144	322.818	99.9933	323.191	100.067	322.891	99.7366
323.305	100.238	323.047	101.32	323.338	100.144	322.854	99.9943	323.21	100.068	322.918	99.736
323.336	100.239	323.09	101.32	323.373	100.143	322.889	99.9948	323.253	100.068	322.967	99.7353
323.366	100.239	323.115	101.32	323.398	100.143	322.915	99.9952	323.285	100.069	322.996	99.7343
323.403	100.24	323.152	101.321	323.424	100.143	322.951	99.9952	323.317	100.069	323.027	99.7328
323.433	100.241	323.176	101.321	323.45	100.143	322.978	99.9954	323.346	100.069	323.067	99.7317
323.456	100.242	323.209	101.321	323.491	100.143	323.014	99.9957	323.385	100.07	323.093	99.731
323.486	100.243	323.239	101.321	323.506	100.144	323.05	99.996	323.407	100.07	323.135	99.7304
323.518	100.244	323.275	101.321	323.543	100.145	323.074	99.9962	323.444	100.07	323.171	99.7306
323.562	100.245	323.305	101.32	323.578	100.146	323.115	99.9964	323.474	100.07	323.199	99.731
323.592	100.247	323.34	101.319	323.611	100.147	323.144	99.9966	323.499	100.07	323.231	99.7316
323.611	100.248	323.354	101.319	323.638	100.148	323.189	99.9969	323.539	100.071	323.262	99.7325
323.648	100.25	323.4	101.318	323.653	100.15	323.221	99.9974	323.567	100.072	323.287	99.7345
323.672	100.251	323.427	101.317	323.683	100.151	323.252	99.9978	323.593	100.073	323.322	99.736
323.701	100.252	323.458	101.317	323.714	100.153	323.289	99.9982	323.624	100.074	323.358	99.7373
323.724	100.254	323.492	101.316	323.751	100.154	323.319	99.9985	323.654	100.075	323.386	99.7386
323.768	100.254	323.518	101.316	323.769	100.155	323.345	99.9982	323.686	100.075	323.417	99.7397
323.8	100.254	323.546	101.315	323.806	100.156	323.378	99.9978	323.709	100.075	323.444	99.7406
323.819	100.254	323.573	101.314	323.85	100.156	323.407	99.9971	323.745	100.075	323.484	99.7415
323.848	100.254	323.603	101.313	323.885	100.156	323.436	99.9962	323.777	100.075	323.519	99.7422
323.879	100.253	323.642	101.311	323.912	100.154	323.471	99.9942	323.803	100.074	323.552	99.7419
323.92	100.252	323.665	101.309	323.923	100.153	323.495	99.9927	323.829	100.073	323.576	99.7415
323.935	100.252	323.687	101.307	323.95	100.152	323.52	99.9914	323.854	100.072	323.606	99.7409
323.965	100.252	323.719	101.306	323.984	100.15	323.568	99.99	323.891	100.071	323.634	99.7402
323.993	100.251	323.752	101.305	324.021	100.148	323.597	99.9881	323.907	100.07	323.657	99.7385
324.028	100.251	323.773	101.304	324.035	100.147	323.632	99.9865	323.937	100.069	323.696	99.737
324.054	100.25	323.793	101.304	324.072	100.146	323.647	99.9851	323.963	100.068	323.725	99.7353
324.074	100.249	323.828	101.304	324.096	100.145	323.676	99.9839	323.984	100.066	323.755	99.7335
324.1	100.249	323.867	101.305	324.109	100.145	323.704	99.9829	324.018	100.065	323.778	99.7312
324.122	100.248	323.885	101.306	324.144	100.145	323.731	99.9823	324.046	100.064	323.809	99.7293
324.145	100.247	323.913	101.306	324.171	100.144	323.771	99.982	324.065	100.063	323.847	99.7278
324.174	100.246	323.944	101.307	324.206	100.144	323.804	99.982	324.099	100.062	323.872	99.7265
324.212	100.246	323.97	101.308	324.236	100.145	323.826	99.9832	324.131	100.063	323.904	99.7259
324.241	100.246	324.007	101.309	324.254	100.145	323.845	99.9841	324.155	100.063	323.933	99.7257
324.256	100.245	324.032	101.31	324.284	100.145	323.893	99.985	324.185	100.064	323.967	99.7259
324.285	100.246	324.062	101.312	324.301	100.145	323.901	99.9861	324.217	100.064	323.987	99.7263
324.307	100.246	324.089	101.312	324.335	100.145	323.936	99.9873	324.242	100.066	324.007	99.7285
324.351	100.247	324.12	101.312	324.36	100.145	323.963	99.9879	324.266	100.068	324.032	99.7298
324.365	100.248	324.146	101.312	324.378	100.145	323.99	99.9881	324.3	100.069	324.07	99.7309
324.4	100.25	324.164	101.312	324.397	100.145	324.014	99.9883	324.335	100.071	324.093	99.7318
324.424	100.252	324.202	101.312	324.44	100.146	324.041	99.9878	324.354	100.073	324.127	99.7329
324.453	100.253	324.216	101.312	324.448	100.147	324.082	99.988	324.37	100.074	324.151	99.734
324.482	100.255	324.242	101.312	324.47	100.149	324.114	99.9884	324.403	100.076	324.182	99.7353
324.505	100.257	324.256	101.312	324.505	100.15	324.137	99.989	324.427	100.078	324.208	99.7366
324.527	100.259	324.285	101.313	324.536	100.153	324.168	99.9902	324.449	100.08	324.23	99.7381
324.541	100.261	324.309	101.314	324.554	100.155	324.192	99.9913	324.48	100.081	324.251	99.7396
324.566	100.263	324.346	101.314	324.57	100.156	324.213	99.9925	324.505	100.082	324.282	99.7412
324.604	100.264	324.367	101.314	324.598	100.158	324.235	99.9938	324.523	100.083	324.307	99.7428
324.622	100.266	324.384	101.314	324.627	100.16	324.261	99.9953	324.558	100.083	324.328	99.7446
324.635	100.266	324.406	101.314	324.648	100.162	324.295	99.9966	324.573	100.084	324.349	99.746
324.664	100.267	324.432	101.313	324.673	100.163	324.324	99.9977	324.601	100.084	324.384	99.7471
324.692	100.267	324.469	101.313	324.696	100.164	324.355	99.9988	324.619	100.084	324.412	99.748
324.719	100.267	324.489	101.312	324.714	100.165	324.368	99.999	324.641	100.084	324.437	99.7479
324.741	100.267	324.514	101.311	324.742	100.166	324.401	99.9993	324.657	100.083	324.462	99.748
324.764	100.267	324.533	101.311	324.76	100.166	324.423	99.9995	324.691	100.083	324.481	99.7483
324.792	100.267	324.559	101.311	324.78	100.167	324.441	99.9998	324.71	100.083	324.517	99.7487
324.811	100.267	324.585	101.312	324.807	100.167	324.477	99.9997	324.724	100.084	324.533	99.7488
324.829	100.267	324.608	101.313	324.833	100.167	324.498	100	324.751	100.084	324.564	99.7493
324.852	100.267	324.64	101.314	324.854	100.168	324.521	100.001	324.775	100.085	324.581	99.7496
324.887	100.268	324.655	101.315	324.883	100.169	324.543	100.002	324.806	100.085	324.61	99.7498
324.906	100.268	324.677	101.317	324.901	100.17	324.562	100.003	324.831	100.087	324.631	99.7505
324.922	100.268	324.708	101.317	324.931	100.171	324.599	100.003	324.854	100.087	324.66	99.7509
324.94	100.267	324.724	101.318	324.946	100.172	324.618	100.003	324.876	100.087	324.7	99.7511
324.959	100.267	324.752	101.318	324.959	100.172	324.644	100.003	324.899	100.087	324.711	99.7514
324.984	100.267	324.763	101.318	324.98	100.172	324.673	100.003	324.922	100.087	324.739	99.7511
325.004	100.266	324.788	101.318	324.999	100.172	324.69	100.002	324.941	100.087	324.762	99.7511
325.036	100.266	324.807	101.318	325.023	100.171	324.712	100.002	324.952	100.087	324.791	99.7509
325.061	100.266	324.831	101.318	325.058	100.171	324.738	100.002	324.98	100.086	324.808	99.7504
325.074	100.266	324.857	101.318	325.07	100.169	324.771	100.002	324.993	100.086	324.82	99.7497
325.098	100.265	324.88	101.319	325.096	100.168	324.789	100.002	325.015	100.087	324.855	99.7492
325.123	100.265	324.909	101.318	325.122	100.167	324.809	100.002	325.046	100.087	324.882	99.7487
325.147	100.264	324.924	101.318	325.134	100.166	324.841	100.003	325.06	100.087	324.902	99.7483
325.154	100.263	324.954	101.317	325.157	100.166	324.85	100.003	325.082	100.088	324.923	99.748
325.176	100.261	324.975	101.316	325.181	100.165	324.867	100.002	325.109	100.088	324.953	99.748
325.198	100.26	324.996	101.315	325.21	100.165	324.891	100.002	325.136	100.088	324.971	99.7482
325.211	100.258	325.008	101.314	325.227	100.164	324.917	100.002	325.146	100.087	324.984	99.7485
325.242	100.256	325.036	101.312	325.239	100.164	324.946	100.002	325.169	100.085	325.006	99.7492
325.264	100.255	325.054	101.311	325.267	100.164	324.967	100.001	325.188	100.084	325.032	99.7491
325.282	100.254	325.073	101.31	325.276	100.163	324.985	100.001	325.208	100.082	325.058	99.7487
325.294	100.253	325.08	101.308	325.298	100.162	325.018	100.001	325.228	100.08	325.081	99.7482
325.308	100.253	325.088	101.307	325.323	100.161	325.032	100.001	325.25	100.078	325.099	99.7471
325.333	100.254	325.131	101.307	325.345	100.161	325.047	100.001	325.279	100.076	325.112	99.7464
325.356	100.254	325.15	101.306	325.371	100.16	325.065	100	325.296	100.075	325.13	99.7457
325.374	100.254	325.166	101.306	325.372	100.16	325.086	99.9995	325.312	100.074	325.15	99.7452
325.405	100.256	325.197	101.307	325.405	100.16	325.12	99.9981	325.335	100.075	325.176	99.7448
325.424	100.257	325.211	101.308	325.415	100.16	325.148	99.9967	325.349	100.076	325.195	99.7446
325.441	100.258	325.24	101.309	325.436	100.16	325.167	99.9948	325.37	100.076	325.213	99.7442
325.453	100.258	325.244	101.309	325.456	100.16	325.192	99.9926	325.399	100.077	325.23	99.7436
325.469	100.259	325.269	101.31	325.475	100.161	325.212	99.9897	325.414	100.079	325.256	99.7434
325.486	100.26	325.293	101.309	325.494	100.162	325.235	99.987	325.43	100.08	325.282	99.7432
325.513	100.261	325.303	101.309	325.506	100.163	325.26	99.9846	325.455	100.081	325.299	99.7432
325.521	100.262	325.319	101.308	325.528	100.163	325.267	99.9825	325.465	100.083	325.327	99.7433
325.538	100.264	325.354	101.306	325.544	100.164	325.285	99.9817	325.486	100.084	325.342	99.7438
325.57	100.265	325.366	101.305	325.561	100.164	325.304	99.9819	325.509	100.085	325.364	99.7444
325.577	100.266	325.394	101.305	325.578	100.164	325.329	99.9829	325.515	100.087	325.391	99.7451
325.601	100.267	325.399	101.304	325.605	100.165	325.363	99.9844	325.527	100.088	325.412	99.746
325.621	100.268	325.414	101.305	325.629	100.165	325.386	99.9888	325.551	100.088	325.438	99.7472
325.64	100.269	325.435	101.305	325.647	100.165	325.414	99.9915	325.565	100.089	325.45	99.7478
325.648	100.269	325.446	101.306	325.654	100.166	325.424	99.9936	325.59	100.089	325.471	99.7479
325.675	100.269	325.472	101.306	325.675	100.166	325.432	99.9954	325.612	100.089	325.495	99.7478
325.692	100.268	325.498	101.307	325.691	100.166	325.461	99.996	325.624	100.088	325.508	99.747
325.71	100.267	325.515	101.308	325.712	100.167	325.469	99.9965	325.64	100.088	325.527	99.7465
325.732	100.266	325.534	101.308	325.73	100.167	325.491	99.9968	325.655	100.087	325.549	99.7459
325.752	100.265	325.543	101.309	325.75	100.167	325.498	99.997	325.683	100.087	325.566	99.745
325.772	100.262	325.574	101.309	325.766	100.167	325.527	99.9958	325.699	100.086	325.592	99.7434
325.786	100.261	325.585	101.31	325.791	100.168	325.541	99.9954	325.718	100.085	325.613	99.7422
325.798	100.259	325.601	101.31	325.8	100.168	325.577	99.9952	325.742	100.085	325.626	99.7411
325.819	100.257	325.631	101.311	325.815	100.167	325.599	99.9952	325.758	100.084	325.636	99.7401
325.829	100.256	325.632	101.312	325.827	100.167	325.604	99.9957	325.764	100.082	325.656	99.7393
325.856	100.255	325.655	101.312	325.853	100.166	325.615	99.9961	325.781	100.081	325.682	99.7388
325.864	100.255	325.671	101.313	325.867	100.166	325.639	99.9966	325.811	100.08	325.691	99.7387
325.886	100.255	325.69	101.313	325.884	100.166	325.662	99.9971	325.824	100.08	325.709	99.7387
325.895	100.257	325.704	101.313	325.89	100.166	325.672	99.9974	325.843	100.079	325.725	99.7397
325.925	100.258	325.726	101.313	325.912	100.166	325.695	99.9972	325.85	100.079	325.742	99.7403
325.937	100.259	325.738	101.313	325.931	100.166	325.706	99.9965	325.872	100.078	325.769	99.7407
325.949	100.26	325.75	101.313	325.94	100.166	325.738	99.9955	325.897	100.078	325.788	99.7411
325.974	100.261	325.776	101.311	325.955	100.166	325.759	99.9933	325.913	100.078	325.804	99.7409
326	100.262	325.787	101.311	325.98	100.166	325.76	99.9916	325.929	100.079	325.825	99.7402
326.002	100.262	325.797	101.31	325.986	100.165	325.785	99.9899	325.94	100.079	325.84	99.7392
326.022	100.263	325.827	101.31	326.003	100.164	325.794	99.9883	325.952	100.079	325.86	99.738
326.03	100.262	325.837	101.31	326.027	100.162	325.821	99.9866	325.965	100.08	325.878	99.7357
326.048	100.261	325.854	101.31	326.035	100.16	325.832	99.9851	325.982	100.079	325.893	99.7341
326.06	100.261	325.87	101.31	326.049	100.159	325.869	99.9839	325.999	100.078	325.907	99.7327
326.082	100.26	325.884	101.309	326.071	100.157	325.877	99.9828	326.02	100.077	325.921	99.7314
326.101	100.258	325.911	101.308	326.087	100.156	325.885	99.9825	326.038	100.075	325.936	99.7304
326.109	100.257	325.915	101.308	326.105	100.155	325.92	99.9821	326.053	100.073	325.955	99.7292
326.12	100.256	325.933	101.307	326.118	100.154	325.931	99.9819	326.069	100.072	325.972	99.728
326.14	100.256	325.959	101.307	326.134	100.154	325.947	99.9819	326.084	100.071	325.99	99.7269
326.156	100.256	325.971	101.306	326.154	100.155	325.966	99.9828	326.101	100.07	326.002	99.7266
326.174	100.256	325.985	101.305	326.163	100.156	325.965	99.9836	326.117	100.07	326.017	99.7264
326.192	100.256	325.997	101.304	326.179	100.157	325.988	99.9844	326.131	100.071	326.039	99.7264
326.207	100.257	326.008	101.303	326.196	100.157	326.011	99.9854	326.145	100.071	326.054	99.7267
326.214	100.258	326.017	101.302	326.208	100.159	326.015	99.9869	326.159	100.072	326.073	99.728
326.226	100.259	326.037	101.301	326.215	100.161	326.026	99.9879	326.17	100.073	326.076	99.7289
326.24	100.26	326.041	101.301	326.224	100.162	326.036	99.9885	326.185	100.074	326.096	99.7298
326.254	100.261	326.077	101.301	326.239	100.163	326.067	99.9889	326.2	100.075	326.11	99.7307
326.259	100.262	326.084	101.301	326.252	100.164	326.075	99.9888	326.222	100.076	326.121	99.7317
326.283	100.263	326.107	101.302	326.27	100.165	326.095	99.9887	326.239	100.077	326.139	99.7326
326.294	100.264	326.116	101.303	326.284	100.166	326.108	99.9886	326.242	100.077	326.159	99.7332
326.313	100.264	326.132	101.304	326.317	100.166	326.133	99.9884	326.26	100.078	326.165	99.7339
326.336	100.264	326.165	101.305	326.326	100.165	326.15	99.9878	326.282	100.078	326.186	99.7341
326.354	100.265	326.169	101.306	326.347	100.164	326.154	99.9875	326.3	100.078	326.199	99.7344
326.364	100.265	326.184	101.307	326.348	100.164	326.168	99.9873	326.298	100.079	326.223	99.7347
326.365	100.265	326.189	101.308	326.369	100.163	326.188	99.9871	326.317	100.079	326.235	99.7349
326.39	100.265	326.187	101.308	326.373	100.162	326.207	99.9871	326.343	100.079	326.249	99.735
326.403	100.264	326.207	101.309	326.394	100.161	326.215	99.9868	326.354	100.079	326.275	99.7352
326.419	100.264	326.228	101.309	326.398	100.161	326.236	99.9863	326.382	100.079	326.281	99.7354
326.437	100.263	326.244	101.31	326.417	100.16	326.253	99.9857	326.381	100.08	326.29	99.7354
326.451	100.263	326.258	101.31	326.428	100.16	326.267	99.9853	326.401	100.08	326.298	99.7351
326.463	100.262	326.264	101.31	326.447	100.16	326.275	99.9851	326.41	100.08	326.325	99.7349
326.473	100.263	326.298	101.309	326.456	100.16	326.3	99.9851	326.428	100.079	326.333	99.7349
326.497	100.263	326.307	101.308	326.468	100.16	326.305	99.9853	326.436	100.079	326.356	99.7351
326.506	100.264	326.318	101.307	326.483	100.16	326.318	99.9862	326.455	100.078	326.364	99.7353
326.52	100.265	326.329	101.305	326.503	100.161	326.345	99.987	326.463	100.078	326.378	99.7358
326.53	100.267	326.329	101.303	326.51	100.163	326.365	99.9878	326.48	100.077	326.385	99.7365
326.544	100.269	326.341	101.301	326.524	100.164	326.365	99.9886	326.486	100.077	326.407	99.7372
326.56	100.271	326.362	101.298	326.533	100.167	326.391	99.9899	326.503	100.077	326.421	99.7387
326.567	100.273	326.386	101.296	326.548	100.169	326.394	99.9909	326.514	100.077	326.443	99.7398
326.592	100.275	326.389	101.295	326.562	100.171	326.414	99.992	326.53	100.078	326.447	99.7409
326.594	100.276	326.401	101.293	326.565	100.173	326.424	99.9932	326.546	100.078	326.465	99.7419
326.611	100.277	326.424	101.293	326.585	100.174	326.434	99.9949	326.546	100.079	326.481	99.743
326.624	100.277	326.438	101.293	326.601	100.175	326.438	99.9966	326.561	100.08	326.492	99.7441
326.633	100.278	326.452	101.293	326.606	100.176	326.462	99.9984	326.572	100.081	326.501	99.7452
326.642	100.278	326.455	101.293	326.619	100.176	326.467	100	326.588	100.081	326.506	99.7462
326.658	100.276	326.475	101.294	326.637	100.176	326.478	100.002	326.599	100.082	326.531	99.7472
326.671	100.275	326.479	101.295	326.65	100.176	326.498	100.003	326.61	100.083	326.535	99.7481
326.685	100.274	326.484	101.296	326.654	100.176	326.514	100.003	326.614	100.084	326.558	99.7486
326.689	100.273	326.509	101.297	326.669	100.175	326.535	100.003	326.63	100.084	326.573	99.7488
326.694	100.271	326.517	101.298	326.676	100.174	326.546	100.001	326.64	100.084	326.588	99.7478
326.709	100.27	326.526	101.299	326.687	100.172	326.558	99.9996	326.656	100.084	326.595	99.7469
326.728	100.268	326.537	101.3	326.7	100.171	326.574	99.9982	326.675	100.084	326.603	99.7459
326.739	100.266	326.56	101.302	326.694	100.169	326.585	99.9967	326.689	100.084	326.618	99.7448
326.754	100.265	326.58	101.304	326.712	100.167	326.603	99.9946	326.702	100.083	326.64	99.7426
326.761	100.264	326.581	101.305	326.728	100.166	326.61	99.9931	326.715	100.083	326.645	99.7412
326.768	100.263	326.586	101.307	326.746	100.166	326.63	99.9919	326.722	100.082	326.666	99.7404
326.786	100.262	326.596	101.309	326.751	100.166	326.644	99.9909	326.731	100.082	326.672	99.7399
326.794	100.262	326.612	101.311	326.771	100.167	326.65	99.9908	326.736	100.082	326.687	99.7416
326.82	100.262	326.621	101.313	326.788	100.168	326.665	99.9904	326.76	100.082	326.706	99.7434
326.826	100.262	326.63	101.315	326.806	100.169	326.676	99.9898	326.776	100.082	326.715	99.7453
326.839	100.262	326.653	101.316	326.816	100.169	326.694	99.9891	326.777	100.082	326.731	99.7473
326.845	100.263	326.665	101.317	326.829	100.169	326.696	99.9888	326.79	100.083	326.74	99.7505
326.854	100.263	326.68	101.319	326.84	100.169	326.714	99.9884	326.8	100.082	326.75	99.7517
326.857	100.263	326.694	101.32	326.846	100.169	326.716	99.9881	326.807	100.082	326.753	99.7518
326.871	100.263	326.69	101.321	326.857	100.168	326.743	99.9879	326.822	100.082	326.773	99.7513
326.886	100.263	326.714	101.321	326.858	100.166	326.751	99.9878	326.838	100.081	326.783	99.7478
326.89	100.263	326.722	101.322	326.873	100.165	326.77	99.988	326.856	100.081	326.797	99.7453
326.905	100.263	326.736	101.322	326.884	100.165	326.77	99.9885	326.858	100.081	326.8	99.7432
326.916	100.263	326.739	101.322	326.893	100.165	326.789	99.9891	326.871	100.082	326.817	99.7412
326.933	100.264	326.752	101.32	326.924	100.166	326.794	99.9908	326.883	100.083	326.829	99.7393
326.954	100.265	326.775	101.32	326.921	100.167	326.805	99.9925	326.896	100.085	326.84	99.7386
326.949	100.266	326.78	101.32	326.933	100.168	326.819	99.9943	326.906	100.086	326.845	99.7387
326.958	100.268	326.778	101.319	326.95	100.17	326.823	99.9963	326.91	100.088	326.862	99.7392
326.972	100.271	326.787	101.32	326.95	100.174	326.84	99.9992	326.921	100.091	326.887	99.7425
326.981	100.273	326.797	101.319	326.97	100.176	326.848	100.002	326.93	100.094	326.894	99.7448
326.999	100.275	326.822	101.319	326.977	100.179	326.855	100.004	326.938	100.097	326.898	99.7469
327.003	100.277	326.82	101.319	326.978	100.182	326.874	100.006	326.949	100.1	326.916	99.7491
327.019	100.279	326.841	101.319	326.991	100.184	326.892	100.008	326.96	100.102	326.927	99.7513
327.029	100.281	326.854	101.319	327.01	100.186	326.892	100.01	326.977	100.104	326.938	99.7526
327.039	100.282	326.863	101.318	327.005	100.187	326.904	100.011	326.988	100.105	326.941	99.7532
327.051	100.283	326.851	101.317	327.026	100.188	326.912	100.012	327.004	100.105	326.96	99.7535
327.065	100.283	326.868	101.315	327.033	100.188	326.919	100.012	326.997	100.103	326.966	99.752
327.073	100.283	326.896	101.314	327.034	100.188	326.933	100.012	327.016	100.102	326.968	99.7515
327.088	100.283	326.905	101.313	327.051	100.188	326.951	100.012	327.03	100.1	326.986	99.7512
327.077	100.283	326.909	101.311	327.061	100.187	326.962	100.012	327.034	100.099	327.007	99.7509
327.091	100.281	326.917	101.31	327.061	100.186	326.97	100.01	327.044	100.097	327.02	99.7506
327.101	100.28	326.923	101.308	327.079	100.185	326.987	100.009	327.053	100.095	327.016	99.7507
327.117	100.279	326.932	101.308	327.096	100.184	326.991	100.008	327.064	100.093	327.023	99.7509
327.132	100.278	326.946	101.307	327.087	100.183	327.009	100.007	327.078	100.092	327.031	99.7512
327.135	100.277	326.956	101.307	327.1	100.181	327.017	100.005	327.086	100.091	327.052	99.7521
327.144	100.276	326.967	101.307	327.126	100.18	327.021	100.004	327.099	100.09	327.063	99.7525
327.156	100.276	326.979	101.307	327.126	100.179	327.03	100.002	327.105	100.089	327.064	99.7527
327.165	100.275	326.983	101.308	327.137	100.179	327.043	100.001	327.107	100.088	327.084	99.7529
327.178	100.274	326.986	101.308	327.143	100.178	327.054	99.9989	327.127	100.088	327.094	99.7527
327.178	100.274	327.002	101.309	327.149	100.178	327.06	99.9976	327.132	100.087	327.11	99.7526
327.19	100.274	327.017	101.309	327.16	100.177	327.062	99.9966	327.14	100.087	327.113	99.7521
327.195	100.273	327.026	101.309	327.155	100.177	327.083	99.9957	327.143	100.087	327.119	99.7514
327.209	100.272	327.028	101.309	327.165	100.177	327.091	99.9956	327.162	100.087	327.129	99.7502
327.22	100.271	327.031	101.31	327.17	100.177	327.108	99.9952	327.17	100.087	327.145	99.7492
327.22	100.27	327.051	101.31	327.186	100.177	327.118	99.9949	327.175	100.086	327.152	99.7482
327.229	100.269	327.06	101.31	327.196	100.176	327.126	99.9947	327.174	100.086	327.165	99.7472
327.24	100.268	327.073	101.31	327.213	100.177	327.126	99.9948	327.187	100.086	327.172	99.7462
327.246	100.267	327.086	101.309	327.213	100.177	327.137	99.9949	327.192	100.087	327.182	99.7456
327.257	100.267	327.098	101.308	327.22	100.177	327.155	99.9951	327.208	100.086	327.181	99.7453
327.266	100.267	327.108	101.307	327.218	100.177	327.153	99.9954	327.211	100.086	327.197	99.7451
327.275	100.268	327.116	101.305	327.233	100.178	327.168	99.9961	327.225	100.086	327.209	99.7459
327.282	100.268	327.117	101.303	327.25	100.179	327.181	99.9967	327.237	100.086	327.215	99.7463
327.288	100.269	327.14	101.301	327.254	100.179	327.195	99.9973	327.237	100.086	327.225	99.7462
327.297	100.269	327.138	101.299	327.266	100.18	327.209	99.998	327.249	100.085	327.232	99.7461
327.311	100.27	327.136	101.297	327.273	100.179	327.202	99.9988	327.254	100.085	327.23	99.7453
327.321	100.27	327.146	101.295	327.285	100.179	327.224	99.9994	327.259	100.086	327.259	99.7442
327.332	100.271	327.156	101.294	327.293	100.179	327.23	99.9998	327.267	100.086	327.263	99.7429
327.33	100.271	327.163	101.293	327.305	100.178	327.235	100	327.273	100.087	327.28	99.7414
327.352	100.271	327.168	101.293	327.315	100.177	327.248	100	327.29	100.088	327.271	99.7389
327.356	100.271	327.193	101.292	327.322	100.176	327.255	99.9998	327.297	100.088	327.273	99.737
327.363	100.271	327.196	101.292	327.311	100.175	327.267	99.9996	327.301	100.089	327.292	99.7354
327.368	100.27	327.197	101.292	327.316	100.174	327.284	99.9993	327.321	100.089	327.3	99.7339
327.378	100.269	327.203	101.292	327.347	100.173	327.286	99.9987	327.32	100.088	327.309	99.7331
327.378	100.267	327.212	101.292	327.346	100.173	327.3	99.9981	327.333	100.087	327.326	99.7324
327.396	100.267	327.231	101.293	327.347	100.173	327.313	99.9975	327.341	100.086	327.338	99.732
327.4	100.266	327.231	101.293	327.354	100.173	327.306	99.9968	327.348	100.085	327.336	99.7317
327.413	100.265	327.225	101.294	327.371	100.174	327.309	99.9965	327.356	100.083	327.354	99.7332
327.413	100.265	327.253	101.296	327.372	100.174	327.321	99.9964	327.365	100.082	327.369	99.7348
327.42	100.266	327.258	101.297	327.382	100.175	327.342	99.9965	327.376	100.082	327.369	99.7366
327.43	100.266	327.263	101.298	327.394	100.176	327.337	99.9967	327.383	100.081	327.374	99.7385
327.438	100.268	327.268	101.299	327.403	100.178	327.352	99.9975	327.391	100.082	327.373	99.7417
327.444	100.269	327.278	101.301	327.404	100.179	327.36	99.9981	327.395	100.083	327.389	99.744
327.456	100.269	327.292	101.302	327.418	100.18	327.362	99.9987	327.398	100.083	327.397	99.7459
327.465	100.27	327.301	101.304	327.434	100.182	327.373	99.9993	327.406	100.084	327.391	99.7477
327.472	100.271	327.308	101.305	327.437	100.182	327.375	99.9998	327.415	100.084	327.395	99.7485
327.48	100.272	327.323	101.306	327.435	100.183	327.387	100	327.42	100.085	327.407	99.7494
327.47	100.273	327.321	101.307	327.441	100.183	327.404	100.001	327.422	100.085	327.425	99.7501
327.481	100.274	327.328	101.308	327.453	100.183	327.417	100.001	327.43	100.085	327.43	99.7507
327.493	100.274	327.339	101.308	327.462	100.183	327.413	100	327.444	100.085	327.442	99.7502
327.5	100.275	327.349	101.309	327.467	100.183	327.425	100	327.453	100.085	327.452	99.7499
327.512	100.275	327.349	101.309	327.479	100.182	327.428	99.9998	327.445	100.084	327.458	99.7492
327.519	100.276	327.349	101.31	327.48	100.182	327.432	99.9994	327.466	100.084	327.469	99.7481
327.524	100.275	327.362	101.31	327.483	100.181	327.445	99.9985	327.476	100.083	327.475	99.746
327.527	100.275	327.36	101.31	327.489	100.18	327.451	99.9979	327.481	100.082	327.481	99.7443
327.541	100.275	327.38	101.31	327.497	100.18	327.451	99.997	327.497	100.082	327.491	99.7427
327.544	100.275	327.387	101.31	327.509	100.179	327.466	99.9959	327.498	100.081	327.502	99.7412
327.544	100.274	327.403	101.31	327.511	100.178	327.483	99.9945	327.496	100.081	327.524	99.7395
327.547	100.273	327.407	101.31	327.523	100.178	327.481	99.9933	327.506	100.08	327.518	99.7383
327.555	100.272	327.416	101.31	327.53	100.177	327.493	99.9921	327.508	100.08	327.512	99.7373
327.57	100.271	327.433	101.31	327.544	100.177	327.495	99.9909	327.515	100.08	327.527	99.7364
327.571	100.268	327.426	101.309	327.542	100.177	327.509	99.9898	327.522	100.08	327.548	99.7364
327.58	100.266	327.431	101.307	327.544	100.177	327.523	99.9891	327.532	100.08	327.563	99.7362
327.597	100.264	327.432	101.307	327.545	100.177	327.522	99.9886	327.544	100.08	327.568	99.7362
327.605	100.263	327.443	101.306	327.566	100.176	327.546	99.9883	327.549	100.08	327.566	99.7363
327.602	100.262	327.446	101.305	327.573	100.176	327.543	99.989	327.555	100.081	327.573	99.737
327.614	100.262	327.459	101.305	327.568	100.175	327.54	99.9894	327.555	100.081	327.568	99.7376
327.612	100.263	327.469	101.306	327.589	100.175	327.554	99.9898	327.559	100.082	327.579	99.7382
327.621	100.264	327.472	101.306	327.592	100.175	327.566	99.9903	327.569	100.082	327.597	99.7389
327.624	100.267	327.485	101.308	327.593	100.175	327.574	99.9912	327.58	100.083	327.605	99.7399
327.645	100.268	327.482	101.308	327.594	100.175	327.584	99.9918	327.584	100.084	327.617	99.7406
327.64	100.27	327.489	101.309	327.611	100.175	327.587	99.9924	327.587	100.084	327.617	99.7412
327.648	100.271	327.489	101.31	327.616	100.175	327.593	99.9929	327.588	100.085	327.619	99.7419
327.657	100.271	327.496	101.31	327.621	100.175	327.598	99.9932	327.601	100.085	327.634	99.7422
327.652	100.272	327.511	101.31	327.628	100.175	327.612	99.9935	327.617	100.085	327.64	99.7426
327.679	100.272	327.521	101.31	327.629	100.176	327.612	99.9938	327.614	100.086	327.646	99.7429
327.67	100.273	327.526	101.31	327.636	100.176	327.62	99.994	327.625	100.086	327.656	99.7432
327.684	100.274	327.532	101.311	327.634	100.176	327.624	99.9941	327.623	100.086	327.669	99.7432
327.682	100.275	327.548	101.311	327.654	100.176	327.631	99.9942	327.636	100.086	327.672	99.7434
327.694	100.276	327.537	101.312	327.656	100.176	327.647	99.9943	327.65	100.086	327.674	99.7435
327.686	100.276	327.54	101.313	327.653	100.176	327.642	99.9944	327.651	100.086	327.681	99.7436
327.694	100.276	327.543	101.314	327.662	100.176	327.657	99.9944	327.661	100.086	327.682	99.7436
327.698	100.276	327.565	101.315	327.681	100.176	327.673	99.9944	327.661	100.086	327.689	99.7436
327.715	100.276	327.574	101.315	327.686	100.176	327.679	99.9944	327.668	100.086	327.705	99.7436
327.718	100.276	327.569	101.315	327.68	100.176	327.679	99.9942	327.674	100.086	327.704	99.7437
327.724	100.274	327.578	101.314	327.694	100.176	327.684	99.9935	327.68	100.086	327.716	99.7437
327.727	100.274	327.587	101.313	327.701	100.176	327.702	99.9927	327.681	100.086	327.717	99.7437
327.74	100.274	327.592	101.312	327.697	100.176	327.702	99.9919	327.692	100.086	327.726	99.7439
327.749	100.273	327.583	101.31	327.713	100.175	327.703	99.9911	327.699	100.086	327.729	99.7443
327.748	100.273	327.595	101.307	327.719	100.174	327.711	99.9898	327.695	100.086	327.737	99.7453
327.757	100.273	327.596	101.304	327.722	100.173	327.721	99.9889	327.706	100.086	327.754	99.7463
327.762	100.273	327.603	101.302	327.721	100.172	327.72	99.9883	327.715	100.086	327.757	99.7472
327.778	100.273	327.606	101.3	327.723	100.172	327.728	99.9877	327.719	100.086	327.76	99.7482
327.78	100.273	327.618	101.298	327.745	100.17	327.732	99.9877	327.73	100.086	327.764	99.7491
327.776	100.273	327.619	101.297	327.749	100.169	327.743	99.9875	327.728	100.086	327.767	99.7493
327.791	100.273	327.627	101.296	327.744	100.169	327.751	99.9874	327.738	100.086	327.776	99.7492
327.793	100.273	327.63	101.295	327.75	100.168	327.754	99.9873	327.747	100.086	327.775	99.7489
327.805	100.273	327.638	101.296	327.751	100.169	327.757	99.9876	327.749	100.087	327.795	99.7477
327.796	100.274	327.645	101.296	327.761	100.169	327.772	99.9879	327.754	100.087	327.795	99.7472
327.803	100.274	327.649	101.297	327.777	100.169	327.776	99.9882	327.76	100.087	327.803	99.747
327.816	100.274	327.645	101.297	327.77	100.17	327.78	99.9886	327.762	100.086	327.808	99.7468
327.807	100.275	327.664	101.298	327.789	100.171	327.788	99.9894	327.763	100.086	327.817	99.7474
327.814	100.276	327.667	101.298	327.787	100.172	327.784	99.9901	327.77	100.086	327.813	99.7478
327.819	100.276	327.671	101.298	327.779	100.174	327.803	99.9907	327.778	100.086	327.824	99.7482
327.83	100.277	327.674	101.298	327.802	100.176	327.795	99.9914	327.786	100.086	327.832	99.7488
327.843	100.278	327.68	101.297	327.804	100.178	327.79	99.9921	327.786	100.086	327.834	99.7496
327.85	100.278	327.686	101.297	327.81	100.18	327.798	99.9928	327.799	100.086	327.84	99.7503
327.855	100.279	327.696	101.296	327.813	100.181	327.816	99.9934	327.799	100.086	327.849	99.751
327.85	100.28	327.7	101.295	327.814	100.183	327.817	99.9941	327.805	100.086	327.849	99.7517
327.865	100.28	327.701	101.294	327.809	100.184	327.824	99.9948	327.814	100.088	327.845	99.7525
327.867	100.281	327.709	101.294	327.831	100.185	327.835	99.9955	327.818	100.089	327.861	99.7534
327.868	100.282	327.705	101.293	327.836	100.186	327.841	99.9963	327.827	100.091	327.872	99.7542
327.878	100.283	327.726	101.293	327.834	100.188	327.845	99.9971	327.82	100.092	327.884	99.7551
327.886	100.284	327.731	101.293	327.841	100.188	327.849	99.9979	327.827	100.094	327.889	99.7561
327.88	100.284	327.733	101.293	327.845	100.189	327.857	99.9987	327.846	100.096	327.888	99.7569
327.893	100.285	327.732	101.294	327.856	100.19	327.866	99.9993	327.836	100.097	327.892	99.7574
327.902	100.286	327.74	101.294	327.871	100.191	327.864	99.9999	327.843	100.098	327.903	99.7575
327.9	100.286	327.741	101.295	327.86	100.191	327.883	100	327.853	100.098	327.899	99.7569
327.905	100.286	327.756	101.296	327.861	100.192	327.871	100.001	327.859	100.099	327.903	99.7564
327.913	100.287	327.756	101.296	327.878	100.192	327.884	100.001	327.857	100.099	327.902	99.7558
327.913	100.287	327.765	101.297	327.884	100.193	327.889	100.001	327.862	100.1	327.919	99.7552
327.927	100.287	327.768	101.297	327.884	100.192	327.895	100.001	327.867	100.099	327.927	99.7538
327.934	100.287	327.774	101.297	327.892	100.192	327.896	100.001	327.868	100.098	327.926	99.7529
327.929	100.287	327.774	101.297	327.883	100.192	327.91	100.001	327.876	100.097	327.932	99.752
327.928	100.286	327.782	101.296	327.89	100.192	327.908	100.001	327.872	100.096	327.934	99.7512
327.944	100.285	327.784	101.296	327.9	100.191	327.907	99.9997	327.886	100.093	327.929	99.7504
327.937	100.284	327.782	101.295	327.907	100.19	327.914	99.9985	327.892	100.091	327.937	99.7495
327.946	100.282	327.794	101.294	327.91	100.189	327.925	99.9972	327.897	100.089	327.95	99.7487
327.958	100.281	327.796	101.294	327.913	100.189	327.928	99.9957	327.902	100.087	327.96	99.7478
327.958	100.279	327.812	101.293	327.915	100.187	327.931	99.9937	327.911	100.085	327.962	99.7464
327.967	100.277	327.812	101.292	327.922	100.185	327.932	99.9922	327.907	100.083	327.964	99.7448
327.974	100.276	327.816	101.29	327.93	100.184	327.948	99.991	327.912	100.083	327.966	99.7432
327.967	100.275	327.829	101.289	327.934	100.182	327.948	99.9898	327.921	100.082	327.97	99.7417
327.973	100.275	327.826	101.287	327.934	100.181	327.947	99.9892	327.922	100.083	327.973	99.7399
327.986	100.274	327.828	101.286	327.944	100.179	327.963	99.9886	327.927	100.084	327.988	99.7386
327.987	100.274	327.836	101.285	327.947	100.178	327.97	99.988	327.933	100.084	327.989	99.7375
327.992	100.273	327.845	101.284	327.957	100.177	327.972	99.9875	327.946	100.084	328.004	99.7366
328.006	100.273	327.848	101.283	327.963	100.177	327.964	99.9876	327.937	100.086	328.01	99.7364
328.012	100.273	327.852	101.283	327.973	100.177	327.974	99.9874	327.946	100.087	327.997	99.736
328.011	100.273	327.859	101.283	327.97	100.177	327.969	99.9873	327.95	100.088	328.007	99.7357
328.008	100.273	327.854	101.283	327.961	100.176	327.994	99.9872	327.952	100.089	328.008	99.7354
328.012	100.273	327.869	101.283	327.975	100.175	327.985	99.9872	327.958	100.09	328.017	99.7355
328.017	100.273	327.862	101.284	327.974	100.174	328	99.9872	327.963	100.09	328.024	99.7354
328.022	100.273	327.879	101.285	327.987	100.173	327.996	99.9872	327.97	100.089	328.019	99.7354
328.03	100.273	327.871	101.285	327.994	100.172	327.996	99.9872	327.974	100.088	328.029	99.7354
328.038	100.273	327.879	101.286	327.995	100.171	328.002	99.9875	327.972	100.085	328.025	99.7357
328.043	100.274	327.883	101.287	327.997	100.171	328.016	99.9878	327.981	100.083	328.042	99.7361
328.047	100.274	327.883	101.288	327.991	100.172	328.025	99.9881	327.991	100.082	328.044	99.7365
328.048	100.274	327.889	101.289	328.001	100.173	328.023	99.9884	327.988	100.08	328.059	99.737
328.052	100.275	327.906	101.289	328.015	100.175	328.015	99.9885	327.994	100.079	328.052	99.7379
328.059	100.276	327.908	101.29	328.014	100.177	328.032	99.9884	328.01	100.078	328.055	99.7387
328.056	100.276	327.901	101.29	328.011	100.178	328.028	99.9883	328.001	100.077	328.061	99.7394
328.062	100.277	327.907	101.291	328.004	100.18	328.039	99.9883	328.01	100.077	328.07	99.7402
328.068	100.278	327.912	101.291	328.025	100.181	328.042	99.9883	328.012	100.078	328.071	99.7409
328.065	100.278	327.914	101.291	328.024	100.182	328.054	99.9889	328.011	100.078	328.067	99.7416
328.059	100.279	327.911	101.291	328.03	100.183	328.052	99.9899	328.026	100.078	328.077	99.7421
328.077	100.279	327.921	101.291	328.042	100.185	328.055	99.9912	328.024	100.078	328.082	99.7426
328.079	100.278	327.926	101.291	328.032	100.186	328.063	99.9936	328.023	100.079	328.083	99.7428
328.086	100.277	327.937	101.291	328.042	100.188	328.06	99.9953	328.029	100.08	328.092	99.743
328.088	100.277	327.927	101.29	328.043	100.189	328.068	99.9967	328.027	100.081	328.106	99.7432
328.091	100.276	327.939	101.29	328.047	100.19	328.074	99.9981	328.041	100.081	328.108	99.7434
328.089	100.274	327.94	101.29	328.048	100.191	328.076	99.9991	328.043	100.083	328.099	99.7434
328.103	100.273	327.942	101.289	328.06	100.191	328.079	99.9999	328.049	100.083	328.121	99.7433
328.097	100.271	327.953	101.289	328.067	100.192	328.079	100	328.045	100.083	328.119	99.7432
328.108	100.27	327.959	101.288	328.067	100.192	328.083	100.001	328.053	100.083	328.121	99.743
328.113	100.269	327.959	101.288	328.067	100.191	328.085	100	328.068	100.081	328.125	99.7423
328.111	100.268	327.961	101.289	328.071	100.189	328.088	99.9998	328.065	100.08	328.125	99.7418
328.111	100.269	327.962	101.289	328.075	100.188	328.105	99.9993	328.069	100.079	328.129	99.7411
328.117	100.269	327.974	101.289	328.08	100.187	328.108	99.9985	328.069	100.078	328.137	99.7404
328.11	100.272	327.971	101.29	328.079	100.184	328.11	99.9967	328.065	100.077	328.151	99.7394
328.12	100.272	327.978	101.291	328.085	100.182	328.113	99.9952	328.075	100.076	328.143	99.7387
328.129	100.273	327.981	101.291	328.086	100.181	328.108	99.9938	328.073	100.076	328.149	99.738
328.139	100.272	327.993	101.291	328.081	100.179	328.125	99.9925	328.081	100.076	328.149	99.7374
328.147	100.27	327.984	101.291	328.089	100.179	328.13	99.9909	328.084	100.077	328.156	99.7369
328.129	100.268	327.992	101.291	328.102	100.178	328.129	99.9897	328.094	100.077	328.155	99.7366
328.134	100.266	327.999	101.291	328.103	100.177	328.125	99.9888	328.095	100.078	328.161	99.7366
328.146	100.264	327.999	101.291	328.106	100.175	328.129	99.988	328.098	100.078	328.16	99.7369
328.143	100.26	327.999	101.291	328.106	100.174	328.142	99.988	328.1	100.078	328.154	99.738
328.162	100.258	328.004	101.291	328.102	100.173	328.135	99.9877	328.1	100.079	328.168	99.7388
328.156	100.257	328.01	101.291	328.109	100.171	328.136	99.9875	328.113	100.079	328.174	99.7396
328.154	100.256	328.016	101.291	328.115	100.169	328.152	99.9873	328.106	100.079	328.175	99.7404
328.156	100.257	328.013	101.292	328.112	100.167	328.154	99.9874	328.121	100.079	328.19	99.7417
328.156	100.258	328.024	101.292	328.124	100.166	328.153	99.9875	328.117	100.079	328.186	99.7426
328.165	100.259	328.025	101.293	328.132	100.165	328.162	99.9878	328.118	100.08	328.19	99.7435
328.152	100.26	328.022	101.294	328.136	100.164	328.16	99.988	328.117	100.08	328.205	99.7444
328.17	100.262	328.023	101.295	328.136	100.165	328.155	99.9886	328.12	100.081	328.205	99.7451
328.168	100.264	328.033	101.297	328.137	100.167	328.163	99.9889	328.126	100.081	328.209	99.7459
328.171	100.265	328.034	101.299	328.138	100.168	328.166	99.9888	328.127	100.082	328.209	99.7468
328.189	100.267	328.039	101.301	328.144	100.17	328.176	99.9887	328.132	100.083	328.21	99.7477
328.18	100.268	328.041	101.304	328.137	100.174	328.188	99.9884	328.135	100.083	328.208	99.7486
328.184	100.269	328.045	101.306	328.146	100.177	328.177	99.988	328.139	100.084	328.218	99.7493
328.186	100.27	328.061	101.307	328.151	100.179	328.185	99.9872	328.144	100.084	328.212	99.75
328.19	100.271	328.049	101.308	328.146	100.181	328.19	99.9863	328.145	100.085	328.225	99.7506
328.2	100.271	328.051	101.308	328.146	100.181	328.195	99.9849	328.149	100.085	328.223	99.7508
328.198	100.272	328.063	101.308	328.151	100.182	328.199	99.9838	328.149	100.085	328.231	99.7512
328.201	100.272	328.059	101.308	328.163	100.183	328.201	99.9829	328.152	100.086	328.241	99.7515
328.206	100.272	328.07	101.307	328.171	100.184	328.204	99.9821	328.171	100.086	328.235	99.7517
328.208	100.272	328.077	101.304	328.181	100.185	328.2	99.9819	328.154	100.086	328.235	99.7518
328.226	100.273	328.071	101.303	328.182	100.186	328.208	99.982	328.16	100.086	328.237	99.7519
328.23	100.273	328.069	101.301	328.18	100.187	328.206	99.9824	328.169	100.086	328.234	99.7519
328.234	100.273	328.079	101.299	328.188	100.188	328.209	99.9828	328.178	100.086	328.25	99.7517
328.23	100.274	328.085	101.298	328.186	100.189	328.214	99.9842	328.179	100.086	328.254	99.7508
328.236	100.275	328.074	101.297	328.199	100.19	328.209	99.985	328.176	100.086	328.257	99.7499
328.232	100.275	328.086	101.296	328.187	100.19	328.216	99.9856	328.182	100.086	328.249	99.7488
328.236	100.276	328.088	101.295	328.202	100.189	328.223	99.9862	328.172	100.086	328.263	99.7477
328.235	100.278	328.095	101.296	328.208	100.188	328.229	99.9863	328.19	100.086	328.26	99.7453
328.239	100.278	328.085	101.296	328.208	100.187	328.229	99.9866	328.192	100.086	328.266	99.7434
328.239	100.279	328.096	101.296	328.205	100.187	328.224	99.9868	328.191	100.086	328.265	99.7417
328.247	100.28	328.092	101.297	328.202	100.186	328.237	99.987	328.194	100.086	328.274	99.7402
328.25	100.28	328.102	101.298	328.208	100.186	328.242	99.987	328.195	100.086	328.275	99.7387
328.256	100.28	328.108	101.298	328.207	100.186	328.241	99.987	328.192	100.086	328.275	99.7376
328.246	100.28	328.11	101.298	328.209	100.185	328.242	99.987	328.195	100.086	328.274	99.7367
328.249	100.28	328.106	101.298	328.209	100.185	328.248	99.9871	328.2	100.086	328.289	99.736
328.256	100.28	328.123	101.298	328.219	100.185	328.244	99.9871	328.203	100.087	328.295	99.7367
328.263	100.28	328.125	101.298	328.22	100.185	328.249	99.9871	328.206	100.087	328.299	99.7374
328.262	100.28	328.118	101.297	328.223	100.185	328.262	99.9871	328.217	100.088	328.282	99.738
328.265	100.28	328.119	101.297	328.215	100.185	328.265	99.9871	328.209	100.089	328.297	99.7388
328.276	100.28	328.124	101.296	328.226	100.185	328.259	99.9871	328.219	100.09	328.297	99.7404
328.272	100.28	328.127	101.295	328.231	100.184	328.26	99.9871	328.225	100.091	328.291	99.7413
328.276	100.28	328.136	101.294	328.238	100.184	328.259	99.9871	328.235	100.091	328.302	99.7421
328.288	100.28	328.132	101.294	328.227	100.183	328.27	99.9871	328.233	100.092	328.294	99.7428
328.274	100.28	328.135	101.293	328.236	100.182	328.266	99.9871	328.226	100.091	328.302	99.7429
328.291	100.28	328.147	101.293	328.235	100.181	328.274	99.9871	328.24	100.091	328.303	99.7431
328.284	100.28	328.135	101.292	328.235	100.18	328.274	99.9871	328.234	100.09	328.311	99.7434
328.285	100.28	328.149	101.292	328.232	100.179	328.281	99.9871	328.233	100.09	328.308	99.7436
328.292	100.28	328.153	101.291	328.23	100.178	328.278	99.9871	328.237	100.088	328.315	99.7435
328.282	100.279	328.151	101.29	328.246	100.177	328.274	99.9871	328.243	100.088	328.321	99.7436
328.288	100.278	328.144	101.289	328.236	100.177	328.295	99.9871	328.24	100.087	328.317	99.7436
328.296	100.277	328.146	101.288	328.244	100.177	328.3	99.9871	328.243	100.087	328.327	99.7437
328.28	100.276	328.146	101.287	328.252	100.177	328.287	99.9871	328.248	100.087	328.332	99.7437
328.289	100.275	328.149	101.286	328.25	100.177	328.279	99.9871	328.248	100.088	328.332	99.7437
328.299	100.275	328.146	101.285	328.245	100.176	328.299	99.9871	328.251	100.088	328.34	99.7437
328.306	100.274	328.156	101.285	328.257	100.176	328.309	99.9871	328.249	100.089	328.342	99.7437
328.304	100.274	328.163	101.286	328.258	100.176	328.319	99.9871	328.262	100.09	328.345	99.7437
328.306	100.273	328.162	101.286	328.261	100.176	328.318	99.9871	328.258	100.091	328.35	99.7437
328.307	100.273	328.163	101.287	328.269	100.176	328.306	99.9871	328.272	100.092	328.359	99.7437
328.311	100.273	328.16	101.288	328.281	100.176	328.327	99.9871	328.263	100.092	328.358	99.7437
328.313	100.273	328.17	101.288	328.277	100.176	328.322	99.9871	328.254	100.093	328.354	99.7437
328.318	100.273	328.176	101.289	328.28	100.176	328.32	99.9871	328.264	100.093	328.36	99.7435
328.312	100.273	328.184	101.29	328.277	100.176	328.32	99.9871	328.272	100.093	328.36	99.743
328.321	100.273	328.173	101.29	328.282	100.176	328.328	99.9871	328.273	100.093	328.352	99.7422
328.32	100.273	328.189	101.29	328.284	100.176	328.336	99.9871	328.274	100.093	328.369	99.741
328.319	100.273	328.185	101.291	328.287	100.176	328.328	99.9871	328.288	100.093	328.373	99.7401
328.33	100.274	328.195	101.291	328.284	100.176	328.341	99.9871	328.284	100.093	328.369	99.7391
328.337	100.275	328.2	101.291	328.285	100.176	328.342	99.9871	328.277	100.093	328.38	99.7383
328.335	100.276	328.2	101.291	328.295	100.176	328.344	99.9871	328.274	100.093	328.38	99.7373
328.326	100.277	328.193	101.291	328.299	100.176	328.348	99.9871	328.289	100.093	328.377	99.7366
328.331	100.278	328.205	101.291	328.3	100.176	328.35	99.9871	328.283	100.093	328.376	99.736
328.339	100.278	328.198	101.291	328.302	100.176	328.356	99.9871	328.297	100.092	328.383	99.7356
328.337	100.279	328.212	101.291	328.296	100.176	328.348	99.9871	328.314	100.091	328.394	99.7356
328.346	100.279	328.211	101.291	328.3	100.176	328.351	99.9871	328.295	100.091	328.395	99.7355
328.341	100.279	328.205	101.292	328.309	100.176	328.362	99.9871	328.298	100.09	328.387	99.7354
328.347	100.279	328.204	101.293	328.306	100.176	328.359	99.9871	328.302	100.089	328.385	99.7353
328.348	100.278	328.208	101.294	328.311	100.176	328.355	99.9871	328.304	100.087	328.4	99.7353
328.355	100.278	328.208	101.296	328.306	100.176	328.351	99.9871	328.297	100.085	328.399	99.7353
328.345	100.277	328.207	101.297	328.308	100.176	328.364	99.9871	328.306	100.084	328.395	99.7353
328.355	100.276	328.217	101.298	328.305	100.176	328.36	99.9871	328.312	100.083	328.392	99.7352
328.354	100.275	328.222	101.299	328.309	100.176	328.365	99.9871	328.304	100.082	328.401	99.7353
328.349	100.274	328.214	101.3	328.314	100.176	328.371	99.9871	328.304	100.081	328.413	99.7352
328.349	100.274	328.226	101.3	328.306	100.176	328.355	99.9871	328.317	100.08	328.408	99.7352
328.352	100.273	328.229	101.3	328.314	100.176	328.371	99.9871	328.317	100.08	328.411	99.7352
328.368	100.273	328.237	101.299	328.324	100.176	328.37	99.9871	328.314	100.08	328.413	99.7352
328.362	100.273	328.241	101.298	328.312	100.176	328.364	99.9873	328.33	100.08	328.413	99.7352
328.367	100.273	328.244	101.297	328.313	100.176	328.367	99.9878	328.33	100.079	328.416	99.7352
328.366	100.273	328.244	101.296	328.321	100.176	328.38	99.9885	328.333	100.079	328.411	99.7352
328.365	100.273	328.231	101.296	328.322	100.176	328.381	99.9895	328.327	100.079	328.425	99.7351
328.374	100.273	328.243	101.295	328.327	100.176	328.381	99.9902	328.334	100.079	328.434	99.7349
328.377	100.272	328.247	101.294	328.33	100.176	328.386	99.9907	328.331	100.079	328.429	99.7346
328.376	100.272	328.235	101.294	328.336	100.175	328.392	99.9912	328.34	100.078	328.434	99.7343
328.378	100.271	328.249	101.293	328.329	100.175	328.397	99.9913	328.34	100.078	328.43	99.7335
328.38	100.271	328.244	101.291	328.336	100.174	328.399	99.9913	328.346	100.078	328.427	99.7329
328.399	100.27	328.254	101.29	328.333	100.173	328.397	99.9911	328.35	100.078	328.433	99.7321
328.393	100.27	328.252	101.289	328.331	100.171	328.407	99.9908	328.349	100.078	328.443	99.7314
328.395	100.269	328.25	101.288	328.335	100.168	328.402	99.9898	328.349	100.079	328.443	99.7305
328.399	100.268	328.252	101.288	328.345	100.166	328.407	99.9889	328.342	100.079	328.44	99.7303
328.403	100.268	328.253	101.288	328.346	100.163	328.408	99.9878	328.357	100.079	328.435	99.7305
328.404	100.267	328.255	101.289	328.345	100.161	328.412	99.9866	328.356	100.079	328.441	99.7309
328.393	100.267	328.265	101.292	328.356	100.159	328.414	99.9854	328.351	100.08	328.447	99.7321
328.401	100.266	328.266	101.294	328.351	100.159	328.415	99.9845	328.352	100.08	328.445	99.7331
328.398	100.266	328.272	101.296	328.352	100.16	328.417	99.9839	328.362	100.08	328.451	99.7341
328.409	100.265	328.275	101.298	328.354	100.161	328.416	99.9833	328.361	100.081	328.448	99.7351
328.41	100.265	328.279	101.3	328.35	100.164	328.414	99.9835	328.358	100.081	328.454	99.7365
328.405	100.264	328.278	101.302	328.355	100.167	328.426	99.9836	328.363	100.082	328.46	99.7377
328.404	100.264	328.286	101.303	328.351	100.168	328.424	99.9838	328.365	100.083	328.462	99.7388
328.411	100.264	328.271	101.304	328.355	100.17	328.423	99.9841	328.358	100.083	328.464	99.7398
328.407	100.264	328.277	101.304	328.355	100.172	328.423	99.9849	328.361	100.084	328.453	99.7406
328.409	100.264	328.283	101.304	328.374	100.173	328.429	99.9854	328.369	100.084	328.457	99.7413
328.413	100.265	328.279	101.304	328.375	100.175	328.421	99.9857	328.363	100.085	328.469	99.7419
328.417	100.265	328.285	101.304	328.377	100.177	328.431	99.9861	328.359	100.085	328.468	99.7425
328.424	100.266	328.281	101.303	328.374	100.178	328.433	99.9863	328.37	100.085	328.46	99.7427
328.41	100.267	328.285	101.302	328.37	100.18	328.435	99.9865	328.369	100.086	328.463	99.7429
328.424	100.268	328.287	101.302	328.381	100.181	328.425	99.9867	328.363	100.086	328.472	99.7432
328.431	100.269	328.282	101.302	328.377	100.182	328.428	99.9869	328.376	100.086	328.477	99.7434
328.43	100.27	328.285	101.302	328.377	100.183	328.419	99.9869	328.377	100.086	328.481	99.7434
328.421	100.271	328.292	101.302	328.381	100.183	328.428	99.9869	328.383	100.086	328.475	99.7435
328.42	100.271	328.293	101.303	328.378	100.184	328.431	99.9868	328.385	100.086	328.478	99.7436
328.417	100.271	328.292	101.303	328.377	100.184	328.444	99.9865	328.393	100.086	328.484	99.7436
328.428	100.27	328.301	101.304	328.377	100.184	328.444	99.9856	328.391	100.086	328.481	99.7436
328.421	100.269	328.309	101.305	328.375	100.184	328.452	99.9847	328.395	100.086	328.477	99.7436
328.434	100.267	328.299	101.305	328.377	100.185	328.443	99.9834	328.399	100.086	328.477	99.7437
328.432	100.266	328.301	101.306	328.39	100.185	328.435	99.9819	328.396	100.086	328.489	99.7437
328.432	100.264	328.312	101.306	328.383	100.185	328.44	99.9796	328.405	100.086	328.493	99.7437
328.432	100.263	328.304	101.306	328.386	100.185	328.452	99.978	328.41	100.086	328.489	99.7437
328.423	100.263	328.322	101.305	328.388	100.184	328.466	99.977	328.405	100.086	328.503	99.7437
328.426	100.262	328.32	101.304	328.389	100.184	328.466	99.9764	328.401	100.086	328.509	99.7437
328.441	100.264	328.312	101.301	328.386	100.183	328.469	99.9773	328.415	100.085	328.507	99.7437
328.435	100.264	328.314	101.3	328.396	100.182	328.46	99.9781	328.421	100.085	328.511	99.7437
328.439	100.265	328.315	101.298	328.398	100.181	328.47	99.9792	328.417	100.084	328.507	99.7436
328.437	100.266	328.32	101.296	328.404	100.18	328.458	99.9802	328.414	100.083	328.506	99.7434
328.433	100.267	328.316	101.294	328.4	100.179	328.463	99.9827	328.415	100.082	328.503	99.7426
328.435	100.269	328.32	101.292	328.404	100.178	328.458	99.9841	328.417	100.081	328.503	99.7417
328.442	100.271	328.319	101.29	328.403	100.177	328.47	99.9851	328.41	100.08	328.506	99.7407
328.449	100.272	328.327	101.289	328.394	100.177	328.469	99.9861	328.41	100.08	328.508	99.7398
328.452	100.274	328.324	101.289	328.407	100.177	328.469	99.9861	328.407	100.08	328.512	99.7383
328.446	100.275	328.331	101.288	328.424	100.177	328.465	99.9864	328.424	100.08	328.517	99.7373
328.452	100.277	328.335	101.288	328.416	100.176	328.472	99.9867	328.411	100.079	328.521	99.7366
328.438	100.278	328.344	101.288	328.42	100.176	328.473	99.987	328.416	100.079	328.52	99.7359
328.441	100.278	328.324	101.289	328.415	100.176	328.473	99.9869	328.419	100.079	328.519	99.7359
328.45	100.279	328.325	101.289	328.412	100.176	328.474	99.987	328.429	100.079	328.517	99.7357
328.453	100.279	328.324	101.29	328.427	100.176	328.466	99.987	328.432	100.079	328.512	99.7356
328.449	100.28	328.329	101.29	328.425	100.176	328.48	99.9871	328.434	100.079	328.521	99.7357
328.456	100.28	328.338	101.29	328.424	100.176	328.474	99.9871	328.442	100.079	328.515	99.7366
328.461	100.28	328.332	101.291	328.436	100.176	328.493	99.9871	328.433	100.08	328.521	99.7375
328.461	100.28	328.344	101.291	328.434	100.176	328.479	99.987	328.432	100.08	328.521	99.7384
328.463	100.279	328.336	101.291	328.43	100.176	328.478	99.9869	328.427	100.081	328.52	99.7393
328.455	100.278	328.346	101.291	328.426	100.176	328.484	99.9862	328.441	100.082	328.513	99.7408
328.463	100.277	328.354	101.291	328.432	100.176	328.491	99.9854	328.437	100.083	328.531	99.7418
328.471	100.277	328.35	101.291	328.439	100.176	328.496	99.9846	328.442	100.083	328.526	99.7425
328.46	100.276	328.35	101.291	328.435	100.176	328.485	99.9838	328.437	100.084	328.523	99.7431
328.463	100.275	328.349	101.29	328.433	100.176	328.482	99.9825	328.441	100.085	328.534	99.7431
328.467	100.274	328.344	101.289	328.436	100.176	328.489	99.9816	328.44	100.085	328.533	99.7433
328.47	100.274	328.343	101.288	328.44	100.176	328.491	99.9809	328.443	100.086	328.53	99.7435
328.473	100.273	328.353	101.287	328.452	100.176	328.482	99.9804	328.451	100.086	328.536	99.7436
328.473	100.273	328.353	101.286	328.439	100.176	328.492	99.9803	328.452	100.086	328.527	99.7436
328.481	100.273	328.349	101.286	328.43	100.176	328.493	99.9801	328.447	100.086	328.533	99.7436
328.471	100.273	328.353	101.286	328.436	100.177	328.502	99.9799	328.451	100.086	328.529	99.7435
328.466	100.273	328.364	101.287	328.436	100.177	328.501	99.9798	328.449	100.086	328.538	99.7431
328.464	100.273	328.356	101.289	328.446	100.178	328.499	99.9798	328.449	100.086	328.533	99.7421
328.486	100.273	328.357	101.29	328.45	100.179	328.487	99.9798	328.454	100.086	328.541	99.7411
328.478	100.273	328.356	101.291	328.44	100.18	328.505	99.9797	328.457	100.086	328.543	99.7402
328.485	100.273	328.364	101.292	328.45	100.181	328.498	99.9797	328.456	100.085	328.539	99.7393
328.477	100.273	328.37	101.292	328.449	100.182	328.501	99.9797	328.458	100.084	328.542	99.7379
328.477	100.273	328.362	101.292	328.46	100.183	328.508	99.9797	328.456	100.083	328.54	99.737
328.488	100.273	328.376	101.292	328.459	100.184	328.507	99.9797	328.454	100.082	328.556	99.7363
328.476	100.273	328.371	101.292	328.46	100.184	328.511	99.9797	328.468	100.082	328.549	99.7357
328.492	100.273	328.358	101.292	328.465	100.184	328.508	99.9797	328.463	100.081	328.545	99.7358
328.491	100.273	328.364	101.292	328.461	100.184	328.496	99.9797	328.466	100.08	328.544	99.7356
328.501	100.273	328.379	101.292	328.462	100.185	328.503	99.9797	328.453	100.08	328.544	99.7354
328.486	100.273	328.369	101.292	328.464	100.185	328.509	99.9797	328.462	100.079	328.555	99.7353
328.492	100.273	328.367	101.291	328.458	100.185	328.51	99.9797	328.461	100.08	328.546	99.7353
328.491	100.273	328.363	101.291	328.459	100.185	328.513	99.9797	328.465	100.079	328.544	99.7353
328.493	100.273	328.366	101.291	328.471	100.185	328.516	99.9797	328.465	100.079	328.554	99.7353
328.498	100.273	328.374	101.29	328.465	100.185	328.518	99.9797	328.469	100.079	328.552	99.7352
328.505	100.273	328.368	101.288	328.461	100.185	328.519	99.9798	328.463	100.079	328.56	99.7353
328.494	100.273	328.367	101.287	328.477	100.185	328.505	99.9801	328.476	100.08	328.547	99.7352
328.492	100.273	328.378	101.286	328.477	100.185	328.513	99.9807	328.468	100.081	328.554	99.7352
328.497	100.273	328.37	101.285	328.473	100.185	328.513	99.9814	328.482	100.081	328.557	99.7352
328.498	100.273	328.372	101.284	328.465	100.185	328.517	99.9825	328.478	100.083	328.56	99.7352
328.504	100.273	328.381	101.283	328.47	100.186	328.516	99.9834	328.481	100.083	328.567	99.7352
328.496	100.273	328.37	101.283	328.473	100.187	328.517	99.9842	328.473	100.084	328.553	99.7352
328.506	100.273	328.389	101.282	328.479	100.188	328.512	99.9849	328.481	100.085	328.555	99.7352
328.504	100.273	328.377	101.283	328.476	100.19	328.514	99.9855	328.486	100.085	328.563	99.7352
328.507	100.273	328.379	101.284	328.478	100.191	328.507	99.9861	328.483	100.086	328.56	99.7352
328.504	100.273	328.379	101.285	328.487	100.191	328.518	99.9865	328.486	100.086	328.571	99.7352
328.502	100.273	328.38	101.286	328.485	100.191	328.512	99.9868	328.483	100.086	328.56	99.7352
328.509	100.273	328.378	101.288	328.484	100.19	328.527	99.9868	328.484	100.086	328.567	99.7352
328.511	100.273	328.386	101.289	328.483	100.189	328.528	99.9869	328.489	100.086	328.568	99.7352
328.518	100.274	328.384	101.29	328.479	100.189	328.528	99.987	328.49	100.086	328.57	99.7352
328.514	100.275	328.391	101.291	328.49	100.188	328.524	99.9871	328.49	100.086	328.575	99.7352
328.522	100.276	328.388	101.291	328.491	100.187	328.52	99.987	328.48	100.086	328.57	99.7352
328.527	100.277	328.397	101.292	328.49	100.186	328.531	99.987	328.491	100.086	328.575	99.7353
328.531	100.279	328.392	101.293	328.484	100.186	328.525	99.9867	328.495	100.086	328.575	99.7355
328.519	100.28	328.393	101.294	328.488	100.185	328.525	99.9861	328.485	100.086	328.573	99.736
328.517	100.281	328.391	101.294	328.492	100.185	328.526	99.9849	328.481	100.086	328.582	99.7368
328.518	100.281	328.388	101.294	328.486	100.184	328.532	99.9838	328.485	100.086	328.577	99.7375
328.521	100.281	328.394	101.294	328.489	100.184	328.528	99.9826	328.492	100.085	328.58	99.738
328.52	100.28	328.395	101.293	328.486	100.183	328.535	99.9814	328.493	100.085	328.584	99.7384
328.529	100.277	328.393	101.292	328.499	100.182	328.542	99.9796	328.488	100.084	328.589	99.7388
328.515	100.276	328.399	101.29	328.489	100.182	328.538	99.9784	328.498	100.083	328.574	99.739
328.521	100.274	328.402	101.289	328.486	100.181	328.539	99.9774	328.502	100.082	328.572	99.7391
328.527	100.273	328.401	101.288	328.5	100.181	328.534	99.9765	328.508	100.081	328.581	99.7392
328.523	100.271	328.398	101.287	328.495	100.181	328.542	99.9764	328.503	100.08	328.578	99.7389
328.526	100.271	328.398	101.286	328.491	100.18	328.547	99.9762	328.505	100.079	328.581	99.7388
328.534	100.27	328.404	101.285	328.503	100.181	328.544	99.9762	328.494	100.079	328.579	99.7384
328.542	100.27	328.404	101.284	328.505	100.181	328.548	99.9763	328.508	100.078	328.577	99.7379
328.527	100.271	328.399	101.284	328.499	100.182	328.548	99.977	328.507	100.078	328.582	99.7374
328.531	100.271	328.399	101.283	328.501	100.182	328.555	99.9774	328.509	100.078	328.584	99.737
328.532	100.272	328.397	101.282	328.495	100.183	328.553	99.9778	328.505	100.078	328.59	99.7365
328.543	100.273	328.412	101.281	328.504	100.183	328.561	99.9781	328.502	100.078	328.594	99.7362
328.531	100.274	328.403	101.28	328.5	100.183	328.558	99.9785	328.515	100.078	328.588	99.7357
328.529	100.274	328.411	101.279	328.501	100.184	328.562	99.9788	328.506	100.078	328.59	99.7354
328.542	100.274	328.406	101.278	328.509	100.184	328.552	99.979	328.508	100.079	328.592	99.7352
328.55	100.273	328.402	101.278	328.515	100.184	328.557	99.9793	328.507	100.079	328.593	99.735
328.531	100.272	328.406	101.278	328.513	100.184	328.549	99.9789	328.512	100.079	328.591	99.7352
328.539	100.271	328.41	101.278	328.519	100.184	328.56	99.9783	328.515	100.079	328.592	99.7352
328.547	100.27	328.404	101.279	328.518	100.185	328.558	99.9776	328.515	100.079	328.594	99.7352
328.544	100.269	328.41	101.279	328.512	100.185	328.564	99.9769	328.505	100.079	328.588	99.7352
328.54	100.268	328.412	101.282	328.514	100.185	328.562	99.9756	328.507	100.079	328.593	99.7352
328.546	100.267	328.404	101.284	328.515	100.185	328.556	99.9747	328.517	100.08	328.593	99.7352
328.541	100.267	328.409	101.286	328.517	100.185	328.561	99.9742	328.518	100.081	328.601	99.7352
328.54	100.267	328.421	101.288	328.515	100.185	328.563	99.974	328.508	100.083	328.604	99.7352
328.541	100.268	328.426	101.29	328.527	100.185	328.567	99.9747	328.514	100.085	328.605	99.7352
328.54	100.269	328.424	101.292	328.522	100.185	328.562	99.9752	328.519	100.086	328.601	99.7352
328.548	100.27	328.418	101.293	328.519	100.185	328.557	99.9758	328.521	100.088	328.61	99.7352
328.54	100.27	328.414	101.295	328.524	100.185	328.564	99.9764	328.512	100.089	328.601	99.7352
328.543	100.271	328.42	101.294	328.521	100.185	328.557	99.9777	328.52	100.089	328.608	99.7356
328.546	100.272	328.418	101.295	328.529	100.185	328.557	99.9786	328.519	100.09	328.609	99.7363
328.543	100.272	328.421	101.294	328.521	100.184	328.556	99.9797	328.527	100.089	328.608	99.737
328.55	100.272	328.427	101.294	328.514	100.184	328.567	99.9807	328.516	100.089	328.607	99.7377
328.553	100.272	328.426	101.294	328.525	100.184	328.569	99.9813	328.53	100.087	328.602	99.7386
328.551	100.273	328.423	101.293	328.529	100.183	328.573	99.9817	328.531	100.086	328.602	99.7391
328.557	100.273	328.433	101.293	328.529	100.183	328.571	99.9817	328.531	100.085	328.591	99.7393
328.555	100.273	328.441	101.292	328.53	100.182	328.56	99.9814	328.523	100.084	328.599	99.7394
328.569	100.274	328.44	101.292	328.525	100.18	328.576	99.9801	328.519	100.083	328.602	99.7387
328.556	100.275	328.435	101.292	328.531	100.179	328.57	99.9791	328.523	100.083	328.6	99.7383
328.553	100.276	328.454	101.292	328.538	100.177	328.57	99.9781	328.528	100.082	328.6	99.7379
328.552	100.277	328.451	101.292	328.535	100.176	328.578	99.9771	328.526	100.081	328.615	99.7375
328.547	100.278	328.457	101.292	328.532	100.174	328.574	99.9757	328.529	100.081	328.602	99.737
328.551	100.279	328.455	101.291	328.543	100.172	328.577	99.9747	328.527	100.08	328.608	99.7366
328.564	100.279	328.45	101.291	328.544	100.171	328.596	99.9739	328.536	100.08	328.617	99.7362
328.556	100.28	328.443	101.291	328.533	100.17	328.578	99.9732	328.525	100.08	328.61	99.7357
328.558	100.28	328.447	101.291	328.536	100.169	328.587	99.9732	328.539	100.08	328.62	99.7349
328.563	100.28	328.45	101.291	328.542	100.169	328.581	99.9729	328.538	100.08	328.614	99.7338
328.574	100.28	328.45	101.291	328.536	100.168	328.58	99.9727	328.53	100.079	328.609	99.7328
328.568	100.28	328.457	101.291	328.538	100.168	328.579	99.9725	328.538	100.079	328.61	99.7317
328.562	100.28	328.455	101.291	328.544	100.168	328.576	99.9725	328.54	100.079	328.608	99.7302
328.56	100.28	328.451	101.291	328.54	100.168	328.585	99.9725	328.537	100.079	328.607	99.7292
328.562	100.279	328.435	101.291	328.534	100.168	328.577	99.9724	328.542	100.079	328.604	99.7283
328.563	100.278	328.44	101.291	328.538	100.168	328.576	99.9724	328.535	100.079	328.608	99.7276
328.556	100.277	328.451	101.291	328.546	100.168	328.583	99.9724	328.528	100.079	328.601	99.7276
328.557	100.276	328.449	101.291	328.54	100.168	328.582	99.9724	328.534	100.079	328.612	99.7273
328.563	100.275	328.459	101.291	328.548	100.168	328.574	99.9723	328.536	100.079	328.63	99.7271
328.562	100.275	328.446	101.291	328.543	100.168	328.588	99.9723	328.535	100.079	328.612	99.7269
328.557	100.274	328.441	101.292	328.542	100.168	328.588	99.9723	328.537	100.079	328.621	99.7269
328.563	100.274	328.457	101.292	328.53	100.168	328.59	99.9723	328.546	100.08	328.623	99.7269
328.565	100.273	328.457	101.293	328.537	100.168	328.592	99.9723	328.541	100.081	328.615	99.7268
328.569	100.273	328.456	101.293	328.54	100.168	328.592	99.9723	328.546	100.081	328.611	99.7268
328.565	100.273	328.452	101.294	328.534	100.168	328.591	99.9723	328.551	100.082	328.62	99.7268
328.575	100.273	328.442	101.295	328.534	100.169	328.602	99.9723	328.542	100.083	328.627	99.7268
328.581	100.273	328.45	101.296	328.538	100.17	328.595	99.9723	328.559	100.083	328.627	99.7268
328.572	100.273	328.46	101.297	328.553	100.17	328.592	99.9723	328.547	100.083	328.632	99.7268
328.577	100.273	328.455	101.298	328.543	100.172	328.606	99.9723	328.553	100.083	328.629	99.7268
328.574	100.273	328.449	101.298	328.546	100.173	328.591	99.9723	328.553	100.082	328.628	99.7268
328.578	100.273	328.463	101.299	328.554	100.174	328.595	99.9723	328.563	100.082	328.639	99.7268
328.582	100.273	328.453	101.299	328.545	100.175	328.599	99.9723	328.549	100.081	328.632	99.7268
328.583	100.273	328.462	101.3	328.547	100.175	328.607	99.9723	328.551	100.081	328.631	99.7268
328.574	100.273	328.467	101.3	328.548	100.175	328.601	99.9723	328.55	100.08	328.631	99.7268
328.586	100.273	328.464	101.3	328.55	100.176	328.598	99.9723	328.568	100.08	328.635	99.7268
328.582	100.273	328.457	101.3	328.556	100.176	328.598	99.9723	328.558	100.079	328.636	99.7268
328.594	100.273	328.463	101.298	328.557	100.176	328.603	99.9723	328.555	100.079	328.638	99.7268
328.583	100.273	328.456	101.297	328.551	100.176	328.605	99.9723	328.56	100.079	328.636	99.7268
328.594	100.273	328.458	101.295	328.554	100.176	328.61	99.9723	328.566	100.079	328.636	99.7268
328.591	100.273	328.458	101.294	328.547	100.176	328.6	99.9723	328.556	100.079	328.636	99.7268
328.588	100.273	328.456	101.292	328.549	100.176	328.603	99.9723	328.561	100.079	328.644	99.7268
328.591	100.273	328.46	101.291	328.557	100.176	328.599	99.9723	328.552	100.079	328.65	99.7268
328.587	100.273	328.465	101.291	328.549	100.176	328.595	99.9723	328.557	100.079	328.642	99.7268
328.59	100.273	328.469	101.291	328.557	100.176	328.602	99.9723	328.561	100.079	328.653	99.7267
328.587	100.273	328.471	101.294	328.564	100.176	328.602	99.9722	328.56	100.079	328.64	99.7266
328.592	100.272	328.47	101.295	328.564	100.176	328.601	99.9719	328.57	100.079	328.652	99.7263
328.601	100.272	328.468	101.296	328.553	100.175	328.606	99.9715	328.568	100.078	328.639	99.726
328.597	100.271	328.47	101.297	328.556	100.175	328.597	99.971	328.573	100.078	328.648	99.7258
328.606	100.27	328.47	101.297	328.556	100.173	328.605	99.9698	328.571	100.077	328.645	99.7254
328.6	100.269	328.471	101.297	328.553	100.172	328.601	99.9685	328.569	100.076	328.641	99.725
328.608	100.268	328.479	101.296	328.555	100.17	328.615	99.9671	328.563	100.075	328.644	99.7245
328.599	100.266	328.468	101.296	328.559	100.169	328.613	99.9655	328.564	100.074	328.655	99.7242
328.6	100.264	328.463	101.294	328.555	100.166	328.602	99.9634	328.573	100.073	328.646	99.7242
328.597	100.262	328.471	101.293	328.559	100.164	328.603	99.9618	328.567	100.073	328.641	99.7243
328.595	100.261	328.479	101.293	328.56	100.163	328.618	99.9606	328.572	100.072	328.638	99.7246
328.598	100.26	328.485	101.292	328.559	100.162	328.612	99.9597	328.583	100.072	328.657	99.725
328.598	100.261	328.476	101.292	328.554	100.162	328.618	99.9602	328.58	100.073	328.654	99.7267
328.6	100.261	328.481	101.291	328.554	100.163	328.61	99.9609	328.578	100.074	328.655	99.7281
328.607	100.263	328.481	101.29	328.566	100.164	328.614	99.9621	328.574	100.076	328.645	99.7295
328.609	100.264	328.485	101.289	328.571	100.164	328.626	99.9636	328.573	100.078	328.653	99.731
328.599	100.268	328.485	101.286	328.56	100.167	328.63	99.9671	328.574	100.081	328.652	99.733
328.605	100.27	328.486	101.284	328.57	100.169	328.632	99.9698	328.576	100.084	328.644	99.7344
328.621	100.273	328.481	101.282	328.566	100.171	328.63	99.9723	328.566	100.086	328.658	99.7357
328.614	100.275	328.481	101.28	328.571	100.173	328.623	99.9749	328.573	100.089	328.652	99.737
328.618	100.278	328.492	101.278	328.571	100.175	328.628	99.9772	328.575	100.091	328.646	99.7373
328.611	100.279	328.478	101.277	328.573	100.177	328.629	99.9789	328.575	100.092	328.646	99.7378
328.608	100.281	328.484	101.277	328.574	100.178	328.62	99.9802	328.585	100.094	328.646	99.7381
328.597	100.282	328.489	101.277	328.575	100.179	328.626	99.9812	328.573	100.095	328.646	99.7381
328.597	100.281	328.484	101.28	328.562	100.178	328.623	99.9803	328.593	100.094	328.653	99.7371
328.607	100.28	328.489	101.282	328.563	100.178	328.636	99.9797	328.588	100.093	328.665	99.736
328.614	100.279	328.486	101.283	328.564	100.178	328.637	99.9789	328.589	100.092	328.661	99.7347
328.607	100.278	328.482	101.285	328.572	100.178	328.62	99.9778	328.591	100.091	328.648	99.7332
328.611	100.274	328.481	101.287	328.573	100.177	328.629	99.9754	328.585	100.089	328.654	99.7305
328.608	100.272	328.482	101.288	328.582	100.176	328.633	99.9736	328.577	100.087	328.656	99.7284
328.617	100.269	328.484	101.289	328.571	100.174	328.626	99.9719	328.585	100.085	328.654	99.7263
328.614	100.267	328.487	101.289	328.575	100.173	328.625	99.9701	328.593	100.083	328.656	99.7242
328.616	100.264	328.484	101.288	328.573	100.171	328.641	99.9683	328.598	100.08	328.66	99.7222
328.615	100.262	328.491	101.286	328.577	100.169	328.624	99.9666	328.588	100.077	328.662	99.7202
328.602	100.26	328.491	101.285	328.577	100.168	328.63	99.965	328.59	100.075	328.66	99.7184
328.609	100.259	328.483	101.283	328.585	100.166	328.62	99.9635	328.585	100.073	328.664	99.7167
328.61	100.259	328.49	101.281	328.573	100.165	328.633	99.9624	328.588	100.071	328.662	99.7154
328.612	100.259	328.487	101.279	328.576	100.164	328.636	99.9613	328.583	100.07	328.659	99.7144
328.611	100.258	328.491	101.278	328.572	100.163	328.637	99.9604	328.59	100.068	328.655	99.7138
328.62	100.258	328.499	101.276	328.572	100.163	328.63	99.9595	328.586	100.067	328.652	99.7137
328.613	100.258	328.483	101.276	328.574	100.164	328.63	99.9594	328.587	100.065	328.651	99.7145
328.622	100.259	328.492	101.275	328.58	100.164	328.632	99.9593	328.592	100.064	328.647	99.715
328.617	100.259	328.493	101.275	328.576	100.165	328.636	99.9598	328.599	100.063	328.648	99.7156
328.617	100.259	328.502	101.275	328.583	100.166	328.636	99.9604	328.592	100.062	328.659	99.7163
328.619	100.259	328.485	101.276	328.582	100.167	328.639	99.9626	328.606	100.062	328.652	99.7179
328.621	100.26	328.493	101.277	328.586	100.168	328.635	99.9647	328.6	100.062	328.652	99.7191
328.615	100.261	328.49	101.277	328.588	100.17	328.633	99.9669	328.589	100.062	328.661	99.7204
328.625	100.261	328.49	101.279	328.582	100.17	328.634	99.9692	328.596	100.063	328.667	99.7217
328.624	100.263	328.499	101.281	328.584	100.171	328.632	99.9726	328.594	100.067	328.659	99.7234
328.615	100.264	328.495	101.282	328.587	100.172	328.638	99.9748	328.599	100.069	328.663	99.7249
328.613	100.265	328.503	101.284	328.585	100.172	328.639	99.9765	328.594	100.072	328.662	99.7264
328.613	100.267	328.492	101.286	328.587	100.173	328.638	99.9779	328.6	100.074	328.664	99.7279
328.617	100.268	328.493	101.287	328.585	100.173	328.63	99.978	328.598	100.077	328.665	99.7288
328.62	100.269	328.5	101.289	328.591	100.173	328.622	99.9783	328.609	100.08	328.669	99.7291
328.613	100.269	328.51	101.29	328.595	100.173	328.632	99.9785	328.596	100.082	328.663	99.7289
328.621	100.27	328.503	101.291	328.594	100.173	328.638	99.9785	328.595	100.084	328.668	99.7286
328.632	100.27	328.496	101.29	328.594	100.173	328.64	99.9775	328.583	100.085	328.673	99.7267
328.623	100.27	328.506	101.291	328.592	100.172	328.636	99.9769	328.596	100.086	328.657	99.7255
328.612	100.27	328.511	101.291	328.593	100.172	328.637	99.9763	328.599	100.088	328.66	99.7244
328.622	100.271	328.499	101.291	328.601	100.171	328.639	99.9757	328.59	100.089	328.667	99.7233
328.613	100.271	328.508	101.291	328.583	100.171	328.648	99.9747	328.587	100.089	328.666	99.7223
328.605	100.272	328.504	101.291	328.59	100.17	328.65	99.9735	328.593	100.09	328.66	99.7218
328.61	100.272	328.511	101.291	328.603	100.17	328.65	99.9718	328.59	100.089	328.672	99.7218
328.632	100.272	328.506	101.291	328.599	100.169	328.654	99.9699	328.595	100.089	328.676	99.722
328.63	100.273	328.506	101.29	328.591	100.169	328.648	99.9675	328.592	100.087	328.666	99.7231
328.622	100.273	328.505	101.29	328.6	100.169	328.645	99.9655	328.604	100.085	328.657	99.7238
328.629	100.273	328.497	101.289	328.601	100.168	328.646	99.9637	328.607	100.084	328.656	99.7244
328.633	100.273	328.519	101.289	328.606	100.168	328.636	99.9621	328.595	100.083	328.661	99.725
328.634	100.273	328.514	101.288	328.597	100.168	328.647	99.9615	328.603	100.081	328.663	99.7257
328.634	100.273	328.513	101.288	328.596	100.168	328.646	99.9616	328.591	100.079	328.667	99.7263
328.623	100.273	328.518	101.288	328.593	100.169	328.647	99.9625	328.589	100.078	328.676	99.727
328.623	100.274	328.523	101.287	328.598	100.169	328.657	99.964	328.592	100.077	328.672	99.7277
328.626	100.274	328.507	101.288	328.604	100.17	328.659	99.9681	328.592	100.077	328.673	99.7284
328.63	100.275	328.508	101.288	328.593	100.17	328.659	99.9711	328.587	100.076	328.671	99.7292
328.637	100.276	328.509	101.288	328.6	100.171	328.657	99.9739	328.591	100.076	328.674	99.73
328.627	100.276	328.512	101.289	328.596	100.172	328.657	99.9765	328.596	100.076	328.679	99.7308
328.63	100.277	328.511	101.289	328.598	100.173	328.664	99.9794	328.591	100.077	328.671	99.7317
328.633	100.278	328.512	101.29	328.594	100.174	328.665	99.9815	328.594	100.077	328.671	99.7324
328.631	100.278	328.512	101.29	328.597	100.174	328.665	99.9828	328.589	100.076	328.66	99.7331
328.633	100.279	328.505	101.291	328.603	100.175	328.655	99.9837	328.583	100.076	328.655	99.7337
328.634	100.279	328.501	101.291	328.613	100.175	328.66	99.9827	328.592	100.075	328.665	99.734
328.629	100.279	328.503	101.292	328.607	100.175	328.657	99.982	328.59	100.075	328.666	99.7343
328.631	100.28	328.509	101.292	328.61	100.176	328.65	99.981	328.59	100.074	328.677	99.7346
328.63	100.28	328.506	101.293	328.604	100.176	328.653	99.98	328.588	100.074	328.669	99.7348
328.641	100.28	328.512	101.294	328.606	100.176	328.651	99.9779	328.607	100.073	328.671	99.7349
328.632	100.28	328.512	101.295	328.607	100.176	328.661	99.9766	328.603	100.073	328.668	99.735
328.631	100.28	328.513	101.296	328.613	100.176	328.655	99.9754	328.608	100.073	328.675	99.735
328.643	100.28	328.515	101.297	328.606	100.176	328.653	99.9744	328.597	100.074	328.669	99.7351
328.643	100.28	328.508	101.297	328.602	100.176	328.647	99.9737	328.598	100.075	328.666	99.7349
328.638	100.28	328.515	101.297	328.596	100.176	328.655	99.9729	328.608	100.075	328.665	99.7346
328.638	100.279	328.523	101.296	328.616	100.175	328.652	99.9721	328.609	100.076	328.668	99.7342
328.641	100.279	328.511	101.296	328.606	100.175	328.651	99.9713	328.609	100.076	328.67	99.7338
328.629	100.278	328.512	101.294	328.603	100.174	328.657	99.9705	328.602	100.077	328.672	99.7326
328.637	100.277	328.515	101.293	328.604	100.173	328.664	99.9695	328.606	100.077	328.666	99.7311
328.636	100.276	328.514	101.292	328.602	100.172	328.652	99.9684	328.608	100.078	328.673	99.7292
328.638	100.275	328.508	101.29	328.592	100.172	328.661	99.9673	328.605	100.078	328.674	99.7271
328.624	100.273	328.513	101.29	328.601	100.171	328.656	99.9659	328.612	100.078	328.672	99.7242
328.641	100.271	328.515	101.289	328.603	100.171	328.659	99.9647	328.611	100.077	328.68	99.7218
328.644	100.27	328.51	101.289	328.6	100.171	328.655	99.9637	328.614	100.077	328.681	99.7197
328.64	100.268	328.523	101.289	328.595	100.17	328.662	99.9627	328.606	100.077	328.678	99.7178
328.638	100.266	328.518	101.289	328.593	100.171	328.664	99.9623	328.606	100.076	328.681	99.7167
328.637	100.265	328.514	101.289	328.588	100.171	328.657	99.9622	328.601	100.076	328.672	99.7157
328.635	100.265	328.526	101.289	328.604	100.171	328.656	99.9627	328.604	100.076	328.686	99.715
328.638	100.265	328.52	101.288	328.606	100.171	328.671	99.9633	328.615	100.076	328.677	99.7147
328.636	100.266	328.52	101.287	328.615	100.17	328.664	99.9655	328.61	100.075	328.679	99.7161
328.638	100.267	328.523	101.287	328.605	100.17	328.65	99.9674	328.615	100.075	328.679	99.7173
328.636	100.268	328.514	101.286	328.612	100.17	328.672	99.9693	328.604	100.075	328.677	99.7185
328.629	100.269	328.519	101.285	328.612	100.169	328.674	99.9712	328.596	100.074	328.681	99.7198
328.639	100.27	328.524	101.285	328.605	100.168	328.67	99.9735	328.591	100.073	328.678	99.7218
328.643	100.271	328.524	101.284	328.612	100.168	328.667	99.9751	328.596	100.073	328.685	99.7231
328.64	100.271	328.511	101.283	328.617	100.168	328.66	99.9761	328.6	100.072	328.693	99.724
328.638	100.272	328.511	101.283	328.614	100.167	328.661	99.9766	328.595	100.072	328.679	99.7248
328.647	100.271	328.513	101.283	328.597	100.167	328.665	99.9755	328.602	100.072	328.682	99.7246
328.646	100.271	328.523	101.283	328.611	100.167	328.67	99.975	328.594	100.071	328.686	99.7248
328.642	100.271	328.522	101.282	328.601	100.167	328.654	99.9745	328.61	100.071	328.689	99.725
328.647	100.272	328.537	101.282	328.607	100.167	328.657	99.9742	328.598	100.071	328.695	99.7254
328.647	100.272	328.526	101.282	328.61	100.167	328.664	99.9735	328.6	100.072	328.68	99.7259
328.649	100.273	328.52	101.282	328.61	100.168	328.657	99.9736	328.605	100.072	328.684	99.7267
328.646	100.274	328.518	101.282	328.623	100.169	328.663	99.9739	328.601	100.073	328.685	99.7277
328.643	100.275	328.511	101.282	328.614	100.17	328.667	99.9744	328.597	100.074	328.679	99.7288
328.635	100.276	328.522	101.282	328.612	100.171	328.668	99.9758	328.595	100.075	328.682	99.7304
328.647	100.277	328.518	101.282	328.613	100.172	328.674	99.9761	328.607	100.076	328.698	99.7312
328.658	100.277	328.525	101.282	328.621	100.173	328.658	99.9756	328.614	100.076	328.69	99.7315
328.641	100.277	328.525	101.282	328.614	100.173	328.65	99.9748	328.613	100.076	328.692	99.7316
328.638	100.275	328.525	101.282	328.608	100.171	328.662	99.9722	328.604	100.075	328.697	99.7298
328.651	100.274	328.525	101.282	328.603	100.169	328.664	99.9698	328.613	100.073	328.686	99.7281
328.642	100.272	328.526	101.282	328.606	100.167	328.663	99.9674	328.612	100.072	328.68	99.7263
328.649	100.271	328.527	101.282	328.613	100.165	328.669	99.9649	328.609	100.07	328.684	99.7243
328.638	100.268	328.532	101.282	328.618	100.162	328.681	99.9616	328.604	100.068	328.686	99.7212
328.643	100.266	328.535	101.282	328.609	100.16	328.671	99.9594	328.608	100.066	328.683	99.7193
328.642	100.265	328.538	101.281	328.607	100.159	328.667	99.9578	328.609	100.065	328.692	99.7179
328.643	100.264	328.535	101.281	328.613	100.158	328.667	99.9565	328.607	100.064	328.699	99.7168
328.649	100.265	328.532	101.279	328.621	100.159	328.666	99.9571	328.611	100.064	328.7	99.7175
328.646	100.265	328.534	101.278	328.618	100.159	328.664	99.9575	328.613	100.065	328.682	99.7179
328.649	100.265	328.535	101.277	328.619	100.16	328.665	99.9584	328.606	100.065	328.684	99.7184
328.649	100.266	328.543	101.276	328.623	100.16	328.661	99.9597	328.619	100.066	328.695	99.7192
328.649	100.267	328.533	101.275	328.616	100.162	328.667	99.9623	328.619	100.067	328.688	99.721
328.648	100.267	328.53	101.274	328.61	100.163	328.665	99.9642	328.604	100.068	328.688	99.7221
328.645	100.267	328.526	101.274	328.616	100.164	328.673	99.9658	328.606	100.069	328.682	99.7231
328.647	100.267	328.525	101.273	328.615	100.165	328.674	99.9674	328.613	100.071	328.691	99.724
328.654	100.266	328.531	101.273	328.617	100.166	328.665	99.9689	328.611	100.072	328.698	99.7245
328.648	100.267	328.536	101.273	328.615	100.166	328.656	99.9705	328.617	100.073	328.691	99.725
328.646	100.267	328.53	101.273	328.608	100.166	328.67	99.972	328.613	100.074	328.695	99.7253
328.658	100.268	328.534	101.274	328.61	100.167	328.671	99.9733	328.619	100.075	328.708	99.7254
328.65	100.268	328.528	101.275	328.615	100.166	328.674	99.974	328.618	100.076	328.703	99.7249
328.652	100.269	328.528	101.276	328.603	100.166	328.669	99.9746	328.624	100.076	328.683	99.7244
328.653	100.268	328.534	101.277	328.605	100.165	328.669	99.9745	328.617	100.076	328.686	99.724
328.656	100.267	328.533	101.278	328.622	100.164	328.671	99.9741	328.618	100.076	328.693	99.7234
328.654	100.265	328.531	101.279	328.614	100.163	328.668	99.9724	328.62	100.075	328.684	99.7225
328.649	100.264	328.538	101.28	328.612	100.163	328.672	99.9708	328.617	100.075	328.677	99.7223
328.665	100.262	328.538	101.28	328.617	100.162	328.665	99.9691	328.616	100.074	328.681	99.7224
328.649	100.26	328.533	101.279	328.629	100.162	328.676	99.9672	328.611	100.074	328.683	99.7227
328.658	100.258	328.53	101.278	328.624	100.161	328.67	99.9648	328.615	100.073	328.689	99.7236
328.652	100.257	328.544	101.277	328.625	100.161	328.667	99.963	328.614	100.073	328.686	99.7242
328.647	100.256	328.549	101.277	328.636	100.16	328.674	99.9615	328.621	100.073	328.691	99.7247
328.654	100.255	328.546	101.277	328.631	100.16	328.671	99.9601	328.613	100.073	328.687	99.7252
328.653	100.256	328.544	101.278	328.628	100.16	328.669	99.9596	328.619	100.073	328.686	99.7257
328.65	100.257	328.544	101.28	328.62	100.16	328.669	99.959	328.625	100.072	328.68	99.7261
328.658	100.258	328.538	101.281	328.623	100.16	328.673	99.9584	328.62	100.072	328.678	99.7264
328.658	100.259	328.548	101.284	328.631	100.16	328.672	99.9579	328.619	100.072	328.692	99.7266
328.65	100.261	328.54	101.287	328.632	100.16	328.672	99.958	328.622	100.072	328.69	99.7258
328.672	100.262	328.543	101.29	328.638	100.159	328.669	99.9578	328.626	100.072	328.699	99.725
328.658	100.263	328.543	101.292	328.632	100.159	328.666	99.9576	328.623	100.072	328.69	99.724
328.658	100.264	328.55	101.294	328.63	100.159	328.668	99.9574	328.618	100.072	328.687	99.723
328.658	100.264	328.541	101.295	328.62	100.159	328.673	99.957	328.62	100.072	328.692	99.721
328.657	100.265	328.552	101.296	328.607	100.158	328.674	99.9566	328.619	100.072	328.687	99.7196
328.653	100.266	328.542	101.296	328.624	100.158	328.676	99.9561	328.624	100.072	328.695	99.7183
328.646	100.266	328.529	101.296	328.627	100.157	328.676	99.9556	328.624	100.072	328.692	99.717
328.643	100.267	328.53	101.295	328.626	100.156	328.679	99.9553	328.627	100.073	328.699	99.716
328.647	100.267	328.531	101.294	328.627	100.156	328.678	99.9555	328.622	100.073	328.696	99.7151
328.649	100.268	328.528	101.294	328.632	100.155	328.673	99.9561	328.617	100.073	328.699	99.7143
328.662	100.268	328.543	101.293	328.628	100.155	328.678	99.957	328.623	100.073	328.696	99.7137
328.658	100.268	328.535	101.292	328.635	100.155	328.671	99.9593	328.615	100.074	328.689	99.7138
328.652	100.268	328.535	101.291	328.625	100.155	328.671	99.961	328.612	100.074	328.679	99.7141
328.655	100.269	328.535	101.29	328.629	100.155	328.684	99.9627	328.621	100.075	328.69	99.7148
328.648	100.269	328.551	101.289	328.623	100.155	328.678	99.9643	328.627	100.075	328.691	99.7158
328.658	100.269	328.535	101.288	328.63	100.156	328.682	99.966	328.627	100.076	328.7	99.7176
328.664	100.27	328.538	101.287	328.625	100.156	328.677	99.9668	328.619	100.076	328.693	99.7189
328.655	100.27	328.534	101.286	328.623	100.156	328.668	99.967	328.62	100.077	328.692	99.7199
328.65	100.27	328.533	101.285	328.629	100.156	328.684	99.967	328.626	100.078	328.701	99.7207
328.652	100.269	328.532	101.285	328.62	100.156	328.673	99.9653	328.622	100.078	328.701	99.7211
328.654	100.269	328.537	101.284	328.631	100.155	328.679	99.9643	328.626	100.079	328.706	99.7213
328.649	100.269	328.541	101.283	328.63	100.155	328.678	99.9634	328.629	100.079	328.701	99.7215
328.64	100.269	328.531	101.283	328.618	100.154	328.672	99.9626	328.624	100.078	328.689	99.7215
328.661	100.268	328.53	101.284	328.62	100.154	328.679	99.9616	328.626	100.077	328.702	99.7211
328.655	100.268	328.531	101.284	328.62	100.154	328.671	99.9611	328.626	100.076	328.697	99.7211
328.662	100.268	328.544	101.284	328.628	100.154	328.67	99.9608	328.63	100.075	328.698	99.7213
328.661	100.268	328.541	101.284	328.631	100.154	328.673	99.9606	328.626	100.074	328.704	99.7215
328.649	100.269	328.541	101.284	328.625	100.156	328.668	99.9613	328.631	100.071	328.707	99.7222
328.655	100.269	328.555	101.283	328.621	100.158	328.668	99.9617	328.633	100.07	328.705	99.7228
328.674	100.27	328.543	101.281	328.62	100.159	328.679	99.9621	328.634	100.069	328.697	99.7234
328.656	100.27	328.546	101.28	328.633	100.16	328.679	99.9625	328.637	100.067	328.697	99.7238
328.657	100.271	328.554	101.277	328.627	100.163	328.678	99.9631	328.64	100.067	328.691	99.7238
328.664	100.271	328.548	101.275	328.632	100.164	328.678	99.9635	328.628	100.066	328.7	99.7234
328.664	100.272	328.557	101.274	328.63	100.165	328.674	99.9639	328.635	100.065	328.703	99.723
328.668	100.272	328.546	101.273	328.626	100.166	328.675	99.9642	328.631	100.065	328.703	99.7224
328.657	100.272	328.553	101.273	328.636	100.166	328.681	99.9643	328.624	100.065	328.7	99.721
328.66	100.272	328.545	101.273	328.63	100.167	328.679	99.9645	328.62	100.065	328.702	99.7202
328.662	100.273	328.544	101.272	328.628	100.167	328.677	99.9647	328.632	100.066	328.685	99.7196
328.663	100.273	328.539	101.272	328.621	100.168	328.675	99.9648	328.626	100.066	328.702	99.7191
328.662	100.273	328.542	101.272	328.615	100.168	328.685	99.9648	328.641	100.067	328.693	99.719
328.66	100.273	328.543	101.272	328.627	100.167	328.677	99.9648	328.632	100.068	328.696	99.7188
328.664	100.273	328.548	101.272	328.631	100.167	328.683	99.9649	328.635	100.069	328.699	99.7186
328.668	100.273	328.542	101.272	328.646	100.166	328.688	99.9649	328.633	100.07	328.702	99.7184
328.652	100.273	328.538	101.272	328.636	100.165	328.674	99.9649	328.634	100.071	328.698	99.7187
328.662	100.273	328.533	101.273	328.627	100.164	328.683	99.9649	328.641	100.071	328.694	99.7193
328.654	100.273	328.539	101.273	328.631	100.163	328.684	99.9649	328.637	100.071	328.691	99.7201
328.661	100.273	328.535	101.274	328.631	100.162	328.682	99.965	328.634	100.072	328.695	99.721
328.661	100.273	328.544	101.275	328.621	100.161	328.678	99.965	328.635	100.072	328.697	99.7224
328.665	100.273	328.546	101.275	328.622	100.161	328.683	99.965	328.638	100.072	328.7	99.7234
328.658	100.273	328.551	101.275	328.635	100.16	328.69	99.965	328.632	100.072	328.701	99.7242
328.667	100.273	328.55	101.275	328.637	100.16	328.698	99.965	328.633	100.072	328.697	99.725
328.659	100.273	328.55	101.275	328.641	100.16	328.699	99.965	328.635	100.072	328.698	99.7254
328.656	100.273	328.554	101.274	328.633	100.16	328.696	99.965	328.639	100.072	328.7	99.7259
328.665	100.273	328.562	101.274	328.637	100.16	328.705	99.965	328.641	100.072	328.707	99.7263
328.657	100.273	328.559	101.274	328.634	100.159	328.698	99.965	328.64	100.072	328.703	99.7266
328.66	100.273	328.556	101.274	328.63	100.159	328.703	99.965	328.64	100.072	328.705	99.7265
328.655	100.273	328.539	101.274	328.636	100.159	328.698	99.965	328.637	100.072	328.705	99.7266
328.653	100.273	328.541	101.274	328.648	100.159	328.697	99.965	328.644	100.072	328.707	99.7267
328.661	100.273	328.538	101.274	328.634	100.159	328.702	99.965	328.631	100.072	328.716	99.7268
328.66	100.273	328.537	101.275	328.645	100.159	328.698	99.965	328.637	100.072	328.702	99.7267
328.659	100.273	328.535	101.276	328.637	100.159	328.694	99.965	328.635	100.072	328.711	99.7268
328.665	100.273	328.533	101.277	328.631	100.159	328.695	99.965	328.623	100.072	328.704	99.7268
328.664	100.273	328.542	101.278	328.641	100.159	328.699	99.965	328.647	100.072	328.706	99.7268
328.671	100.273	328.541	101.28	328.629	100.159	328.693	99.9649	328.632	100.072	328.706	99.7267
328.672	100.273	328.551	101.282	328.632	100.159	328.705	99.9648	328.632	100.072	328.7	99.7266
328.665	100.273	328.554	101.283	328.641	100.159	328.694	99.9647	328.631	100.072	328.701	99.7265
328.657	100.272	328.542	101.284	328.635	100.159	328.687	99.9645	328.63	100.072	328.708	99.7262
328.665	100.272	328.545	101.285	328.638	100.159	328.7	99.9639	328.631	100.071	328.703	99.7256
328.665	100.271	328.541	101.285	328.631	100.159	328.693	99.9634	328.633	100.071	328.716	99.725
328.679	100.271	328.547	101.285	328.636	100.159	328.685	99.9627	328.625	100.07	328.702	99.7242
328.667	100.27	328.547	101.285	328.642	100.159	328.686	99.9619	328.625	100.069	328.702	99.7233
328.672	100.268	328.537	101.284	328.641	100.159	328.673	99.9606	328.627	100.067	328.708	99.7218
328.659	100.267	328.542	101.283	328.632	100.159	328.676	99.9594	328.628	100.065	328.705	99.7205
328.664	100.266	328.547	101.282	328.643	100.158	328.687	99.9583	328.639	100.064	328.701	99.7191
328.666	100.265	328.537	101.281	328.64	100.158	328.678	99.9571	328.639	100.062	328.7	99.7178
328.669	100.264	328.543	101.278	328.616	100.156	328.675	99.9558	328.635	100.059	328.713	99.7164
328.668	100.263	328.549	101.276	328.631	100.156	328.684	99.9548	328.638	100.057	328.714	99.7151
328.662	100.262	328.541	101.274	328.644	100.155	328.7	99.9538	328.629	100.056	328.714	99.714
328.663	100.261	328.544	101.272	328.631	100.154	328.683	99.9529	328.634	100.054	328.716	99.713
328.667	100.26	328.556	101.269	328.638	100.153	328.678	99.9524	328.644	100.054	328.718	99.7124
328.661	100.259	328.544	101.268	328.634	100.152	328.683	99.9519	328.64	100.053	328.711	99.7118
328.663	100.258	328.537	101.267	328.627	100.151	328.682	99.9514	328.644	100.053	328.72	99.7113
328.66	100.256	328.535	101.266	328.636	100.149	328.681	99.9511	328.643	100.053	328.722	99.7109
328.664	100.255	328.543	101.267	328.642	100.148	328.686	99.9513	328.642	100.054	328.709	99.7111
328.657	100.255	328.54	101.268	328.635	100.147	328.688	99.9514	328.642	100.055	328.712	99.7113
328.655	100.254	328.545	101.269	328.648	100.147	328.695	99.9517	328.638	100.056	328.719	99.7116
328.662	100.254	328.542	101.27	328.637	100.146	328.682	99.9521	328.629	100.057	328.711	99.712
328.667	100.255	328.548	101.272	328.646	100.147	328.693	99.9531	328.637	100.059	328.717	99.7133
328.669	100.255	328.544	101.274	328.644	100.148	328.689	99.9541	328.644	100.06	328.712	99.7143
328.656	100.256	328.539	101.276	328.652	100.15	328.681	99.9551	328.635	100.062	328.711	99.7155
328.665	100.257	328.54	101.279	328.638	100.151	328.685	99.9562	328.625	100.063	328.715	99.7167
328.672	100.258	328.546	101.282	328.645	100.155	328.686	99.9577	328.629	100.065	328.709	99.7184
328.663	100.26	328.548	101.285	328.646	100.157	328.693	99.9589	328.637	100.066	328.72	99.7198
328.658	100.261	328.537	101.288	328.638	100.16	328.685	99.96	328.632	100.067	328.714	99.7211
328.661	100.262	328.546	101.29	328.641	100.163	328.686	99.9611	328.635	100.068	328.716	99.7223
328.667	100.264	328.54	101.291	328.645	100.166	328.681	99.9619	328.63	100.069	328.717	99.7232
328.67	100.266	328.555	101.292	328.644	100.169	328.68	99.9626	328.644	100.07	328.716	99.7241
328.67	100.267	328.55	101.292	328.655	100.171	328.688	99.9632	328.633	100.07	328.719	99.7248
328.669	100.268	328.551	101.292	328.651	100.173	328.694	99.9637	328.639	100.071	328.714	99.7253
328.658	100.269	328.543	101.289	328.658	100.173	328.693	99.9635	328.627	100.071	328.714	99.7252
328.662	100.27	328.535	101.287	328.653	100.173	328.692	99.9634	328.638	100.071	328.722	99.725
328.657	100.27	328.538	101.284	328.653	100.174	328.688	99.9632	328.632	100.071	328.715	99.7248
328.671	100.27	328.539	101.282	328.644	100.174	328.684	99.9628	328.623	100.071	328.714	99.7243
328.674	100.269	328.54	101.279	328.642	100.172	328.691	99.9616	328.629	100.071	328.718	99.723
328.665	100.268	328.548	101.277	328.648	100.17	328.68	99.9607	328.633	100.071	328.716	99.7219
328.668	100.267	328.543	101.276	328.647	100.168	328.687	99.9596	328.63	100.071	328.718	99.7207
328.675	100.266	328.55	101.274	328.647	100.166	328.691	99.9585	328.637	100.072	328.714	99.7194
328.67	100.265	328.546	101.276	328.652	100.162	328.687	99.9571	328.638	100.072	328.706	99.7177
328.662	100.264	328.541	101.277	328.649	100.159	328.689	99.9559	328.638	100.073	328.718	99.7164
328.656	100.263	328.536	101.278	328.64	100.156	328.689	99.9548	328.631	100.073	328.716	99.7151
328.657	100.262	328.544	101.279	328.642	100.153	328.689	99.9537	328.629	100.073	328.718	99.714
328.662	100.261	328.546	101.282	328.646	100.151	328.684	99.9531	328.641	100.073	328.715	99.7133
328.668	100.261	328.537	101.285	328.654	100.15	328.682	99.9526	328.629	100.073	328.72	99.7127
328.664	100.26	328.54	101.287	328.642	100.149	328.679	99.9523	328.634	100.073	328.72	99.7122
328.672	100.26	328.537	101.29	328.645	100.149	328.679	99.952	328.625	100.074	328.718	99.712
328.673	100.261	328.546	101.292	328.64	100.151	328.681	99.9526	328.631	100.074	328.713	99.7126
328.671	100.261	328.541	101.294	328.647	100.153	328.686	99.9529	328.625	100.074	328.714	99.713
328.67	100.261	328.547	101.296	328.645	100.155	328.687	99.9533	328.624	100.073	328.71	99.7135
328.673	100.262	328.54	101.298	328.644	100.157	328.687	99.9538	328.635	100.073	328.698	99.714
328.675	100.263	328.547	101.298	328.662	100.16	328.676	99.9546	328.637	100.073	328.706	99.715
328.673	100.263	328.549	101.299	328.65	100.162	328.674	99.9552	328.634	100.072	328.713	99.7156
328.674	100.264	328.544	101.3	328.649	100.164	328.684	99.9557	328.644	100.072	328.718	99.7162
328.663	100.264	328.537	101.3	328.648	100.165	328.697	99.9562	328.638	100.072	328.72	99.7168
328.671	100.264	328.535	101.3	328.646	100.166	328.694	99.9565	328.64	100.072	328.721	99.717
328.674	100.265	328.54	101.3	328.638	100.166	328.701	99.9567	328.632	100.072	328.722	99.7174
328.667	100.265	328.544	101.3	328.65	100.167	328.687	99.957	328.64	100.072	328.709	99.7177
328.672	100.265	328.539	101.301	328.645	100.167	328.695	99.9572	328.642	100.072	328.717	99.7179
328.677	100.265	328.548	101.301	328.643	100.167	328.7	99.9573	328.637	100.072	328.718	99.718
328.673	100.265	328.548	101.301	328.647	100.167	328.698	99.9574	328.637	100.071	328.713	99.7181
328.675	100.265	328.543	101.3	328.648	100.168	328.685	99.9574	328.638	100.071	328.709	99.7182
328.678	100.265	328.548	101.3	328.649	100.168	328.688	99.9575	328.637	100.07	328.707	99.7183
328.678	100.265	328.555	101.3	328.641	100.168	328.696	99.9575	328.641	100.069	328.716	99.7183
328.676	100.265	328.559	101.299	328.65	100.168	328.693	99.9575	328.638	100.068	328.726	99.7182
328.678	100.265	328.551	101.298	328.657	100.168	328.693	99.9574	328.642	100.067	328.728	99.7182
328.664	100.265	328.553	101.298	328.654	100.167	328.698	99.9573	328.634	100.066	328.716	99.718
328.678	100.265	328.554	101.297	328.647	100.166	328.7	99.9569	328.635	100.066	328.721	99.7176
328.679	100.264	328.563	101.296	328.647	100.165	328.696	99.9564	328.638	100.065	328.722	99.7171
328.68	100.264	328.553	101.295	328.653	100.163	328.685	99.9555	328.643	100.064	328.719	99.7164
328.675	100.263	328.545	101.294	328.647	100.161	328.697	99.9543	328.638	100.064	328.726	99.7158
328.667	100.262	328.558	101.294	328.65	100.158	328.695	99.952	328.635	100.064	328.734	99.7151
328.661	100.261	328.561	101.294	328.646	100.156	328.704	99.95	328.638	100.063	328.73	99.7147
328.673	100.259	328.57	101.294	328.655	100.154	328.71	99.9479	328.638	100.063	328.731	99.7142
328.664	100.258	328.554	101.294	328.653	100.152	328.71	99.9459	328.641	100.064	328.728	99.7137
328.666	100.257	328.553	101.294	328.651	100.15	328.699	99.944	328.637	100.064	328.728	99.7143
328.678	100.256	328.564	101.295	328.651	100.149	328.697	99.943	328.638	100.065	328.722	99.715
328.67	100.255	328.551	101.296	328.665	100.148	328.702	99.9425	328.635	100.065	328.726	99.7157
328.676	100.254	328.557	101.296	328.65	100.147	328.703	99.9422	328.639	100.066	328.731	99.7164
328.686	100.255	328.548	101.297	328.662	100.147	328.699	99.9439	328.635	100.067	328.727	99.7173
328.682	100.256	328.564	101.298	328.647	100.147	328.689	99.9448	328.631	100.068	328.717	99.7172
328.679	100.257	328.547	101.299	328.65	100.146	328.701	99.9457	328.637	100.068	328.732	99.7169
328.684	100.259	328.556	101.299	328.65	100.146	328.688	99.9468	328.642	100.069	328.727	99.7165
328.684	100.261	328.56	101.299	328.657	100.146	328.706	99.9483	328.644	100.07	328.722	99.7149
328.677	100.263	328.576	101.299	328.656	100.147	328.706	99.9498	328.64	100.07	328.723	99.7138
328.679	100.265	328.561	101.298	328.647	100.148	328.701	99.9512	328.638	100.071	328.731	99.713
328.665	100.267	328.564	101.298	328.648	100.151	328.704	99.9527	328.644	100.072	328.728	99.7123
328.675	100.269	328.562	101.297	328.65	100.154	328.702	99.9544	328.641	100.072	328.726	99.7123
328.681	100.27	328.56	101.295	328.65	100.158	328.699	99.956	328.637	100.073	328.721	99.7129
328.686	100.271	328.556	101.294	328.66	100.161	328.699	99.9575	328.639	100.073	328.726	99.7139
328.669	100.272	328.559	101.292	328.661	100.164	328.712	99.9589	328.648	100.074	328.73	99.7152
328.669	100.272	328.561	101.29	328.651	100.167	328.701	99.96	328.643	100.075	328.729	99.7176
328.665	100.271	328.56	101.288	328.654	100.169	328.706	99.9609	328.635	100.076	328.735	99.7192
328.672	100.27	328.56	101.286	328.645	100.171	328.705	99.9615	328.634	100.076	328.729	99.7205
328.676	100.269	328.555	101.284	328.648	100.172	328.708	99.9621	328.639	100.076	328.737	99.7218
328.661	100.267	328.555	101.282	328.651	100.172	328.696	99.9617	328.637	100.075	328.74	99.7228
328.672	100.266	328.553	101.28	328.639	100.172	328.702	99.9616	328.645	100.074	328.744	99.724
328.67	100.265	328.557	101.278	328.647	100.172	328.696	99.9617	328.648	100.073	328.743	99.725
328.669	100.265	328.55	101.277	328.657	100.171	328.701	99.962	328.639	100.072	328.743	99.7258
328.678	100.264	328.547	101.276	328.657	100.169	328.699	99.9622	328.64	100.07	328.739	99.7264
328.679	100.264	328.54	101.275	328.647	100.168	328.69	99.9625	328.643	100.068	328.731	99.7269
328.674	100.264	328.554	101.273	328.652	100.166	328.693	99.9629	328.643	100.068	328.736	99.7272
328.673	100.264	328.559	101.271	328.658	100.165	328.695	99.9632	328.643	100.067	328.739	99.7274
328.683	100.265	328.553	101.27	328.648	100.163	328.691	99.964	328.634	100.066	328.737	99.7272
328.671	100.265	328.549	101.268	328.648	100.162	328.698	99.9644	328.639	100.066	328.727	99.7271
328.678	100.265	328.545	101.267	328.645	100.161	328.689	99.9646	328.643	100.066	328.729	99.7271
328.677	100.265	328.545	101.266	328.636	100.16	328.692	99.9648	328.641	100.065	328.736	99.727
328.679	100.265	328.557	101.266	328.647	100.16	328.705	99.9641	328.63	100.065	328.727	99.7267
328.677	100.265	328.553	101.265	328.653	100.159	328.696	99.9632	328.654	100.065	328.735	99.7263
328.674	100.264	328.548	101.265	328.654	100.159	328.696	99.9622	328.641	100.064	328.733	99.7259
328.672	100.263	328.556	101.264	328.663	100.158	328.702	99.961	328.646	100.064	328.73	99.7254
328.681	100.262	328.555	101.264	328.656	100.157	328.692	99.9588	328.632	100.063	328.735	99.7244
328.677	100.26	328.558	101.264	328.651	100.156	328.694	99.9571	328.634	100.062	328.744	99.7235
328.686	100.258	328.557	101.263	328.653	100.155	328.702	99.9556	328.635	100.062	328.745	99.7225
328.674	100.257	328.558	101.263	328.653	100.154	328.703	99.954	328.645	100.061	328.734	99.7214
328.682	100.255	328.563	101.264	328.653	100.153	328.703	99.9526	328.634	100.06	328.743	99.72
328.685	100.255	328.553	101.265	328.647	100.153	328.703	99.9513	328.639	100.06	328.74	99.7189
328.681	100.255	328.551	101.266	328.66	100.152	328.691	99.9501	328.642	100.06	328.747	99.7179
328.681	100.256	328.558	101.268	328.664	100.152	328.694	99.9491	328.645	100.06	328.741	99.7169
328.681	100.259	328.559	101.271	328.674	100.153	328.704	99.9488	328.641	100.061	328.748	99.7164
328.684	100.261	328.558	101.273	328.661	100.154	328.696	99.9488	328.641	100.061	328.74	99.716
328.681	100.263	328.557	101.275	328.66	100.155	328.698	99.9492	328.646	100.062	328.745	99.7158
328.686	100.265	328.56	101.277	328.662	100.155	328.697	99.9498	328.646	100.062	328.735	99.7157
328.673	100.267	328.553	101.278	328.654	100.156	328.694	99.9515	328.648	100.063	328.734	99.7161
328.687	100.269	328.549	101.279	328.655	100.157	328.705	99.9526	328.644	100.063	328.726	99.7159
328.68	100.27	328.554	101.28	328.665	100.157	328.699	99.9536	328.647	100.064	328.743	99.7153
328.674	100.271	328.559	101.28	328.659	100.158	328.698	99.9546	328.651	100.064	328.73	99.7147
328.683	100.27	328.544	101.278	328.652	100.158	328.702	99.9556	328.649	100.064	328.743	99.7139
328.688	100.27	328.564	101.276	328.663	100.159	328.707	99.9565	328.647	100.065	328.746	99.7135
328.688	100.27	328.553	101.275	328.663	100.16	328.707	99.9574	328.654	100.065	328.739	99.7132
328.687	100.27	328.557	101.273	328.659	100.16	328.706	99.9583	328.656	100.066	328.738	99.713
328.687	100.27	328.549	101.272	328.66	100.161	328.713	99.959	328.653	100.067	328.741	99.7134
328.68	100.27	328.559	101.272	328.656	100.162	328.7	99.9598	328.651	100.067	328.73	99.7137
328.674	100.27	328.551	101.273	328.66	100.163	328.704	99.9607	328.641	100.067	328.728	99.7141
328.683	100.27	328.545	101.274	328.654	100.164	328.713	99.9614	328.644	100.067	328.734	99.7146
328.687	100.271	328.555	101.278	328.657	100.165	328.716	99.962	328.64	100.066	328.729	99.7154
328.679	100.271	328.549	101.28	328.662	100.165	328.706	99.9624	328.648	100.066	328.741	99.7162
328.686	100.271	328.555	101.283	328.661	100.165	328.703	99.9626	328.649	100.065	328.726	99.717
328.691	100.27	328.556	101.285	328.662	100.165	328.71	99.9625	328.644	100.065	328.728	99.7178
328.689	100.269	328.546	101.285	328.654	100.164	328.7	99.9614	328.642	100.064	328.734	99.7178
328.689	100.268	328.558	101.286	328.649	100.163	328.706	99.9603	328.642	100.064	328.731	99.7175
328.686	100.267	328.559	101.286	328.654	100.161	328.706	99.9589	328.646	100.063	328.734	99.7168
328.681	100.265	328.567	101.286	328.654	100.159	328.711	99.9573	328.651	100.062	328.741	99.7158
328.684	100.262	328.557	101.284	328.656	100.156	328.708	99.9545	328.652	100.06	328.741	99.7131
328.681	100.26	328.549	101.284	328.664	100.153	328.712	99.9521	328.644	100.059	328.735	99.711
328.678	100.258	328.56	101.283	328.65	100.151	328.716	99.9499	328.653	100.057	328.743	99.7089
328.684	100.256	328.561	101.283	328.662	100.148	328.716	99.9478	328.635	100.055	328.741	99.7069
328.692	100.254	328.561	101.283	328.647	100.146	328.712	99.9461	328.644	100.054	328.737	99.7049
328.689	100.253	328.561	101.282	328.656	100.145	328.711	99.9449	328.648	100.053	328.736	99.7037
328.691	100.252	328.562	101.283	328.657	100.144	328.72	99.9443	328.642	100.052	328.748	99.703
328.697	100.252	328.561	101.283	328.658	100.144	328.718	99.9439	328.638	100.052	328.745	99.7026
328.696	100.253	328.564	101.284	328.657	100.145	328.707	99.9454	328.645	100.053	328.736	99.7043
328.692	100.254	328.559	101.285	328.654	100.147	328.711	99.9464	328.641	100.054	328.744	99.7055
328.692	100.256	328.553	101.286	328.656	100.147	328.708	99.9475	328.645	100.055	328.741	99.7068
328.685	100.257	328.557	101.287	328.65	100.148	328.709	99.9488	328.645	100.057	328.748	99.7083
328.691	100.258	328.56	101.289	328.651	100.149	328.705	99.9507	328.64	100.059	328.752	99.7105
328.688	100.259	328.563	101.29	328.656	100.15	328.702	99.9521	328.647	100.061	328.751	99.7121
328.68	100.259	328.564	101.29	328.652	100.15	328.714	99.9533	328.636	100.063	328.748	99.7135
328.68	100.26	328.561	101.291	328.662	100.151	328.717	99.9545	328.638	100.064	328.746	99.7148
328.679	100.259	328.557	101.291	328.657	100.15	328.71	99.955	328.641	100.066	328.737	99.7154
328.69	100.259	328.557	101.291	328.65	100.15	328.701	99.9555	328.645	100.068	328.742	99.716
328.692	100.258	328.56	101.291	328.656	100.15	328.704	99.9559	328.636	100.069	328.737	99.7164
328.694	100.258	328.56	101.291	328.654	100.15	328.701	99.9561	328.641	100.069	328.743	99.7167
328.686	100.257	328.547	101.291	328.655	100.149	328.703	99.9556	328.649	100.069	328.746	99.7161
328.688	100.257	328.565	101.291	328.641	100.149	328.709	99.9553	328.647	100.069	328.75	99.7157
328.693	100.256	328.568	101.291	328.645	100.148	328.705	99.9549	328.645	100.068	328.748	99.7153
328.694	100.255	328.561	101.291	328.656	100.147	328.703	99.9544	328.647	100.067	328.757	99.7147
328.674	100.254	328.562	101.291	328.66	100.146	328.709	99.9536	328.642	100.065	328.756	99.7137
328.677	100.254	328.561	101.291	328.653	100.146	328.722	99.953	328.646	100.064	328.742	99.7131
328.689	100.253	328.569	101.291	328.652	100.145	328.72	99.9524	328.648	100.062	328.75	99.7124
328.69	100.253	328.565	101.291	328.647	100.144	328.719	99.9519	328.647	100.061	328.754	99.7118
328.687	100.252	328.566	101.291	328.648	100.144	328.716	99.9516	328.64	100.06	328.743	99.7114
328.685	100.252	328.571	101.291	328.659	100.144	328.718	99.9512	328.634	100.06	328.741	99.7111
328.677	100.252	328.569	101.291	328.658	100.143	328.716	99.9509	328.647	100.059	328.741	99.7107
328.683	100.251	328.578	101.291	328.656	100.143	328.721	99.9507	328.65	100.059	328.74	99.7104
328.692	100.252	328.568	101.291	328.65	100.143	328.718	99.9506	328.651	100.059	328.743	99.7104
328.683	100.252	328.569	101.29	328.665	100.143	328.723	99.9503	328.634	100.059	328.749	99.7102
328.683	100.253	328.562	101.289	328.654	100.143	328.723	99.9498	328.636	100.06	328.749	99.7101
328.681	100.253	328.565	101.287	328.651	100.143	328.719	99.949	328.647	100.061	328.734	99.71
328.68	100.254	328.559	101.284	328.655	100.143	328.719	99.948	328.645	100.062	328.735	99.71
328.675	100.255	328.564	101.282	328.649	100.143	328.718	99.9471	328.645	100.063	328.741	99.71
328.673	100.256	328.56	101.28	328.653	100.143	328.707	99.9463	328.643	100.063	328.743	99.7099
328.669	100.257	328.57	101.278	328.649	100.143	328.709	99.9455	328.654	100.064	328.739	99.7099
328.688	100.257	328.558	101.277	328.648	100.143	328.725	99.9446	328.66	100.064	328.739	99.7099
328.688	100.257	328.56	101.275	328.644	100.143	328.712	99.9441	328.657	100.064	328.757	99.7099
328.686	100.258	328.565	101.274	328.657	100.143	328.716	99.9437	328.638	100.065	328.744	99.7099
328.69	100.258	328.563	101.273	328.652	100.143	328.724	99.9437	328.647	100.065	328.738	99.7099
328.696	100.258	328.563	101.273	328.656	100.143	328.716	99.9446	328.653	100.065	328.745	99.7099
328.691	100.258	328.558	101.273	328.651	100.143	328.716	99.9454	328.648	100.065	328.743	99.7099
328.686	100.258	328.562	101.273	328.662	100.143	328.723	99.9461	328.646	100.065	328.733	99.7099
328.697	100.258	328.558	101.273	328.655	100.143	328.719	99.9468	328.64	100.065	328.732	99.7099
328.703	100.258	328.564	101.273	328.641	100.143	328.717	99.948	328.649	100.065	328.743	99.7099
328.69	100.258	328.56	101.273	328.646	100.143	328.713	99.9488	328.648	100.065	328.74	99.7099
328.698	100.258	328.562	101.273	328.65	100.143	328.728	99.9493	328.651	100.065	328.742	99.7099
328.692	100.258	328.548	101.273	328.65	100.143	328.722	99.9498	328.644	100.065	328.751	99.7099
328.687	100.258	328.564	101.273	328.653	100.143	328.709	99.9498	328.642	100.065	328.746	99.7099
328.697	100.258	328.558	101.274	328.647	100.143	328.712	99.9499	328.645	100.065	328.737	99.7099
328.691	100.258	328.56	101.274	328.632	100.143	328.711	99.9501	328.632	100.065	328.741	99.7099
328.694	100.258	328.557	101.275	328.646	100.143	328.709	99.9502	328.64	100.065	328.74	99.7099
328.689	100.258	328.555	101.277	328.649	100.143	328.714	99.9501	328.637	100.063	328.743	99.7099
328.7	100.258	328.556	101.279	328.644	100.143	328.721	99.9502	328.642	100.062	328.734	99.7099
328.704	100.258	328.564	101.28	328.65	100.143	328.713	99.9502	328.641	100.06	328.731	99.7099
328.707	100.258	328.554	101.282	328.649	100.143	328.713	99.9502	328.632	100.059	328.737	99.7099
328.703	100.258	328.556	101.283	328.655	100.143	328.712	99.9502	328.644	100.056	328.733	99.7104
328.695	100.258	328.565	101.284	328.646	100.143	328.709	99.9502	328.647	100.055	328.742	99.7112
328.698	100.258	328.553	101.285	328.646	100.143	328.721	99.9502	328.628	100.053	328.751	99.7121
328.69	100.258	328.556	101.286	328.652	100.143	328.717	99.9502	328.636	100.052	328.74	99.713
328.697	100.258	328.557	101.285	328.642	100.143	328.716	99.9502	328.65	100.053	328.74	99.7145
328.692	100.258	328.553	101.285	328.646	100.143	328.723	99.9502	328.649	100.053	328.742	99.7155
328.687	100.258	328.557	101.285	328.655	100.142	328.724	99.9501	328.645	100.054	328.732	99.7162
328.69	100.257	328.558	101.284	328.658	100.142	328.714	99.9499	328.643	100.054	328.745	99.7168
328.7	100.255	328.555	101.283	328.651	100.142	328.715	99.9496	328.641	100.055	328.739	99.7163
328.695	100.254	328.559	101.282	328.643	100.141	328.709	99.9492	328.643	100.055	328.741	99.7156
328.697	100.253	328.553	101.282	328.635	100.141	328.705	99.9487	328.64	100.055	328.744	99.7145
328.688	100.252	328.551	101.281	328.648	100.14	328.708	99.9483	328.636	100.056	328.733	99.7134
328.688	100.25	328.549	101.28	328.641	100.14	328.715	99.9477	328.634	100.055	328.734	99.7112
328.693	100.249	328.554	101.28	328.64	100.139	328.714	99.9473	328.643	100.055	328.737	99.7098
328.698	100.248	328.557	101.279	328.645	100.139	328.717	99.947	328.641	100.055	328.731	99.7087
328.692	100.248	328.546	101.278	328.644	100.139	328.718	99.9468	328.652	100.055	328.74	99.7077
328.691	100.249	328.557	101.276	328.658	100.139	328.712	99.947	328.646	100.055	328.747	99.7075
328.694	100.25	328.555	101.275	328.651	100.139	328.712	99.9472	328.639	100.055	328.731	99.7073
328.695	100.251	328.56	101.273	328.642	100.139	328.717	99.9474	328.642	100.055	328.738	99.7072
328.688	100.253	328.546	101.272	328.646	100.14	328.722	99.9477	328.654	100.056	328.741	99.7072
328.692	100.256	328.551	101.27	328.641	100.14	328.721	99.9483	328.642	100.056	328.742	99.708
328.697	100.258	328.559	101.268	328.642	100.141	328.718	99.9487	328.642	100.057	328.75	99.7084
328.709	100.26	328.552	101.267	328.647	100.141	328.715	99.9491	328.651	100.057	328.744	99.7087
328.7	100.261	328.558	101.266	328.649	100.142	328.707	99.9494	328.635	100.057	328.74	99.709
328.694	100.262	328.558	101.266	328.641	100.142	328.706	99.9495	328.647	100.057	328.731	99.7092
328.698	100.263	328.56	101.265	328.639	100.142	328.713	99.9497	328.644	100.058	328.728	99.7094
328.703	100.264	328.552	101.264	328.643	100.142	328.712	99.9499	328.635	100.058	328.745	99.7095
328.701	100.265	328.551	101.264	328.639	100.142	328.714	99.95	328.644	100.058	328.745	99.7097
328.708	100.265	328.559	101.264	328.641	100.142	328.714	99.95	328.634	100.058	328.742	99.7097
328.699	100.265	328.553	101.264	328.636	100.143	328.712	99.9501	328.635	100.058	328.737	99.7097
328.701	100.265	328.557	101.265	328.64	100.143	328.708	99.9501	328.643	100.058	328.742	99.7098
328.702	100.265	328.55	101.265	328.648	100.144	328.707	99.9502	328.641	100.058	328.74	99.7099
328.698	100.265	328.557	101.266	328.643	100.145	328.706	99.9502	328.636	100.058	328.74	99.7098
328.692	100.264	328.56	101.267	328.639	100.146	328.712	99.9503	328.643	100.058	328.732	99.7097
328.695	100.264	328.561	101.268	328.636	100.146	328.711	99.9508	328.636	100.058	328.738	99.7095
328.704	100.263	328.559	101.27	328.641	100.147	328.714	99.9513	328.64	100.058	328.739	99.7092
328.7	100.261	328.558	101.272	328.639	100.148	328.717	99.9518	328.635	100.057	328.738	99.7086
328.702	100.259	328.557	101.274	328.65	100.148	328.723	99.9522	328.633	100.057	328.747	99.7081
328.705	100.258	328.552	101.276	328.646	100.148	328.709	99.9524	328.631	100.056	328.737	99.7076
328.698	100.257	328.562	101.278	328.65	100.147	328.708	99.9523	328.64	100.055	328.738	99.7073
328.699	100.256	328.564	101.28	328.639	100.146	328.716	99.9515	328.634	100.055	328.741	99.7073
328.698	100.255	328.565	101.282	328.64	100.146	328.719	99.9506	328.643	100.054	328.741	99.7075
328.711	100.254	328.559	101.283	328.644	100.145	328.717	99.9496	328.641	100.053	328.746	99.7078
328.693	100.253	328.561	101.285	328.64	100.145	328.717	99.9486	328.639	100.053	328.735	99.708
328.696	100.253	328.577	101.286	328.654	100.144	328.717	99.9468	328.631	100.052	328.735	99.709
328.698	100.252	328.566	101.287	328.65	100.144	328.714	99.9457	328.627	100.052	328.748	99.7095
328.7	100.252	328.558	101.288	328.645	100.143	328.713	99.9448	328.629	100.052	328.737	99.7098
328.697	100.251	328.564	101.288	328.641	100.143	328.714	99.944	328.641	100.052	328.744	99.7101
328.694	100.251	328.557	101.288	328.642	100.143	328.714	99.9439	328.643	100.051	328.739	99.7099
328.699	100.251	328.566	101.288	328.649	100.143	328.704	99.9436	328.632	100.051	328.742	99.7099
328.702	100.251	328.565	101.287	328.654	100.143	328.715	99.9433	328.638	100.051	328.744	99.71
328.699	100.251	328.546	101.287	328.649	100.143	328.717	99.943	328.648	100.051	328.738	99.71
328.698	100.251	328.554	101.286	328.644	100.143	328.717	99.9431	328.638	100.051	328.739	99.7099
328.707	100.251	328.557	101.285	328.651	100.143	328.715	99.943	328.641	100.051	328.756	99.7099
328.702	100.252	328.554	101.284	328.645	100.143	328.712	99.943	328.648	100.051	328.744	99.71
328.704	100.253	328.559	101.282	328.656	100.143	328.711	99.943	328.638	100.051	328.746	99.7101
328.701	100.254	328.553	101.281	328.654	100.143	328.713	99.9433	328.642	100.051	328.737	99.7104
328.701	100.255	328.551	101.28	328.65	100.143	328.717	99.9436	328.648	100.052	328.737	99.7107
328.703	100.257	328.562	101.279	328.649	100.144	328.715	99.9439	328.647	100.052	328.735	99.7112
328.704	100.258	328.549	101.278	328.655	100.144	328.715	99.9444	328.64	100.052	328.742	99.7117
328.696	100.258	328.552	101.278	328.639	100.145	328.719	99.9451	328.639	100.053	328.751	99.7125
328.7	100.258	328.556	101.278	328.641	100.146	328.725	99.9457	328.644	100.054	328.735	99.7132
328.701	100.259	328.559	101.278	328.648	100.146	328.722	99.9462	328.64	100.054	328.738	99.7138
328.689	100.258	328.562	101.278	328.653	100.147	328.711	99.9466	328.64	100.055	328.74	99.7143
328.69	100.257	328.558	101.279	328.646	100.147	328.713	99.9467	328.643	100.055	328.743	99.7143
328.694	100.256	328.552	101.28	328.65	100.147	328.707	99.9465	328.639	100.055	328.738	99.7141
328.699	100.255	328.561	101.28	328.645	100.146	328.711	99.9461	328.633	100.054	328.733	99.7137
328.693	100.254	328.556	101.28	328.654	100.146	328.714	99.9456	328.643	100.054	328.736	99.7131
328.696	100.253	328.556	101.28	328.653	100.144	328.711	99.9442	328.638	100.052	328.746	99.7114
328.694	100.252	328.557	101.28	328.636	100.143	328.718	99.9431	328.636	100.051	328.751	99.7102
328.7	100.25	328.557	101.281	328.651	100.142	328.713	99.942	328.634	100.05	328.744	99.7091
328.695	100.249	328.569	101.281	328.637	100.141	328.702	99.9408	328.649	100.05	328.742	99.708
328.705	100.249	328.561	101.281	328.643	100.14	328.712	99.9393	328.633	100.05	328.745	99.7071
328.701	100.248	328.564	101.281	328.637	100.139	328.716	99.9381	328.642	100.05	328.743	99.7067
328.692	100.248	328.565	101.281	328.638	100.139	328.72	99.9371	328.637	100.051	328.74	99.7065
328.694	100.248	328.552	101.281	328.64	100.138	328.714	99.9364	328.648	100.051	328.737	99.7066
328.701	100.249	328.555	101.281	328.633	100.138	328.708	99.9362	328.655	100.054	328.741	99.7078
328.696	100.25	328.558	101.281	328.63	100.138	328.711	99.9362	328.651	100.056	328.744	99.7087
328.707	100.251	328.561	101.282	328.635	100.138	328.716	99.9366	328.652	100.058	328.753	99.7095
328.697	100.251	328.563	101.282	328.638	100.138	328.709	99.9373	328.65	100.06	328.748	99.7103
328.693	100.252	328.561	101.282	328.636	100.137	328.709	99.939	328.648	100.062	328.747	99.7111
328.688	100.252	328.557	101.282	328.634	100.137	328.717	99.9401	328.658	100.063	328.749	99.7116
328.683	100.253	328.549	101.282	328.635	100.137	328.721	99.941	328.646	100.064	328.747	99.7119
328.69	100.253	328.55	101.282	328.642	100.137	328.716	99.9417	328.641	100.065	328.752	99.712
328.703	100.252	328.555	101.282	328.643	100.136	328.711	99.942	328.649	100.064	328.747	99.7112
328.699	100.251	328.555	101.283	328.636	100.135	328.718	99.9422	328.654	100.063	328.75	99.7106
328.692	100.251	328.557	101.283	328.653	100.135	328.72	99.942	328.648	100.062	328.746	99.7099
328.694	100.25	328.572	101.284	328.633	100.135	328.725	99.9416	328.65	100.061	328.751	99.7092
328.69	100.249	328.55	101.285	328.64	100.135	328.716	99.9397	328.638	100.059	328.751	99.7079
328.697	100.248	328.566	101.285	328.639	100.135	328.719	99.9382	328.646	100.057	328.742	99.707
328.697	100.248	328.568	101.286	328.64	100.135	328.719	99.9367	328.654	100.056	328.748	99.706
328.708	100.247	328.556	101.286	328.644	100.135	328.721	99.9352	328.649	100.055	328.751	99.7051
328.706	100.246	328.555	101.285	328.64	100.135	328.731	99.9331	328.644	100.054	328.742	99.7044
328.695	100.245	328.565	101.285	328.632	100.135	328.725	99.9317	328.638	100.053	328.738	99.7037
328.697	100.245	328.563	101.285	328.639	100.135	328.719	99.9306	328.631	100.053	328.744	99.7031
328.698	100.245	328.562	101.284	328.641	100.135	328.728	99.9296	328.632	100.052	328.753	99.7025
328.691	100.244	328.567	101.283	328.644	100.135	328.711	99.9295	328.642	100.051	328.752	99.7024
328.699	100.244	328.565	101.282	328.645	100.135	328.723	99.929	328.642	100.05	328.746	99.7021
328.692	100.244	328.563	101.281	328.655	100.134	328.733	99.9287	328.644	100.049	328.738	99.7019
328.696	100.244	328.556	101.279	328.646	100.134	328.72	99.9284	328.641	100.048	328.746	99.7015
328.697	100.244	328.55	101.277	328.649	100.134	328.719	99.9284	328.652	100.047	328.75	99.7008
328.693	100.244	328.56	101.275	328.64	100.134	328.715	99.9283	328.65	100.046	328.753	99.6998
328.694	100.245	328.555	101.273	328.645	100.134	328.708	99.9282	328.647	100.045	328.747	99.6988
328.695	100.246	328.56	101.272	328.638	100.134	328.704	99.9281	328.65	100.045	328.747	99.6978
328.697	100.247	328.557	101.27	328.638	100.134	328.721	99.9281	328.647	100.045	328.736	99.6963
328.69	100.248	328.555	101.269	328.641	100.134	328.721	99.9281	328.642	100.044	328.739	99.6953
328.696	100.249	328.55	101.268	328.637	100.134	328.723	99.9281	328.643	100.044	328.739	99.6946
328.703	100.249	328.558	101.268	328.635	100.134	328.719	99.9281	328.647	100.044	328.752	99.6941
328.694	100.25	328.551	101.268	328.653	100.135	328.725	99.9281	328.647	100.044	328.749	99.6949
328.706	100.25	328.559	101.268	328.646	100.135	328.708	99.9281	328.649	100.044	328.748	99.6955
328.704	100.25	328.548	101.269	328.643	100.136	328.729	99.9281	328.644	100.044	328.745	99.6962
328.707	100.25	328.564	101.269	328.643	100.137	328.733	99.9281	328.652	100.044	328.755	99.697
328.705	100.249	328.565	101.27	328.651	100.139	328.725	99.9281	328.651	100.045	328.747	99.6985
328.702	100.248	328.561	101.271	328.652	100.139	328.716	99.9284	328.654	100.046	328.747	99.6994
328.698	100.246	328.566	101.271	328.647	100.139	328.716	99.9289	328.649	100.047	328.752	99.7001
328.695	100.244	328.568	101.271	328.638	100.139	328.724	99.9296	328.655	100.048	328.743	99.7008
328.702	100.24	328.568	101.272	328.644	100.138	328.724	99.9307	328.65	100.049	328.741	99.7008
328.701	100.238	328.562	101.272	328.643	100.137	328.733	99.9315	328.643	100.05	328.745	99.701
328.698	100.236	328.551	101.272	328.646	100.137	328.726	99.9323	328.644	100.05	328.743	99.7009
328.701	100.234	328.546	101.272	328.639	100.136	328.713	99.9331	328.646	100.051	328.74	99.7005
328.702	100.235	328.552	101.272	328.637	100.135	328.722	99.9339	328.642	100.051	328.738	99.6994
328.702	100.235	328.56	101.272	328.646	100.135	328.715	99.9348	328.647	100.051	328.734	99.6981
328.701	100.236	328.557	101.273	328.651	100.135	328.714	99.936	328.657	100.051	328.745	99.6966
328.706	100.237	328.551	101.273	328.652	100.135	328.723	99.9374	328.651	100.051	328.74	99.6951
328.706	100.24	328.547	101.273	328.644	100.136	328.716	99.9391	328.641	100.052	328.742	99.6931
328.7	100.242	328.552	101.274	328.643	100.136	328.714	99.9411	328.65	100.052	328.747	99.6918
328.709	100.244	328.556	101.274	328.638	100.136	328.713	99.9433	328.641	100.053	328.746	99.6909
328.706	100.245	328.559	101.275	328.647	100.136	328.708	99.9455	328.641	100.054	328.736	99.6902
328.703	100.246	328.558	101.276	328.638	100.136	328.721	99.9482	328.641	100.054	328.732	99.6909
328.705	100.248	328.567	101.276	328.634	100.136	328.723	99.9503	328.641	100.055	328.737	99.6916
328.703	100.249	328.569	101.277	328.642	100.135	328.718	99.952	328.631	100.056	328.749	99.6926
328.699	100.251	328.557	101.278	328.638	100.135	328.723	99.9534	328.635	100.056	328.734	99.6936
328.705	100.254	328.566	101.278	328.645	100.135	328.716	99.9533	328.641	100.057	328.735	99.6956
328.699	100.256	328.558	101.278	328.647	100.135	328.719	99.9533	328.653	100.057	328.738	99.6969
328.701	100.258	328.564	101.278	328.646	100.136	328.729	99.9531	328.64	100.057	328.743	99.6981
328.691	100.259	328.561	101.277	328.645	100.137	328.728	99.9525	328.657	100.057	328.736	99.6994
328.696	100.261	328.57	101.276	328.649	100.138	328.723	99.9499	328.652	100.057	328.739	99.7004
328.698	100.261	328.563	101.275	328.641	100.138	328.716	99.9478	328.644	100.056	328.735	99.7011
328.701	100.262	328.559	101.274	328.643	100.138	328.711	99.9457	328.641	100.056	328.741	99.7015
328.701	100.261	328.566	101.273	328.644	100.137	328.721	99.9434	328.641	100.055	328.734	99.7016
328.703	100.259	328.566	101.272	328.646	100.135	328.71	99.9402	328.656	100.053	328.746	99.7007
328.709	100.258	328.563	101.271	328.646	100.134	328.72	99.9375	328.647	100.051	328.742	99.6997
328.71	100.256	328.561	101.269	328.651	100.132	328.724	99.9351	328.646	100.05	328.744	99.6986
328.704	100.255	328.548	101.268	328.648	100.13	328.719	99.9328	328.654	100.048	328.741	99.6973
328.703	100.253	328.547	101.267	328.641	100.128	328.712	99.9313	328.655	100.046	328.729	99.6954
328.704	100.252	328.553	101.266	328.642	100.127	328.727	99.93	328.662	100.045	328.736	99.6944
328.705	100.25	328.565	101.265	328.64	100.127	328.729	99.9291	328.66	100.045	328.735	99.6937
328.702	100.249	328.556	101.265	328.643	100.126	328.731	99.9284	328.656	100.044	328.733	99.6933
328.703	100.249	328.554	101.264	328.639	100.127	328.718	99.9292	328.655	100.045	328.736	99.6942
328.704	100.248	328.556	101.264	328.653	100.128	328.716	99.9292	328.646	100.046	328.738	99.6948
328.703	100.248	328.559	101.264	328.64	100.128	328.723	99.929	328.66	100.046	328.732	99.6955
328.693	100.248	328.561	101.263	328.647	100.129	328.715	99.9288	328.655	100.047	328.734	99.6962
328.697	100.249	328.561	101.264	328.645	100.13	328.716	99.9288	328.658	100.048	328.729	99.6975
328.708	100.249	328.561	101.264	328.644	100.131	328.713	99.9287	328.659	100.048	328.731	99.6983
328.711	100.249	328.561	101.265	328.639	100.132	328.711	99.9287	328.661	100.049	328.731	99.6991
328.703	100.25	328.564	101.266	328.644	100.132	328.716	99.929	328.662	100.05	328.726	99.6998
328.705	100.25	328.564	101.267	328.649	100.133	328.73	99.9297	328.66	100.05	328.733	99.7001
328.714	100.25	328.558	101.268	328.659	100.133	328.729	99.9304	328.667	100.05	328.727	99.7004
328.7	100.25	328.564	101.269	328.648	100.133	328.734	99.9311	328.656	100.05	328.727	99.7008
328.701	100.251	328.561	101.27	328.643	100.134	328.723	99.9319	328.669	100.051	328.737	99.7011
328.711	100.251	328.561	101.27	328.645	100.134	328.73	99.9333	328.67	100.051	328.74	99.7012
328.703	100.251	328.556	101.269	328.646	100.134	328.732	99.9343	328.662	100.051	328.741	99.7016
328.698	100.251	328.566	101.269	328.643	100.135	328.734	99.9353	328.666	100.051	328.745	99.702
328.703	100.252	328.57	101.268	328.647	100.135	328.721	99.9366	328.671	100.052	328.743	99.7024
328.702	100.252	328.566	101.267	328.649	100.136	328.725	99.9381	328.656	100.052	328.726	99.7032
328.707	100.253	328.571	101.266	328.649	100.136	328.723	99.9397	328.658	100.053	328.733	99.7038
328.71	100.253	328.57	101.265	328.639	100.137	328.726	99.9411	328.659	100.053	328.743	99.7045
328.709	100.254	328.565	101.264	328.638	100.138	328.725	99.9426	328.654	100.054	328.735	99.705
328.716	100.254	328.571	101.264	328.641	100.138	328.728	99.9441	328.645	100.054	328.74	99.7055
328.708	100.255	328.567	101.265	328.638	100.138	328.729	99.9451	328.658	100.053	328.745	99.7057
328.726	100.255	328.584	101.265	328.65	100.138	328.724	99.9457	328.659	100.053	328.738	99.7058
328.712	100.255	328.571	101.266	328.642	100.138	328.727	99.9462	328.665	100.052	328.747	99.7058
328.709	100.254	328.569	101.269	328.64	100.138	328.728	99.9454	328.676	100.05	328.74	99.7051
328.697	100.254	328.561	101.271	328.635	100.137	328.724	99.9446	328.667	100.05	328.743	99.7047
328.706	100.253	328.563	101.273	328.633	100.137	328.728	99.9437	328.666	100.05	328.745	99.7042
328.712	100.253	328.569	101.275	328.639	100.136	328.723	99.9426	328.658	100.05	328.731	99.7038
328.703	100.252	328.572	101.277	328.637	100.136	328.723	99.9409	328.659	100.051	328.741	99.7033
328.703	100.252	328.565	101.279	328.638	100.136	328.724	99.9397	328.656	100.052	328.736	99.7028
328.704	100.252	328.575	101.28	328.647	100.135	328.726	99.9387	328.659	100.053	328.737	99.7025
328.703	100.252	328.569	101.281	328.64	100.135	328.726	99.9377	328.67	100.054	328.741	99.7022
328.706	100.251	328.561	101.281	328.638	100.135	328.727	99.9372	328.665	100.055	328.742	99.702
328.715	100.251	328.571	101.281	328.633	100.135	328.729	99.9366	328.667	100.055	328.741	99.7019
328.726	100.25	328.579	101.281	328.635	100.134	328.726	99.9362	328.671	100.055	328.737	99.7018
328.716	100.249	328.569	101.281	328.635	100.134	328.724	99.9358	328.663	100.055	328.738	99.702
328.719	100.248	328.567	101.28	328.631	100.134	328.725	99.9358	328.651	100.053	328.738	99.703
328.71	100.247	328.56	101.28	328.642	100.134	328.728	99.9357	328.663	100.053	328.727	99.7039
328.708	100.247	328.567	101.28	328.637	100.134	328.725	99.9356	328.667	100.052	328.736	99.7048
328.717	100.246	328.58	101.28	328.624	100.134	328.723	99.9355	328.661	100.052	328.738	99.7057
328.709	100.246	328.572	101.279	328.63	100.134	328.722	99.9355	328.661	100.052	328.748	99.7071
328.71	100.246	328.573	101.279	328.64	100.134	328.73	99.9355	328.655	100.052	328.73	99.7081
328.707	100.247	328.561	101.278	328.629	100.134	328.726	99.9355	328.649	100.053	328.724	99.7088
328.712	100.247	328.557	101.277	328.628	100.134	328.734	99.9355	328.663	100.054	328.737	99.7094
328.713	100.248	328.571	101.276	328.636	100.134	328.722	99.9355	328.652	100.055	328.733	99.7093
328.713	100.249	328.569	101.276	328.627	100.134	328.718	99.9355	328.651	100.055	328.73	99.7095
328.706	100.25	328.566	101.275	328.629	100.134	328.718	99.9355	328.657	100.056	328.729	99.7097
328.709	100.25	328.565	101.274	328.635	100.134	328.732	99.9354	328.664	100.055	328.738	99.7098
328.715	100.25	328.563	101.274	328.631	100.134	328.74	99.9354	328.667	100.054	328.732	99.7098
328.709	100.25	328.566	101.274	328.634	100.134	328.722	99.9354	328.658	100.053	328.729	99.7097
328.703	100.251	328.569	101.273	328.628	100.134	328.727	99.9354	328.656	100.052	328.727	99.7093
328.703	100.251	328.565	101.273	328.633	100.134	328.727	99.9354	328.662	100.05	328.718	99.7086
328.699	100.251	328.572	101.273	328.623	100.134	328.724	99.9352	328.661	100.048	328.723	99.7073
328.705	100.25	328.565	101.273	328.63	100.134	328.723	99.9349	328.662	100.047	328.72	99.706
328.716	100.25	328.572	101.273	328.628	100.133	328.725	99.9346	328.66	100.045	328.714	99.7047
328.706	100.25	328.579	101.273	328.634	100.133	328.727	99.9342	328.667	100.044	328.717	99.7034
328.716	100.249	328.573	101.273	328.632	100.133	328.723	99.934	328.659	100.043	328.729	99.7014
328.705	100.248	328.57	101.273	328.637	100.133	328.715	99.9341	328.659	100.042	328.73	99.6999
328.696	100.248	328.577	101.273	328.641	100.133	328.735	99.9342	328.656	100.041	328.727	99.6985
328.705	100.247	328.577	101.273	328.642	100.133	328.744	99.9343	328.658	100.04	328.731	99.6972
328.708	100.246	328.571	101.273	328.637	100.134	328.735	99.9349	328.66	100.04	328.737	99.6965
328.697	100.246	328.572	101.273	328.64	100.134	328.736	99.9349	328.658	100.04	328.727	99.6956
328.685	100.245	328.566	101.273	328.639	100.134	328.721	99.9345	328.664	100.041	328.718	99.6949
328.694	100.245	328.56	101.273	328.639	100.134	328.721	99.934	328.668	100.042	328.729	99.6943
328.702	100.244	328.567	101.273	328.641	100.133	328.73	99.9328	328.665	100.044	328.726	99.6948
328.7	100.244	328.57	101.273	328.642	100.131	328.735	99.932	328.664	100.045	328.722	99.6953
328.698	100.244	328.562	101.272	328.639	100.13	328.722	99.9312	328.659	100.047	328.727	99.696
328.713	100.244	328.566	101.272	328.649	100.128	328.716	99.9305	328.678	100.048	328.73	99.6967
328.711	100.244	328.577	101.271	328.643	100.125	328.719	99.9298	328.669	100.049	328.728	99.6982
328.704	100.244	328.568	101.27	328.645	100.123	328.722	99.9292	328.658	100.049	328.733	99.6992
328.722	100.244	328.566	101.269	328.644	100.121	328.728	99.9287	328.661	100.05	328.735	99.6999
328.713	100.244	328.573	101.268	328.642	100.12	328.725	99.9284	328.662	100.05	328.724	99.7005
328.697	100.244	328.577	101.266	328.643	100.119	328.721	99.9284	328.665	100.049	328.727	99.7006
328.705	100.244	328.578	101.265	328.64	100.119	328.727	99.9283	328.656	100.049	328.75	99.701
328.704	100.244	328.572	101.264	328.638	100.118	328.718	99.9283	328.66	100.048	328.723	99.7012
328.708	100.244	328.574	101.264	328.638	100.118	328.732	99.9285	328.653	100.048	328.734	99.7011
328.701	100.244	328.575	101.264	328.636	100.12	328.722	99.9295	328.653	100.047	328.733	99.7005
328.703	100.244	328.577	101.264	328.641	100.121	328.723	99.9306	328.657	100.046	328.732	99.7
328.699	100.245	328.577	101.263	328.632	100.122	328.729	99.9318	328.65	100.046	328.733	99.6996
328.703	100.245	328.57	101.263	328.644	100.124	328.735	99.9331	328.65	100.046	328.735	99.6993
328.706	100.246	328.576	101.263	328.633	100.127	328.735	99.9353	328.647	100.047	328.732	99.6982
328.698	100.247	328.571	101.263	328.639	100.129	328.73	99.9368	328.662	100.047	328.733	99.6973
328.695	100.248	328.579	101.263	328.635	100.131	328.72	99.9381	328.659	100.048	328.74	99.6964
328.699	100.248	328.573	101.263	328.651	100.134	328.722	99.9394	328.649	100.048	328.747	99.6956
328.697	100.249	328.578	101.263	328.647	100.136	328.715	99.94	328.653	100.049	328.735	99.6949
328.689	100.249	328.577	101.263	328.646	100.137	328.728	99.9407	328.664	100.049	328.739	99.6946
328.695	100.25	328.569	101.263	328.648	100.139	328.725	99.941	328.652	100.05	328.737	99.6947
328.692	100.25	328.573	101.263	328.643	100.14	328.736	99.941	328.664	100.05	328.75	99.6951
328.692	100.251	328.575	101.263	328.647	100.14	328.742	99.9402	328.659	100.05	328.737	99.6963
328.707	100.252	328.573	101.263	328.639	100.139	328.741	99.9396	328.651	100.05	328.737	99.6971
328.693	100.253	328.579	101.263	328.636	100.139	328.731	99.939	328.661	100.049	328.741	99.6979
328.697	100.254	328.578	101.264	328.638	100.138	328.72	99.9384	328.655	100.048	328.737	99.6987
328.7	100.255	328.565	101.265	328.642	100.137	328.717	99.9373	328.661	100.047	328.737	99.6996
328.702	100.255	328.563	101.266	328.636	100.136	328.731	99.9367	328.648	100.047	328.741	99.7002
328.695	100.254	328.563	101.267	328.639	100.135	328.742	99.9362	328.656	100.047	328.739	99.7007
328.708	100.253	328.566	101.268	328.636	100.135	328.738	99.9357	328.659	100.047	328.736	99.7013
328.709	100.251	328.563	101.269	328.634	100.135	328.735	99.9357	328.665	100.047	328.743	99.7019
328.698	100.249	328.57	101.27	328.635	100.134	328.73	99.9354	328.659	100.048	328.742	99.7027
328.698	100.248	328.562	101.271	328.643	100.134	328.736	99.9353	328.659	100.048	328.732	99.7034
328.695	100.246	328.575	101.272	328.643	100.133	328.728	99.9356	328.653	100.048	328.739	99.704
328.695	100.244	328.574	101.272	328.638	100.132	328.735	99.9366	328.659	100.048	328.725	99.7047
328.707	100.243	328.571	101.272	328.652	100.131	328.716	99.9375	328.662	100.048	328.735	99.7049
328.7	100.243	328.568	101.272	328.64	100.13	328.722	99.9383	328.653	100.047	328.737	99.7048
328.706	100.242	328.57	101.272	328.643	100.129	328.738	99.9391	328.671	100.047	328.742	99.7045
328.686	100.242	328.571	101.272	328.644	100.128	328.739	99.94	328.664	100.046	328.738	99.7031
328.687	100.242	328.569	101.272	328.631	100.127	328.737	99.94	328.659	100.045	328.735	99.7021
328.691	100.241	328.565	101.272	328.641	100.126	328.726	99.939	328.658	100.044	328.731	99.7011
328.694	100.241	328.564	101.273	328.638	100.124	328.723	99.9376	328.663	100.043	328.743	99.7001
328.69	100.24	328.559	101.273	328.63	100.123	328.725	99.9344	328.658	100.042	328.744	99.6988
328.696	100.24	328.572	101.273	328.641	100.122	328.72	99.9321	328.666	100.041	328.738	99.6978
328.699	100.24	328.57	101.273	328.639	100.121	328.727	99.93	328.664	100.04	328.737	99.6968
328.703	100.241	328.567	101.273	328.65	100.12	328.726	99.9279	328.657	100.039	328.741	99.696
328.705	100.241	328.563	101.272	328.646	100.12	328.728	99.9261	328.65	100.039	328.733	99.6956
328.697	100.242	328.576	101.272	328.65	100.12	328.721	99.9247	328.65	100.039	328.725	99.6953
328.702	100.243	328.568	101.272	328.644	100.119	328.721	99.9238	328.655	100.039	328.727	99.6951
328.695	100.243	328.56	101.271	328.652	100.119	328.713	99.923	328.665	100.039	328.729	99.6951
328.694	100.245	328.571	101.269	328.649	100.12	328.72	99.9238	328.662	100.039	328.732	99.6958
328.701	100.245	328.58	101.268	328.647	100.121	328.723	99.924	328.669	100.04	328.737	99.6963
328.702	100.246	328.572	101.266	328.633	100.121	328.721	99.9243	328.66	100.04	328.744	99.6969
328.701	100.247	328.573	101.264	328.646	100.122	328.731	99.9247	328.662	100.041	328.738	99.6975
328.694	100.248	328.575	101.262	328.641	100.123	328.725	99.9255	328.663	100.041	328.739	99.6984
328.703	100.247	328.579	101.26	328.636	100.123	328.736	99.926	328.663	100.042	328.733	99.699
328.686	100.247	328.584	101.258	328.651	100.124	328.724	99.9264	328.663	100.042	328.733	99.6995
328.694	100.247	328.573	101.257	328.645	100.124	328.724	99.9269	328.663	100.043	328.739	99.6998
328.701	100.245	328.579	101.256	328.641	100.124	328.716	99.9275	328.659	100.042	328.733	99.6997
328.708	100.244	328.571	101.256	328.644	100.124	328.718	99.9282	328.663	100.042	328.74	99.6995
328.7	100.243	328.564	101.255	328.65	100.123	328.716	99.9287	328.663	100.042	328.737	99.6992
328.697	100.242	328.568	101.255	328.641	100.123	328.723	99.9292	328.664	100.042	328.736	99.6989
328.7	100.241	328.571	101.255	328.642	100.122	328.707	99.9297	328.654	100.041	328.736	99.698
328.699	100.241	328.559	101.254	328.648	100.122	328.722	99.93	328.654	100.041	328.744	99.6973
328.705	100.24	328.557	101.255	328.648	100.121	328.72	99.9301	328.662	100.04	328.743	99.6966
328.7	100.239	328.562	101.255	328.636	100.12	328.733	99.9301	328.659	100.039	328.739	99.696
328.699	100.238	328.56	101.257	328.64	100.12	328.736	99.9295	328.656	100.039	328.749	99.6953
328.702	100.238	328.562	101.259	328.641	100.119	328.739	99.929	328.658	100.038	328.746	99.6948
328.71	100.237	328.571	101.26	328.634	100.119	328.729	99.9283	328.663	100.038	328.739	99.6943
328.713	100.237	328.559	101.262	328.646	100.118	328.726	99.9274	328.659	100.038	328.728	99.6939
328.703	100.237	328.55	101.265	328.639	100.118	328.727	99.9263	328.658	100.038	328.734	99.6938
328.71	100.237	328.562	101.266	328.634	100.118	328.724	99.9253	328.668	100.038	328.729	99.6937
328.721	100.237	328.566	101.268	328.636	100.118	328.724	99.9245	328.665	100.037	328.737	99.6937
328.714	100.237	328.564	101.269	328.638	100.118	328.731	99.9236	328.658	100.038	328.734	99.6937
328.707	100.237	328.568	101.269	328.628	100.119	328.726	99.9225	328.655	100.038	328.73	99.6943
328.701	100.238	328.571	101.27	328.626	100.12	328.73	99.9215	328.669	100.038	328.734	99.6948
328.702	100.238	328.562	101.271	328.634	100.121	328.739	99.9208	328.664	100.039	328.729	99.6953
328.699	100.239	328.556	101.272	328.632	100.123	328.728	99.9201	328.659	100.039	328.726	99.6959
328.701	100.241	328.555	101.273	328.629	100.125	328.718	99.9197	328.651	100.041	328.74	99.6969
328.705	100.242	328.555	101.273	328.63	100.127	328.734	99.9194	328.65	100.042	328.742	99.6977
328.701	100.244	328.558	101.273	328.63	100.128	328.734	99.9193	328.654	100.043	328.725	99.6984
328.7	100.245	328.552	101.273	328.636	100.13	328.732	99.9193	328.658	100.044	328.739	99.699
328.685	100.247	328.558	101.272	328.629	100.131	328.728	99.9204	328.656	100.046	328.725	99.6995
328.696	100.247	328.554	101.271	328.636	100.131	328.73	99.9217	328.663	100.047	328.743	99.6998
328.699	100.247	328.552	101.27	328.632	100.131	328.731	99.9232	328.667	100.048	328.74	99.7001
328.702	100.247	328.552	101.268	328.635	100.13	328.723	99.9248	328.669	100.049	328.739	99.7002
328.702	100.246	328.558	101.265	328.632	100.128	328.718	99.9269	328.662	100.048	328.744	99.6997
328.701	100.245	328.563	101.263	328.639	100.127	328.721	99.9283	328.657	100.047	328.738	99.6994
328.712	100.244	328.548	101.261	328.63	100.126	328.717	99.9294	328.661	100.046	328.737	99.6991
328.702	100.243	328.561	101.259	328.633	100.125	328.733	99.9304	328.659	100.044	328.734	99.6987
328.693	100.242	328.554	101.258	328.638	100.124	328.741	99.9306	328.658	100.042	328.732	99.6983
328.702	100.242	328.541	101.258	328.64	100.123	328.726	99.9312	328.66	100.04	328.737	99.6982
328.709	100.242	328.542	101.258	328.634	100.123	328.718	99.9319	328.655	100.039	328.735	99.6983
328.695	100.243	328.549	101.258	328.637	100.123	328.709	99.9327	328.663	100.038	328.736	99.6986
328.707	100.245	328.546	101.26	328.63	100.124	328.722	99.9335	328.666	100.038	328.74	99.6997
328.705	100.246	328.554	101.261	328.646	100.125	328.73	99.9339	328.663	100.039	328.733	99.7005
328.69	100.248	328.544	101.261	328.64	100.126	328.72	99.9341	328.655	100.041	328.732	99.701
328.706	100.249	328.56	101.262	328.638	100.127	328.711	99.9342	328.652	100.042	328.74	99.7012
328.709	100.251	328.56	101.262	328.63	100.128	328.715	99.934	328.651	100.047	328.731	99.7011
328.701	100.252	328.562	101.262	328.636	100.128	328.704	99.9336	328.653	100.05	328.732	99.7008
328.707	100.253	328.559	101.263	328.624	100.129	328.721	99.9333	328.664	100.053	328.738	99.7003
328.712	100.254	328.561	101.263	328.635	100.129	328.714	99.9328	328.662	100.056	328.736	99.6997
328.707	100.253	328.557	101.262	328.633	100.129	328.721	99.9319	328.656	100.059	328.729	99.6982
328.708	100.253	328.566	101.261	328.637	100.128	328.727	99.9313	328.665	100.06	328.731	99.6972
328.708	100.253	328.551	101.259	328.64	100.128	328.731	99.9307	328.665	100.06	328.726	99.6963
328.714	100.253	328.554	101.257	328.636	100.128	328.738	99.9301	328.654	100.06	328.733	99.6955
328.718	100.252	328.559	101.255	328.627	100.127	328.729	99.9297	328.658	100.056	328.725	99.6951
328.705	100.252	328.554	101.253	328.635	100.127	328.727	99.9293	328.661	100.054	328.731	99.6946
328.715	100.252	328.571	101.252	328.633	100.127	328.726	99.929	328.658	100.052	328.734	99.6941
328.708	100.251	328.55	101.252	328.627	100.126	328.727	99.9287	328.658	100.05	328.728	99.6937
328.71	100.251	328.561	101.254	328.637	100.126	328.734	99.9286	328.658	100.047	328.726	99.6936
328.695	100.25	328.559	101.257	328.644	100.126	328.717	99.9285	328.653	100.045	328.727	99.6935
328.7	100.25	328.565	101.259	328.644	100.126	328.719	99.9283	328.652	100.043	328.73	99.6933
328.702	100.249	328.555	101.263	328.64	100.126	328.717	99.9282	328.652	100.041	328.732	99.6932
328.705	100.247	328.552	101.268	328.635	100.126	328.726	99.9282	328.645	100.04	328.724	99.6932
328.694	100.247	328.558	101.273	328.64	100.126	328.727	99.9282	328.659	100.04	328.734	99.6931
328.704	100.246	328.551	101.276	328.636	100.126	328.724	99.9281	328.652	100.04	328.719	99.6931
328.703	100.245	328.549	101.279	328.635	100.127	328.721	99.9281	328.654	100.04	328.721	99.693
328.711	100.245	328.559	101.28	328.64	100.128	328.738	99.9281	328.646	100.041	328.73	99.693
328.713	100.244	328.563	101.279	328.631	100.129	328.735	99.9281	328.643	100.042	328.73	99.693
328.716	100.244	328.562	101.278	328.63	100.13	328.727	99.9281	328.657	100.042	328.734	99.693
328.715	100.244	328.55	101.276	328.63	100.131	328.72	99.9281	328.645	100.043	328.73	99.693
328.714	100.244	328.559	101.27	328.635	100.132	328.731	99.9281	328.646	100.043	328.738	99.693
328.71	100.244	328.561	101.267	328.632	100.133	328.727	99.9281	328.643	100.043	328.734	99.693
328.704	100.244	328.556	101.264	328.628	100.133	328.728	99.928	328.648	100.044	328.737	99.693
328.707	100.244	328.548	101.261	328.636	100.134	328.734	99.928	328.646	100.044	328.736	99.6929
328.709	100.243	328.56	101.259	328.628	100.133	328.725	99.9278	328.642	100.044	328.734	99.6927
328.707	100.243	328.558	101.257	328.629	100.133	328.73	99.9276	328.649	100.043	328.731	99.6924
328.714	100.243	328.563	101.256	328.638	100.133	328.733	99.9276	328.641	100.043	328.732	99.692
328.716	100.242	328.558	101.255	328.635	100.133	328.733	99.9278	328.634	100.043	328.738	99.6915
328.715	100.242	328.56	101.257	328.628	100.132	328.73	99.928	328.642	100.042	328.733	99.6907
328.721	100.242	328.558	101.257	328.628	100.131	328.731	99.9282	328.646	100.041	328.723	99.6899
328.711	100.243	328.558	101.258	328.629	100.13	328.729	99.9284	328.639	100.041	328.728	99.6891
328.711	100.243	328.554	101.259	328.637	100.129	328.734	99.9285	328.653	100.04	328.732	99.6884
328.715	100.243	328.563	101.26	328.628	100.129	328.73	99.9287	328.654	100.039	328.738	99.6875
328.7	100.244	328.566	101.26	328.634	100.128	328.728	99.9288	328.649	100.039	328.732	99.6869
328.711	100.244	328.561	101.261	328.644	100.127	328.732	99.9288	328.651	100.038	328.738	99.6864
328.707	100.244	328.555	101.262	328.638	100.127	328.725	99.9288	328.648	100.038	328.737	99.6861
328.707	100.244	328.559	101.262	328.642	100.127	328.722	99.9286	328.651	100.038	328.74	99.6868
328.718	100.244	328.559	101.262	328.642	100.126	328.716	99.9285	328.645	100.038	328.727	99.6875
328.711	100.244	328.564	101.263	328.642	100.126	328.729	99.9284	328.644	100.037	328.718	99.6882
328.699	100.244	328.561	101.263	328.639	100.125	328.732	99.9283	328.646	100.037	328.731	99.6889
328.714	100.243	328.566	101.264	328.635	100.124	328.729	99.9282	328.649	100.037	328.728	99.6904
328.719	100.242	328.559	101.265	328.64	100.123	328.725	99.9282	328.643	100.037	328.723	99.6912
328.716	100.241	328.568	101.265	328.642	100.122	328.735	99.9281	328.638	100.037	328.734	99.6919
328.721	100.241	328.565	101.266	328.643	100.121	328.734	99.9279	328.649	100.037	328.718	99.6925
328.715	100.239	328.567	101.267	328.642	100.12	328.733	99.9272	328.643	100.037	328.728	99.6924
328.72	100.238	328.566	101.268	328.635	100.119	328.722	99.9263	328.644	100.037	328.733	99.6926
328.708	100.238	328.558	101.269	328.637	100.118	328.726	99.9255	328.651	100.037	328.732	99.6928
328.715	100.237	328.569	101.27	328.637	100.118	328.725	99.9247	328.656	100.037	328.739	99.6929
328.712	100.237	328.559	101.27	328.644	100.118	328.727	99.9233	328.634	100.037	328.736	99.6928
328.718	100.236	328.558	101.271	328.647	100.117	328.727	99.9222	328.642	100.037	328.729	99.6926
328.722	100.236	328.559	101.271	328.647	100.117	328.718	99.9213	328.638	100.036	328.729	99.6923
328.716	100.235	328.559	101.272	328.652	100.116	328.736	99.9204	328.638	100.036	328.732	99.692
328.726	100.235	328.567	101.272	328.643	100.116	328.737	99.92	328.646	100.035	328.729	99.6912
328.721	100.234	328.561	101.271	328.634	100.115	328.736	99.9197	328.661	100.035	328.735	99.6906
328.721	100.234	328.557	101.27	328.642	100.114	328.738	99.9197	328.645	100.034	328.727	99.69
328.711	100.233	328.56	101.269	328.64	100.114	328.726	99.9198	328.656	100.034	328.733	99.6894
328.707	100.233	328.56	101.267	328.632	100.113	328.729	99.9206	328.659	100.034	328.728	99.6889
328.715	100.232	328.561	101.265	328.641	100.113	328.726	99.9212	328.647	100.033	328.72	99.6886
328.713	100.232	328.561	101.263	328.638	100.114	328.732	99.9218	328.653	100.033	328.723	99.6885
328.709	100.232	328.567	101.262	328.647	100.115	328.724	99.9225	328.65	100.033	328.726	99.6885
328.712	100.233	328.563	101.26	328.643	100.117	328.723	99.9235	328.648	100.034	328.724	99.6891
328.713	100.233	328.567	101.258	328.644	100.118	328.724	99.9243	328.646	100.034	328.728	99.6896
328.705	100.234	328.556	101.257	328.639	100.119	328.727	99.925	328.652	100.034	328.731	99.69
328.71	100.234	328.554	101.256	328.647	100.121	328.735	99.9256	328.652	100.035	328.732	99.6903
328.701	100.234	328.561	101.256	328.646	100.122	328.73	99.9258	328.662	100.035	328.733	99.6907
328.703	100.234	328.566	101.255	328.65	100.122	328.718	99.9259	328.66	100.035	328.733	99.6907
328.72	100.234	328.564	101.255	328.643	100.122	328.735	99.9258	328.654	100.035	328.737	99.6905
328.718	100.234	328.562	101.254	328.651	100.121	328.718	99.9256	328.641	100.035	328.729	99.6902
328.707	100.232	328.564	101.254	328.65	100.119	328.729	99.9245	328.648	100.034	328.731	99.6889
328.712	100.231	328.564	101.255	328.638	100.117	328.727	99.9235	328.651	100.034	328.732	99.6878
328.719	100.229	328.562	101.255	328.637	100.115	328.725	99.9225	328.649	100.034	328.737	99.6867
328.713	100.228	328.559	101.256	328.655	100.113	328.72	99.9215	328.649	100.034	328.726	99.6855
328.701	100.225	328.567	101.258	328.651	100.11	328.724	99.9203	328.653	100.034	328.743	99.6841
328.699	100.223	328.562	101.259	328.636	100.109	328.725	99.9194	328.66	100.034	328.749	99.6831
328.7	100.222	328.557	101.261	328.641	100.108	328.736	99.9187	328.663	100.033	328.744	99.6823
328.713	100.221	328.56	101.263	328.635	100.107	328.725	99.9182	328.644	100.033	328.745	99.6817
328.706	100.221	328.559	101.265	328.635	100.109	328.739	99.9184	328.648	100.032	328.753	99.6819
328.709	100.222	328.568	101.267	328.637	100.109	328.729	99.9184	328.645	100.031	328.745	99.682
328.714	100.222	328.566	101.269	328.641	100.11	328.727	99.9186	328.648	100.031	328.741	99.6822
328.721	100.223	328.563	101.27	328.637	100.112	328.736	99.9189	328.649	100.031	328.744	99.6825
328.711	100.225	328.568	101.271	328.627	100.114	328.732	99.9197	328.652	100.031	328.741	99.6834
328.713	100.227	328.567	101.271	328.635	100.115	328.73	99.9204	328.645	100.031	328.74	99.6842
328.705	100.23	328.572	101.272	328.636	100.117	328.739	99.921	328.653	100.031	328.743	99.6849
328.705	100.232	328.578	101.272	328.645	100.118	328.725	99.9217	328.651	100.031	328.739	99.6857
328.716	100.234	328.577	101.272	328.647	100.118	328.729	99.9224	328.644	100.033	328.751	99.6865
328.717	100.235	328.575	101.272	328.658	100.119	328.729	99.9226	328.643	100.034	328.734	99.6871
328.723	100.236	328.566	101.272	328.64	100.118	328.738	99.9223	328.651	100.035	328.736	99.6874
328.704	100.238	328.568	101.271	328.643	100.117	328.736	99.9217	328.645	100.035	328.755	99.6875
328.715	100.238	328.576	101.27	328.643	100.115	328.727	99.9201	328.65	100.036	328.748	99.6868
328.72	100.239	328.571	101.268	328.638	100.114	328.733	99.9187	328.645	100.036	328.749	99.6863
328.71	100.24	328.566	101.266	328.639	100.112	328.735	99.9174	328.65	100.037	328.747	99.6856
328.708	100.24	328.57	101.265	328.639	100.111	328.726	99.9161	328.647	100.037	328.742	99.685
328.71	100.241	328.569	101.262	328.637	100.11	328.728	99.9145	328.647	100.036	328.75	99.6841
328.719	100.241	328.564	101.261	328.65	100.109	328.724	99.9136	328.646	100.036	328.737	99.6837
328.72	100.242	328.569	101.26	328.649	100.108	328.724	99.9131	328.657	100.036	328.74	99.6835
328.708	100.242	328.568	101.259	328.644	100.109	328.726	99.9127	328.65	100.036	328.744	99.6836
328.708	100.243	328.564	101.26	328.64	100.111	328.727	99.9137	328.645	100.037	328.734	99.6846
328.703	100.244	328.562	101.261	328.648	100.112	328.726	99.9142	328.643	100.037	328.741	99.6853
328.708	100.245	328.56	101.262	328.638	100.114	328.719	99.9148	328.643	100.038	328.732	99.6861
328.708	100.245	328.563	101.263	328.638	100.116	328.739	99.9155	328.642	100.039	328.741	99.687
328.706	100.246	328.562	101.265	328.642	100.118	328.736	99.9165	328.642	100.04	328.742	99.6882
328.717	100.246	328.566	101.266	328.646	100.12	328.722	99.9173	328.642	100.041	328.752	99.6891
328.695	100.245	328.557	101.266	328.642	100.121	328.723	99.918	328.643	100.041	328.742	99.6899
328.703	100.245	328.56	101.266	328.64	100.123	328.723	99.9187	328.641	100.042	328.745	99.6907
328.703	100.243	328.572	101.266	328.637	100.122	328.726	99.9191	328.644	100.042	328.738	99.6911
328.704	100.242	328.576	101.265	328.633	100.122	328.722	99.9195	328.633	100.043	328.737	99.6916
328.706	100.241	328.576	101.265	328.632	100.122	328.726	99.9199	328.637	100.043	328.735	99.6921
328.713	100.24	328.577	101.264	328.623	100.121	328.729	99.9202	328.636	100.044	328.73	99.6925
328.716	100.239	328.577	101.264	328.624	100.12	328.727	99.9205	328.644	100.044	328.738	99.6928
328.706	100.238	328.572	101.264	328.628	100.12	328.724	99.9209	328.641	100.044	328.729	99.6933
328.715	100.238	328.575	101.263	328.625	100.119	328.722	99.9214	328.633	100.045	328.738	99.6942
328.719	100.238	328.566	101.263	328.636	100.119	328.722	99.9219	328.644	100.045	328.734	99.6954
328.721	100.239	328.57	101.263	328.629	100.12	328.721	99.9226	328.636	100.046	328.737	99.6973
328.719	100.239	328.569	101.263	328.633	100.121	328.728	99.9233	328.636	100.046	328.735	99.699
328.717	100.24	328.564	101.263	328.637	100.121	328.721	99.9239	328.636	100.047	328.728	99.7006
328.721	100.241	328.565	101.262	328.632	100.122	328.724	99.9244	328.64	100.048	328.731	99.7022
328.724	100.243	328.571	101.262	328.631	100.122	328.714	99.9248	328.645	100.049	328.739	99.7038
328.729	100.244	328.577	101.261	328.637	100.122	328.719	99.925	328.653	100.05	328.735	99.7048
328.716	100.244	328.571	101.261	328.635	100.122	328.731	99.9249	328.637	100.05	328.74	99.7053
328.725	100.245	328.572	101.262	328.645	100.122	328.723	99.9247	328.63	100.051	328.736	99.7056
328.727	100.245	328.57	101.262	328.637	100.121	328.725	99.9237	328.638	100.051	328.737	99.7039
328.73	100.245	328.572	101.262	328.64	100.12	328.732	99.9228	328.643	100.051	328.735	99.7023
328.713	100.244	328.577	101.262	328.643	100.119	328.734	99.922	328.639	100.05	328.74	99.7006
328.725	100.244	328.561	101.262	328.65	100.118	328.718	99.921	328.648	100.048	328.74	99.6986
328.729	100.242	328.569	101.261	328.635	100.116	328.723	99.9196	328.646	100.045	328.739	99.6956
328.73	100.241	328.574	101.261	328.636	100.116	328.72	99.9186	328.652	100.043	328.742	99.6933
328.718	100.24	328.564	101.26	328.636	100.116	328.72	99.9176	328.643	100.04	328.741	99.6914
328.713	100.239	328.563	101.26	328.634	100.116	328.723	99.9166	328.643	100.038	328.742	99.6896
328.714	100.239	328.564	101.258	328.632	100.118	328.721	99.916	328.654	100.036	328.737	99.6886
328.713	100.238	328.568	101.258	328.632	100.119	328.735	99.9153	328.65	100.034	328.743	99.6875
328.728	100.238	328.56	101.258	328.637	100.12	328.731	99.9148	328.645	100.033	328.736	99.6866
328.73	100.237	328.567	101.258	328.639	100.122	328.72	99.9143	328.638	100.031	328.732	99.6858
328.722	100.237	328.564	101.259	328.637	100.123	328.723	99.9141	328.636	100.031	328.742	99.6857
328.718	100.237	328.563	101.259	328.63	100.124	328.725	99.9139	328.637	100.031	328.745	99.6854
328.73	100.237	328.569	101.26	328.627	100.124	328.724	99.9137	328.639	100.031	328.733	99.6851
328.724	100.236	328.561	101.26	328.634	100.124	328.722	99.9135	328.649	100.03	328.736	99.6848
328.72	100.236	328.563	101.259	328.632	100.123	328.721	99.9135	328.632	100.03	328.741	99.6848
328.712	100.236	328.564	101.259	328.628	100.121	328.72	99.9135	328.647	100.03	328.738	99.6848
328.719	100.236	328.566	101.258	328.639	100.12	328.731	99.9134	328.637	100.03	328.753	99.6847
328.706	100.236	328.57	101.258	328.641	100.118	328.724	99.9134	328.641	100.03	328.748	99.6846
328.714	100.236	328.571	101.257	328.638	100.116	328.734	99.9135	328.633	100.03	328.743	99.6846
328.719	100.236	328.566	101.256	328.632	100.114	328.731	99.9138	328.63	100.03	328.737	99.6846
328.712	100.235	328.558	101.254	328.641	100.113	328.726	99.9143	328.634	100.03	328.752	99.6844
328.719	100.234	328.562	101.253	328.636	100.111	328.722	99.9149	328.639	100.03	328.744	99.6842
328.722	100.232	328.563	101.251	328.626	100.11	328.722	99.9156	328.641	100.031	328.735	99.6837
328.717	100.231	328.562	101.25	328.641	100.109	328.727	99.9158	328.63	100.031	328.75	99.683
328.715	100.229	328.568	101.248	328.644	100.107	328.726	99.9159	328.633	100.031	328.745	99.6822
328.716	100.228	328.562	101.247	328.643	100.106	328.731	99.9158	328.631	100.031	328.745	99.6813
328.718	100.226	328.563	101.247	328.651	100.105	328.726	99.9151	328.63	100.031	328.744	99.6797
328.711	100.225	328.561	101.246	328.642	100.104	328.732	99.9145	328.639	100.031	328.74	99.6785
328.719	100.224	328.566	101.246	328.641	100.104	328.739	99.9139	328.637	100.03	328.74	99.6774
328.714	100.223	328.572	101.246	328.639	100.103	328.726	99.9134	328.631	100.03	328.74	99.6764
328.713	100.224	328.571	101.247	328.642	100.104	328.727	99.9127	328.632	100.029	328.734	99.6758
328.713	100.224	328.567	101.248	328.626	100.105	328.727	99.9124	328.65	100.029	328.746	99.6758
328.717	100.224	328.572	101.249	328.632	100.105	328.714	99.9121	328.644	100.029	328.752	99.6762
328.72	100.225	328.568	101.25	328.642	100.105	328.72	99.9118	328.642	100.029	328.744	99.6768
328.712	100.226	328.565	101.251	328.635	100.105	328.725	99.9114	328.65	100.029	328.751	99.6785
328.709	100.227	328.563	101.252	328.637	100.104	328.726	99.9103	328.65	100.028	328.746	99.6797
328.717	100.228	328.572	101.253	328.639	100.103	328.721	99.9089	328.645	100.028	328.739	99.6807
328.719	100.228	328.568	101.253	328.633	100.101	328.72	99.9074	328.646	100.027	328.734	99.6816
328.709	100.228	328.569	101.253	328.638	100.099	328.734	99.9051	328.641	100.026	328.737	99.6825
328.71	100.228	328.564	101.253	328.63	100.098	328.719	99.9035	328.642	100.025	328.749	99.6831
328.715	100.229	328.564	101.254	328.638	100.098	328.724	99.9021	328.649	100.025	328.735	99.6837
328.708	100.229	328.567	101.254	328.636	100.099	328.715	99.9009	328.639	100.024	328.74	99.6842
328.707	100.229	328.562	101.254	328.633	100.101	328.712	99.901	328.636	100.024	328.75	99.6842
328.711	100.229	328.57	101.254	328.64	100.103	328.711	99.9014	328.637	100.025	328.74	99.6846
328.712	100.229	328.566	101.254	328.65	100.104	328.718	99.9023	328.641	100.025	328.747	99.685
328.709	100.23	328.567	101.254	328.65	100.105	328.718	99.9035	328.644	100.026	328.737	99.6855
328.72	100.23	328.57	101.253	328.648	100.106	328.716	99.9066	328.65	100.028	328.737	99.6862
328.707	100.231	328.562	101.252	328.653	100.106	328.715	99.9088	328.634	100.029	328.747	99.687
328.702	100.232	328.573	101.251	328.656	100.107	328.714	99.9109	328.647	100.031	328.745	99.6877
328.707	100.232	328.573	101.25	328.651	100.107	328.718	99.9129	328.648	100.032	328.735	99.6885
328.709	100.233	328.57	101.249	328.657	100.107	328.723	99.9145	328.642	100.033	328.738	99.6894
328.701	100.234	328.575	101.248	328.653	100.107	328.712	99.9154	328.642	100.033	328.739	99.6902
328.705	100.234	328.562	101.247	328.645	100.107	328.723	99.9159	328.638	100.034	328.731	99.6908
328.704	100.235	328.568	101.246	328.652	100.108	328.724	99.9163	328.639	100.034	328.749	99.6914
328.709	100.235	328.572	101.246	328.648	100.108	328.727	99.9151	328.647	100.033	328.738	99.6917
328.718	100.235	328.565	101.245	328.647	100.108	328.726	99.9147	328.644	100.032	328.726	99.692
328.718	100.236	328.559	101.245	328.643	100.108	328.735	99.9144	328.649	100.033	328.736	99.6924
328.721	100.236	328.566	101.244	328.648	100.108	328.734	99.9141	328.647	100.033	328.732	99.6926
328.713	100.236	328.557	101.244	328.65	100.108	328.724	99.9138	328.649	100.033	328.725	99.6926
328.711	100.236	328.559	101.244	328.643	100.109	328.721	99.9136	328.648	100.034	328.731	99.6927
328.72	100.236	328.561	101.244	328.648	100.108	328.727	99.9133	328.653	100.034	328.735	99.6926
328.713	100.236	328.564	101.243	328.637	100.108	328.722	99.913	328.653	100.034	328.728	99.6925
328.708	100.235	328.561	101.243	328.636	100.108	328.721	99.9127	328.646	100.035	328.736	99.692
328.719	100.235	328.563	101.243	328.65	100.107	328.728	99.9122	328.646	100.035	328.731	99.6916
328.725	100.235	328.558	101.243	328.654	100.107	328.726	99.9117	328.643	100.035	328.729	99.691
328.717	100.234	328.567	101.243	328.647	100.106	328.732	99.9111	328.645	100.035	328.738	99.6904
328.716	100.233	328.565	101.245	328.648	100.105	328.734	99.9103	328.647	100.034	328.718	99.6895
328.716	100.233	328.566	101.246	328.643	100.105	328.739	99.9096	328.645	100.033	328.734	99.6887
328.718	100.232	328.566	101.247	328.651	100.104	328.727	99.909	328.658	100.033	328.726	99.688
328.709	100.231	328.556	101.249	328.645	100.103	328.727	99.9084	328.646	100.032	328.725	99.6873
328.708	100.231	328.557	101.25	328.646	100.103	328.727	99.908	328.642	100.032	328.724	99.6869
328.716	100.231	328.567	101.251	328.652	100.103	328.743	99.9078	328.64	100.032	328.729	99.6867
328.716	100.231	328.567	101.251	328.636	100.102	328.74	99.9077	328.647	100.032	328.739	99.6866
328.712	100.231	328.563	101.252	328.64	100.102	328.734	99.9077	328.651	100.032	328.734	99.6866
328.714	100.231	328.558	101.251	328.642	100.103	328.733	99.9082	328.653	100.032	328.74	99.6871
328.707	100.231	328.566	101.25	328.653	100.103	328.724	99.9085	328.643	100.032	328.733	99.6874
328.714	100.232	328.556	101.25	328.652	100.104	328.725	99.9087	328.652	100.033	328.723	99.6874
328.707	100.232	328.562	101.249	328.651	100.104	328.722	99.9089	328.649	100.033	328.728	99.6871
328.719	100.232	328.56	101.248	328.64	100.104	328.727	99.9094	328.648	100.033	328.731	99.6861
328.713	100.232	328.569	101.248	328.642	100.104	328.73	99.91	328.657	100.033	328.74	99.6851
328.712	100.232	328.565	101.248	328.643	100.104	328.724	99.9107	328.646	100.033	328.726	99.684
328.717	100.232	328.566	101.248	328.653	100.103	328.723	99.9112	328.643	100.032	328.727	99.6828
328.712	100.231	328.559	101.248	328.65	100.103	328.737	99.912	328.646	100.032	328.725	99.6809
328.719	100.231	328.56	101.249	328.644	100.102	328.739	99.9125	328.649	100.031	328.735	99.6796
328.709	100.23	328.553	101.248	328.639	100.102	328.737	99.9129	328.649	100.031	328.73	99.6786
328.715	100.23	328.557	101.248	328.638	100.102	328.725	99.9132	328.655	100.031	328.725	99.6777
328.719	100.23	328.556	101.247	328.641	100.101	328.736	99.9132	328.653	100.031	328.723	99.6775
328.712	100.23	328.554	101.247	328.64	100.101	328.738	99.9133	328.647	100.03	328.737	99.6771
328.713	100.229	328.554	101.247	328.635	100.101	328.746	99.9134	328.66	100.03	328.737	99.6768
328.711	100.229	328.556	101.246	328.635	100.101	328.733	99.9135	328.645	100.03	328.734	99.6765
328.713	100.229	328.556	101.247	328.638	100.101	328.736	99.913	328.651	100.031	328.736	99.6765
328.715	100.229	328.553	101.247	328.64	100.101	328.736	99.9123	328.654	100.031	328.736	99.6764
328.71	100.229	328.553	101.249	328.634	100.1	328.739	99.9116	328.645	100.032	328.745	99.6763
328.728	100.229	328.548	101.25	328.623	100.1	328.739	99.9108	328.644	100.033	328.733	99.6762
328.716	100.229	328.548	101.253	328.633	100.101	328.74	99.9094	328.641	100.034	328.729	99.6762
328.712	100.229	328.561	101.255	328.632	100.101	328.732	99.9085	328.643	100.035	328.73	99.6762
328.714	100.229	328.564	101.256	328.64	100.102	328.729	99.9078	328.646	100.035	328.738	99.6761
328.707	100.229	328.555	101.258	328.635	100.103	328.745	99.9072	328.643	100.036	328.742	99.6761
328.718	100.23	328.56	101.259	328.641	100.104	328.733	99.9069	328.645	100.036	328.744	99.6761
328.702	100.231	328.566	101.26	328.644	100.105	328.73	99.9066	328.64	100.036	328.732	99.6761
328.699	100.232	328.554	101.261	328.642	100.106	328.721	99.9063	328.647	100.037	328.733	99.6761
328.701	100.233	328.547	101.262	328.632	100.107	328.735	99.9061	328.646	100.037	328.728	99.6761
328.703	100.234	328.55	101.262	328.648	100.107	328.727	99.9061	328.644	100.037	328.735	99.6761
328.71	100.235	328.564	101.262	328.644	100.108	328.733	99.9061	328.651	100.036	328.741	99.6761
328.696	100.235	328.548	101.263	328.646	100.108	328.738	99.906	328.638	100.036	328.743	99.6761
328.705	100.235	328.55	101.263	328.651	100.109	328.734	99.906	328.641	100.035	328.733	99.6761
328.714	100.234	328.548	101.262	328.639	100.109	328.734	99.906	328.627	100.034	328.738	99.6761
328.709	100.233	328.552	101.262	328.641	100.109	328.733	99.906	328.641	100.033	328.734	99.6761
328.704	100.231	328.544	101.262	328.649	100.109	328.733	99.906	328.648	100.033	328.729	99.6761
328.696	100.23	328.556	101.261	328.644	100.109	328.74	99.906	328.636	100.032	328.729	99.6761
328.701	100.228	328.555	101.26	328.644	100.109	328.722	99.906	328.652	100.031	328.728	99.6761
328.708	100.227	328.551	101.259	328.634	100.109	328.728	99.9059	328.652	100.031	328.734	99.6761
328.704	100.226	328.552	101.259	328.64	100.109	328.736	99.9058	328.642	100.03	328.721	99.6761
328.709	100.225	328.542	101.258	328.634	100.109	328.738	99.9055	328.642	100.03	328.729	99.6761
328.709	100.225	328.549	101.257	328.636	100.109	328.732	99.9046	328.649	100.03	328.736	99.6761
328.701	100.226	328.553	101.256	328.645	100.109	328.717	99.9037	328.654	100.03	328.728	99.6761
328.702	100.226	328.547	101.256	328.641	100.109	328.72	99.9029	328.649	100.03	328.717	99.6761
328.712	100.226	328.547	101.255	328.641	100.109	328.732	99.9021	328.645	100.03	328.73	99.6761
328.704	100.227	328.544	101.255	328.642	100.109	328.733	99.9015	328.653	100.03	328.729	99.6761
328.7	100.228	328.541	101.255	328.64	100.109	328.727	99.9018	328.646	100.03	328.736	99.6761
328.697	100.228	328.551	101.255	328.644	100.109	328.726	99.9026	328.655	100.03	328.739	99.6763
328.703	100.229	328.549	101.256	328.641	100.109	328.726	99.9036	328.648	100.03	328.735	99.6768
328.705	100.229	328.551	101.256	328.645	100.108	328.729	99.9062	328.643	100.03	328.733	99.6778
328.712	100.229	328.554	101.257	328.651	100.107	328.721	99.9078	328.645	100.03	328.734	99.6787
328.712	100.229	328.547	101.258	328.646	100.106	328.727	99.9091	328.644	100.03	328.725	99.6797
328.712	100.229	328.549	101.258	328.641	100.105	328.728	99.9104	328.655	100.03	328.739	99.6806
328.701	100.229	328.558	101.258	328.642	100.104	328.733	99.9111	328.646	100.03	328.742	99.682
328.703	100.229	328.554	101.258	328.645	100.103	328.734	99.9119	328.65	100.03	328.737	99.6829
328.707	100.229	328.545	101.258	328.639	100.102	328.726	99.9125	328.651	100.03	328.739	99.6835
328.704	100.229	328.553	101.258	328.63	100.101	328.737	99.913	328.651	100.03	328.729	99.6841
328.712	100.229	328.564	101.257	328.634	100.101	328.73	99.9129	328.637	100.03	328.732	99.684
328.709	100.229	328.539	101.257	328.634	100.101	328.732	99.913	328.642	100.03	328.749	99.6842
328.708	100.229	328.557	101.256	328.649	100.101	328.724	99.9132	328.656	100.03	328.738	99.6844
328.704	100.229	328.557	101.256	328.641	100.1	328.718	99.9133	328.654	100.03	328.742	99.6845
328.72	100.229	328.553	101.255	328.634	100.101	328.726	99.9133	328.641	100.03	328.74	99.6845
328.718	100.229	328.552	101.255	328.64	100.1	328.73	99.9133	328.649	100.03	328.745	99.6845
328.714	100.229	328.549	101.255	328.639	100.1	328.73	99.9133	328.653	100.03	328.735	99.6845
328.717	100.229	328.551	101.254	328.646	100.101	328.725	99.9133	328.652	100.03	328.739	99.6846
328.705	100.229	328.55	101.254	328.618	100.102	328.73	99.9133	328.657	100.029	328.735	99.6846
328.71	100.229	328.551	101.254	328.631	100.102	328.733	99.9131	328.652	100.028	328.734	99.6846
328.701	100.229	328.544	101.255	328.623	100.103	328.726	99.9126	328.651	100.027	328.733	99.6846
328.701	100.229	328.543	101.255	328.632	100.104	328.737	99.9118	328.652	100.026	328.742	99.6846
328.709	100.229	328.55	101.255	328.632	100.106	328.725	99.9108	328.647	100.025	328.74	99.6846
328.716	100.229	328.544	101.255	328.629	100.106	328.732	99.9095	328.662	100.024	328.746	99.6846
328.712	100.229	328.537	101.255	328.64	100.107	328.726	99.9081	328.646	100.024	328.732	99.6846
328.712	100.229	328.55	101.254	328.643	100.106	328.722	99.9065	328.658	100.023	328.736	99.6846
328.719	100.229	328.548	101.254	328.646	100.104	328.719	99.9046	328.652	100.023	328.739	99.6846
328.712	100.229	328.55	101.254	328.638	100.102	328.722	99.9032	328.648	100.023	328.74	99.6846
328.713	100.229	328.544	101.253	328.638	100.101	328.74	99.902	328.651	100.023	328.74	99.6845
328.71	100.229	328.553	101.253	328.64	100.099	328.74	99.9008	328.64	100.023	328.734	99.6845
328.704	100.229	328.545	101.252	328.635	100.096	328.729	99.9	328.646	100.024	328.722	99.6842
328.711	100.228	328.543	101.25	328.63	100.094	328.729	99.8987	328.639	100.024	328.738	99.6833
328.677	100.227	328.51	101.246	328.61	100.091	328.707	99.8974	328.612	100.023	328.718	99.6818
328.673	100.225	328.511	101.243	328.604	100.089	328.699	99.8962	328.629	100.023	328.708	99.68
328.699	100.222	328.526	101.234	328.624	100.087	328.713	99.8946	328.64	100.021	328.711	99.6761
328.725	100.219	328.557	101.227	328.646	100.085	328.755	99.8932	328.674	100.02	328.748	99.6724
328.789	100.216	328.622	101.221	328.715	100.083	328.803	99.8921	328.738	100.019	328.816	99.669
328.872	100.214	328.7	101.216	328.795	100.083	328.891	99.8917	328.814	100.018	328.907	99.6661
328.959	100.211	328.793	101.21	328.897	100.082	328.981	99.8909	328.908	100.016	328.989	99.6613
329.06	100.21	328.893	101.206	328.991	100.083	329.071	99.8914	329.005	100.014	329.091	99.6589
329.176	100.211	329.001	101.206	329.087	100.085	329.187	99.8937	329.113	100.014	329.198	99.6591
329.288	100.213	329.112	101.207	329.208	100.089	329.302	99.8973	329.231	100.015	329.305	99.661
329.399	100.219	329.235	101.216	329.337	100.096	329.41	99.9038	329.355	100.018	329.432	99.6672
329.527	100.224	329.356	101.222	329.452	100.102	329.543	99.9095	329.471	100.02	329.553	99.6726
329.654	100.229	329.49	101.227	329.583	100.107	329.668	99.9146	329.604	100.023	329.678	99.6777
329.775	100.233	329.625	101.232	329.718	100.112	329.788	99.9192	329.724	100.025	329.802	99.6825
329.91	100.238	329.754	101.239	329.845	100.118	329.927	99.925	329.869	100.03	329.93	99.6901
330.028	100.241	329.879	101.244	329.967	100.121	330.062	99.9286	329.994	100.032	330.072	99.6946
330.171	100.243	330.01	101.248	330.106	100.123	330.197	99.9311	330.126	100.034	330.203	99.6977
330.316	100.244	330.15	101.251	330.238	100.125	330.328	99.9331	330.27	100.035	330.341	99.7001
330.45	100.242	330.288	101.251	330.374	100.123	330.471	99.9318	330.401	100.034	330.486	99.6986
330.592	100.241	330.424	101.253	330.518	100.122	330.605	99.9318	330.541	100.033	330.623	99.6982
330.728	100.241	330.569	101.254	330.661	100.12	330.756	99.9314	330.67	100.033	330.759	99.6975
330.87	100.239	330.692	101.255	330.797	100.118	330.889	99.9307	330.799	100.033	330.899	99.6962
330.997	100.238	330.836	101.255	330.934	100.116	331.021	99.9293	330.933	100.032	331.043	99.694
331.137	100.237	330.968	101.255	331.081	100.114	331.162	99.9281	331.089	100.032	331.178	99.6925
331.277	100.236	331.107	101.254	331.222	100.112	331.307	99.9264	331.228	100.032	331.319	99.6911
331.419	100.235	331.251	101.253	331.354	100.11	331.441	99.9244	331.366	100.032	331.466	99.6898
331.566	100.234	331.395	101.25	331.494	100.108	331.579	99.9218	331.508	100.032	331.591	99.689
331.696	100.233	331.53	101.249	331.64	100.107	331.714	99.9196	331.645	100.032	331.733	99.6882
331.829	100.232	331.668	101.248	331.768	100.106	331.86	99.9175	331.783	100.032	331.873	99.6872
331.96	100.232	331.812	101.247	331.917	100.104	332.004	99.9155	331.926	100.033	332.007	99.6863
332.104	100.231	331.952	101.247	332.05	100.104	332.144	99.9138	332.055	100.033	332.151	99.6855
332.239	100.231	332.092	101.247	332.185	100.104	332.28	99.9124	332.197	100.033	332.286	99.6842
332.385	100.23	332.222	101.246	332.325	100.103	332.425	99.9113	332.33	100.032	332.431	99.683
332.52	100.23	332.365	101.246	332.461	100.103	332.559	99.9102	332.483	100.031	332.568	99.6818
332.659	100.23	332.495	101.245	332.602	100.103	332.709	99.9101	332.612	100.029	332.707	99.6803
332.805	100.229	332.622	101.244	332.747	100.102	332.839	99.9094	332.752	100.027	332.847	99.679
332.938	100.228	332.765	101.244	332.884	100.102	332.972	99.9085	332.886	100.025	332.99	99.6777
333.074	100.228	332.901	101.244	333.033	100.101	333.111	99.9074	333.019	100.024	333.125	99.6766
333.215	100.227	333.044	101.244	333.159	100.1	333.259	99.9063	333.159	100.022	333.259	99.6758
333.352	100.226	333.191	101.244	333.298	100.099	333.39	99.9053	333.3	100.021	333.395	99.6752
333.486	100.226	333.328	101.245	333.432	100.099	333.522	99.9045	333.432	100.02	333.532	99.6749
333.621	100.225	333.455	101.246	333.575	100.098	333.669	99.9037	333.58	100.02	333.668	99.675
333.763	100.226	333.598	101.248	333.705	100.098	333.801	99.9035	333.712	100.022	333.805	99.6765
333.91	100.226	333.734	101.249	333.847	100.098	333.94	99.9036	333.851	100.023	333.95	99.6779
334.038	100.226	333.875	101.249	333.989	100.098	334.069	99.9039	333.993	100.024	334.082	99.6795
334.173	100.227	334.005	101.251	334.132	100.098	334.219	99.9043	334.119	100.024	334.226	99.6811
334.309	100.228	334.151	101.251	334.274	100.099	334.362	99.9056	334.246	100.026	334.37	99.683
334.444	100.228	334.281	101.252	334.401	100.099	334.507	99.9065	334.396	100.026	334.494	99.6836
334.584	100.228	334.42	101.254	334.54	100.099	334.635	99.907	334.528	100.027	334.633	99.6833
334.724	100.227	334.559	101.255	334.671	100.099	334.77	99.9074	334.665	100.026	334.772	99.6827
[truncated: 5,651 more rows]
