# Supplementary material for: Diamond with Sp2-Sp3 composite phase for thermometry at Millikelvin temperatures
Source: Nat Commun. 2024 May 8;15:3871. doi: 10.1038/s41467-024-48137-z (PMC11079005; doi:10.1038/s41467-024-48137-z)
Supplement: Supplementary file 6 — Source dataset [file 41467_2024_48137_MOESM6_ESM.zip › Source data/Source Data-Supplementary Fig. 14a.xlsx]

## Sheet: Sheet1
-150.276	6.86343e-06
-150.216	7.51745e-06
-150.161	8.17968e-06
-150.156	8.85001e-06
-150.147	9.52833e-06
-150.138	1.02145e-05
-150.105	1.09083e-05
-150.087	1.16095e-05
-150.04	1.23179e-05
-150.001	1.30331e-05
-149.98	1.37549e-05
-149.945	1.44829e-05
-149.854	1.52167e-05
-149.758	1.59559e-05
-149.669	1.67003e-05
-149.555	1.74493e-05
-149.458	1.82026e-05
-149.36	1.89596e-05
-149.31	1.972e-05
-149.241	2.04832e-05
-149.187	2.12487e-05
-149.133	2.20161e-05
-149.084	2.27849e-05
-149.043	2.35546e-05
-149.007	2.43246e-05
-148.948	2.50944e-05
-148.863	2.58636e-05
-148.754	2.66316e-05
-148.677	2.7398e-05
-148.625	2.81622e-05
-148.519	2.89238e-05
-148.409	2.96824e-05
-148.326	3.04375e-05
-148.262	3.11887e-05
-148.227	3.19355e-05
-148.163	3.26777e-05
-148.096	3.34148e-05
-148.055	3.41465e-05
-148.004	3.48726e-05
-147.936	3.55926e-05
-147.881	3.63065e-05
-147.816	3.70139e-05
-147.748	3.77147e-05
-147.673	3.84087e-05
-147.576	3.90958e-05
-147.503	3.97758e-05
-147.447	4.04488e-05
-147.404	4.11145e-05
-147.372	4.17731e-05
-147.371	4.24246e-05
-147.347	4.30689e-05
-147.321	4.37062e-05
-147.282	4.43366e-05
-147.234	4.496e-05
-147.151	4.55768e-05
-147.095	4.6187e-05
-147.074	4.67909e-05
-147.057	4.73885e-05
-147.025	4.79802e-05
-147.013	4.85661e-05
-146.972	4.91465e-05
-146.917	4.97216e-05
-146.843	5.02916e-05
-146.775	5.08569e-05
-146.688	5.14177e-05
-146.625	5.19742e-05
-146.571	5.25267e-05
-146.533	5.30755e-05
-146.484	5.36208e-05
-146.406	5.4163e-05
-146.259	5.47022e-05
-146.119	5.52386e-05
-146.019	5.57727e-05
-145.934	5.63044e-05
-145.849	5.68342e-05
-145.743	5.73623e-05
-145.639	5.78887e-05
-145.549	5.84138e-05
-145.457	5.89376e-05
-145.391	5.94605e-05
-145.277	5.99826e-05
-145.192	6.0504e-05
-145.13	6.1025e-05
-145.081	6.15456e-05
-144.996	6.20661e-05
-144.926	6.25865e-05
-144.846	6.3107e-05
-144.761	6.36278e-05
-144.659	6.4149e-05
-144.593	6.46707e-05
-144.537	6.51931e-05
-144.467	6.57164e-05
-144.404	6.62406e-05
-144.342	6.6766e-05
-144.299	6.72927e-05
-144.252	6.78209e-05
-144.221	6.83506e-05
-144.161	6.88822e-05
-144.106	6.94158e-05
-144.043	6.99516e-05
-143.986	7.04898e-05
-143.895	7.10306e-05
-143.792	7.15742e-05
-143.733	7.21208e-05
-143.68	7.26708e-05
-143.643	7.32242e-05
-143.602	7.37814e-05
-143.536	7.43426e-05
-143.453	7.4908e-05
-143.415	7.54778e-05
-143.365	7.60524e-05
-143.309	7.6632e-05
-143.266	7.72167e-05
-143.226	7.78068e-05
-143.187	7.84026e-05
-143.137	7.90042e-05
-143.101	7.96119e-05
-143.053	8.02258e-05
-142.99	8.08462e-05
-142.926	8.14731e-05
-142.879	8.21067e-05
-142.815	8.27472e-05
-142.763	8.33946e-05
-142.716	8.40491e-05
-142.637	8.47107e-05
-142.572	8.53794e-05
-142.525	8.60553e-05
-142.463	8.67383e-05
-142.393	8.74286e-05
-142.325	8.81259e-05
-142.234	8.88302e-05
-142.145	8.95416e-05
-142.07	9.02598e-05
-142.022	9.09847e-05
-141.985	9.17162e-05
-141.934	9.24541e-05
-141.869	9.31983e-05
-141.788	9.39485e-05
-141.706	9.47046e-05
-141.623	9.54664e-05
-141.547	9.62335e-05
-141.463	9.70059e-05
-141.387	9.77832e-05
-141.307	9.85652e-05
-141.218	9.93517e-05
-141.14	0.000100142
-141.062	0.000100937
-140.992	0.000101735
-140.899	0.000102537
-140.814	0.000103342
-140.727	0.00010415
-140.604	0.000104961
-140.479	0.000105774
-140.402	0.00010659
-140.333	0.000107408
-140.262	0.000108227
-140.188	0.000109049
-140.1	0.000109871
-140.005	0.000110696
-139.903	0.000111521
-139.799	0.000112347
-139.688	0.000113175
-139.568	0.000114003
-139.503	0.000114831
-139.394	0.00011566
-139.257	0.000116489
-139.154	0.000117319
-139.066	0.000118148
-138.976	0.000118977
-138.856	0.000119806
-138.739	0.000120634
-138.656	0.000121461
-138.594	0.000122288
-138.524	0.000123114
-138.454	0.000123939
-138.383	0.000124762
-138.296	0.000125583
-138.207	0.000126403
-138.116	0.000127221
-138.025	0.000128036
-137.966	0.000128849
-137.919	0.000129659
-137.857	0.000130465
-137.777	0.000131269
-137.676	0.000132068
-137.593	0.000132864
-137.508	0.000133655
-137.41	0.000134442
-137.3	0.000135223
-137.176	0.000136
-137.068	0.00013677
-136.967	0.000137535
-136.903	0.000138293
-136.864	0.000139045
-136.808	0.000139789
-136.731	0.000140527
-136.652	0.000141257
-136.579	0.000141979
-136.508	0.000142694
-136.439	0.0001434
-136.377	0.000144098
-136.315	0.000144787
-136.273	0.000145468
-136.217	0.00014614
-136.144	0.000146803
-136.081	0.000147457
-135.992	0.000148102
-135.89	0.000148739
-135.826	0.000149366
-135.756	0.000149985
-135.695	0.000150596
-135.625	0.000151198
-135.553	0.000151791
-135.446	0.000152377
-135.375	0.000152955
-135.314	0.000153525
-135.266	0.000154088
-135.194	0.000154645
-135.143	0.000155195
-135.115	0.000155738
-135.037	0.000156276
-134.964	0.000156809
-134.869	0.000157337
-134.8	0.00015786
-134.687	0.000158379
-134.62	0.000158895
-134.524	0.000159407
-134.389	0.000159916
-134.307	0.000160423
-134.227	0.000160929
-134.162	0.000161432
-134.095	0.000161935
-134.061	0.000162436
-133.98	0.000162937
-133.912	0.000163439
-133.839	0.00016394
-133.731	0.000164442
-133.649	0.000164944
-133.593	0.000165448
-133.537	0.000165953
-133.472	0.000166459
-133.358	0.000166968
-133.231	0.000167478
-133.118	0.000167989
-133.013	0.000168503
-132.941	0.000169019
-132.882	0.000169537
-132.809	0.000170057
-132.75	0.000170579
-132.69	0.000171103
-132.605	0.000171629
-132.531	0.000172157
-132.439	0.000172687
-132.382	0.000173219
-132.284	0.000173752
-132.2	0.000174286
-132.112	0.000174822
-132.032	0.000175358
-131.963	0.000175896
-131.855	0.000176434
-131.763	0.000176972
-131.709	0.000177511
-131.66	0.00017805
-131.591	0.000178588
-131.56	0.000179126
-131.499	0.000179663
-131.424	0.000180199
-131.353	0.000180733
-131.28	0.000181267
-131.211	0.000181798
-131.167	0.000182328
-131.119	0.000182856
-131.059	0.000183381
-131.007	0.000183904
-130.944	0.000184424
-130.858	0.000184941
-130.78	0.000185456
-130.726	0.000185967
-130.668	0.000186476
-130.614	0.000186981
-130.565	0.000187483
-130.518	0.000187981
-130.466	0.000188477
-130.443	0.000188969
-130.376	0.000189458
-130.335	0.000189943
-130.284	0.000190425
-130.206	0.000190904
-130.143	0.000191381
-130.088	0.000191854
-130.036	0.000192324
-129.975	0.000192792
-129.925	0.000193257
-129.9	0.00019372
-129.854	0.000194181
-129.795	0.000194641
-129.698	0.000195098
-129.646	0.000195554
-129.574	0.000196008
-129.492	0.000196462
-129.432	0.000196915
-129.39	0.000197367
-129.312	0.00019782
-129.24	0.000198272
-129.174	0.000198724
-129.101	0.000199177
-129.058	0.00019963
-128.994	0.000200085
-128.919	0.000200541
-128.867	0.000200998
-128.83	0.000201457
-128.761	0.000201918
-128.69	0.000202381
-128.62	0.000202846
-128.539	0.000203314
-128.482	0.000203785
-128.437	0.000204259
-128.408	0.000204736
-128.337	0.000205216
-128.244	0.0002057
-128.173	0.000206187
-128.111	0.000206678
-128.057	0.000207173
-127.999	0.000207673
-127.946	0.000208176
-127.879	0.000208684
-127.816	0.000209197
-127.772	0.000209714
-127.718	0.000210236
-127.68	0.000210762
-127.644	0.000211294
-127.594	0.00021183
-127.551	0.000212372
-127.487	0.000212919
-127.432	0.000213471
-127.371	0.000214028
-127.298	0.00021459
-127.253	0.000215158
-127.21	0.00021573
-127.164	0.000216308
-127.118	0.000216892
-127.043	0.00021748
-126.961	0.000218074
-126.901	0.000218673
-126.825	0.000219278
-126.752	0.000219887
-126.686	0.000220501
-126.636	0.000221121
-126.566	0.000221744
-126.493	0.000222373
-126.436	0.000223007
-126.361	0.000223644
-126.308	0.000224287
-126.24	0.000224933
-126.165	0.000225583
-126.089	0.000226237
-126.057	0.000226895
-126.017	0.000227556
-125.966	0.00022822
-125.913	0.000228888
-125.845	0.000229558
-125.795	0.000230231
-125.723	0.000230907
-125.628	0.000231585
-125.564	0.000232265
-125.518	0.000232947
-125.455	0.00023363
-125.409	0.000234315
-125.37	0.000235001
-125.309	0.000235688
-125.251	0.000236376
-125.201	0.000237065
-125.145	0.000237754
-125.087	0.000238444
-125.053	0.000239135
-125	0.000239825
-124.941	0.000240516
-124.867	0.000241207
-124.794	0.000241898
-124.728	0.000242588
-124.655	0.000243279
-124.613	0.000243969
-124.551	0.00024466
-124.504	0.00024535
-124.421	0.000246041
-124.353	0.000246731
-124.28	0.000247421
-124.215	0.000248112
-124.151	0.000248803
-124.079	0.000249494
-124.023	0.000250185
-123.975	0.000250877
-123.893	0.00025157
-123.819	0.000252263
-123.781	0.000252958
-123.73	0.000253653
-123.656	0.000254349
-123.585	0.000255046
-123.493	0.000255745
-123.433	0.000256446
-123.378	0.000257147
-123.343	0.000257851
-123.284	0.000258556
-123.2	0.000259263
-123.105	0.000259971
-123.022	0.000260681
-122.955	0.000261394
-122.884	0.000262108
-122.797	0.000262823
-122.716	0.000263541
-122.652	0.00026426
-122.59	0.00026498
-122.53	0.000265702
-122.465	0.000266426
-122.392	0.00026715
-122.318	0.000267876
-122.238	0.000268602
-122.164	0.000269329
-122.114	0.000270056
-122.074	0.000270783
-122.007	0.000271509
-121.956	0.000272236
-121.903	0.000272961
-121.844	0.000273685
-121.746	0.000274408
-121.653	0.000275129
-121.598	0.000275848
-121.544	0.000276564
-121.485	0.000277277
-121.404	0.000277987
-121.333	0.000278694
-121.274	0.000279396
-121.222	0.000280095
-121.167	0.000280788
-121.124	0.000281477
-121.053	0.00028216
-120.958	0.000282838
-120.845	0.00028351
-120.773	0.000284176
-120.711	0.000284835
-120.645	0.000285488
-120.587	0.000286134
-120.527	0.000286773
-120.464	0.000287405
-120.39	0.000288029
-120.322	0.000288647
-120.256	0.000289256
-120.182	0.000289859
-120.089	0.000290453
-120.008	0.00029104
-119.918	0.00029162
-119.856	0.000292192
-119.799	0.000292757
-119.714	0.000293314
-119.639	0.000293865
-119.577	0.000294409
-119.492	0.000294946
-119.436	0.000295476
-119.373	0.000296
-119.312	0.000296519
-119.246	0.000297031
-119.185	0.000297539
-119.127	0.000298041
-119.069	0.000298539
-119.02	0.000299032
-118.954	0.000299521
-118.887	0.000300007
-118.822	0.000300489
-118.75	0.000300969
-118.69	0.000301446
-118.632	0.000301922
-118.583	0.000302395
-118.521	0.000302868
-118.473	0.000303339
-118.424	0.000303811
-118.373	0.000304282
-118.309	0.000304753
-118.261	0.000305225
-118.195	0.000305698
-118.129	0.000306173
-118.066	0.000306649
-118.01	0.000307128
-117.966	0.000307608
-117.901	0.000308091
-117.841	0.000308577
-117.788	0.000309067
-117.72	0.000309559
-117.648	0.000310055
-117.574	0.000310555
-117.508	0.000311058
-117.446	0.000311566
-117.388	0.000312077
-117.323	0.000312593
-117.263	0.000313113
-117.2	0.000313637
-117.139	0.000314166
-117.074	0.000314699
-117.016	0.000315236
-116.954	0.000315778
-116.899	0.000316323
-116.827	0.000316874
-116.727	0.000317428
-116.641	0.000317986
-116.569	0.000318548
-116.493	0.000319114
-116.424	0.000319684
-116.347	0.000320257
-116.277	0.000320834
-116.195	0.000321414
-116.115	0.000321997
-116.028	0.000322583
-115.954	0.000323172
-115.89	0.000323763
-115.824	0.000324358
-115.756	0.000324954
-115.703	0.000325553
-115.619	0.000326153
-115.55	0.000326756
-115.477	0.000327361
-115.417	0.000327967
-115.349	0.000328574
-115.282	0.000329183
-115.212	0.000329794
-115.154	0.000330405
-115.094	0.000331017
-115.017	0.000331631
-114.959	0.000332245
-114.914	0.00033286
-114.858	0.000333476
-114.787	0.000334092
-114.732	0.000334709
-114.66	0.000335326
-114.599	0.000335943
-114.544	0.000336561
-114.487	0.00033718
-114.429	0.000337798
-114.359	0.000338416
-114.302	0.000339035
-114.244	0.000339653
-114.184	0.000340272
-114.114	0.000340891
-114.075	0.000341509
-114.02	0.000342127
-113.975	0.000342745
-113.919	0.000343362
-113.844	0.000343979
-113.784	0.000344596
-113.723	0.000345212
-113.677	0.000345827
-113.622	0.000346442
-113.556	0.000347056
-113.478	0.00034767
-113.419	0.000348283
-113.354	0.000348894
-113.284	0.000349505
-113.206	0.000350115
-113.142	0.000350724
-113.076	0.000351332
-113.017	0.000351939
-112.951	0.000352545
-112.889	0.00035315
-112.837	0.000353754
-112.78	0.000354356
-112.708	0.000354958
-112.635	0.000355559
-112.57	0.000356159
-112.513	0.000356758
-112.453	0.000357356
-112.392	0.000357954
-112.326	0.000358551
-112.25	0.000359148
-112.193	0.000359744
-112.124	0.00036034
-112.07	0.000360935
-112.003	0.000361531
-111.939	0.000362126
-111.873	0.000362722
-111.809	0.000363318
-111.724	0.000363915
-111.662	0.000364512
-111.591	0.00036511
-111.526	0.00036571
-111.446	0.00036631
-111.373	0.000366911
-111.301	0.000367514
-111.233	0.000368118
-111.16	0.000368724
-111.091	0.000369331
-111.023	0.000369941
-110.964	0.000370552
-110.905	0.000371165
-110.818	0.00037178
-110.748	0.000372398
-110.671	0.000373017
-110.589	0.000373638
-110.506	0.000374261
-110.436	0.000374887
-110.368	0.000375514
-110.313	0.000376144
-110.23	0.000376775
-110.164	0.000377408
-110.105	0.000378043
-110.037	0.00037868
-109.954	0.000379318
-109.878	0.000379957
-109.813	0.000380598
-109.744	0.000381239
-109.662	0.000381882
-109.596	0.000382525
-109.541	0.000383169
-109.466	0.000383813
-109.382	0.000384457
-109.298	0.000385102
-109.226	0.000385746
-109.156	0.00038639
-109.079	0.000387033
-109.015	0.000387676
-108.942	0.000388318
-108.863	0.000388959
-108.791	0.000389598
-108.719	0.000390237
-108.634	0.000390874
-108.566	0.000391509
-108.496	0.000392143
-108.419	0.000392775
-108.345	0.000393405
-108.264	0.000394033
-108.167	0.00039466
-108.091	0.000395284
-108.015	0.000395906
-107.941	0.000396525
-107.859	0.000397143
-107.767	0.000397758
-107.679	0.000398371
-107.602	0.000398982
-107.526	0.000399591
-107.44	0.000400197
-107.348	0.000400802
-107.272	0.000401404
-107.181	0.000402004
-107.101	0.000402602
-107.031	0.000403198
-106.958	0.000403792
-106.881	0.000404384
-106.807	0.000404974
-106.716	0.000405563
-106.63	0.000406149
-106.543	0.000406734
-106.457	0.000407318
-106.368	0.000407899
-106.289	0.00040848
-106.213	0.000409059
-106.128	0.000409636
-106.046	0.000410212
-105.975	0.000410787
-105.906	0.00041136
-105.821	0.000411932
-105.752	0.000412503
-105.684	0.000413073
-105.611	0.000413641
-105.541	0.000414209
-105.463	0.000414775
-105.38	0.00041534
-105.302	0.000415904
-105.225	0.000416467
-105.157	0.000417029
-105.089	0.00041759
-105.014	0.00041815
-104.94	0.000418709
-104.861	0.000419267
-104.786	0.000419824
-104.706	0.000420379
-104.63	0.000420934
-104.557	0.000421488
-104.478	0.00042204
-104.401	0.000422591
-104.325	0.000423141
-104.25	0.00042369
-104.174	0.000424238
-104.094	0.000424785
-104.016	0.00042533
-103.939	0.000425875
-103.867	0.000426418
-103.789	0.00042696
-103.716	0.0004275
-103.642	0.00042804
-103.566	0.000428578
-103.484	0.000429115
-103.414	0.000429651
-103.34	0.000430185
-103.244	0.000430719
-103.17	0.000431251
-103.094	0.000431782
-103.022	0.000432312
-102.946	0.000432841
-102.866	0.000433368
-102.786	0.000433895
-102.71	0.00043442
-102.636	0.000434945
-102.561	0.000435469
-102.492	0.000435992
-102.415	0.000436513
-102.339	0.000437034
-102.27	0.000437555
-102.198	0.000438074
-102.116	0.000438593
-102.038	0.000439112
-101.969	0.00043963
-101.898	0.000440147
-101.829	0.000440664
-101.75	0.000441181
-101.678	0.000441697
-101.611	0.000442214
-101.54	0.00044273
-101.465	0.000443246
-101.402	0.000443762
-101.327	0.000444278
-101.252	0.000444795
-101.185	0.000445311
-101.124	0.000445828
-101.051	0.000446346
-100.969	0.000446863
-100.896	0.000447382
-100.827	0.000447901
-100.761	0.00044842
-100.695	0.00044894
-100.624	0.000449461
-100.56	0.000449982
-100.48	0.000450505
-100.413	0.000451028
-100.341	0.000451553
-100.266	0.000452078
-100.184	0.000452604
-100.116	0.000453132
-100.042	0.000453661
-99.973	0.00045419
-99.904	0.000454721
-99.835	0.000455253
-99.767	0.000455787
-99.707	0.000456322
-99.626	0.000456858
-99.551	0.000457395
-99.477	0.000457934
-99.411	0.000458474
-99.345	0.000459016
-99.278	0.000459559
-99.216	0.000460103
-99.153	0.000460649
-99.088	0.000461197
-99.019	0.000461746
-98.947	0.000462296
-98.878	0.000462848
-98.806	0.000463402
-98.745	0.000463957
-98.672	0.000464513
-98.604	0.000465071
-98.539	0.000465631
-98.471	0.000466192
-98.403	0.000466754
-98.335	0.000467318
-98.262	0.000467884
-98.196	0.000468451
-98.132	0.00046902
-98.069	0.00046959
-98.003	0.000470162
-97.927	0.000470735
-97.864	0.00047131
-97.799	0.000471886
-97.738	0.000472464
-97.673	0.000473043
-97.603	0.000473624
-97.529	0.000474206
-97.465	0.00047479
-97.409	0.000475375
-97.346	0.000475962
-97.281	0.00047655
-97.207	0.00047714
-97.138	0.000477731
-97.075	0.000478324
-97.012	0.000478919
-96.952	0.000479515
-96.889	0.000480113
-96.817	0.000480712
-96.743	0.000481313
-96.682	0.000481916
-96.611	0.000482521
-96.547	0.000483127
-96.478	0.000483735
-96.397	0.000484345
-96.32	0.000484957
-96.246	0.000485571
-96.18	0.000486186
-96.103	0.000486804
-96.028	0.000487423
-95.961	0.000488044
-95.895	0.000488668
-95.828	0.000489293
-95.756	0.000489921
-95.698	0.000490551
-95.638	0.000491182
-95.57	0.000491816
-95.496	0.000492452
-95.429	0.000493091
-95.369	0.000493731
-95.305	0.000494373
-95.241	0.000495018
-95.176	0.000495665
-95.104	0.000496314
-95.031	0.000496965
-94.971	0.000497618
-94.912	0.000498273
-94.85	0.00049893
-94.775	0.000499589
-94.705	0.00050025
-94.627	0.000500913
-94.553	0.000501578
-94.487	0.000502244
-94.408	0.000502913
-94.334	0.000503582
-94.263	0.000504254
-94.199	0.000504926
-94.129	0.0005056
-94.058	0.000506276
-93.982	0.000506952
-93.911	0.00050763
-93.844	0.000508309
-93.78	0.000508988
-93.707	0.000509668
-93.627	0.000510349
-93.559	0.000511031
-93.49	0.000511713
-93.423	0.000512396
-93.348	0.000513079
-93.278	0.000513762
-93.211	0.000514446
-93.139	0.000515129
-93.069	0.000515812
-92.987	0.000516496
-92.91	0.000517179
-92.848	0.000517861
-92.788	0.000518544
-92.724	0.000519226
-92.647	0.000519908
-92.576	0.000520589
-92.505	0.00052127
-92.434	0.00052195
-92.357	0.000522629
-92.285	0.000523308
-92.212	0.000523986
-92.147	0.000524663
-92.082	0.00052534
-92.017	0.000526015
-91.946	0.00052669
-91.87	0.000527364
-91.797	0.000528038
-91.725	0.00052871
-91.652	0.000529382
-91.581	0.000530052
-91.506	0.000530722
-91.433	0.000531392
-91.367	0.00053206
-91.303	0.000532727
-91.237	0.000533394
-91.17	0.00053406
-91.093	0.000534725
-91.013	0.000535389
-90.944	0.000536052
-90.874	0.000536715
-90.803	0.000537376
-90.726	0.000538037
-90.651	0.000538698
-90.582	0.000539357
-90.509	0.000540016
-90.436	0.000540674
-90.357	0.000541331
-90.283	0.000541988
-90.207	0.000542644
-90.139	0.000543299
-90.062	0.000543953
-89.987	0.000544607
-89.912	0.00054526
-89.843	0.000545912
-89.781	0.000546564
-89.704	0.000547215
-89.631	0.000547865
-89.554	0.000548515
-89.485	0.000549164
-89.416	0.000549813
-89.335	0.000550461
-89.262	0.000551109
-89.187	0.000551756
-89.117	0.000552403
-89.05	0.000553049
-88.981	0.000553695
-88.905	0.00055434
-88.829	0.000554986
-88.751	0.000555631
-88.682	0.000556276
-88.609	0.000556921
-88.538	0.000557566
-88.464	0.000558211
-88.38	0.000558856
-88.304	0.000559502
-88.232	0.000560147
-88.162	0.000560794
-88.085	0.00056144
-88.006	0.000562088
-87.927	0.000562736
-87.855	0.000563385
-87.789	0.000564035
-87.712	0.000564686
-87.629	0.000565339
-87.543	0.000565993
-87.465	0.000566648
-87.386	0.000567305
-87.309	0.000567964
-87.234	0.000568624
-87.156	0.000569287
-87.074	0.000569952
-86.987	0.000570619
-86.902	0.000571288
-86.817	0.000571961
-86.74	0.000572636
-86.661	0.000573313
-86.587	0.000573994
-86.507	0.000574678
-86.427	0.000575365
-86.344	0.000576055
-86.26	0.000576749
-86.181	0.000577447
-86.098	0.000578148
-86.02	0.000578853
-85.943	0.000579562
-85.866	0.000580275
-85.786	0.000580992
-85.7	0.000581713
-85.615	0.000582438
-85.534	0.000583168
-85.455	0.000583901
-85.379	0.00058464
-85.306	0.000585382
-85.23	0.000586129
-85.147	0.00058688
-85.066	0.000587636
-84.98	0.000588396
-84.895	0.00058916
-84.818	0.000589929
-84.74	0.000590702
-84.662	0.000591479
-84.59	0.00059226
-84.515	0.000593046
-84.438	0.000593835
-84.351	0.000594629
-84.269	0.000595426
-84.184	0.000596227
-84.095	0.000597032
-84.014	0.00059784
-83.921	0.000598652
-83.834	0.000599466
-83.747	0.000600284
-83.67	0.000601105
-83.597	0.000601928
-83.518	0.000602754
-83.442	0.000603582
-83.36	0.000604412
-83.281	0.000605244
-83.198	0.000606079
-83.115	0.000606914
-83.031	0.000607751
-82.947	0.00060859
-82.863	0.000609429
-82.782	0.000610269
-82.695	0.00061111
-82.613	0.000611951
-82.532	0.000612793
-82.449	0.000613634
-82.37	0.000614476
-82.285	0.000615317
-82.209	0.000616157
-82.128	0.000616997
-82.048	0.000617836
-81.971	0.000618674
-81.89	0.000619511
-81.813	0.000620346
-81.731	0.00062118
-81.653	0.000622013
-81.574	0.000622844
-81.491	0.000623673
-81.411	0.0006245
-81.335	0.000625325
-81.256	0.000626148
-81.176	0.000626968
-81.1	0.000627787
-81.022	0.000628603
-80.946	0.000629417
-80.869	0.000630228
-80.79	0.000631037
-80.71	0.000631843
-80.636	0.000632647
-80.556	0.000633448
-80.48	0.000634247
-80.404	0.000635044
-80.33	0.000635837
-80.25	0.000636628
-80.173	0.000637417
-80.093	0.000638203
-80.018	0.000638986
-79.94	0.000639767
-79.863	0.000640546
-79.781	0.000641322
-79.707	0.000642096
-79.631	0.000642867
-79.553	0.000643636
-79.479	0.000644403
-79.399	0.000645167
-79.327	0.000645929
-79.248	0.000646689
-79.177	0.000647446
-79.106	0.000648202
-79.028	0.000648955
-78.953	0.000649706
-78.882	0.000650455
-78.805	0.000651202
-78.73	0.000651946
-78.658	0.000652689
-78.58	0.000653429
-78.507	0.000654167
-78.43	0.000654903
-78.355	0.000655637
-78.278	0.000656369
-78.204	0.000657099
-78.132	0.000657826
-78.055	0.000658551
-77.981	0.000659274
-77.906	0.000659995
-77.834	0.000660713
-77.762	0.000661429
-77.691	0.000662142
-77.621	0.000662854
-77.548	0.000663562
-77.476	0.000664268
-77.406	0.000664972
-77.334	0.000665673
-77.26	0.000666371
-77.189	0.000667066
-77.118	0.000667759
-77.05	0.000668449
-76.982	0.000669136
-76.91	0.00066982
-76.838	0.000670501
-76.763	0.00067118
-76.695	0.000671855
-76.622	0.000672527
-76.551	0.000673196
-76.482	0.000673862
-76.411	0.000674525
-76.342	0.000675184
-76.271	0.000675841
-76.198	0.000676494
-76.128	0.000677144
-76.066	0.00067779
-75.994	0.000678434
-75.927	0.000679074
-75.86	0.00067971
-75.789	0.000680344
-75.716	0.000680974
-75.645	0.000681601
-75.58	0.000682225
-75.509	0.000682845
-75.443	0.000683462
-75.371	0.000684076
-75.304	0.000684686
-75.233	0.000685294
-75.162	0.000685898
-75.093	0.0006865
-75.022	0.000687098
-74.956	0.000687694
-74.886	0.000688286
-74.817	0.000688876
-74.744	0.000689463
-74.678	0.000690047
-74.61	0.000690628
-74.539	0.000691207
-74.471	0.000691784
-74.404	0.000692358
-74.336	0.00069293
-74.27	0.000693499
-74.203	0.000694067
-74.133	0.000694632
-74.065	0.000695196
-73.996	0.000695758
-73.93	0.000696319
-73.859	0.000696878
-73.788	0.000697435
-73.719	0.000697991
-73.653	0.000698547
-73.589	0.000699101
-73.52	0.000699654
-73.454	0.000700207
-73.389	0.000700759
-73.326	0.00070131
-73.259	0.000701861
-73.191	0.000702412
-73.126	0.000702963
-73.065	0.000703514
-72.999	0.000704066
-72.935	0.000704617
-72.869	0.000705169
-72.808	0.000705721
-72.742	0.000706274
-72.678	0.000706827
-72.614	0.000707382
-72.549	0.000707937
-72.483	0.000708493
-72.419	0.00070905
-72.353	0.000709608
-72.286	0.000710167
-72.217	0.000710727
-72.151	0.000711288
-72.085	0.00071185
-72.023	0.000712413
-71.958	0.000712978
-71.894	0.000713543
-71.831	0.000714109
-71.767	0.000714677
-71.702	0.000715245
-71.638	0.000715814
-71.571	0.000716384
-71.505	0.000716955
-71.44	0.000717527
-71.374	0.000718099
-71.307	0.000718672
-71.236	0.000719245
-71.175	0.000719818
-71.107	0.000720392
-71.038	0.000720966
-70.975	0.00072154
-70.907	0.000722114
-70.839	0.000722688
-70.771	0.000723262
-70.707	0.000723835
-70.64	0.000724408
-70.569	0.000724981
-70.502	0.000725552
-70.432	0.000726123
-70.366	0.000726693
-70.303	0.000727262
-70.242	0.000727831
-70.176	0.000728398
-70.115	0.000728963
-70.053	0.000729528
-69.987	0.000730091
-69.922	0.000730653
-69.857	0.000731213
-69.79	0.000731772
-69.725	0.000732329
-69.663	0.000732885
-69.596	0.000733439
-69.529	0.000733991
-69.466	0.000734541
-69.398	0.00073509
-69.334	0.000735637
-69.269	0.000736181
-69.203	0.000736724
-69.14	0.000737265
-69.075	0.000737804
-69.01	0.000738342
-68.948	0.000738877
-68.886	0.00073941
-68.818	0.000739941
-68.75	0.000740471
-68.687	0.000740998
-68.622	0.000741523
-68.557	0.000742047
-68.492	0.000742569
-68.43	0.000743088
-68.365	0.000743606
-68.301	0.000744121
-68.239	0.000744635
-68.175	0.000745147
-68.115	0.000745657
-68.052	0.000746165
-67.989	0.000746672
-67.926	0.000747176
-67.861	0.000747679
-67.799	0.000748181
-67.739	0.00074868
-67.675	0.000749178
-67.611	0.000749675
-67.545	0.00075017
-67.48	0.000750663
-67.418	0.000751155
-67.352	0.000751645
-67.289	0.000752134
-67.221	0.000752622
-67.158	0.000753109
-67.091	0.000753595
-67.026	0.000754079
-66.96	0.000754563
-66.897	0.000755045
-66.831	0.000755527
-66.766	0.000756008
-66.699	0.000756488
-66.632	0.000756967
-66.572	0.000757446
-66.507	0.000757924
-66.442	0.000758401
-66.379	0.000758879
-66.313	0.000759355
-66.249	0.000759832
-66.183	0.000760308
-66.115	0.000760784
-66.051	0.00076126
-65.988	0.000761735
-65.918	0.000762211
-65.85	0.000762686
-65.785	0.000763162
-65.716	0.000763637
-65.65	0.000764112
-65.587	0.000764588
-65.52	0.000765063
-65.456	0.000765538
-65.393	0.000766014
-65.326	0.000766489
-65.261	0.000766965
-65.197	0.00076744
-65.134	0.000767916
-65.067	0.000768391
-64.999	0.000768867
-64.938	0.000769342
-64.875	0.000769817
-64.81	0.000770293
-64.744	0.000770768
-64.681	0.000771243
-64.616	0.000771717
-64.552	0.000772192
-64.487	0.000772666
-64.419	0.00077314
-64.354	0.000773614
-64.287	0.000774087
-64.224	0.00077456
-64.158	0.000775033
-64.093	0.000775505
-64.029	0.000775977
-63.961	0.000776449
-63.896	0.00077692
-63.828	0.00077739
-63.763	0.00077786
-63.696	0.00077833
-63.628	0.000778799
-63.562	0.000779268
-63.496	0.000779736
-63.431	0.000780204
-63.364	0.000780671
-63.298	0.000781138
-63.23	0.000781605
-63.164	0.000782071
-63.099	0.000782537
-63.033	0.000783003
-62.964	0.000783468
-62.899	0.000783933
-62.837	0.000784397
-62.772	0.000784862
-62.704	0.000785326
-62.64	0.00078579
-62.573	0.000786254
-62.507	0.000786718
-62.441	0.000787182
-62.378	0.000787646
-62.314	0.00078811
-62.246	0.000788574
-62.18	0.000789037
-62.116	0.000789501
-62.051	0.000789965
-61.985	0.000790429
-61.918	0.000790893
-61.853	0.000791358
-61.791	0.000791822
-61.726	0.000792286
-61.661	0.000792751
-61.594	0.000793215
-61.529	0.00079368
-61.462	0.000794144
-61.394	0.000794609
-61.323	0.000795074
-61.25	0.000795538
-61.188	0.000796003
-61.118	0.000796467
-61.046	0.000796931
-60.979	0.000797395
-60.909	0.000797859
-60.841	0.000798323
-60.777	0.000798786
-60.716	0.000799249
-60.647	0.000799711
-60.579	0.000800173
-60.513	0.000800635
-60.449	0.000801096
-60.383	0.000801556
-60.319	0.000802016
-60.252	0.000802475
-60.187	0.000802933
-60.12	0.00080339
-60.052	0.000803847
-59.985	0.000804303
-59.917	0.000804757
-59.849	0.000805211
-59.782	0.000805664
-59.716	0.000806116
-59.649	0.000806567
-59.584	0.000807017
-59.517	0.000807466
-59.448	0.000807914
-59.384	0.000808361
-59.314	0.000808807
-59.249	0.000809252
-59.184	0.000809696
-59.112	0.000810139
-59.045	0.000810581
-58.978	0.000811022
-58.908	0.000811463
-58.844	0.000811902
-58.774	0.000812341
-58.706	0.000812779
-58.631	0.000813216
-58.561	0.000813653
-58.492	0.000814089
-58.425	0.000814524
-58.357	0.000814959
-58.289	0.000815394
-58.217	0.000815828
-58.153	0.000816262
-58.089	0.000816696
-58.018	0.00081713
-57.953	0.000817563
-57.886	0.000817996
-57.82	0.00081843
-57.75	0.000818863
-57.682	0.000819297
-57.61	0.000819731
-57.544	0.000820165
-57.476	0.000820599
-57.407	0.000821034
-57.339	0.000821468
-57.271	0.000821904
-57.201	0.00082234
-57.138	0.000822776
-57.071	0.000823212
-57.004	0.00082365
-56.941	0.000824087
-56.873	0.000824525
-56.806	0.000824964
-56.74	0.000825404
-56.674	0.000825843
-56.609	0.000826284
-56.543	0.000826725
-56.475	0.000827166
-56.407	0.000827608
-56.34	0.000828051
-56.275	0.000828494
-56.212	0.000828937
-56.145	0.000829381
-56.076	0.000829825
-56.011	0.00083027
-55.941	0.000830715
-55.878	0.00083116
-55.81	0.000831606
-55.741	0.000832052
-55.671	0.000832498
-55.604	0.000832944
-55.538	0.00083339
-55.468	0.000833837
-55.399	0.000834283
-55.331	0.00083473
-55.265	0.000835176
-55.197	0.000835623
-55.131	0.000836069
-55.062	0.000836516
-54.997	0.000836962
-54.927	0.000837408
-54.86	0.000837854
-54.791	0.000838299
-54.724	0.000838745
-54.656	0.00083919
-54.587	0.000839635
-54.521	0.00084008
-54.45	0.000840524
-54.385	0.000840969
-54.312	0.000841412
-54.243	0.000841856
-54.172	0.000842299
-54.106	0.000842743
-54.036	0.000843185
-53.965	0.000843628
-53.893	0.00084407
-53.823	0.000844512
-53.755	0.000844954
-53.685	0.000845396
-53.619	0.000845837
-53.55	0.000846278
-53.478	0.000846719
-53.413	0.00084716
-53.344	0.000847601
-53.278	0.000848042
-53.211	0.000848482
-53.14	0.000848923
-53.074	0.000849363
-53.003	0.000849804
-52.936	0.000850244
-52.868	0.000850685
-52.8	0.000851125
-52.735	0.000851566
-52.664	0.000852006
-52.598	0.000852447
-52.528	0.000852888
-52.46	0.000853329
-52.393	0.00085377
-52.327	0.000854211
-52.257	0.000854653
-52.187	0.000855094
-52.117	0.000855536
-52.05	0.000855978
-51.983	0.00085642
-51.913	0.000856863
-51.84	0.000857306
-51.771	0.000857748
-51.706	0.000858191
-51.634	0.000858635
-51.564	0.000859078
-51.494	0.000859522
-51.427	0.000859966
-51.357	0.00086041
-51.291	0.000860854
-51.222	0.000861299
-51.152	0.000861743
-51.084	0.000862188
-51.018	0.000862633
-50.947	0.000863078
-50.878	0.000863524
-50.81	0.000863969
-50.739	0.000864414
-50.671	0.00086486
-50.603	0.000865305
-50.532	0.000865751
-50.457	0.000866197
-50.388	0.000866643
-50.32	0.000867089
-50.249	0.000867535
-50.178	0.000867981
-50.105	0.000868428
-50.033	0.000868874
-49.968	0.000869321
-49.893	0.000869767
-49.826	0.000870214
-49.758	0.000870661
-49.686	0.000871108
-49.617	0.000871556
-49.545	0.000872003
-49.478	0.000872451
-49.408	0.000872899
-49.34	0.000873348
-49.271	0.000873796
-49.202	0.000874245
-49.135	0.000874695
-49.065	0.000875144
-48.993	0.000875595
-48.924	0.000876045
-48.854	0.000876496
-48.781	0.000876948
-48.714	0.0008774
-48.645	0.000877852
-48.577	0.000878305
-48.51	0.000878759
-48.442	0.000879213
-48.371	0.000879668
-48.302	0.000880123
-48.236	0.00088058
-48.17	0.000881036
-48.104	0.000881494
-48.039	0.000881952
-47.973	0.000882411
-47.907	0.00088287
-47.84	0.00088333
-47.774	0.000883791
-47.706	0.000884252
-47.642	0.000884715
-47.575	0.000885177
-47.507	0.000885641
-47.439	0.000886105
-47.375	0.00088657
-47.307	0.000887036
-47.241	0.000887502
-47.172	0.000887969
-47.105	0.000888436
-47.043	0.000888904
-46.976	0.000889372
-46.908	0.000889842
-46.838	0.000890311
-46.77	0.000890781
-46.705	0.000891252
-46.637	0.000891723
-46.567	0.000892194
-46.496	0.000892666
-46.426	0.000893138
-46.36	0.000893611
-46.289	0.000894083
-46.223	0.000894556
-46.153	0.000895029
-46.084	0.000895503
-46.015	0.000895976
-45.947	0.00089645
-45.876	0.000896924
-45.809	0.000897398
-45.74	0.000897872
-45.673	0.000898346
-45.604	0.000898819
-45.535	0.000899293
-45.466	0.000899767
-45.394	0.00090024
-45.321	0.000900713
-45.253	0.000901186
-45.184	0.000901659
-45.113	0.000902132
-45.043	0.000902604
-44.976	0.000903077
-44.906	0.000903548
-44.837	0.00090402
-44.768	0.000904491
-44.698	0.000904961
-44.629	0.000905432
-44.562	0.000905901
-44.493	0.000906371
-44.427	0.00090684
-44.356	0.000907308
-44.291	0.000907777
-44.22	0.000908244
-44.153	0.000908712
-44.084	0.000909179
-44.017	0.000909645
-43.947	0.000910111
-43.878	0.000910577
-43.811	0.000911043
-43.741	0.000911508
-43.671	0.000911973
-43.604	0.000912437
-43.535	0.000912901
-43.464	0.000913366
-43.396	0.00091383
-43.328	0.000914294
-43.258	0.000914757
-43.192	0.000915221
-43.123	0.000915685
-43.055	0.000916149
-42.985	0.000916613
-42.914	0.000917077
-42.847	0.000917542
-42.779	0.000918006
-42.704	0.000918471
-42.636	0.000918937
-42.567	0.000919403
-42.497	0.000919869
-42.43	0.000920336
-42.358	0.000920804
-42.291	0.000921272
-42.224	0.000921741
-42.153	0.000922211
-42.084	0.000922681
-42.016	0.000923153
-41.944	0.000923625
-41.877	0.000924098
-41.806	0.000924572
-41.735	0.000925047
-41.665	0.000925523
-41.596	0.000925999
-41.528	0.000926477
-41.458	0.000926956
-41.391	0.000927435
-41.319	0.000927916
-41.252	0.000928398
-41.179	0.00092888
-41.11	0.000929364
-41.041	0.000929848
-40.973	0.000930333
-40.901	0.000930819
-40.833	0.000931306
-40.763	0.000931793
-40.695	0.000932281
-40.621	0.00093277
-40.55	0.000933259
-40.481	0.000933749
-40.412	0.00093424
-40.341	0.000934731
-40.274	0.000935222
-40.204	0.000935713
-40.135	0.000936205
-40.066	0.000936697
-39.999	0.00093719
-39.93	0.000937682
-39.862	0.000938175
-39.791	0.000938667
-39.72	0.00093916
-39.654	0.000939652
-39.582	0.000940145
-39.513	0.000940637
-39.442	0.00094113
-39.37	0.000941622
-39.305	0.000942114
-39.231	0.000942606
-39.165	0.000943098
-39.091	0.00094359
-39.022	0.000944082
-38.957	0.000944573
-38.886	0.000945065
-38.819	0.000945556
-38.751	0.000946048
-38.682	0.000946539
-38.611	0.00094703
-38.542	0.000947521
-38.475	0.000948013
-38.405	0.000948505
-38.336	0.000948996
-38.27	0.000949488
-38.201	0.00094998
-38.134	0.000950473
-38.065	0.000950966
-38.001	0.000951459
-37.929	0.000951953
-37.859	0.000952447
-37.794	0.000952941
-37.725	0.000953437
-37.658	0.000953933
-37.59	0.000954429
-37.523	0.000954927
-37.457	0.000955425
-37.387	0.000955924
-37.319	0.000956423
-37.251	0.000956924
-37.184	0.000957425
-37.115	0.000957928
-37.046	0.000958431
-36.979	0.000958935
-36.91	0.000959441
-36.843	0.000959947
-36.776	0.000960454
-36.711	0.000960962
-36.64	0.000961471
-36.573	0.000961982
-36.504	0.000962493
-36.436	0.000963005
-36.368	0.000963518
-36.302	0.000964032
-36.231	0.000964547
-36.162	0.000965063
-36.094	0.00096558
-36.025	0.000966097
-35.957	0.000966616
-35.888	0.000967135
-35.82	0.000967656
-35.749	0.000968177
-35.679	0.000968698
-35.608	0.000969221
-35.541	0.000969744
-35.472	0.000970268
-35.402	0.000970793
-35.331	0.000971318
-35.261	0.000971844
-35.192	0.00097237
-35.124	0.000972897
-35.057	0.000973425
-34.987	0.000973953
-34.921	0.000974482
-34.853	0.000975011
-34.785	0.000975541
-34.714	0.000976071
-34.647	0.000976602
-34.582	0.000977134
-34.516	0.000977665
-34.447	0.000978198
-34.384	0.000978731
-34.315	0.000979264
-34.248	0.000979798
-34.179	0.000980332
-34.115	0.000980867
-34.047	0.000981403
-33.978	0.000981939
-33.912	0.000982475
-33.846	0.000983013
-33.776	0.000983551
-33.707	0.000984089
-33.635	0.000984628
-33.567	0.000985168
-33.5	0.000985709
-33.432	0.00098625
-33.362	0.000986792
-33.297	0.000987335
-33.232	0.000987879
-33.164	0.000988424
-33.094	0.000988969
-33.026	0.000989515
-32.95	0.000990062
-32.887	0.00099061
-32.817	0.000991159
-32.753	0.000991709
-32.68	0.000992259
-32.612	0.00099281
-32.543	0.000993363
-32.477	0.000993916
-32.408	0.00099447
-32.339	0.000995025
-32.276	0.00099558
-32.208	0.000996137
-32.143	0.000996694
-32.077	0.000997251
-32.009	0.00099781
-31.943	0.000998369
-31.874	0.000998928
-31.809	0.000999488
-31.743	0.001
-31.679	0.001
-31.612	0.001
-31.544	0.001
-31.481	0.001
-31.41	0.001
-31.341	0.001
-31.275	0.001
-31.208	0.001
-31.141	0.00101
-31.074	0.00101
-31.009	0.00101
-30.943	0.00101
-30.877	0.00101
-30.81	0.00101
-30.746	0.00101
-30.679	0.00101
-30.616	0.00101
-30.549	0.00101
-30.483	0.00101
-30.419	0.00101
-30.348	0.00101
-30.281	0.00101
-30.215	0.00101
-30.148	0.00101
-30.08	0.00101
-30.013	0.00101
-29.944	0.00102
-29.878	0.00102
-29.813	0.00102
-29.747	0.00102
-29.682	0.00102
-29.617	0.00102
-29.548	0.00102
-29.479	0.00102
-29.412	0.00102
-29.344	0.00102
-29.275	0.00102
-29.209	0.00102
-29.141	0.00102
-29.075	0.00102
-29.007	0.00102
-28.939	0.00102
-28.873	0.00102
-28.808	0.00102
-28.739	0.00102
-28.672	0.00103
-28.604	0.00103
-28.538	0.00103
-28.47	0.00103
-28.403	0.00103
-28.34	0.00103
-28.277	0.00103
-28.212	0.00103
-28.144	0.00103
-28.077	0.00103
-28.008	0.00103
-27.943	0.00103
-27.87	0.00103
-27.807	0.00103
-27.737	0.00103
-27.669	0.00103
-27.599	0.00103
-27.528	0.00103
-27.463	0.00103
-27.389	0.00103
-27.322	0.00104
-27.251	0.00104
-27.184	0.00104
-27.121	0.00104
-27.053	0.00104
-26.986	0.00104
-26.92	0.00104
-26.852	0.00104
-26.786	0.00104
-26.719	0.00104
-26.653	0.00104
-26.586	0.00104
-26.519	0.00104
-26.453	0.00104
-26.39	0.00104
-26.321	0.00104
-26.256	0.00104
-26.188	0.00104
-26.123	0.00104
-26.057	0.00105
-25.991	0.00105
-25.926	0.00105
-25.861	0.00105
-25.793	0.00105
-25.728	0.00105
-25.662	0.00105
-25.596	0.00105
-25.53	0.00105
-25.464	0.00105
-25.398	0.00105
-25.33	0.00105
-25.262	0.00105
-25.194	0.00105
-25.128	0.00105
-25.063	0.00105
-24.996	0.00105
-24.929	0.00105
-24.862	0.00105
-24.795	0.00106
-24.727	0.00106
-24.658	0.00106
-24.589	0.00106
-24.522	0.00106
-24.455	0.00106
-24.385	0.00106
-24.32	0.00106
-24.257	0.00106
-24.19	0.00106
-24.125	0.00106
-24.058	0.00106
-23.989	0.00106
-23.923	0.00106
-23.858	0.00106
-23.79	0.00106
-23.727	0.00106
-23.659	0.00106
-23.598	0.00106
-23.533	0.00107
-23.467	0.00107
-23.399	0.00107
-23.334	0.00107
-23.267	0.00107
-23.196	0.00107
-23.133	0.00107
-23.062	0.00107
-22.993	0.00107
-22.922	0.00107
-22.853	0.00107
-22.789	0.00107
-22.723	0.00107
-22.653	0.00107
-22.582	0.00107
-22.512	0.00107
-22.447	0.00107
-22.377	0.00107
-22.306	0.00108
-22.234	0.00108
-22.166	0.00108
-22.101	0.00108
-22.03	0.00108
-21.963	0.00108
-21.895	0.00108
-21.833	0.00108
-21.767	0.00108
-21.699	0.00108
-21.633	0.00108
-21.561	0.00108
-21.493	0.00108
-21.425	0.00108
-21.359	0.00108
-21.29	0.00108
-21.222	0.00108
-21.155	0.00108
-21.091	0.00109
-21.022	0.00109
-20.957	0.00109
-20.893	0.00109
-20.829	0.00109
-20.762	0.00109
-20.692	0.00109
-20.623	0.00109
-20.556	0.00109
-20.487	0.00109
-20.421	0.00109
-20.35	0.00109
-20.281	0.00109
-20.214	0.00109
-20.147	0.00109
-20.08	0.00109
-20.017	0.00109
-19.955	0.00109
-19.889	0.00109
-19.825	0.0011
-19.762	0.0011
-19.696	0.0011
-19.634	0.0011
-19.567	0.0011
-19.5	0.0011
-19.433	0.0011
-19.366	0.0011
-19.301	0.0011
-19.231	0.0011
-19.167	0.0011
-19.102	0.0011
-19.038	0.0011
-18.969	0.0011
-18.901	0.0011
-18.841	0.0011
-18.773	0.0011
-18.711	0.0011
-18.642	0.0011
-18.574	0.0011
-18.507	0.00111
-18.44	0.00111
-18.372	0.00111
-18.303	0.00111
-18.237	0.00111
-18.171	0.00111
-18.102	0.00111
-18.034	0.00111
-17.972	0.00111
-17.903	0.00111
-17.836	0.00111
-17.772	0.00111
-17.709	0.00111
-17.642	0.00111
-17.578	0.00111
-17.513	0.00111
-17.447	0.00111
-17.379	0.00111
-17.316	0.00111
-17.251	0.00111
-17.182	0.00112
-17.114	0.00112
-17.047	0.00112
-16.98	0.00112
-16.913	0.00112
-16.848	0.00112
-16.782	0.00112
-16.715	0.00112
-16.651	0.00112
-16.586	0.00112
-16.519	0.00112
-16.455	0.00112
-16.39	0.00112
-16.324	0.00112
-16.256	0.00112
-16.192	0.00112
-16.125	0.00112
-16.057	0.00112
-15.993	0.00112
-15.924	0.00112
-15.86	0.00113
-15.792	0.00113
-15.725	0.00113
-15.658	0.00113
-15.592	0.00113
-15.527	0.00113
-15.463	0.00113
-15.398	0.00113
-15.329	0.00113
-15.264	0.00113
-15.199	0.00113
-15.131	0.00113
-15.064	0.00113
-15.001	0.00113
-14.933	0.00113
-14.864	0.00113
-14.799	0.00113
-14.732	0.00113
-14.663	0.00113
-14.595	0.00114
-14.525	0.00114
-14.459	0.00114
-14.389	0.00114
-14.315	0.00114
-14.245	0.00114
-14.179	0.00114
-14.112	0.00114
-14.047	0.00114
-13.978	0.00114
-13.91	0.00114
-13.846	0.00114
-13.781	0.00114
-13.712	0.00114
-13.647	0.00114
-13.582	0.00114
-13.515	0.00114
-13.449	0.00114
-13.384	0.00115
-13.317	0.00115
-13.252	0.00115
-13.189	0.00115
-13.121	0.00115
-13.058	0.00115
-12.992	0.00115
-12.928	0.00115
[truncated: 704 more rows]
