# Supplementary material for: Diamond with Sp2-Sp3 composite phase for thermometry at Millikelvin temperatures
Source: Nat Commun. 2024 May 8;15:3871. doi: 10.1038/s41467-024-48137-z (PMC11079005; doi:10.1038/s41467-024-48137-z)
Supplement: Supplementary file 6 — Source dataset [file 41467_2024_48137_MOESM6_ESM.zip › Source data/Source Data-Supplementary Fig. 14b.xlsx]

## Sheet: Sheet1
250.713	348.582
250.319	349.116
250.296	349.698
245.508	332.185
245.37	333.906
245.337	334.747
240.556	316.401
240.412	318.274
240.378	318.915
235.6	300.507
235.448	302.44
235.412	303.191
230.637	284.784
230.479	287.058
230.444	287.749
225.682	269.619
225.522	271.095
225.482	271.715
220.725	253.963
220.556	255.833
220.513	256.553
215.769	239.728
215.588	241.267
215.547	241.919
210.786	226.405
210.621	227.966
210.576	228.504
205.824	212.685
205.652	214.414
205.608	215.056
200.838	199.602
200.68	201.009
200.635	201.579
195.887	186.276
195.711	187.875
195.663	188.465
190.898	173.869
190.729	175.359
190.687	175.862
185.939	161.541
185.757	163.125
185.709	163.705
180.945	149.728
180.757	151.331
180.712	151.831
175.967	138.426
175.786	139.849
175.74	140.442
170.986	127.615
170.814	128.857
170.769	129.465
166.043	116.754
165.853	118.166
165.805	118.659
161.071	106.486
160.884	107.782
160.839	108.239
156.095	96.4497
155.911	97.6208
155.862	98.2637
151.12	87.212
150.934	88.297
150.884	88.8448
146.144	78.6382
145.957	79.6774
145.907	80.1845
141.169	70.5165
140.984	71.5723
140.932	71.9692
136.199	62.9188
136.017	63.6419
135.963	64.0831
131.228	55.6178
131.043	56.5471
130.988	56.9632
126.242	49.1964
126.061	49.8126
126.007	50.1712
121.27	43.0697
121.086	43.5688
121.03	44.0015
116.311	37.5906
116.127	38.1241
116.07	38.5202
111.345	32.5659
111.161	33.0295
111.105	33.3135
106.367	28.0209
106.185	28.6015
106.127	28.7412
101.401	24.0123
101.212	24.4347
101.153	24.6355
96.4256	20.3079
96.242	20.7812
96.1806	20.9278
91.469	17.0179
91.2854	17.4064
91.2207	17.6021
86.4878	14.3274
86.3088	14.7284
86.2492	14.8824
81.5123	12.0202
81.3437	12.2353
81.2843	12.3105
76.5502	9.93939
76.377	10.0935
76.3181	10.1577
71.5745	8.18042
71.4045	8.25403
71.3434	8.34593
66.6038	6.58682
66.4315	6.71299
66.3712	6.79962
61.6112	5.43672
61.4431	5.48784
61.3987	5.55513
56.6322	4.24487
56.4761	4.43544
56.43	4.49198
51.6349	3.44204
51.4896	3.58176
51.447	3.64934
46.6399	2.69855
46.507	2.79895
46.4675	2.83513
41.6535	2.02147
41.5227	2.10307
41.4845	2.13537
36.6639	1.47729
36.5343	1.56449
36.5022	1.5887
31.6752	1.03647
31.5544	1.10749
31.5251	1.13752
26.6871	0.6761
26.5869	0.73197
26.5609	0.75374
21.7126	0.38965
21.6275	0.43827
21.6064	0.4449
16.6823	0.25526
16.6647	0.259
16.6519	0.26451
11.7596	0.10153
11.7466	0.10398
11.7377	0.10594
