# Supplementary material for: Diamond with Sp2-Sp3 composite phase for thermometry at Millikelvin temperatures
Source: Nat Commun. 2024 May 8;15:3871. doi: 10.1038/s41467-024-48137-z (PMC11079005; doi:10.1038/s41467-024-48137-z)
Supplement: Supplementary file 6 — Source dataset [file 41467_2024_48137_MOESM6_ESM.zip › Source data/Source Data-Supplementary Fig. 1a.xlsx]

## Sheet: Sheet1
10	2490	10	2542
10.02	2529	10.02	2552
10.04	2499	10.04	2530
10.06	2545	10.06	2501
10.08	2520	10.08	2548
10.1	2541	10.1	2486
10.12	2516	10.12	2581
10.14	2528	10.14	2455
10.16	2509	10.16	2471
10.18	2563	10.18	2480
10.2	2608	10.2	2473
10.22	2472	10.22	2524
10.24	2553	10.24	2482
10.26	2515	10.26	2501
10.28	2518	10.28	2506
10.3	2545	10.3	2590
10.32	2488	10.32	2507
10.34	2455	10.34	2521
10.36	2560	10.36	2567
10.38	2430	10.38	2574
10.4	2510	10.4	2459
10.42	2523	10.42	2609
10.44	2520	10.44	2584
10.46	2386	10.46	2471
10.48	2501	10.48	2428
10.5	2480	10.5	2361
10.52	2502	10.52	2511
10.54	2443	10.54	2583
10.56	2437	10.56	2492
10.58	2433	10.58	2491
10.6	2423	10.6	2494
10.62	2523	10.62	2397
10.64	2449	10.64	2429
10.66	2433	10.66	2470
10.68	2458	10.68	2429
10.7	2408	10.7	2428
10.72	2424	10.72	2465
10.74	2348	10.74	2484
10.76	2378	10.76	2462
10.78	2440	10.78	2465
10.8	2460	10.8	2516
10.82	2451	10.82	2469
10.84	2414	10.84	2527
10.86	2392	10.86	2466
10.88	2443	10.88	2406
10.9	2379	10.9	2376
10.92	2502	10.92	2453
10.94	2403	10.94	2448
10.96	2406	10.96	2442
10.98	2478	10.98	2440
11	2330	11	2477
11.02	2443	11.02	2452
11.04	2385	11.04	2477
11.06	2442	11.06	2445
11.08	2378	11.08	2462
11.1	2400	11.1	2418
11.12	2338	11.12	2477
11.14	2271	11.14	2446
11.16	2314	11.16	2401
11.18	2410	11.18	2441
11.2	2370	11.2	2461
11.22	2349	11.22	2433
11.24	2334	11.24	2424
11.26	2326	11.26	2390
11.28	2387	11.28	2392
11.3	2420	11.3	2449
11.32	2304	11.32	2493
11.34	2412	11.34	2477
11.36	2353	11.36	2450
11.38	2320	11.38	2454
11.4	2319	11.4	2466
11.42	2454	11.42	2374
11.44	2315	11.44	2480
11.46	2392	11.46	2442
11.48	2322	11.48	2430
11.5	2264	11.5	2440
11.52	2373	11.52	2359
11.54	2309	11.54	2427
11.56	2406	11.56	2497
11.58	2322	11.58	2432
11.6	2366	11.6	2440
11.62	2268	11.62	2380
11.64	2229	11.64	2371
11.66	2371	11.66	2476
11.68	2300	11.68	2466
11.7	2278	11.7	2392
11.72	2279	11.72	2403
11.74	2316	11.74	2372
11.76	2296	11.76	2309
11.78	2285	11.78	2384
11.8	2356	11.8	2364
11.82	2346	11.82	2357
11.84	2305	11.84	2362
11.86	2257	11.86	2413
11.88	2395	11.88	2423
11.9	2301	11.9	2426
11.92	2357	11.92	2436
11.94	2343	11.94	2433
11.96	2304	11.96	2396
11.98	2296	11.98	2453
12	2221	12	2602
12.02	2303	12.02	2640
12.04	2215	12.04	2621
12.06	2266	12.06	2463
12.08	2306	12.08	2417
12.1	2268	12.1	2447
12.12	2308	12.12	2509
12.14	2289	12.14	2488
12.16	2324	12.16	2415
12.18	2244	12.18	2493
12.2	2278	12.2	2443
12.22	2313	12.22	2453
12.24	2209	12.24	2448
12.26	2281	12.26	2499
12.28	2254	12.28	2485
12.3	2262	12.3	2522
12.32	2272	12.32	2571
12.34	2282	12.34	2538
12.36	2218	12.36	2614
12.38	2233	12.38	2534
12.4	2202	12.4	2557
12.42	2229	12.42	2525
12.44	2183	12.44	2507
12.46	2232	12.46	2549
12.48	2248	12.48	2464
12.5	2238	12.5	2484
12.52	2205	12.52	2452
12.54	2314	12.54	2450
12.56	2253	12.56	2452
12.58	2364	12.58	2521
12.6	2277	12.6	2329
12.62	2280	12.62	2470
12.64	2250	12.64	2424
12.66	2225	12.66	2456
12.68	2280	12.68	2410
12.7	2219	12.7	2411
12.72	2262	12.72	2385
12.74	2252	12.74	2430
12.76	2202	12.76	2493
12.78	2234	12.78	2449
12.8	2220	12.8	2448
12.82	2229	12.82	2473
12.84	2191	12.84	2457
12.86	2145	12.86	2373
12.88	2187	12.88	2436
12.9	2207	12.9	2371
12.92	2255	12.92	2442
12.94	2246	12.94	2493
12.96	2082	12.96	2396
12.98	2233	12.98	2518
13	2292	13	2423
13.02	2140	13.02	2421
13.04	2114	13.04	2478
13.06	2195	13.06	2479
13.08	2189	13.08	2477
13.1	2162	13.1	2360
13.12	2245	13.12	2436
13.14	2234	13.14	2474
13.16	2270	13.16	2432
13.18	2318	13.18	2481
13.2	2392	13.2	2436
13.22	2244	13.22	2434
13.24	2234	13.24	2433
13.26	2159	13.26	2446
13.28	2201	13.28	2497
13.3	2184	13.3	2551
13.32	2201	13.32	2443
13.34	2230	13.34	2456
13.36	2149	13.36	2406
13.38	2203	13.38	2437
13.4	2186	13.4	2549
13.42	2184	13.42	2394
13.44	2170	13.44	2431
13.46	2127	13.46	2522
13.48	2155	13.48	2521
13.5	2223	13.5	2565
13.52	2043	13.52	2445
13.54	2089	13.54	2521
13.56	2199	13.56	2451
13.58	2128	13.58	2490
13.6	2083	13.6	2521
13.62	2154	13.62	2531
13.64	2158	13.64	2544
13.66	2192	13.66	2549
13.68	2223	13.68	2515
13.7	2227	13.7	2560
13.72	2259	13.72	2526
13.74	2132	13.74	2483
13.76	2103	13.76	2617
13.78	2102	13.78	2536
13.8	2128	13.8	2579
13.82	2027	13.82	2553
13.84	2145	13.84	2582
13.86	2077	13.86	2520
13.88	2185	13.88	2510
13.9	2164	13.9	2554
13.92	2142	13.92	2555
13.94	2204	13.94	2573
13.96	2190	13.96	2530
13.98	2112	13.98	2559
14	2064	14	2588
14.02	2221	14.02	2588
14.04	2178	14.04	2566
14.06	2147	14.06	2567
14.08	2134	14.08	2556
14.1	2139	14.1	2578
14.12	2158	14.12	2595
14.14	2194	14.14	2561
14.16	2154	14.16	2522
14.18	2036	14.18	2583
14.2	2116	14.2	2586
14.22	2092	14.22	2702
14.24	2076	14.24	2577
14.26	2088	14.26	2510
14.28	2158	14.28	2567
14.3	2130	14.3	2572
14.32	2038	14.32	2632
14.34	2106	14.34	2676
14.36	2126	14.36	2616
14.38	2130	14.38	2566
14.4	2177	14.4	2571
14.42	2159	14.42	2683
14.44	2177	14.44	2582
14.46	2142	14.46	2596
14.48	2235	14.48	2607
14.5	2166	14.5	2590
14.52	2076	14.52	2723
14.54	2118	14.54	2683
14.56	2080	14.56	2670
14.58	2122	14.58	2628
14.6	2148	14.6	2705
14.62	2132	14.62	2725
14.64	2065	14.64	2641
14.66	2118	14.66	2653
14.68	2021	14.68	2649
14.7	2096	14.7	2589
14.72	2065	14.72	2727
14.74	2115	14.74	2688
14.76	2099	14.76	2743
14.78	2059	14.78	2811
14.8	2056	14.8	2672
14.82	2099	14.82	2770
14.84	2144	14.84	2765
14.86	2117	14.86	2700
14.88	2096	14.88	2706
14.9	2135	14.9	2773
14.92	2064	14.92	2758
14.94	2078	14.94	2743
14.96	2151	14.96	2823
14.98	2135	14.98	2733
15	2101	15	2705
15.02	2202	15.02	2708
15.04	2045	15.04	2808
15.06	2090	15.06	2748
15.08	2039	15.08	2716
15.1	2166	15.1	2732
15.12	2097	15.12	2799
15.14	2058	15.14	2758
15.16	2019	15.16	2756
15.18	2137	15.18	2823
15.2	2145	15.2	2770
15.22	2110	15.22	2813
15.24	2206	15.24	2831
15.26	2166	15.26	2803
15.28	2175	15.28	2897
15.3	2122	15.3	2985
15.32	2102	15.32	2877
15.34	2154	15.34	2796
15.36	2037	15.36	2837
15.38	2053	15.38	3066
15.4	2026	15.4	2830
15.42	2094	15.42	2828
15.44	2159	15.44	2916
15.46	2000	15.46	2845
15.48	2005	15.48	3001
15.5	2130	15.5	2831
15.52	2079	15.52	2889
15.54	2117	15.54	2991
15.56	2062	15.56	2891
15.58	2101	15.58	2794
15.6	2050	15.6	2913
15.62	2114	15.62	2982
15.64	2054	15.64	3009
15.66	2051	15.66	2920
15.68	2118	15.68	2901
15.7	2143	15.7	2896
15.72	2073	15.72	3007
15.74	2043	15.74	2988
15.76	2074	15.76	2951
15.78	2094	15.78	2884
15.8	2127	15.8	2882
15.82	2085	15.82	2985
15.84	2144	15.84	2949
15.86	2095	15.86	2926
15.88	2167	15.88	2977
15.9	2090	15.9	2956
15.92	2143	15.92	2897
15.94	2037	15.94	3006
15.96	2098	15.96	2908
15.98	2168	15.98	2964
16	2087	16	2961
16.02	2131	16.02	2929
16.04	2063	16.04	2902
16.06	2141	16.06	3055
16.08	2216	16.08	3032
16.1	2285	16.1	3037
16.12	2207	16.12	2977
16.14	2152	16.14	2985
16.16	2141	16.16	2944
16.18	2178	16.18	3116
16.2	2039	16.2	2903
16.22	2178	16.22	3013
16.24	2155	16.24	2904
16.26	2091	16.26	3071
16.28	2109	16.28	3053
16.3	2151	16.3	3013
16.32	2058	16.32	2969
16.34	2128	16.34	3111
16.36	2101	16.36	3119
16.38	2072	16.38	3141
16.4	2081	16.4	3153
16.42	2102	16.42	3131
16.44	2064	16.44	3208
16.46	2086	16.46	3299
16.48	2113	16.48	3265
16.5	2104	16.5	3191
16.52	2155	16.52	3165
16.54	2092	16.54	3131
16.56	2088	16.56	3226
16.58	2076	16.58	3201
16.6	2020	16.6	3170
16.62	2126	16.62	3249
16.64	2101	16.64	3180
16.66	2139	16.66	3214
16.68	2080	16.68	3183
16.7	2062	16.7	3075
16.72	2081	16.72	3090
16.74	2074	16.74	3251
16.76	2030	16.76	3169
16.78	2038	16.78	3273
16.8	2108	16.8	3157
16.82	2058	16.82	3194
16.84	1996	16.84	3230
16.86	2061	16.86	3163
16.88	1996	16.88	3137
16.9	2112	16.9	3322
16.92	2049	16.92	3263
16.94	1986	16.94	3259
16.96	2002	16.96	3225
16.98	2031	16.98	3348
17	2024	17	3332
17.02	2028	17.02	3327
17.04	2119	17.04	3276
17.06	2045	17.06	3214
17.08	2106	17.08	3282
17.1	2129	17.1	3344
17.12	2060	17.12	3276
17.14	2049	17.14	3271
17.16	2043	17.16	3355
17.18	2102	17.18	3352
17.2	2094	17.2	3326
17.22	2117	17.22	3371
17.24	2138	17.24	3312
17.26	2046	17.26	3421
17.28	2095	17.28	3390
17.3	2063	17.3	3257
17.32	2083	17.32	3271
17.34	2019	17.34	3290
17.36	1977	17.36	3472
17.38	2132	17.38	3318
17.4	2111	17.4	3405
17.42	2089	17.42	3488
17.44	2127	17.44	3389
17.46	2097	17.46	3361
17.48	2091	17.48	3396
17.5	2112	17.5	3431
17.52	2115	17.52	3389
17.54	2115	17.54	3380
17.56	2068	17.56	3404
17.58	2001	17.58	3358
17.6	2047	17.6	3467
17.62	2046	17.62	3367
17.64	2106	17.64	3282
17.66	2017	17.66	3436
17.68	2132	17.68	3437
17.7	2073	17.7	3438
17.72	2063	17.72	3487
17.74	2099	17.74	3426
17.76	2120	17.76	3449
17.78	2183	17.78	3488
17.8	2182	17.8	3484
17.82	2187	17.82	3555
17.84	2173	17.84	3558
17.86	2101	17.86	3475
17.88	2174	17.88	3448
17.9	2124	17.9	3603
17.92	2045	17.92	3669
17.94	2068	17.94	3578
17.96	2077	17.96	3508
17.98	2056	17.98	3560
18	2181	18	3583
18.02	2099	18.02	3570
18.04	2181	18.04	3634
18.06	2095	18.06	3644
18.08	2074	18.08	3597
18.1	2086	18.1	3596
18.12	2116	18.12	3530
18.14	2099	18.14	3556
18.16	2059	18.16	3553
18.18	2153	18.18	3550
18.2	2132	18.2	3566
18.22	2193	18.22	3644
18.24	2176	18.24	3574
18.26	2051	18.26	3540
18.28	2103	18.28	3599
18.3	2170	18.3	3633
18.32	2093	18.32	3646
18.34	2175	18.34	3709
18.36	2202	18.36	3630
18.38	2121	18.38	3728
18.4	2011	18.4	3587
18.42	2116	18.42	3748
18.44	2112	18.44	3631
18.46	2110	18.46	3587
18.48	2146	18.48	3734
18.5	2167	18.5	3774
18.52	2070	18.52	3750
18.54	2235	18.54	3730
18.56	2156	18.56	3735
18.58	2104	18.58	3785
18.6	2191	18.6	3692
18.62	2065	18.62	3820
18.64	2154	18.64	3733
18.66	2044	18.66	3860
18.68	2096	18.68	3828
18.7	2099	18.7	3895
18.72	2172	18.72	3832
18.74	2055	18.74	3715
18.76	2194	18.76	3686
18.78	2179	18.78	3715
18.8	2019	18.8	3932
18.82	2075	18.82	3953
18.84	2120	18.84	3812
18.86	2054	18.86	3797
18.88	2095	18.88	3797
18.9	2088	18.9	3805
18.92	2219	18.92	3902
18.94	2069	18.94	3848
18.96	2065	18.96	3799
18.98	2133	18.98	3847
19	2136	19	3847
19.02	2114	19.02	3807
19.04	2092	19.04	3885
19.06	2143	19.06	3814
19.08	2153	19.08	3819
19.1	2120	19.1	3977
19.12	2055	19.12	3823
19.14	2143	19.14	3846
19.16	2093	19.16	3958
19.18	2252	19.18	3946
19.2	2207	19.2	4018
19.22	2136	19.22	3925
19.24	2103	19.24	3974
19.26	2146	19.26	3898
19.28	2117	19.28	3982
19.3	2104	19.3	3997
19.32	2100	19.32	3944
19.34	2152	19.34	4020
19.36	2157	19.36	3819
19.38	2217	19.38	3982
19.4	2177	19.4	4058
19.42	2197	19.42	3944
19.44	2179	19.44	3989
19.46	2142	19.46	4101
19.48	2127	19.48	4036
19.5	2142	19.5	3961
19.52	2167	19.52	3888
19.54	2164	19.54	4030
19.56	2125	19.56	4021
19.58	2246	19.58	4085
19.6	2205	19.6	3978
19.62	2145	19.62	4022
19.64	2147	19.64	3998
19.66	2152	19.66	3996
19.68	2009	19.68	3946
19.7	2155	19.7	4047
19.72	2197	19.72	4111
19.74	2136	19.74	4116
19.76	2254	19.76	4101
19.78	2229	19.78	4163
19.8	2261	19.8	4045
19.82	2219	19.82	4026
19.84	2256	19.84	4128
19.86	2141	19.86	4028
19.88	2119	19.88	4089
19.9	2265	19.9	4186
19.92	2244	19.92	4057
19.94	2257	19.94	4073
19.96	2252	19.96	4061
19.98	2207	19.98	4193
20	2184	20	4221
20.02	2128	20.02	4158
20.04	2220	20.04	4141
20.06	2167	20.06	4131
20.08	2137	20.08	4174
20.1	2301	20.1	4211
20.12	2472	20.12	4053
20.14	2550	20.14	4198
20.16	2442	20.16	4301
20.18	2297	20.18	4244
20.2	2206	20.2	4279
20.22	2245	20.22	4363
20.24	2207	20.24	4423
20.26	2166	20.26	4484
20.28	2232	20.28	4261
20.3	2298	20.3	4269
20.32	2273	20.32	4205
20.34	2281	20.34	4142
20.36	2179	20.36	4366
20.38	2152	20.38	4357
20.4	2207	20.4	4237
20.42	2245	20.42	4379
20.44	2236	20.44	4366
20.46	2321	20.46	4365
20.48	2231	20.48	4271
20.5	2267	20.5	4150
20.52	2238	20.52	4278
20.54	2302	20.54	4423
20.56	2163	20.56	4240
20.58	2155	20.58	4265
20.6	2205	20.6	4434
20.62	2233	20.62	4430
20.64	2275	20.64	4313
20.66	2225	20.66	4324
20.68	2194	20.68	4319
20.7	2295	20.7	4394
20.72	2168	20.72	4217
20.74	2249	20.74	4399
20.76	2237	20.76	4449
20.78	2287	20.78	4404
20.8	2175	20.8	4400
20.82	2199	20.82	4415
20.84	2283	20.84	4445
20.86	2229	20.86	4348
20.88	2258	20.88	4350
20.9	2240	20.9	4364
20.92	2205	20.92	4458
20.94	2309	20.94	4318
20.96	2242	20.96	4513
20.98	2310	20.98	4520
21	2308	21	4473
21.02	2229	21.02	4460
21.04	2297	21.04	4387
21.06	2211	21.06	4401
21.08	2267	21.08	4443
21.1	2320	21.1	4436
21.12	2324	21.12	4422
21.14	2324	21.14	4507
21.16	2371	21.16	4540
21.18	2395	21.18	4448
21.2	2283	21.2	4475
21.22	2186	21.22	4536
21.24	2211	21.24	4535
21.26	2278	21.26	4610
21.28	2177	21.28	4454
21.3	2146	21.3	4424
21.32	2272	21.32	4541
21.34	2295	21.34	4497
21.36	2329	21.36	4596
21.38	2348	21.38	4478
21.4	2336	21.4	4586
21.42	2205	21.42	4527
21.44	2258	21.44	4590
21.46	2293	21.46	4551
21.48	2322	21.48	4687
21.5	2364	21.5	4669
21.52	2308	21.52	4549
21.54	2275	21.54	4582
21.56	2341	21.56	4625
21.58	2251	21.58	4679
21.6	2314	21.6	4653
21.62	2316	21.62	4691
21.64	2365	21.64	4653
21.66	2343	21.66	4693
21.68	2365	21.68	4789
21.7	2357	21.7	4756
21.72	2344	21.72	4660
21.74	2366	21.74	4629
21.76	2278	21.76	4738
21.78	2280	21.78	4753
21.8	2294	21.8	4753
21.82	2258	21.82	4788
21.84	2347	21.84	4759
21.86	2360	21.86	4812
21.88	2330	21.88	4802
21.9	2418	21.9	4798
21.92	2363	21.92	4814
21.94	2360	21.94	4775
21.96	2503	21.96	4728
21.98	2431	21.98	4843
22	2353	22	4697
22.02	2339	22.02	4853
22.04	2329	22.04	4903
22.06	2296	22.06	4814
22.08	2367	22.08	4899
22.1	2396	22.1	4846
22.12	2391	22.12	4758
22.14	2337	22.14	4729
22.16	2449	22.16	4784
22.18	2378	22.18	4761
22.2	2294	22.2	4754
22.22	2389	22.22	4801
22.24	2331	22.24	4832
22.26	2410	22.26	4780
22.28	2342	22.28	4890
22.3	2365	22.3	4859
22.32	2370	22.32	4891
22.34	2337	22.34	4852
22.36	2383	22.36	4809
22.38	2335	22.38	4810
22.4	2338	22.4	4808
22.42	2340	22.42	4846
22.44	2330	22.44	4872
22.46	2362	22.46	4917
22.48	2406	22.48	4858
22.5	2369	22.5	4823
22.52	2392	22.52	4939
22.54	2361	22.54	4840
22.56	2353	22.56	4922
22.58	2369	22.58	4926
22.6	2413	22.6	4876
22.62	2335	22.62	5049
22.64	2330	22.64	4903
22.66	2351	22.66	4886
22.68	2352	22.68	4880
22.7	2359	22.7	4975
22.72	2394	22.72	4870
22.74	2393	22.74	4970
22.76	2356	22.76	4932
22.78	2364	22.78	4832
22.8	2378	22.8	5064
22.82	2422	22.82	4905
22.84	2427	22.84	4897
22.86	2297	22.86	5001
22.88	2287	22.88	5010
22.9	2378	22.9	4923
22.92	2403	22.92	4927
22.94	2444	22.94	4868
22.96	2363	22.96	4956
22.98	2447	22.98	4913
23	2350	23	4832
23.02	2382	23.02	4964
23.04	2447	23.04	4982
23.06	2402	23.06	5000
23.08	2338	23.08	4937
23.1	2391	23.1	4888
23.12	2398	23.12	4991
23.14	2472	23.14	4975
23.16	2463	23.16	5049
23.18	2372	23.18	4967
23.2	2453	23.2	5016
23.22	2460	23.22	4968
23.24	2494	23.24	5041
23.26	2461	23.26	5108
23.28	2401	23.28	5020
23.3	2509	23.3	4888
23.32	2486	23.32	5098
23.34	2452	23.34	5023
23.36	2408	23.36	5080
23.38	2406	23.38	5028
23.4	2539	23.4	5011
23.42	2412	23.42	4936
23.44	2442	23.44	5045
23.46	2469	23.46	5049
23.48	2369	23.48	4916
23.5	2493	23.5	4994
23.52	2500	23.52	5037
23.54	2464	23.54	4939
23.56	2424	23.56	5027
23.58	2478	23.58	5134
23.6	2458	23.6	4940
23.62	2420	23.62	5117
23.64	2425	23.64	5031
23.66	2514	23.66	5054
23.68	2448	23.68	5101
23.7	2433	23.7	5055
23.72	2533	23.72	5120
23.74	2432	23.74	4973
23.76	2408	23.76	5186
23.78	2432	23.78	5048
23.8	2482	23.8	5010
23.82	2485	23.82	5037
23.84	2461	23.84	5182
23.86	2452	23.86	5031
23.88	2498	23.88	5007
23.9	2537	23.9	5184
23.92	2573	23.92	5124
23.94	2443	23.94	5173
23.96	2423	23.96	5103
23.98	2548	23.98	5125
24	2454	24	5163
24.02	2482	24.02	5026
24.04	2483	24.04	5081
24.06	2501	24.06	5175
24.08	2471	24.08	5116
24.1	2454	24.1	5022
24.12	2501	24.12	5106
24.14	2485	24.14	5175
24.16	2480	24.16	5191
24.18	2450	24.18	5204
24.2	2483	24.2	5006
24.22	2478	24.22	5106
24.24	2491	24.24	5137
24.26	2437	24.26	5168
24.28	2533	24.28	5102
24.3	2540	24.3	5062
24.32	2523	24.32	5168
24.34	2489	24.34	5158
24.36	2527	24.36	5061
24.38	2549	24.38	5029
24.4	2556	24.4	5131
24.42	2524	24.42	5111
24.44	2610	24.44	5222
24.46	2532	24.46	5121
24.48	2489	24.48	5228
24.5	2542	24.5	5155
24.52	2628	24.52	5114
24.54	2562	24.54	5131
24.56	2498	24.56	5243
24.58	2526	24.58	5198
24.6	2566	24.6	5163
24.62	2564	24.62	5016
24.64	2498	24.64	5182
24.66	2487	24.66	5283
24.68	2502	24.68	5081
24.7	2565	24.7	5012
24.72	2614	24.72	5099
24.74	2596	24.74	5132
24.76	2594	24.76	5047
24.78	2466	24.78	5232
24.8	2555	24.8	5024
24.82	2529	24.82	5059
24.84	2527	24.84	5182
24.86	2558	24.86	5154
24.88	2510	24.88	5085
24.9	2576	24.9	5190
24.92	2590	24.92	5267
24.94	2606	24.94	5173
24.96	2677	24.96	5126
24.98	2557	24.98	5162
25	2650	25	5166
25.02	2680	25.02	5174
25.04	2559	25.04	5203
25.06	2540	25.06	5176
25.08	2536	25.08	5197
25.1	2546	25.1	4988
25.12	2642	25.12	5212
25.14	2540	25.14	5139
25.16	2582	25.16	5151
25.18	2576	25.18	5254
25.2	2539	25.2	5120
25.22	2551	25.22	5225
25.24	2505	25.24	5079
25.26	2543	25.26	5213
25.28	2536	25.28	5207
25.3	2563	25.3	5159
25.32	2538	25.32	5099
25.34	2601	25.34	5285
25.36	2580	25.36	5087
25.38	2555	25.38	5182
25.4	2594	25.4	5105
25.42	2584	25.42	5176
25.44	2584	25.44	5107
25.46	2517	25.46	5121
25.48	2653	25.48	4993
25.5	2619	25.5	5119
25.52	2651	25.52	5069
25.54	2685	25.54	5176
25.56	2574	25.56	5102
25.58	2632	25.58	5095
25.6	2601	25.6	5164
25.62	2672	25.62	5124
25.64	2604	25.64	5081
25.66	2619	25.66	5293
25.68	2586	25.68	5201
25.7	2624	25.7	5161
25.72	2711	25.72	5191
25.74	2558	25.74	5096
25.76	2631	25.76	5161
25.78	2544	25.78	5138
25.8	2609	25.8	5181
25.82	2577	25.82	5133
25.84	2622	25.84	5092
25.86	2609	25.86	5180
25.88	2711	25.88	4997
25.9	2657	25.9	5097
25.92	2667	25.92	5057
25.94	2669	25.94	5118
25.96	2620	25.96	5151
25.98	2604	25.98	5005
26	2546	26	5156
26.02	2646	26.02	5028
26.04	2704	26.04	5093
26.06	2703	26.06	5125
26.08	2691	26.08	5033
26.1	2596	26.1	5130
26.12	2627	26.12	5075
26.14	2578	26.14	5122
26.16	2717	26.16	5062
26.18	2671	26.18	5167
26.2	2661	26.2	5100
26.22	2715	26.22	5179
26.24	2687	26.24	5218
26.26	2682	26.26	5130
26.28	2605	26.28	5196
26.3	2741	26.3	5074
26.32	2718	26.32	5098
26.34	2731	26.34	5202
26.36	2681	26.36	5141
26.38	2712	26.38	5176
26.4	2724	26.4	5043
26.42	2703	26.42	5152
26.44	2768	26.44	5157
26.46	2650	26.46	5059
26.48	2677	26.48	5197
26.5	2691	26.5	5109
26.52	2667	26.52	5082
26.54	2628	26.54	5080
26.56	2622	26.56	5121
26.58	2583	26.58	5006
26.6	2580	26.6	5035
26.62	2635	26.62	4894
26.64	2691	26.64	4964
26.66	2621	26.66	5108
26.68	2711	26.68	4986
26.7	2668	26.7	4939
26.72	2757	26.72	4938
26.74	2675	26.74	4947
26.76	2598	26.76	4930
26.78	2772	26.78	4943
26.8	2652	26.8	4890
26.82	2629	26.82	5015
26.84	2636	26.84	5040
26.86	2674	26.86	4908
26.88	2781	26.88	4993
26.9	2590	26.9	4923
26.92	2663	26.92	5123
26.94	2667	26.94	4938
26.96	2672	26.96	4953
26.98	2699	26.98	4946
27	2626	27	5026
27.02	2688	27.02	5011
27.04	2686	27.04	5035
27.06	2723	27.06	4929
27.08	2673	27.08	4983
27.1	2700	27.1	4845
27.12	2694	27.12	4956
27.14	2656	27.14	4880
27.16	2708	27.16	4929
27.18	2765	27.18	5002
27.2	2731	27.2	4993
27.22	2722	27.22	5045
27.24	2770	27.24	4868
27.26	2688	27.26	4946
27.28	2722	27.28	5024
27.3	2667	27.3	4937
27.32	2716	27.32	4913
27.34	2803	27.34	5041
27.36	2701	27.36	4860
27.38	2795	27.38	4990
27.4	2734	27.4	4850
27.42	2680	27.42	4796
27.44	2671	27.44	4891
27.46	2718	27.46	4962
27.48	2737	27.48	4906
27.5	2732	27.5	4847
27.52	2707	27.52	5019
27.54	2635	27.54	4920
27.56	2743	27.56	4988
27.58	2669	27.58	4840
27.6	2762	27.6	4789
27.62	2740	27.62	4894
27.64	2776	27.64	4826
27.66	2708	27.66	4840
27.68	2736	27.68	4906
27.7	2731	27.7	4916
27.72	2734	27.72	4838
27.74	2723	27.74	4899
27.76	2784	27.76	4897
27.78	2804	27.78	4861
27.8	2686	27.8	4882
27.82	2714	27.82	4964
27.84	2759	27.84	4839
27.86	2736	27.86	4836
27.88	2848	27.88	4967
27.9	2743	27.9	4819
27.92	2793	27.92	4790
27.94	2757	27.94	4778
27.96	2770	27.96	4868
27.98	2777	27.98	4876
28	2827	28	5056
28.02	2808	28.02	4899
28.04	2805	28.04	4852
28.06	2821	28.06	4897
28.08	2726	28.08	4904
28.1	2798	28.1	4851
28.12	2746	28.12	4776
28.14	2832	28.14	4821
28.16	2839	28.16	4986
28.18	2722	28.18	4821
28.2	2790	28.2	4734
28.22	2823	28.22	4776
28.24	2793	28.24	4914
28.26	2803	28.26	4775
28.28	2879	28.28	4773
28.3	2710	28.3	4817
28.32	2766	28.32	4762
28.34	2762	28.34	4872
28.36	2883	28.36	4961
28.38	2818	28.38	4807
28.4	2778	28.4	4727
28.42	2747	28.42	4682
28.44	2856	28.44	4890
28.46	2846	28.46	4881
28.48	2807	28.48	4789
28.5	2803	28.5	4862
28.52	2835	28.52	4742
28.54	2883	28.54	4778
28.56	2737	28.56	4761
28.58	2794	28.58	4719
28.6	2700	28.6	4758
28.62	2804	28.62	4804
28.64	2818	28.64	4747
28.66	2778	28.66	4745
28.68	2684	28.68	4682
28.7	2773	28.7	4666
28.72	2746	28.72	4770
28.74	2767	28.74	4826
28.76	2797	28.76	4706
28.78	2780	28.78	4722
28.8	2873	28.8	4701
28.82	2843	28.82	4663
28.84	2912	28.84	4744
28.86	2804	28.86	4778
28.88	2791	28.88	4691
28.9	2788	28.9	4593
28.92	2834	28.92	4706
28.94	2770	28.94	4735
28.96	2810	28.96	4657
28.98	2774	28.98	4574
29	2860	29	4644
29.02	2791	29.02	4737
29.04	2834	29.04	4623
29.06	2754	29.06	4702
29.08	2796	29.08	4664
29.1	2785	29.1	4648
29.12	2812	29.12	4728
29.14	2784	29.14	4740
29.16	2890	29.16	4797
29.18	2782	29.18	4778
29.2	2822	29.2	4750
29.22	2945	29.22	4773
29.24	2902	29.24	4766
29.26	2781	29.26	4840
29.28	2788	29.28	4774
29.3	2889	29.3	4777
29.32	2890	29.32	4910
29.34	2943	29.34	4674
29.36	2847	29.36	4781
29.38	2848	29.38	4665
29.4	2809	29.4	4728
29.42	2855	29.42	4656
29.44	2919	29.44	4689
29.46	2799	29.46	4624
29.48	2890	29.48	4542
29.5	2844	29.5	4701
29.52	2784	29.52	4632
29.54	2910	29.54	4621
29.56	2853	29.56	4623
29.58	2918	29.58	4718
29.6	2867	29.6	4686
29.62	2830	29.62	4534
29.64	2882	29.64	4638
29.66	2873	29.66	4574
29.68	2875	29.68	4487
29.7	2767	29.7	4617
29.72	2877	29.72	4496
29.74	2902	29.74	4557
29.76	2880	29.76	4559
29.78	2872	29.78	4639
29.8	2837	29.8	4509
29.82	2950	29.82	4472
29.84	2896	29.84	4478
29.86	2927	29.86	4561
29.88	2878	29.88	4500
29.9	2852	29.9	4595
29.92	2919	29.92	4538
29.94	2954	29.94	4609
29.96	2878	29.96	4535
29.98	2793	29.98	4548
30	2966	30	4632
30.02	3015	30.02	4614
30.04	2961	30.04	4520
30.06	2808	30.06	4537
30.08	2912	30.08	4426
30.1	2908	30.1	4584
30.12	2962	30.12	4458
30.14	2953	30.14	4571
30.16	2907	30.16	4627
30.18	2887	30.18	4547
30.2	2940	30.2	4482
30.22	2969	30.22	4521
30.24	2971	30.24	4578
30.26	2934	30.26	4456
30.28	2963	30.28	4450
30.3	2784	30.3	4439
30.32	2967	30.32	4457
30.34	2904	30.34	4442
30.36	2815	30.36	4439
30.38	2887	30.38	4476
30.4	2904	30.4	4486
30.42	2881	30.42	4502
30.44	2976	30.44	4439
30.46	2934	30.46	4490
30.48	2959	30.48	4618
30.5	2892	30.5	4562
30.52	2940	30.52	4446
30.54	2948	30.54	4553
30.56	2939	30.56	4486
30.58	2915	30.58	4420
30.6	2829	30.6	4398
30.62	2954	30.62	4493
30.64	2795	30.64	4334
30.66	2946	30.66	4459
30.68	2906	30.68	4487
30.7	3015	30.7	4520
30.72	2912	30.72	4438
30.74	2890	30.74	4366
30.76	2953	30.76	4323
30.78	2986	30.78	4444
30.8	2888	30.8	4633
30.82	2909	30.82	4409
30.84	2905	30.84	4412
30.86	3091	30.86	4464
30.88	2854	30.88	4281
30.9	2936	30.9	4390
30.92	2958	30.92	4352
30.94	2980	30.94	4378
30.96	2894	30.96	4330
30.98	2887	30.98	4313
31	2899	31	4405
31.02	2947	31.02	4473
31.04	2941	31.04	4449
31.06	2986	31.06	4349
31.08	2948	31.08	4412
31.1	2911	31.1	4548
31.12	2912	31.12	4456
31.14	2937	31.14	4437
31.16	2867	31.16	4413
31.18	2923	31.18	4411
31.2	2980	31.2	4387
31.22	2961	31.22	4365
31.24	2903	31.24	4358
31.26	2887	31.26	4285
31.28	3008	31.28	4445
31.3	2940	31.3	4390
31.32	2996	31.32	4379
31.34	3017	31.34	4440
31.36	2943	31.36	4337
31.38	2980	31.38	4345
31.4	3003	31.4	4492
31.42	2866	31.42	4693
31.44	2978	31.44	4740
31.46	2953	31.46	4612
31.48	3029	31.48	4321
31.5	2913	31.5	4479
31.52	2887	31.52	4255
31.54	3006	31.54	4397
31.56	2978	31.56	4320
31.58	3035	31.58	4279
31.6	3080	31.6	4412
31.62	3041	31.62	4232
31.64	2961	31.64	4352
31.66	2946	31.66	4293
31.68	3046	31.68	4326
31.7	3008	31.7	4220
31.72	2894	31.72	4396
31.74	2966	31.74	4353
31.76	2915	31.76	4226
31.78	2886	31.78	4277
31.8	2944	31.8	4187
31.82	2968	31.82	4295
31.84	2964	31.84	4192
31.86	2923	31.86	4284
31.88	2986	31.88	4314
31.9	2959	31.9	4383
31.92	2934	31.92	4226
31.94	2909	31.94	4179
31.96	2998	31.96	4137
31.98	2912	31.98	4134
32	2851	32	4183
32.02	2975	32.02	4259
32.04	3055	32.04	4317
32.06	3046	32.06	4243
32.08	2964	32.08	4273
32.1	2934	32.1	4216
32.12	3035	32.12	4164
32.14	2965	32.14	4138
32.16	3006	32.16	4180
32.18	2958	32.18	4225
32.2	2903	32.2	4306
32.22	2915	32.22	4138
32.24	2922	32.24	4205
32.26	2891	32.26	4216
32.28	2852	32.28	4099
32.3	2873	32.3	4134
32.32	3003	32.32	4122
32.34	2968	32.34	4282
32.36	2988	32.36	4189
32.38	2901	32.38	4190
32.4	3046	32.4	4248
32.42	2895	32.42	4113
32.44	2998	32.44	4210
32.46	2971	32.46	4132
32.48	3004	32.48	4241
32.5	2933	32.5	4201
32.52	2980	32.52	4097
32.54	3074	32.54	4164
32.56	2989	32.56	4275
32.58	3017	32.58	4104
32.6	2886	32.6	4022
32.62	2859	32.62	4080
32.64	3036	32.64	4141
32.66	2975	32.66	4093
32.68	2999	32.68	4069
32.7	2931	32.7	4012
32.72	2953	32.72	4174
32.74	2952	32.74	4120
32.76	2968	32.76	3932
32.78	2968	32.78	4132
32.8	2973	32.8	4156
32.82	2971	32.82	4067
32.84	2977	32.84	4040
32.86	3048	32.86	4135
32.88	2934	32.88	4092
32.9	3028	32.9	4104
32.92	2981	32.92	4164
32.94	2951	32.94	4030
32.96	2984	32.96	4034
32.98	2927	32.98	4074
33	2970	33	4028
33.02	2987	33.02	4051
33.04	2952	33.04	4065
33.06	2945	33.06	4078
33.08	2980	33.08	4096
33.1	2974	33.1	4053
33.12	3068	33.12	3966
33.14	2962	33.14	4051
33.16	2990	33.16	4003
33.18	3027	33.18	4034
33.2	3010	33.2	4178
33.22	2993	33.22	4010
33.24	2963	33.24	3999
33.26	2960	33.26	3996
33.28	2986	33.28	4101
33.3	3049	33.3	4028
33.32	3033	33.32	3951
33.34	2894	33.34	3992
33.36	2952	33.36	4007
33.38	2955	33.38	4042
33.4	2960	33.4	3933
33.42	2917	33.42	4016
33.44	2958	33.44	3858
33.46	3027	33.46	3987
33.48	2976	33.48	4035
33.5	2895	33.5	3930
33.52	3023	33.52	3922
33.54	2875	33.54	3984
33.56	2939	33.56	4024
33.58	2922	33.58	3992
33.6	2916	33.6	3891
33.62	2978	33.62	3908
33.64	2893	33.64	3861
33.66	2944	33.66	3966
33.68	2887	33.68	3958
33.7	3039	33.7	3975
33.72	3078	33.72	3830
33.74	2983	33.74	3806
33.76	2928	33.76	3966
33.78	3040	33.78	3903
33.8	3013	33.8	3903
33.82	2955	33.82	3876
33.84	2943	33.84	3850
33.86	2942	33.86	3840
33.88	2965	33.88	3854
33.9	2932	33.9	3819
33.92	2986	33.92	3813
33.94	3010	33.94	3817
33.96	2914	33.96	3863
33.98	2940	33.98	3893
34	2918	34	3811
34.02	3074	34.02	4013
34.04	3126	34.04	3811
34.06	2961	34.06	3842
34.08	3029	34.08	3889
34.1	3117	34.1	3807
34.12	3085	34.12	3773
34.14	3036	34.14	3774
34.16	3095	34.16	3925
34.18	3036	34.18	3676
34.2	3071	34.2	3978
34.22	2930	34.22	3970
34.24	2934	34.24	3861
34.26	2924	34.26	3848
34.28	2986	34.28	3812
34.3	3036	34.3	3912
34.32	2983	34.32	3820
34.34	3048	34.34	3808
34.36	2969	34.36	3806
34.38	3115	34.38	3768
34.4	3025	34.4	3744
34.42	2952	34.42	3846
34.44	2947	34.44	3733
34.46	2990	34.46	3757
34.48	3080	34.48	3800
34.5	3095	34.5	3733
34.52	3068	34.52	3788
34.54	3003	34.54	3773
34.56	3051	34.56	3785
34.58	2857	34.58	3780
34.6	3112	34.6	3718
34.62	3068	34.62	3709
34.64	3030	34.64	3694
34.66	3051	34.66	3768
34.68	2950	34.68	3761
34.7	2992	34.7	3751
34.72	2978	34.72	3741
34.74	3019	34.74	3676
34.76	3064	34.76	3752
34.78	2966	34.78	3734
34.8	3030	34.8	3751
34.82	3052	34.82	3738
34.84	3201	34.84	3760
34.86	3033	34.86	3669
34.88	3058	34.88	3719
34.9	3061	34.9	3662
34.92	3059	34.92	3715
34.94	3211	34.94	3660
34.96	3009	34.96	3864
34.98	2988	34.98	3732
35	3026	35	3616
35.02	3012	35.02	3635
35.04	3034	35.04	3734
35.06	2942	35.06	3662
35.08	3046	35.08	3703
35.1	3042	35.1	3762
35.12	2957	35.12	3627
35.14	3049	35.14	3732
35.16	3067	35.16	3627
35.18	3124	35.18	3652
35.2	3042	35.2	3641
35.22	2984	35.22	3725
35.24	2969	35.24	3574
35.26	3089	35.26	3710
35.28	3026	35.28	3630
35.3	3055	35.3	3680
35.32	2923	35.32	3633
35.34	3071	35.34	3648
35.36	3069	35.36	3658
35.38	3093	35.38	3587
35.4	3067	35.4	3661
35.42	3089	35.42	3644
35.44	3049	35.44	3662
35.46	3087	35.46	3603
35.48	3067	35.48	3616
35.5	3074	35.5	3672
35.52	3068	35.52	3634
35.54	3046	35.54	3658
35.56	3088	35.56	3739
35.58	3059	35.58	3750
35.6	3030	35.6	3579
35.62	3101	35.62	3653
35.64	3033	35.64	3640
35.66	3008	35.66	3646
35.68	3035	35.68	3574
35.7	3004	35.7	3611
35.72	3029	35.72	3616
35.74	2980	35.74	3593
35.76	3149	35.76	3587
35.78	2958	35.78	3568
35.8	3119	35.8	3593
35.82	3076	35.82	3582
35.84	3088	35.84	3605
35.86	2969	35.86	3555
35.88	2932	35.88	3574
35.9	3054	35.9	3612
35.92	3058	35.92	3517
35.94	3021	35.94	3579
35.96	3069	35.96	3555
35.98	2966	35.98	3514
36	3077	36	3650
36.02	3057	36.02	3585
36.04	3088	36.04	3633
36.06	3108	36.06	3527
36.08	3040	36.08	3419
36.1	2984	36.1	3676
36.12	3045	36.12	3581
36.14	3042	36.14	3539
36.16	3019	36.16	3391
36.18	2992	36.18	3409
36.2	2881	36.2	3545
36.22	3178	36.22	3526
36.24	2989	36.24	3450
36.26	3072	36.26	3525
36.28	3036	36.28	3512
36.3	3040	36.3	3555
36.32	3092	36.32	3556
36.34	3084	36.34	3515
36.36	3053	36.36	3535
36.38	3002	36.38	3483
36.4	3065	36.4	3418
36.42	3012	36.42	3536
36.44	3076	36.44	3386
36.46	3092	36.46	3472
36.48	3056	36.48	3399
36.5	3047	36.5	3529
36.52	3057	36.52	3451
36.54	2965	36.54	3473
36.56	3128	36.56	3583
36.58	2954	36.58	3413
36.6	3059	36.6	3460
36.62	3040	36.62	3572
36.64	3018	36.64	3585
36.66	3050	36.66	3508
36.68	3089	36.68	3370
36.7	2995	36.7	3372
36.72	3052	36.72	3399
36.74	3082	36.74	3332
36.76	3119	36.76	3381
36.78	3064	36.78	3466
36.8	3017	36.8	3543
36.82	2989	36.82	3489
36.84	2943	36.84	3421
36.86	3048	36.86	3503
36.88	3087	36.88	3441
36.9	2987	36.9	3435
36.92	3055	36.92	3387
36.94	3056	36.94	3379
36.96	3141	36.96	3298
36.98	3115	36.98	3340
37	3033	37	3424
37.02	3009	37.02	3305
37.04	3050	37.04	3388
37.06	2966	37.06	3378
37.08	3009	37.08	3402
37.1	3058	37.1	3452
37.12	2985	37.12	3425
37.14	2973	37.14	3413
37.16	2999	37.16	3424
37.18	3039	37.18	3384
37.2	2989	37.2	3401
37.22	3040	37.22	3450
37.24	3047	37.24	3460
37.26	2967	37.26	3396
37.28	3020	37.28	3372
37.3	3112	37.3	3430
37.32	3055	37.32	3413
37.34	3113	37.34	3354
37.36	3025	37.36	3343
37.38	3104	37.38	3359
37.4	3059	37.4	3381
37.42	3122	37.42	3347
37.44	2991	37.44	3354
37.46	3051	37.46	3273
37.48	3072	37.48	3387
37.5	2996	37.5	3340
37.52	3037	37.52	3276
37.54	3106	37.54	3314
37.56	3002	37.56	3448
37.58	2940	37.58	3416
37.6	3008	37.6	3300
37.62	3125	37.62	3341
37.64	3022	37.64	3414
37.66	3116	37.66	3325
37.68	3052	37.68	3331
37.7	3030	37.7	3386
37.72	3036	37.72	3332
37.74	2969	37.74	3384
37.76	2964	37.76	3350
37.78	3052	37.78	3302
37.8	3098	37.8	3258
37.82	3063	37.82	3404
37.84	2995	37.84	3382
37.86	3097	37.86	3417
37.88	3077	37.88	3399
37.9	3003	37.9	3400
37.92	3046	37.92	3326
37.94	3028	37.94	3314
37.96	3111	37.96	3362
37.98	3120	37.98	3375
38	3091	38	3336
38.02	2961	38.02	3359
38.04	3057	38.04	3380
38.06	2990	38.06	3346
38.08	2947	38.08	3301
38.1	3204	38.1	3306
38.12	3064	38.12	3421
38.14	2913	38.14	3432
38.16	3033	38.16	3365
38.18	3083	38.18	3246
38.2	3078	38.2	3379
38.22	3104	38.22	3279
38.24	3041	38.24	3393
38.26	3034	38.26	3340
38.28	3141	38.28	3288
38.3	3096	38.3	3404
38.32	2949	38.32	3262
38.34	3132	38.34	3298
38.36	3085	38.36	3266
38.38	3062	38.38	3339
38.4	3072	38.4	3314
38.42	3057	38.42	3313
38.44	3049	38.44	3308
38.46	3060	38.46	3381
38.48	3040	38.48	3316
38.5	3017	38.5	3288
38.52	3080	38.52	3463
38.54	3081	38.54	3324
38.56	3094	38.56	3320
38.58	3024	38.58	3369
38.6	3099	38.6	3404
38.62	3103	38.62	3298
38.64	3045	38.64	3261
38.66	3027	38.66	3292
38.68	3185	38.68	3323
38.7	3113	38.7	3441
38.72	3036	38.72	3379
38.74	3161	38.74	3320
38.76	3076	38.76	3322
38.78	3094	38.78	3288
38.8	3108	38.8	3391
38.82	3184	38.82	3289
38.84	3132	38.84	3284
38.86	3162	38.86	3356
38.88	3103	38.88	3295
38.9	3104	38.9	3308
38.92	3135	38.92	3333
38.94	3094	38.94	3360
38.96	3061	38.96	3282
38.98	3148	38.98	3366
39	3120	39	3365
39.02	3144	39.02	3364
39.04	3139	39.04	3400
39.06	3151	39.06	3406
39.08	3174	39.08	3386
39.1	3126	39.1	3361
39.12	3298	39.12	3392
39.14	3228	39.14	3477
39.16	3465	39.16	3319
39.18	3366	39.18	3407
39.2	3558	39.2	3313
39.22	3568	39.22	3489
39.24	3748	39.24	3553
39.26	3808	39.26	3566
39.28	4091	39.28	3595
39.3	4375	39.3	3681
39.32	4613	39.32	3625
39.34	5058	39.34	3841
39.36	5244	39.36	3785
39.38	5322	39.38	3971
39.4	5104	39.4	3903
39.42	4913	39.42	4070
39.44	4690	39.44	4129
39.46	4482	39.46	4159
39.48	4201	39.48	4424
39.5	4019	39.5	4449
39.52	3615	39.52	4444
39.54	3440	39.54	4515
39.56	3317	39.56	4349
39.58	3257	39.58	4047
39.6	3264	39.6	3938
39.62	3218	39.62	3752
39.64	3277	39.64	3550
39.66	3181	39.66	3619
39.68	3210	39.68	3403
39.7	3277	39.7	3420
39.72	3155	39.72	3389
39.74	3248	39.74	3400
39.76	3170	39.76	3349
39.78	3169	39.78	3312
39.8	3207	39.8	3347
39.82	3308	39.82	3399
39.84	3255	39.84	3400
39.86	3156	39.86	3303
39.88	3249	39.88	3346
39.9	3162	39.9	3351
39.92	3096	39.92	3471
39.94	3157	39.94	3465
39.96	3212	39.96	3382
39.98	3106	39.98	3500
40	3260	40	3407
40.02	3221	40.02	3282
40.04	3240	40.04	3315
40.06	3093	40.06	3353
40.08	3226	40.08	3352
40.1	3188	40.1	3355
40.12	3259	40.12	3424
40.14	3268	40.14	3374
40.16	3274	40.16	3317
40.18	3241	40.18	3338
40.2	3278	40.2	3438
40.22	3240	40.22	3446
40.24	3343	40.24	3387
40.26	3242	40.26	3389
40.28	3150	40.28	3393
40.3	3275	40.3	3375
40.32	3387	40.32	3396
40.34	3288	40.34	3297
40.36	3232	40.36	3458
40.38	3315	40.38	3438
40.4	3173	40.4	3334
40.42	3229	40.42	3377
40.44	3232	40.44	3445
40.46	3360	40.46	3450
40.48	3200	40.48	3350
40.5	3338	40.5	3396
40.52	3219	40.52	3440
40.54	3276	40.54	3460
40.56	3298	40.56	3390
40.58	3317	40.58	3342
40.6	3294	40.6	3401
40.62	3182	40.62	3380
40.64	3250	40.64	3370
40.66	3217	40.66	3522
40.68	3241	40.68	3320
40.7	3188	40.7	3402
40.72	3196	40.72	3463
40.74	3231	40.74	3376
40.76	3299	40.76	3348
40.78	3349	40.78	3480
40.8	3248	40.8	3438
40.82	3302	40.82	3331
40.84	3205	40.84	3448
40.86	3274	40.86	3460
40.88	3268	40.88	3505
40.9	3293	40.9	3469
40.92	3310	40.92	3485
40.94	3340	40.94	3542
40.96	3395	40.96	3440
40.98	3290	40.98	3404
41	3285	41	3434
41.02	3426	41.02	3453
41.04	3268	41.04	3476
41.06	3264	41.06	3492
41.08	3324	41.08	3485
41.1	3311	41.1	3473
41.12	3302	41.12	3517
41.14	3326	41.14	3420
41.16	3379	41.16	3465
41.18	3479	41.18	3501
41.2	3444	41.2	3515
41.22	3220	41.22	3435
41.24	3384	41.24	3502
41.26	3364	41.26	3526
41.28	3433	41.28	3562
41.3	3432	41.3	3510
41.32	3370	41.32	3616
41.34	3333	41.34	3553
41.36	3394	41.36	3546
41.38	3417	41.38	3518
41.4	3394	41.4	3386
41.42	3353	41.42	3529
41.44	3486	41.44	3586
41.46	3468	41.46	3476
41.48	3414	41.48	3480
41.5	3695	41.5	3479
41.52	3507	41.52	3624
41.54	3538	41.54	3616
41.56	3539	41.56	3594
41.58	3579	41.58	3611
41.6	3577	41.6	3637
41.62	3546	41.62	3597
41.64	3780	41.64	3571
41.66	3763	41.66	3653
41.68	3895	41.68	3684
41.7	4093	41.7	3701
41.72	4170	41.72	3770
41.74	4359	41.74	3811
41.76	4522	41.76	3830
41.78	5158	41.78	3806
41.8	5689	41.8	3797
41.82	6452	41.82	3986
41.84	6931	41.84	4006
41.86	7183	41.86	4096
41.88	7210	41.88	4236
41.9	6998	41.9	4340
41.92	6787	41.92	4635
41.94	6633	41.94	4969
41.96	6208	41.96	5321
41.98	5530	41.98	5621
42	4998	42	5724
42.02	4528	42.02	5822
42.04	4312	42.04	5707
42.06	4247	42.06	5186
42.08	4121	42.08	4895
42.1	4244	42.1	4558
42.12	4389	42.12	4529
42.14	4451	42.14	4229
42.16	4548	42.16	4123
42.18	4650	42.18	4054
42.2	4715	42.2	3818
42.22	4731	42.22	3977
42.24	4585	42.24	4009
42.26	4627	42.26	4208
42.28	4432	42.28	4339
42.3	4464	42.3	4162
42.32	4488	42.32	4348
42.34	4336	42.34	4363
42.36	4305	42.36	4325
42.38	4441	42.38	4237
42.4	4373	42.4	4158
42.42	4390	42.42	4103
42.44	4456	42.44	4020
42.46	4499	42.46	4194
42.48	4442	42.48	4083
42.5	4513	42.5	4048
42.52	4489	42.52	4103
42.54	4394	42.54	4138
42.56	4520	42.56	3971
42.58	4525	42.58	4112
42.6	4557	42.6	4083
42.62	4624	42.62	4191
42.64	4643	42.64	4184
42.66	4644	42.66	4055
42.68	4795	42.68	4128
42.7	4746	42.7	4186
42.72	4651	42.72	4307
42.74	4849	42.74	4201
42.76	4817	42.76	4296
42.78	4780	42.78	4281
42.8	4883	42.8	4214
42.82	4959	42.82	4250
42.84	5034	42.84	4393
42.86	5014	42.86	4374
42.88	5019	42.88	4376
42.9	5055	42.9	4579
42.92	5167	42.92	4429
42.94	5333	42.94	4357
42.96	5390	42.96	4470
42.98	5258	42.98	4518
43	5268	43	4557
43.02	5388	43.02	4505
43.04	5613	43.04	4507
43.06	5522	43.06	4500
43.08	5561	43.08	4578
43.1	5645	43.1	4599
43.12	5707	43.12	4786
43.14	5759	43.14	4801
43.16	5968	43.16	4714
43.18	5981	43.18	4757
43.2	5989	43.2	4713
43.22	6094	43.22	4901
43.24	6182	43.24	4970
43.26	6258	43.26	4842
43.28	6531	43.28	4826
43.3	6647	43.3	4991
43.32	6893	43.32	5096
43.34	6992	43.34	5167
43.36	7167	43.36	5178
43.38	7469	43.38	5266
43.4	7930	43.4	5445
43.42	8318	43.42	5440
43.44	8931	43.44	5662
43.46	9636	43.46	5816
43.48	10935	43.48	5893
43.5	12342	43.5	6277
43.52	14390	43.52	6459
43.54	18070	43.54	6873
43.56	23445	43.56	7188
43.58	29757	43.58	7576
43.6	38962	43.6	8575
43.62	54375	43.62	10275
43.64	72039	43.64	13424
43.66	93176	43.66	20939
43.68	130129	43.68	32718
43.7	194591	43.7	43084
43.72	298079	43.72	47410
43.74	413380	43.74	50701
43.76	496568	43.76	62384
43.78	598249	43.78	80049
43.8	720626	43.8	99788
43.82	743983	43.82	126557
43.84	686767	43.84	148555
43.86	643745	43.86	173080
43.88	616956	43.88	232666
43.9	596560	43.9	316432
43.92	546077	43.92	372802
43.94	434254	43.94	409708
43.96	313690	43.96	463875
43.98	243004	43.98	422471
44	203014	44	334543
44.02	162087	44.02	306133
44.04	112508	44.04	286899
44.06	65087	44.06	265542
44.08	35397	44.08	247842
44.1	22776	44.1	187482
44.12	17834	44.12	122341
44.14	14882	44.14	89119
44.16	13072	44.16	67928
44.18	11704	44.18	47818
44.2	10669	44.2	30733
44.22	10004	44.22	18327
44.24	9271	44.24	12782
44.26	8689	44.26	10473
44.28	8385	44.28	9180
44.3	7930	44.3	8418
44.32	7647	44.32	7716
44.34	7348	44.34	7227
44.36	7103	44.36	6827
44.38	6892	44.38	6438
44.4	6657	44.4	6255
44.42	6538	44.42	6183
44.44	6413	44.44	5803
44.46	6169	44.46	5734
44.48	6169	44.48	5670
44.5	5953	44.5	5599
44.52	5783	44.52	5484
44.54	5746	44.54	5403
44.56	5612	44.56	5178
44.58	5606	44.58	5180
44.6	5406	44.6	5094
44.62	5327	44.62	5004
44.64	5306	44.64	4813
44.66	5168	44.66	4869
44.68	5122	44.68	4695
44.7	5086	44.7	4661
44.72	4900	44.72	4694
44.74	4896	44.74	4666
44.76	4793	44.76	4585
44.78	4676	44.78	4495
44.8	4666	44.8	4429
44.82	4628	44.82	4491
44.84	4664	44.84	4352
44.86	4556	44.86	4304
44.88	4595	44.88	4312
44.9	4381	44.9	4378
44.92	4444	44.92	4205
44.94	4313	44.94	4189
44.96	4254	44.96	4151
44.98	4239	44.98	4257
45	4189	45	4161
45.02	4085	45.02	4212
45.04	4145	45.04	4196
45.06	4170	45.06	4152
45.08	4103	45.08	3947
45.1	4121	45.1	3991
45.12	3990	45.12	4042
45.14	4080	45.14	3972
45.16	4034	45.16	4002
45.18	3949	45.18	3937
45.2	3956	45.2	3902
45.22	3999	45.22	3886
45.24	4018	45.24	3881
45.26	3815	45.26	3861
45.28	3813	45.28	3834
45.3	3729	45.3	3846
45.32	3893	45.32	3822
45.34	3827	45.34	3855
45.36	3813	45.36	3704
45.38	3753	45.38	3844
45.4	3744	45.4	3714
45.42	3814	45.42	3779
45.44	3775	45.44	3735
45.46	3633	45.46	3801
45.48	3614	45.48	3699
45.5	3596	45.5	3726
45.52	3613	45.52	3707
45.54	3585	45.54	3551
45.56	3631	45.56	3587
45.58	3565	45.58	3669
45.6	3559	45.6	3694
45.62	3671	45.62	3708
45.64	3547	45.64	3563
45.66	3538	45.66	3627
45.68	3565	45.68	3535
45.7	3595	45.7	3668
45.72	3459	45.72	3616
45.74	3588	45.74	3522
45.76	3438	45.76	3654
45.78	3507	45.78	3621
45.8	3434	45.8	3532
45.82	3434	45.82	3586
45.84	3502	45.84	3435
45.86	3440	45.86	3608
45.88	3467	45.88	3555
45.9	3455	45.9	3606
45.92	3538	45.92	3504
45.94	3316	45.94	3504
45.96	3455	45.96	3591
45.98	3475	45.98	3483
46	3410	46	3586
46.02	3322	46.02	3460
46.04	3401	46.04	3469
46.06	3383	46.06	3499
46.08	3408	46.08	3537
46.1	3446	46.1	3434
46.12	3471	46.12	3435
46.14	3416	46.14	3430
46.16	3480	46.16	3465
46.18	3355	46.18	3432
46.2	3480	46.2	3455
46.22	3396	46.22	3448
46.24	3439	46.24	3452
46.26	3314	46.26	3466
46.28	3408	46.28	3358
46.3	3444	46.3	3512
46.32	3398	46.32	3540
46.34	3333	46.34	3424
46.36	3317	46.36	3469
46.38	3445	46.38	3404
46.4	3457	46.4	3372
46.42	3340	46.42	3376
46.44	3359	46.44	3314
46.46	3287	46.46	3485
46.48	3321	46.48	3390
46.5	3398	46.5	3360
46.52	3396	46.52	3345
46.54	3302	46.54	3314
46.56	3316	46.56	3351
46.58	3451	46.58	3473
46.6	3235	46.6	3382
46.62	3426	46.62	3445
46.64	3235	46.64	3328
46.66	3350	46.66	3370
46.68	3372	46.68	3368
46.7	3326	46.7	3305
46.72	3350	46.72	3373
46.74	3282	46.74	3316
46.76	3272	46.76	3283
46.78	3430	46.78	3372
46.8	3315	46.8	3386
46.82	3352	46.82	3373
46.84	3351	46.84	3435
46.86	3379	46.86	3358
46.88	3300	46.88	3294
46.9	3338	46.9	3346
46.92	3192	46.92	3425
46.94	3346	46.94	3433
46.96	3217	46.96	3327
46.98	3314	46.98	3482
47	3320	47	3489
47.02	3298	47.02	3406
47.04	3177	47.04	3440
47.06	3279	47.06	3499
47.08	3286	47.08	3356
47.1	3222	47.1	3289
47.12	3363	47.12	3380
47.14	3247	47.14	3348
47.16	3315	47.16	3462
47.18	3374	47.18	3437
47.2	3277	47.2	3352
47.22	3401	47.22	3347
47.24	3278	47.24	3390
47.26	3307	47.26	3449
47.28	3350	47.28	3432
47.3	3225	47.3	3429
47.32	3390	47.32	3425
47.34	3359	47.34	3351
47.36	3315	47.36	3359
47.38	3335	47.38	3370
47.4	3341	47.4	3394
47.42	3311	47.42	3361
47.44	3385	47.44	3409
47.46	3306	47.46	3302
47.48	3377	47.48	3399
47.5	3366	47.5	3375
47.52	3274	47.52	3446
47.54	3345	47.54	3439
47.56	3320	47.56	3407
47.58	3289	47.58	3361
47.6	3397	47.6	3373
47.62	3316	47.62	3295
47.64	3307	47.64	3348
47.66	3248	47.66	3260
47.68	3256	47.68	3230
47.7	3315	47.7	3311
47.72	3304	47.72	3396
47.74	3314	47.74	3364
47.76	3306	47.76	3288
47.78	3183	47.78	3289
47.8	3221	47.8	3295
47.82	3275	47.82	3321
47.84	3193	47.84	3303
47.86	3248	47.86	3326
47.88	3180	47.88	3302
47.9	3172	47.9	3300
47.92	3230	47.92	3214
47.94	3329	47.94	3293
47.96	3291	47.96	3260
47.98	3272	47.98	3368
48	3237	48	3266
48.02	3254	48.02	3268
48.04	3204	48.04	3270
48.06	3269	48.06	3237
48.08	3375	48.08	3254
48.1	3270	48.1	3269
48.12	3208	48.12	3331
48.14	3218	48.14	3363
48.16	3350	48.16	3279
48.18	3342	48.18	3271
48.2	3290	48.2	3230
48.22	3332	48.22	3333
48.24	3359	48.24	3307
48.26	3211	48.26	3196
48.28	3290	48.28	3267
48.3	3256	48.3	3405
48.32	3238	48.32	3250
48.34	3291	48.34	3226
48.36	3301	48.36	3290
48.38	3248	48.38	3272
48.4	3144	48.4	3273
48.42	3257	48.42	3230
48.44	3217	48.44	3271
48.46	3255	48.46	3218
48.48	3244	48.48	3276
48.5	3207	48.5	3277
48.52	3268	48.52	3201
48.54	3177	48.54	3250
48.56	3194	48.56	3226
48.58	3251	48.58	3293
48.6	3297	48.6	3263
48.62	3218	48.62	3248
48.64	3175	48.64	3285
48.66	3288	48.66	3158
48.68	3332	48.68	3221
48.7	3222	48.7	3192
48.72	3293	48.72	3269
48.74	3206	48.74	3166
48.76	3284	48.76	3201
48.78	3192	48.78	3283
48.8	3256	48.8	3284
48.82	3280	48.82	3234
48.84	3322	48.84	3268
48.86	3330	48.86	3347
48.88	3200	48.88	3315
48.9	3150	48.9	3287
48.92	3246	48.92	3266
48.94	3177	48.94	3180
48.96	3180	48.96	3306
48.98	3319	48.98	3218
49	3258	49	3261
49.02	3220	49.02	3300
49.04	3134	49.04	3317
49.06	3255	49.06	3171
49.08	3285	49.08	3314
49.1	3257	49.1	3309
49.12	3412	49.12	3248
49.14	3308	49.14	3133
49.16	3146	49.16	3274
49.18	3196	49.18	3227
49.2	3162	49.2	3230
49.22	3276	49.22	3264
49.24	3212	49.24	3259
49.26	3133	49.26	3259
49.28	3237	49.28	3253
49.3	3212	49.3	3213
49.32	3187	49.32	3333
49.34	3238	49.34	3285
49.36	3237	49.36	3223
49.38	3194	49.38	3297
49.4	3292	49.4	3247
49.42	3194	49.42	3286
49.44	3211	49.44	3273
49.46	3354	49.46	3279
49.48	3298	49.48	3268
49.5	3317	49.5	3181
49.52	3292	49.52	3174
49.54	3330	49.54	3165
49.56	3329	49.56	3315
49.58	3180	49.58	3120
49.6	3352	49.6	3141
49.62	3218	49.62	3314
49.64	3240	49.64	3178
49.66	3170	49.66	3222
49.68	3326	49.68	3075
49.7	3303	49.7	3233
49.72	3305	49.72	3172
49.74	3290	49.74	3246
49.76	3304	49.76	3282
49.78	3235	49.78	3299
49.8	3213	49.8	3205
49.82	3268	49.82	3255
49.84	3289	49.84	3185
49.86	3254	49.86	3180
49.88	3234	49.88	3218
49.9	3233	49.9	3356
49.92	3325	49.92	3222
49.94	3287	49.94	3233
49.96	3281	49.96	3236
49.98	3333	49.98	3138
[truncated: 7,001 more rows]
