# Supplementary material for: Diamond with Sp2-Sp3 composite phase for thermometry at Millikelvin temperatures
Source: Nat Commun. 2024 May 8;15:3871. doi: 10.1038/s41467-024-48137-z (PMC11079005; doi:10.1038/s41467-024-48137-z)
Supplement: Supplementary file 6 — Source dataset [file 41467_2024_48137_MOESM6_ESM.zip › Source data/Source Data-Supplementary Fig. 1b.xlsx]

## Sheet: Sheet1
297.5	511.056
297.4	490.889
297.3	491.223
297.2	491.944
297.1	520.889
297	517.611
296.9	498
296.8	512.667
296.7	502.5
296.6	497.556
296.5	497.389
296.4	505.166
296.3	491.278
296.2	513
296.1	522.056
296	501.222
295.9	526.111
295.8	527.944
295.7	519.555
295.6	498.5
295.5	522.833
295.4	528
295.3	519.056
295.2	518.389
295.1	493.778
295	483.778
294.9	495.055
294.8	517
294.7	496.833
294.6	501.666
294.5	524.111
294.4	528.444
294.3	519.555
294.2	513.666
294.1	517.944
294	529.944
293.9	532.889
293.8	525.722
293.7	537
293.6	521.944
293.5	524.389
293.4	540.278
293.3	518.111
293.2	528.444
293.1	525.611
293	552.667
292.9	542.833
292.8	517.611
292.7	517.5
292.6	500.833
292.5	516.444
292.4	545.666
292.3	541.611
292.2	544.667
292.1	546.333
292	557.444
291.9	538.222
291.8	518.666
291.7	529.778
291.6	534.5
291.5	549.778
291.4	542.111
291.3	539.556
291.2	545.889
291.1	555.944
291	538.722
290.9	555.056
290.8	545.778
290.7	531.111
290.6	566.722
290.5	579.555
290.4	579.833
290.3	563.111
290.2	550.055
290.1	548.667
290	556.889
289.9	558.778
289.8	564.667
289.7	566.722
289.6	564.5
289.5	550.389
289.4	571.056
289.3	586.556
289.2	585.945
289.1	573
289	585.833
288.9	590.778
288.8	582.222
288.7	611.111
288.6	600.333
288.5	568.111
288.4	578.278
288.3	596.944
288.2	611.389
288.1	618
288	629.889
287.9	625.389
287.8	613.611
287.7	619.166
287.6	614.111
287.5	632
287.4	652
287.3	671.723
287.2	685.778
287.1	680.945
287	736.667
286.9	745.556
286.8	765.055
286.7	784.833
286.6	796
286.5	814.889
286.4	825.055
286.3	867.333
286.2	934.833
286.1	977.835
286	1027.06
285.9	1076.89
285.8	1154.22
285.7	1225.11
285.6	1269.17
285.5	1337.83
285.4	1464.05
285.3	1498.17
285.2	1593.06
285.1	1753.22
285	1877.11
284.9	2015.94
284.8	2171.22
284.7	2276.17
284.6	2406.72
284.5	2520.22
284.4	2594.22
284.3	2576.22
284.2	2519.56
284.1	2396.55
284	2188.66
283.9	1918.28
283.8	1710.89
283.7	1484.33
283.6	1249.45
283.5	1070.66
283.4	922.945
283.3	776.223
283.2	675.444
283.1	597.555
283	513.333
282.9	468.167
282.8	443.112
282.7	425.167
282.6	394.056
282.5	390.722
282.4	365.222
282.3	376.167
282.2	385.111
282.1	362.833
282	365.667
281.9	368.834
281.8	352.278
281.7	348.555
281.6	347.834
281.5	344.722
281.4	357.167
281.3	359.278
281.2	368.889
281.1	364.667
281	361.222
280.9	355.333
280.8	350.278
280.7	340
280.6	355.611
280.5	364.722
280.4	340
280.3	324.722
280.2	316.222
280.1	341.055
280	349.333
279.9	349.444
279.8	345.166
279.7	331.944
279.6	342.889
279.5	339.667
279.4	346
279.3	346.445
279.2	353.778
279.1	360.833
279	355.111
278.9	345.222
278.8	356.222
278.7	335.833
278.6	334.167
278.5	350.889
278.4	360.889
278.3	348.778
278.2	351.333
278.1	347.111
278	358.222
277.9	355.556
277.8	340.556
277.7	338.944
277.6	353.333
