# Supplementary material for: Diamond with Sp2-Sp3 composite phase for thermometry at Millikelvin temperatures
Source: Nat Commun. 2024 May 8;15:3871. doi: 10.1038/s41467-024-48137-z (PMC11079005; doi:10.1038/s41467-024-48137-z)
Supplement: Supplementary file 6 — Source dataset [file 41467_2024_48137_MOESM6_ESM.zip › Source data/Source Data-Supplementary Fig. 1c.xlsx]

## Sheet: Sheet1
-187.035	457.286	-187.035	456.333
-184.017	456.857	-184.017	458.083
-181.001	459.286	-181.001	457.917
-177.986	458.286	-177.986	457.667
-174.971	456.429	-174.971	456.75
-171.958	457	-171.958	457.333
-168.947	457	-168.947	457.5
-165.936	457.571	-165.936	457.5
-162.926	456.857	-162.926	457.167
-159.918	457	-159.918	457
-156.91	458.429	-156.91	456.833
-153.904	459	-153.904	456.167
-150.899	456.143	-150.899	456.25
-147.894	458.286	-147.894	458.167
-144.892	455.429	-144.892	456.917
-141.89	458.143	-141.89	457.833
-138.889	457.286	-138.889	455.917
-135.889	457.143	-135.889	456.833
-132.891	458	-132.891	457.417
-129.893	458.429	-129.893	457.5
-126.897	459.286	-126.897	457.583
-123.902	457.571	-123.902	457.917
-120.908	457.143	-120.908	457.583
-117.915	457.429	-117.915	457.75
-114.923	457.857	-114.923	457
-111.932	456.429	-111.932	457.75
-108.942	456.714	-108.942	456.667
-105.954	458.286	-105.954	457.333
-102.966	457	-102.966	457.667
-99.9797	456	-99.9797	457.583
-96.9944	458.143	-96.9944	456.5
-94.0101	457.143	-94.0101	457
-91.027	457.143	-91.027	457.833
-88.045	456.143	-88.045	456
-85.0641	456.143	-85.0641	457.833
-82.0842	458.286	-82.0842	458.417
-79.1055	456.286	-79.1055	456.083
-76.1278	457.286	-76.1278	457.917
-73.1512	458	-73.1512	457.5
-70.1757	456.143	-70.1757	458.417
-67.2013	456.429	-67.2013	457.25
-64.228	457.571	-64.228	457.417
-61.2558	456.857	-61.2558	456.667
-58.2846	457.571	-58.2846	458.083
-55.3146	457.571	-55.3146	457.083
-52.3456	458	-52.3456	458.5
-49.3777	456.714	-49.3777	457.417
-46.4109	457	-46.4109	457.25
-43.4451	457.714	-43.4451	456.167
-40.4805	457.143	-40.4805	457.75
-37.5169	458.429	-37.5169	456.917
-34.5544	456.857	-34.5544	457.667
-31.593	456.571	-31.593	456.833
-28.6326	455.571	-28.6326	456.083
-25.6733	456.143	-25.6733	456.917
-22.7151	458.143	-22.7151	457.417
-19.758	456.571	-19.758	457.667
-16.8019	458	-16.8019	458.667
-13.8469	458.429	-13.8469	458.25
-10.8929	461.714	-10.8929	461.833
-7.94008	474	-7.94008	472.667
-4.98828	491.429	-4.98828	483.833
-2.03754	492.714	-2.03754	483.917
0.91213	483.714	0.91213	478.25
3.86073	471.571	3.86073	468.5
6.80828	462.857	6.80828	462.583
9.75476	459.286	9.75476	459.333
12.7002	457	12.7002	458.583
15.6445	457.714	15.6445	458.083
18.5878	458.571	18.5878	457.583
21.5301	460.429	21.5301	458.75
24.4713	466	24.4713	461.167
27.4114	479.429	27.4114	463.5
30.3505	505.714	30.3505	472.167
33.2885	556.429	33.2885	489.417
36.2254	626.286	36.2254	514.333
39.1613	720.571	39.1613	565.25
42.0962	818.429	42.0962	647.5
45.03	941.143	45.03	760.833
47.9628	1052.43	47.9628	908.917
50.8945	1161.43	50.8945	1070.92
53.8251	1270.57	53.8251	1234.33
56.7548	1319.86	56.7548	1352.08
59.6833	1386	59.6833	1439.25
62.6108	1408.71	62.6108	1491.67
65.5373	1447.29	65.5373	1506.17
68.4627	1465.29	68.4627	1530
71.3871	1487.57	71.3871	1552.5
74.3105	1478.71	74.3105	1558.92
77.2328	1493.86	77.2328	1568.58
80.154	1487	80.154	1583.5
83.0743	1513.14	83.0743	1570.5
85.9934	1494.14	85.9934	1567.92
88.9116	1488.57	88.9116	1578.08
91.8287	1485.29	91.8287	1553.58
94.7448	1477.71	94.7448	1556.33
97.6598	1478.43	97.6598	1572
100.574	1485.43	100.574	1576.58
103.487	1481.57	103.487	1572.67
106.399	1484.43	106.399	1575.08
109.31	1481.43	109.31	1551.5
112.22	1473.14	112.22	1531.58
115.128	1487.86	115.128	1533.92
118.036	1473	118.036	1519.75
120.943	1488.57	120.943	1512.25
123.849	1496.14	123.849	1506
126.753	1498.43	126.753	1515.17
129.657	1500.14	129.657	1513.42
132.56	1499	132.56	1519.75
135.461	1516.29	135.461	1504.67
138.362	1506.57	138.362	1531.17
141.262	1487.29	141.262	1523.5
144.16	1509.29	144.16	1533.5
147.058	1501.57	147.058	1511.42
149.954	1502.57	149.954	1520.42
152.85	1496.29	152.85	1518.83
155.744	1461.14	155.744	1508.33
158.638	1485.71	158.638	1484.67
161.53	1474.29	161.53	1494.75
164.422	1484.43	164.422	1497.92
167.312	1483.14	167.312	1493.58
170.202	1479.43	170.202	1476.75
173.09	1468.71	173.09	1483.5
175.978	1478.43	175.978	1492
178.864	1489.43	178.864	1487.75
181.749	1493	181.749	1486.67
184.634	1493.86	184.634	1489.17
187.517	1494.86	187.517	1504.42
190.399	1496.29	190.399	1491.67
193.281	1482.86	193.281	1496.58
196.161	1478.71	196.161	1497.58
199.041	1469.14	199.041	1481.92
201.919	1483.86	201.919	1462.58
204.796	1475	204.796	1473.75
207.672	1480.71	207.672	1463
210.548	1492.43	210.548	1458
213.422	1478	213.422	1459.5
216.295	1490.14	216.295	1444.75
219.168	1478.29	219.168	1463.58
222.039	1473.29	222.039	1465.5
224.909	1454.86	224.909	1461.5
227.779	1472.14	227.779	1465.58
230.647	1458.71	230.647	1476.33
233.514	1474.86	233.514	1473.08
236.381	1482.29	236.381	1476.58
239.246	1472.43	239.246	1473.25
242.11	1472.71	242.11	1466.75
244.974	1465.86	244.974	1465
247.836	1457	247.836	1473.25
250.697	1456.57	250.697	1458.08
253.558	1465.86	253.558	1460
256.417	1460.71	256.417	1452
259.275	1460.71	259.275	1446.33
262.133	1464.86	262.133	1439.17
264.989	1467	264.989	1433.17
267.845	1466.71	267.845	1427
270.699	1461.29	270.699	1430.58
273.553	1459.43	273.553	1433.92
276.405	1478.43	276.405	1433.75
279.257	1463.43	279.257	1441.83
282.107	1456	282.107	1423.58
284.957	1463.14	284.957	1422.5
287.805	1456.29	287.805	1436.58
290.653	1455.71	290.653	1439.17
293.499	1441.71	293.499	1415.08
296.345	1434.57	296.345	1434.08
299.189	1447.29	299.189	1427.33
302.033	1439.29	302.033	1421.83
304.876	1423.43	304.876	1404.42
307.717	1429.57	307.717	1407.17
310.558	1423.29	310.558	1392.33
313.398	1404.71	313.398	1395.42
316.236	1401.71	316.236	1367.83
319.074	1413.14	319.074	1374.5
321.911	1408.43	321.911	1364.25
324.747	1408.14	324.747	1361.58
327.582	1426.43	327.582	1362.67
330.416	1419.86	330.416	1376.17
333.249	1418.43	333.249	1353.08
336.08	1409.43	336.08	1367.83
338.911	1425.71	338.911	1361.25
341.741	1417.14	341.741	1366.08
344.571	1432.14	344.571	1387
347.399	1418.14	347.399	1379.67
350.226	1435.43	350.226	1382.42
353.052	1416.57	353.052	1379.25
355.877	1421.86	355.877	1387
358.701	1430.29	358.701	1384.83
361.524	1427.29	361.524	1401
364.347	1408.86	364.347	1381.17
367.168	1419	367.168	1389.75
369.988	1420.29	369.988	1374.33
372.808	1409.14	372.808	1374.67
375.626	1404	375.626	1380.25
378.444	1415.71	378.444	1362.5
381.26	1407.43	381.26	1366.75
384.076	1406	384.076	1361.58
386.89	1405.57	386.89	1348
389.704	1390.86	389.704	1343.17
392.517	1393	392.517	1346.67
395.329	1396.71	395.329	1346.75
398.139	1384.43	398.139	1348.83
400.949	1381.86	400.949	1338
403.758	1385.29	403.758	1348.25
406.566	1397	406.566	1347.25
409.373	1390.57	409.373	1356.58
412.179	1390.71	412.179	1353
414.984	1388	414.984	1354.75
417.788	1402.29	417.788	1358.58
420.591	1390.86	420.591	1349.58
423.394	1400.14	423.394	1353.08
426.195	1386.29	426.195	1360.17
428.995	1387.14	428.995	1359.75
431.795	1393.86	431.795	1345.08
434.593	1382	434.593	1350.75
437.391	1382.57	437.391	1344.67
440.187	1374	440.187	1340
442.983	1374.14	442.983	1339.33
445.778	1373	445.778	1348.33
448.571	1385.86	448.571	1328.83
451.364	1373.29	451.364	1322.17
454.156	1384.57	454.156	1315.92
456.947	1367.29	456.947	1314.92
459.737	1363.57	459.737	1309.33
462.526	1341.71	462.526	1315.42
465.314	1352.86	465.314	1316.42
468.101	1344.43	468.101	1294.25
470.887	1351.57	470.887	1304.83
473.673	1360.29	473.673	1298.58
476.457	1341.86	476.457	1291.67
479.24	1339.14	479.24	1298.33
482.023	1343.29	482.023	1291.33
484.804	1348.71	484.804	1297.08
487.585	1353.29	487.585	1293.17
490.365	1345.86	490.365	1280.58
493.143	1349.29	493.143	1293.08
495.921	1341.43	495.921	1286.17
498.698	1352.14	498.698	1278.92
501.474	1366.29	501.474	1272.42
504.249	1339.43	504.249	1270.67
507.023	1335.43	507.023	1269.75
509.796	1339	509.796	1263.33
512.569	1334.71	512.569	1254.92
515.34	1340.29	515.34	1262.17
518.11	1334.29	518.11	1260
520.88	1322.29	520.88	1240.58
523.648	1317.71	523.648	1250.17
526.416	1332.57	526.416	1232.25
529.183	1310.29	529.183	1235.17
531.949	1295.71	531.949	1216.08
534.713	1293.57	534.713	1224.17
537.477	1295.71	537.477	1215.58
540.24	1291	540.24	1214.08
543.002	1300.71	543.002	1218.67
545.764	1279.86	545.764	1198
548.524	1288.29	548.524	1212.67
551.283	1274.86	551.283	1211
554.042	1296.14	554.042	1216.58
556.799	1293.86	556.799	1217.67
559.556	1292.14	559.556	1207.67
562.311	1295.57	562.311	1218.92
565.066	1299	565.066	1219.17
567.82	1295.14	567.82	1229.58
570.573	1321	570.573	1233.75
573.325	1322.29	573.325	1222.08
576.076	1331.43	576.076	1231.5
578.826	1306.43	578.826	1229.42
581.576	1319.43	581.576	1226
584.324	1296.43	584.324	1223
587.071	1289	587.071	1227
589.818	1293.86	589.818	1226.75
592.564	1286.86	592.564	1222.08
595.308	1270	595.308	1222.25
598.052	1262.86	598.052	1214.33
600.795	1273.71	600.795	1206
603.537	1271.29	603.537	1215.33
606.278	1266.29	606.278	1210.83
609.018	1272	609.018	1207.42
611.758	1250.57	611.758	1192.25
614.496	1267.86	614.496	1193.5
617.234	1244.86	617.234	1188.33
619.97	1255.86	619.97	1191.25
622.706	1254	622.706	1181
625.441	1241.29	625.441	1193.67
628.174	1246.86	628.174	1172.83
630.907	1257.29	630.907	1189.25
633.639	1267	633.639	1188.58
636.371	1258.57	636.371	1177.5
639.101	1258.29	639.101	1175.33
641.83	1261.43	641.83	1178.25
644.559	1272	644.559	1183.67
647.286	1256.86	647.286	1175.25
650.013	1260.14	650.013	1175.58
652.739	1262.14	652.739	1176.25
655.464	1261.43	655.464	1190.75
658.188	1267.57	658.188	1193.92
660.911	1263	660.911	1187.33
663.633	1252.29	663.633	1190.67
666.354	1259.14	666.354	1186.33
669.075	1252.14	669.075	1181.08
671.794	1250.29	671.794	1175.17
674.513	1259.57	674.513	1177.92
677.231	1246.71	677.231	1163
679.948	1222.29	679.948	1158.83
682.664	1228.43	682.664	1168.42
685.379	1228.57	685.379	1160.83
688.093	1215.86	688.093	1161
690.806	1220.14	690.806	1154.25
693.519	1217.71	693.519	1150
696.23	1212	696.23	1143.92
698.941	1219.71	698.941	1136
701.651	1201.14	701.651	1131.67
704.359	1209.14	704.359	1138.08
707.067	1219.29	707.067	1125
709.775	1209	709.775	1120.17
712.481	1212	712.481	1114.42
715.186	1212	715.186	1112.25
717.891	1213.43	717.891	1124.08
720.594	1208.14	720.594	1123.33
723.297	1214.14	723.297	1117.5
725.999	1198.43	725.999	1124.5
728.7	1198.57	728.7	1132.5
731.4	1209.29	731.4	1125.33
734.099	1217	734.099	1128.92
736.797	1199.29	736.797	1128.08
739.495	1199.14	739.495	1125.67
742.191	1201.86	742.191	1138.67
744.887	1197	744.887	1130.75
747.581	1207.43	747.581	1136.58
750.275	1227	750.275	1146.25
752.968	1197.86	752.968	1137.75
755.661	1203.29	755.661	1139.75
758.352	1206.14	758.352	1131.08
761.042	1208.29	761.042	1128.08
763.732	1188.43	763.732	1129.58
766.42	1217	766.42	1123.25
769.108	1204	769.108	1130.92
771.795	1181.86	771.795	1119.25
774.481	1192	774.481	1123.75
777.166	1183	777.166	1103.42
779.851	1174.57	779.851	1115
782.534	1172.43	782.534	1110.17
785.217	1170.43	785.217	1107.5
787.898	1159.14	787.898	1102.33
790.579	1159.43	790.579	1097.83
793.259	1159.43	793.259	1106
795.938	1158.57	795.938	1086.67
798.617	1165.86	798.617	1101.25
801.294	1165.86	801.294	1098.83
803.97	1165.57	803.97	1095.08
806.646	1171.29	806.646	1101.5
809.321	1173.71	809.321	1108.08
811.995	1184.43	811.995	1104.33
814.668	1159.29	814.668	1107.58
817.34	1161.29	817.34	1113.17
820.011	1183.57	820.011	1117.17
822.682	1181.71	822.682	1109.08
825.351	1186.14	825.351	1118
828.02	1188.86	828.02	1112.5
830.688	1172.43	830.688	1115.67
833.355	1187.71	833.355	1115.08
836.021	1175.57	836.021	1113.5
838.686	1193.86	838.686	1118.5
841.351	1166.57	841.351	1116.5
844.015	1167.86	844.015	1120.17
846.677	1176.71	846.677	1118.25
849.339	1161	849.339	1121.25
852	1161.29	852	1118.25
854.66	1162.86	854.66	1117.33
857.32	1156.14	857.32	1118.17
859.978	1147.29	859.978	1101.92
862.636	1146.14	862.636	1103.58
865.292	1137.71	865.292	1100.25
867.948	1134.86	867.948	1089.75
870.603	1142	870.603	1093.42
873.257	1125.29	873.257	1085.58
875.911	1139	875.911	1074.5
878.563	1119.57	878.563	1077.75
881.215	1127.86	881.215	1072.58
883.866	1117	883.866	1061.58
886.516	1135	886.516	1073.58
889.165	1128.43	889.165	1072.75
891.813	1134.71	891.813	1068.17
894.46	1138.43	894.46	1071.25
897.107	1127.29	897.107	1057.25
899.753	1134.14	899.753	1061
902.397	1126.14	902.397	1069.67
905.041	1112.57	905.041	1061
907.685	1124	907.685	1070.67
910.327	1110.14	910.327	1065.33
912.968	1117.71	912.968	1068.75
915.609	1136.86	915.609	1075.25
918.249	1116.71	918.249	1070.17
920.888	1123.14	920.888	1071.17
923.526	1130.29	923.526	1075.33
926.163	1111.71	926.163	1072.33
928.799	1118.86	928.799	1072
931.435	1109.57	931.435	1085.58
934.07	1110	934.07	1094.83
936.704	1115.29	936.704	1087.08
939.337	1112.43	939.337	1075.08
941.969	1118.57	941.969	1089.17
944.6	1114.43	944.6	1093.42
947.231	1107.14	947.231	1080
949.86	1117	949.86	1083.67
952.489	1115.29	952.489	1083.25
955.117	1115.57	955.117	1073.25
957.744	1108	957.744	1083.5
960.371	1110.86	960.371	1076.25
962.996	1092.29	962.996	1078.58
965.621	1097.14	965.621	1078.83
968.245	1098	968.245	1062.17
970.868	1097	970.868	1069.58
973.49	1086	973.49	1077.25
976.111	1088.29	976.111	1070.25
978.732	1079.57	978.732	1068.92
981.351	1079.57	981.351	1076
983.97	1079	983.97	1063.67
986.588	1078.57	986.588	1064.33
989.205	1076.43	989.205	1064.92
991.822	1080.43	991.822	1067.5
994.437	1077.57	994.437	1076.83
997.052	1082	997.052	1075.75
999.666	1086.86	999.666	1075
1002.28	1088.71	1002.28	1084
1004.89	1096.14	1004.89	1085.08
1007.5	1092.29	1007.5	1085.75
1010.11	1110	1010.11	1095.42
1012.72	1109.57	1012.72	1094.92
1015.33	1102.86	1015.33	1103.5
1017.94	1105.57	1017.94	1097.67
1020.55	1097.29	1020.55	1088.42
1023.15	1099.71	1023.15	1107.17
1025.76	1102.14	1025.76	1092.67
1028.36	1099	1028.36	1120.75
1030.97	1101.43	1030.97	1106.83
1033.57	1106.14	1033.57	1112
1036.17	1092.57	1036.17	1111.58
1038.77	1089.43	1038.77	1109.08
1041.38	1079.29	1041.38	1105.42
1043.97	1083.43	1043.97	1123
1046.57	1076.86	1046.57	1111.08
1049.17	1082.86	1049.17	1124.25
1051.77	1079.71	1051.77	1112
1054.37	1073	1054.37	1125.67
1056.96	1069	1056.96	1122.92
1059.56	1058.29	1059.56	1121.08
1062.15	1069.57	1062.15	1130.17
1064.74	1078.29	1064.74	1118.17
1067.34	1059.57	1067.34	1122.08
1069.93	1066	1069.93	1132.83
1072.52	1075.86	1072.52	1140.83
1075.11	1066.71	1075.11	1138
1077.7	1064.29	1077.7	1133.75
1080.29	1077.71	1080.29	1140.08
1082.87	1075.57	1082.87	1150.92
1085.46	1076.29	1085.46	1148.67
1088.05	1080.86	1088.05	1157.5
1090.63	1069.29	1090.63	1164.42
1093.22	1075	1093.22	1154.5
1095.8	1072	1095.8	1172
1098.38	1070.43	1098.38	1172.83
1100.96	1078.57	1100.96	1175.08
1103.55	1074.29	1103.55	1184.83
1106.13	1064	1106.13	1181
1108.7	1065.14	1108.7	1200.92
1111.28	1072.29	1111.28	1199.42
1113.86	1073.71	1113.86	1195.92
1116.44	1085	1116.44	1208.33
1119.01	1078.29	1119.01	1216
1121.59	1089.86	1121.59	1211.92
1124.16	1084.43	1124.16	1223.33
1126.74	1077.86	1126.74	1233.58
1129.31	1082.86	1129.31	1236.75
1131.88	1088.71	1131.88	1232.67
1134.45	1080.29	1134.45	1226.92
1137.03	1075.57	1137.03	1237
1139.6	1094.71	1139.6	1244.67
1142.16	1081.57	1142.16	1239.25
1144.73	1086.86	1144.73	1258.33
1147.3	1085.57	1147.3	1258.17
1149.87	1089.86	1149.87	1256.75
1152.43	1078	1152.43	1248.17
1155	1083	1155	1264.67
1157.56	1076.57	1157.56	1255.5
1160.12	1076.29	1160.12	1262
1162.69	1076.86	1162.69	1266.08
1165.25	1056.86	1165.25	1271.42
1167.81	1062.86	1167.81	1267.83
1170.37	1063.43	1170.37	1286.92
1172.93	1057.71	1172.93	1282.58
1175.49	1068.43	1175.49	1274.08
1178.05	1061.14	1178.05	1307.5
1180.6	1064.57	1180.6	1297.5
1183.16	1073.71	1183.16	1307.75
1185.71	1078.29	1185.71	1314.17
1188.27	1075.57	1188.27	1329
1190.82	1070	1190.82	1322.83
1193.37	1079.71	1193.37	1333.92
1195.93	1081.29	1195.93	1339.33
1198.48	1083.57	1198.48	1348.17
1201.03	1084.14	1201.03	1362.17
1203.58	1078.57	1203.58	1378.42
1206.13	1091.29	1206.13	1382.25
1208.68	1104.29	1208.68	1396.83
1211.22	1100.86	1211.22	1409.5
1213.77	1108.14	1213.77	1424.58
1216.32	1106.71	1216.32	1438.5
1218.86	1113.57	1218.86	1440.92
1221.4	1108.86	1221.4	1460.83
1223.95	1090.14	1223.95	1481.83
1226.49	1103.57	1226.49	1498.83
1229.03	1103.43	1229.03	1518.08
1231.57	1102.14	1231.57	1529.42
1234.11	1103.71	1234.11	1540.33
1236.65	1100.86	1236.65	1549.5
1239.19	1100.57	1239.19	1570.67
1241.73	1109.14	1241.73	1598
1244.27	1100.57	1244.27	1618.67
1246.8	1101	1246.8	1624.5
1249.34	1097.14	1249.34	1652.33
1251.87	1105.57	1251.87	1678
1254.41	1108.71	1254.41	1695.83
1256.94	1095.86	1256.94	1723
1259.47	1108.86	1259.47	1742.33
1262	1111.86	1262	1759.17
1264.54	1107.71	1264.54	1797.42
1267.07	1111.57	1267.07	1831.67
1269.59	1118.57	1269.59	1860.83
1272.12	1116.14	1272.12	1909
1274.65	1132.43	1274.65	1942.58
1277.18	1132.43	1277.18	1988.33
1279.7	1129.71	1279.7	2047.42
1282.23	1140.14	1282.23	2108.67
1284.75	1150.57	1284.75	2156.5
1287.28	1152.43	1287.28	2246.08
1289.8	1152.57	1289.8	2294.67
1292.32	1166.57	1292.32	2397.5
1294.84	1171.86	1294.84	2470.58
1297.36	1201.29	1297.36	2589.83
1299.88	1223.14	1299.88	2705.75
1302.4	1239.29	1302.4	2823.08
1304.92	1275.86	1304.92	2943.5
1307.44	1314.14	1307.44	3101.25
1309.96	1386.57	1309.96	3270.17
1312.47	1481.57	1312.47	3442.42
1314.99	1617	1314.99	3586.83
1317.5	1882.43	1317.5	3806.75
1320.02	2475.29	1320.02	4051.83
1322.53	4532	1322.53	4451.83
1325.04	11607.3	1325.04	5354
1327.55	27125.1	1327.55	6809.83
1330.06	42319.9	1330.06	7918.33
1332.57	36415.7	1332.57	7195.75
1335.08	20414.3	1335.08	5932
1337.59	8783.71	1337.59	5029.83
1340.1	3841.57	1340.1	4605.67
1342.6	2268.71	1342.6	4429.83
1345.11	1782	1345.11	4306.92
1347.61	1533.14	1347.61	4121.5
1350.12	1416.57	1350.12	3979.92
1352.62	1336.14	1352.62	3824.58
1355.12	1295.29	1355.12	3620.42
1357.63	1245.86	1357.63	3491
1360.13	1227.57	1360.13	3306.33
1362.63	1214.86	1362.63	3178.08
1365.13	1187.29	1365.13	2996.58
1367.63	1174.29	1367.63	2873.25
1370.13	1160.43	1370.13	2736.25
1372.62	1150.71	1372.62	2591.5
1375.12	1154.57	1375.12	2502.92
1377.62	1148.57	1377.62	2388.75
1380.11	1147.71	1380.11	2299.67
1382.61	1136.86	1382.61	2195.33
1385.1	1121.57	1385.1	2129.75
1387.59	1124.86	1387.59	2068.17
1390.08	1121.86	1390.08	2004.67
1392.57	1112	1392.57	1951.75
1395.07	1100.29	1395.07	1883.25
1397.56	1130.14	1397.56	1843.67
1400.04	1118.86	1400.04	1814.17
1402.53	1112.29	1402.53	1754.42
1405.02	1113	1405.02	1739.17
1407.51	1115.43	1407.51	1692.92
1409.99	1108	1409.99	1681.67
1412.48	1112.14	1412.48	1664.83
1414.96	1120.14	1414.96	1635.67
1417.45	1097.86	1417.45	1613
1419.93	1098	1419.93	1585.42
1422.41	1106.57	1422.41	1607.5
1424.89	1090.14	1424.89	1573
1427.37	1106.57	1427.37	1592.67
1429.85	1095.71	1429.85	1572.17
1432.33	1092.71	1432.33	1565.83
1434.81	1103.71	1434.81	1566.08
1437.29	1109	1437.29	1554.67
1439.76	1109.86	1439.76	1554.17
1442.24	1109.86	1442.24	1545
1444.72	1112.43	1444.72	1542.5
1447.19	1098.86	1447.19	1534.83
1449.66	1097.29	1449.66	1530
1452.14	1099.14	1452.14	1522.83
1454.61	1113.57	1454.61	1529.5
1457.08	1114.29	1457.08	1514
1459.55	1097.14	1459.55	1503.08
1462.02	1100.29	1462.02	1495.08
1464.49	1104	1464.49	1500.92
1466.96	1087.57	1466.96	1506.25
1469.43	1081.29	1469.43	1487.83
1471.89	1085.14	1471.89	1484.25
1474.36	1078.57	1474.36	1474
1476.83	1069.29	1476.83	1468.25
1479.29	1066.86	1479.29	1469.33
1481.75	1065.29	1481.75	1472.25
1484.22	1062	1484.22	1495.75
1486.68	1049.86	1486.68	1486.75
1489.14	1055.71	1489.14	1475.5
1491.6	1063	1491.6	1487
1494.06	1054	1494.06	1498.83
1496.52	1057.86	1496.52	1505
1498.98	1057.86	1498.98	1509.5
1501.44	1052.14	1501.44	1519.92
1503.9	1053	1503.9	1532.25
1506.35	1057.86	1506.35	1534.25
1508.81	1074.14	1508.81	1562.08
1511.26	1052.43	1511.26	1554.25
1513.72	1071.14	1513.72	1582.08
1516.17	1067.43	1516.17	1592.92
1518.62	1077	1518.62	1608.5
1521.08	1082	1521.08	1622.92
1523.53	1079.43	1523.53	1643.92
1525.98	1070	1525.98	1656
1528.43	1094.43	1528.43	1716.67
1530.88	1083.86	1530.88	1713
1533.33	1102	1533.33	1748.92
1535.77	1086	1535.77	1803.5
1538.22	1089.14	1538.22	1841.5
1540.67	1102	1540.67	1899.67
1543.11	1104	1543.11	1934.58
1545.56	1103.43	1545.56	2009.75
1548	1089.43	1548	2068.08
1550.44	1115.29	1550.44	2144.58
1552.89	1111.57	1552.89	2222.75
1555.33	1111	1555.33	2288.17
1557.77	1126.86	1557.77	2391.83
1560.21	1127.86	1560.21	2483.58
1562.65	1115.14	1562.65	2571.75
1565.09	1122.14	1565.09	2675
1567.52	1126.14	1567.52	2758.5
1569.96	1124.14	1569.96	2848.25
1572.4	1121.71	1572.4	2958.58
1574.83	1144.14	1574.83	3061.92
1577.27	1140.71	1577.27	3116.92
1579.7	1140.43	1579.7	3176.42
1582.14	1136.14	1582.14	3163.67
1584.57	1127.86	1584.57	3159.75
1587	1134	1587	3167.25
1589.43	1142.14	1589.43	3141.83
1591.86	1146.57	1591.86	3107.75
1594.29	1138	1594.29	3077.5
1596.72	1131.29	1596.72	3006.08
1599.15	1122.57	1599.15	2927.58
1601.58	1123.29	1601.58	2856.17
1604	1120.43	1604	2812.58
1606.43	1118.86	1606.43	2718.5
1608.85	1092.86	1608.85	2637.33
1611.28	1071.14	1611.28	2549
1613.7	1084.86	1613.7	2482.5
1616.13	1078.57	1616.13	2370.83
1618.55	1082.29	1618.55	2261.33
1620.97	1078.57	1620.97	2151.5
1623.39	1080.29	1623.39	2060.58
1625.81	1068	1625.81	1929.75
1628.23	1073.86	1628.23	1834
1630.65	1070.43	1630.65	1734.58
1633.07	1063.29	1633.07	1674.17
1635.49	1064.43	1635.49	1598.42
1637.9	1060	1637.9	1531.42
1640.32	1067.29	1640.32	1477
1642.73	1043.14	1642.73	1423.25
1645.15	1063.57	1645.15	1382.75
1647.56	1053.71	1647.56	1356.92
1649.97	1054.86	1649.97	1327.42
1652.39	1053.14	1652.39	1315.17
1654.8	1058	1654.8	1288.75
1657.21	1069.71	1657.21	1276.58
1659.62	1067	1659.62	1257.5
1662.03	1069.86	1662.03	1247.42
1664.44	1066	1664.44	1245.58
1666.84	1072.71	1666.84	1242.75
1669.25	1048.71	1669.25	1221
1671.66	1074.71	1671.66	1220.75
1674.06	1037.57	1674.06	1210.83
1676.47	1036.29	1676.47	1197.75
1678.87	1036	1678.87	1195.75
1681.28	1047.29	1681.28	1203.42
1683.68	1029.14	1683.68	1190
1686.08	1035.29	1686.08	1187.83
1688.48	1034.71	1688.48	1176.58
1690.88	1038.71	1690.88	1189.33
1693.28	1028.29	1693.28	1180.17
1695.68	1035.43	1695.68	1180.33
1698.08	1045.43	1698.08	1177.17
1700.48	1046	1700.48	1165
1702.88	1035	1702.88	1153.42
1705.27	1040.71	1705.27	1162.58
1707.67	1039.57	1707.67	1143.5
1710.06	1032.29	1710.06	1147
1712.46	1035.57	1712.46	1141.5
1714.85	1035.71	1714.85	1135.42
1717.24	1027.43	1717.24	1139.83
1719.63	1032.14	1719.63	1129.92
1722.03	1036.14	1722.03	1121.67
1724.42	1034.86	1724.42	1123.42
1726.81	1026.57	1726.81	1125.08
1729.2	1027.43	1729.2	1124.08
1731.58	1022	1731.58	1130.08
1733.97	1025.14	1733.97	1119
1736.36	1016.43	1736.36	1122.67
1738.74	1021.71	1738.74	1123.25
1741.13	1019.29	1741.13	1120.42
1743.52	1014	1743.52	1113.25
1745.9	1016.14	1745.9	1118.58
1748.28	1015.29	1748.28	1118.5
1750.67	1011.29	1750.67	1121.67
1753.05	1022.71	1753.05	1123.75
1755.43	1016.43	1755.43	1117.58
1757.81	1011	1757.81	1112.08
1760.19	1010.29	1760.19	1113.42
1762.57	1021	1762.57	1115.08
1764.95	1004	1764.95	1124.08
1767.32	1020.14	1767.32	1118.25
1769.7	1024	1769.7	1115.58
1772.08	1026.71	1772.08	1125.58
1774.45	1025.71	1774.45	1118.67
1776.83	1025.43	1776.83	1112.67
1779.2	1025.14	1779.2	1131.17
1781.58	1037.71	1781.58	1124.33
1783.95	1029	1783.95	1126.67
1786.32	1036.29	1786.32	1128.58
1788.69	1031.43	1788.69	1125.58
1791.06	1035.71	1791.06	1129.58
1793.43	1034.71	1793.43	1126
1795.8	1037	1795.8	1126
1798.17	1024.71	1798.17	1127.33
1800.54	1030	1800.54	1126.5
1802.9	1024.14	1802.9	1124.33
1805.27	1025.57	1805.27	1125.17
1807.64	1025.43	1807.64	1120.58
1810	1007	1810	1114.92
1812.37	1017.14	1812.37	1123.17
1814.73	1018.14	1814.73	1120.25
1817.09	1009.86	1817.09	1112.25
1819.45	1013.14	1819.45	1116.83
1821.82	1014	1821.82	1116.42
1824.18	1010.43	1824.18	1106.08
1826.54	1006.86	1826.54	1101.83
1828.9	999.286	1828.9	1098.42
1831.25	1014	1831.25	1099.5
1833.61	1010.57	1833.61	1105.17
1835.97	1020.43	1835.97	1096.5
1838.33	1011.14	1838.33	1089.58
1840.68	1019.71	1840.68	1105.5
1843.04	1015.71	1843.04	1097.83
1845.39	1016	1845.39	1102.42
1847.74	1013	1847.74	1110.58
1850.1	998	1850.1	1088.58
1852.45	1024.43	1852.45	1100.75
1854.8	1018.57	1854.8	1106.83
1857.15	1007.57	1857.15	1097.5
1859.5	1019.43	1859.5	1092.83
1861.85	1018.43	1861.85	1096.25
1864.2	1018	1864.2	1107.75
1866.55	1009.86	1866.55	1102.08
1868.9	1020.86	1868.9	1098.33
1871.24	1012.86	1871.24	1120.17
1873.59	1017.57	1873.59	1112.33
1875.93	1023.14	1875.93	1114.5
1878.28	1011.57	1878.28	1113.17
1880.62	1022.29	1880.62	1116
1882.97	1018	1882.97	1117.5
1885.31	1027.14	1885.31	1108.5
1887.65	1019.43	1887.65	1116.33
1889.99	1019.14	1889.99	1118.42
1892.33	1020.29	1892.33	1127.67
1894.67	1027	1894.67	1128.17
1897.01	1029.57	1897.01	1129.17
1899.35	1020.86	1899.35	1119.08
1901.69	1029.29	1901.69	1131.75
1904.02	1036.71	1904.02	1132.33
1906.36	1039.86	1906.36	1135.42
1908.7	1034.71	1908.7	1129.17
1911.03	1029.71	1911.03	1138.17
1913.37	1030.57	1913.37	1123
1915.7	1034.57	1915.7	1132.08
1918.03	1024.29	1918.03	1133.33
1920.36	1037.14	1920.36	1144
1922.7	1035.86	1922.7	1133.67
1925.03	1032	1925.03	1136.67
1927.36	1028.29	1927.36	1124.5
1929.69	1023.14	1929.69	1125.67
1932.01	1025.43	1932.01	1120.92
1934.34	1022.86	1934.34	1127.83
1936.67	1015.86	1936.67	1127.42
1939	999.571	1939	1118.17
1941.32	1003.71	1941.32	1113.67
1943.65	1010	1943.65	1111.25
1945.97	1006.29	1945.97	1113.33
1948.3	1000.86	1948.3	1116.92
1950.62	998.571	1950.62	1113.42
1952.94	1009.14	1952.94	1110.5
1955.26	990.714	1955.26	1113.75
1957.58	1003.14	1957.58	1105.5
1959.9	997.286	1959.9	1114.42
1962.22	1008.57	1962.22	1110.25
1964.54	999.143	1964.54	1092.17
1966.86	1011.43	1966.86	1101.42
1969.18	1010.86	1969.18	1110.83
1971.5	1008.71	1971.5	1115.83
1973.81	1007.71	1973.81	1108.75
1976.13	1012.14	1976.13	1106.17
1978.44	1020.43	1978.44	1107.83
1980.76	1009.86	1980.76	1110.25
1983.07	1011	1983.07	1108.17
1985.38	1006.43	1985.38	1124.58
1987.7	1019.57	1987.7	1125.42
1990.01	1016.14	1990.01	1113.83
1992.32	1026.86	1992.32	1127.5
1994.63	1018.57	1994.63	1121.58
1996.94	1020.29	1996.94	1130.25
1999.25	1014.14	1999.25	1119.25
2001.56	1019.57	2001.56	1121.5
2003.86	1006.86	2003.86	1127.25
2006.17	1021.14	2006.17	1132.5
2008.48	1030.43	2008.48	1133.25
2010.78	1024.29	2010.78	1143.33
2013.09	1021	2013.09	1136.33
2015.39	1016.71	2015.39	1143.17
2017.69	1032.57	2017.69	1146.58
2020	1028	2020	1151.33
2022.3	1038	2022.3	1147.25
2024.6	1040.43	2024.6	1151
2026.9	1041.14	2026.9	1155.5
2029.2	1035.57	2029.2	1149.08
2031.5	1045.57	2031.5	1153.08
2033.8	1036.71	2033.8	1150.08
2036.1	1043.71	2036.1	1151.25
2038.39	1037.57	2038.39	1152.67
2040.69	1041.29	2040.69	1141.08
2042.99	1042.71	2042.99	1146.33
2045.28	1030.14	2045.28	1151.67
2047.58	1025.29	2047.58	1139.17
2049.87	1030.14	2049.87	1146.08
2052.16	1021.43	2052.16	1142.5
2054.46	1027.71	2054.46	1139.67
2056.75	1012.71	2056.75	1136.92
2059.04	1008.57	2059.04	1130.5
2061.33	1015.14	2061.33	1128.83
2063.62	1003.71	2063.62	1139.17
2065.91	1007	2065.91	1129.33
2068.2	1004.14	2068.2	1128.92
2070.48	1001.57	2070.48	1123.5
2072.77	996.571	2072.77	1122.25
2075.06	997.286	2075.06	1120.58
2077.34	1003.57	2077.34	1114.83
2079.63	1003.14	2079.63	1116.67
2081.91	997.857	2081.91	1109.5
2084.2	990.571	2084.2	1112
2086.48	1000	2086.48	1121.67
2088.76	993.429	2088.76	1117.83
2091.05	1004.57	2091.05	1111.5
2093.33	997.714	2093.33	1113.92
2095.61	1009.57	2095.61	1112.83
2097.89	1003.86	2097.89	1114.83
2100.17	1008.14	2100.17	1113.67
2102.44	996.714	2102.44	1113
2104.72	1002.29	2104.72	1107.58
2107	1017.14	2107	1118.42
2109.28	1010.43	2109.28	1113.67
2111.55	1007.29	2111.55	1121.25
2113.83	1008	2113.83	1117.5
2116.1	1015.43	2116.1	1131
2118.38	1011.86	2118.38	1124.83
2120.65	1009.57	2120.65	1130.92
2122.92	1004.57	2122.92	1119.67
2125.19	1003.43	2125.19	1130.5
2127.46	1001.14	2127.46	1125.33
2129.74	1011.14	2129.74	1129
2132	1007	2132	1124.75
2134.27	1008.14	2134.27	1139.58
2136.54	1013.86	2136.54	1150.5
2138.81	1009	2138.81	1143.92
2141.08	1012.14	2141.08	1151.67
2143.34	1019.57	2143.34	1155.58
2145.61	1017.57	2145.61	1139.67
2147.88	1020.14	2147.88	1155
2150.14	1018.86	2150.14	1156.83
2152.4	1038	2152.4	1161
2154.67	1033.43	2154.67	1155.33
2156.93	1030.43	2156.93	1159
2159.19	1035.29	2159.19	1161.25
2161.45	1029.14	2161.45	1160.5
2163.71	1040.86	2163.71	1158
2165.97	1038.43	2165.97	1156.67
2168.23	1036.14	2168.23	1152.5
2170.49	1038	2170.49	1151.25
2172.75	1043.71	2172.75	1147
2175.01	1027.29	2175.01	1160.08
2177.26	1042.29	2177.26	1155.42
2179.52	1030.29	2179.52	1148.58
2181.78	1040.14	2181.78	1149.58
2184.03	1016.86	2184.03	1153.67
2186.28	1013.86	2186.28	1147.33
2188.54	1014.14	2188.54	1143.67
2190.79	1010.71	2190.79	1146.75
2193.04	1006	2193.04	1133.83
2195.29	1008.71	2195.29	1144.83
2197.54	1006.71	2197.54	1137.42
2199.79	1002	2199.79	1133.17
2202.04	998.857	2202.04	1130.08
2204.29	997.143	2204.29	1130.67
2206.54	997	2206.54	1129.42
2208.79	1002	2208.79	1125.67
2211.04	997.143	2211.04	1124.92
2213.28	1006.57	2213.28	1129.67
2215.53	1003.14	2215.53	1127.42
2217.77	997.714	2217.77	1117.08
2220.02	1004.43	2220.02	1123
2222.26	1004.57	2222.26	1123
2224.5	997.857	2224.5	1120.92
2226.74	1010.14	2226.74	1128.08
2228.99	1013.86	2228.99	1124.42
2231.23	1009.57	2231.23	1118.83
2233.47	1014	2233.47	1115.5
2235.71	1013.86	2235.71	1130
2237.95	1013.14	2237.95	1131
2240.19	1021.86	2240.19	1128.5
2242.42	1018.86	2242.42	1133.5
2244.66	1018.71	2244.66	1120
2246.9	1020.29	2246.9	1124.5
2249.13	1017.57	2249.13	1136.25
2251.37	1017.14	2251.37	1124.33
2253.6	1018	2253.6	1136
2255.84	1020.14	2255.84	1132
2258.07	1013.43	2258.07	1139.75
2260.3	1011.43	2260.3	1130.83
2262.53	1017	2262.53	1137.92
2264.76	1024.14	2264.76	1140.17
2267	1019.29	2267	1142.67
2269.23	1015.43	2269.23	1144.58
2271.45	1016.71	2271.45	1143
2273.68	1029.57	2273.68	1146.67
2275.91	1033.57	2275.91	1141.67
2278.14	1025.86	2278.14	1143.33
2280.37	1031.29	2280.37	1149.08
2282.59	1035.14	2282.59	1148.75
2284.82	1037.86	2284.82	1146.17
2287.04	1037.43	2287.04	1152
2289.27	1037.14	2289.27	1142.58
2291.49	1031.57	2291.49	1140.58
2293.71	1049.71	2293.71	1150.58
2295.94	1042.43	2295.94	1145.08
2298.16	1035.71	2298.16	1153.25
2300.38	1026.43	2300.38	1144.33
2302.6	1033	2302.6	1144.67
2304.82	1029.57	2304.82	1147.75
2307.04	1029.71	2307.04	1147.58
2309.26	1018.14	2309.26	1143.58
2311.47	1020.57	2311.47	1136.92
2313.69	1042.57	2313.69	1143.58
2315.91	1036.57	2315.91	1147.58
2318.12	1022.14	2318.12	1144.33
2320.34	1021.71	2320.34	1140.5
2322.55	1017	2322.55	1142.25
2324.77	1011.29	2324.77	1133.83
2326.98	1022	2326.98	1131.5
2329.19	1019.57	2329.19	1127.75
2331.4	1017.14	2331.4	1137.25
2333.62	1013	2333.62	1138.58
2335.83	1013.29	2335.83	1145.58
2338.04	1024.29	2338.04	1128
2340.25	1017.86	2340.25	1130.42
2342.46	1011	2342.46	1149.5
2344.66	1031.29	2344.66	1142.83
2346.87	1024.57	2346.87	1149.92
2349.08	1020.86	2349.08	1151.75
2351.28	1028	2351.28	1151.58
2353.49	1035	2353.49	1147.58
2355.69	1025.43	2355.69	1148.5
2357.9	1027	2357.9	1148.67
2360.1	1026.14	2360.1	1158.42
2362.31	1037.71	2362.31	1157.17
2364.51	1032	2364.51	1159.5
2366.71	1029.71	2366.71	1155.42
2368.91	1023.43	2368.91	1164.58
2371.11	1024.43	2371.11	1153.83
2373.31	1027.14	2373.31	1158.83
2375.51	1035.43	2375.51	1165.67
2377.71	1024.71	2377.71	1176.92
2379.91	1030.14	2379.91	1178.83
2382.11	1029.86	2382.11	1173.5
2384.3	1020.71	2384.3	1173.58
2386.5	1028	2386.5	1183.42
2388.69	1039.43	2388.69	1171.58
2390.89	1042.57	2390.89	1186.17
2393.08	1024.71	2393.08	1192
2395.28	1037	2395.28	1189.42
2397.47	1039.71	2397.47	1194.33
2399.66	1048	2399.66	1201.08
2401.86	1037	2401.86	1201.25
2404.05	1048.71	2404.05	1188.33
2406.24	1043.43	2406.24	1205.08
2408.43	1058.86	2408.43	1204.5
2410.62	1057.14	2410.62	1202.58
2412.8	1052.71	2412.8	1213.58
2414.99	1055.86	2414.99	1207.33
2417.18	1053.43	2417.18	1203.17
2419.37	1058.29	2419.37	1216.25
2421.55	1060.71	2421.55	1209.67
2423.74	1050.29	2423.74	1205.92
2425.92	1065.71	2425.92	1221.5
2428.11	1056	2428.11	1227.42
2430.29	1055.14	2430.29	1223
2432.47	1060.29	2432.47	1222
2434.66	1060.86	2434.66	1234.83
2436.84	1058	2436.84	1229.67
2439.02	1056.29	2439.02	1223.25
2441.2	1050	2441.2	1232.33
2443.38	1053.29	2443.38	1223.08
2445.56	1049.57	2445.56	1237
2447.74	1061.86	2447.74	1234.17
2449.92	1070.57	2449.92	1229.17
2452.09	1080.57	2452.09	1240.17
2454.27	1081.43	2454.27	1230.92
2456.45	1096.29	2456.45	1233.75
2458.62	1088.14	2458.62	1241.83
2460.8	1073.86	2460.8	1246.5
2462.97	1078	2462.97	1247.58
2465.15	1085.57	2465.15	1233.83
2467.32	1082.71	2467.32	1234.25
2469.49	1082.29	2469.49	1256.83
2471.66	1080.29	2471.66	1250.42
2473.83	1076.71	2473.83	1248.33
2476.01	1066.43	2476.01	1253.75
2478.18	1066.29	2478.18	1254.5
2480.34	1062.71	2480.34	1250.17
2482.51	1078.29	2482.51	1249.75
2484.68	1067.29	2484.68	1263.08
2486.85	1075.43	2486.85	1266.83
2489.02	1058	2489.02	1268.08
2491.18	1069.57	2491.18	1262.42
2493.35	1065.57	2493.35	1277.5
2495.51	1056.86	2495.51	1271.75
2497.68	1053.14	2497.68	1270.58
2499.84	1050.43	2499.84	1276.92
2502	1045.86	2502	1281.17
2504.17	1035.57	2504.17	1277
2506.33	1032.86	2506.33	1285.5
2508.49	1038.14	2508.49	1299.5
2510.65	1020.43	2510.65	1308.75
2512.81	1032.43	2512.81	1303.67
2514.97	1023.86	2514.97	1313.75
2517.13	1032.29	2517.13	1308.08
2519.29	1025.71	2519.29	1318
2521.45	1001	2521.45	1322.58
2523.6	1005.57	2523.6	1319.5
2525.76	1009	2525.76	1324.33
2527.92	1006.14	2527.92	1324.25
2530.07	1003.43	2530.07	1338.17
2532.23	996.429	2532.23	1331.58
2534.38	1001.14	2534.38	1338.75
2536.53	1004.86	2536.53	1341.75
2538.69	1004	2538.69	1359.67
2540.84	997.571	2540.84	1350.5
2542.99	1023.57	2542.99	1352.58
2545.14	1002	2545.14	1354.75
2547.29	994.571	2547.29	1362.75
2549.44	997.286	2549.44	1367.33
2551.59	990.429	2551.59	1380.42
2553.74	989.571	2553.74	1369.5
2555.89	992.714	2555.89	1368.5
2558.03	994.429	2558.03	1375.42
2560.18	993.286	2560.18	1380.92
2562.33	982	2562.33	1384.33
2564.47	990.857	2564.47	1404.17
2566.62	976.714	2566.62	1400
2568.76	979.571	2568.76	1400.92
2570.91	978	2570.91	1401.25
2573.05	971.714	2573.05	1413.75
2575.19	978.429	2575.19	1426.5
2577.33	967.714	2577.33	1418.5
2579.47	966.429	2579.47	1431.67
2581.61	956.429	2581.61	1432.5
2583.75	968.286	2583.75	1447
2585.89	961.857	2585.89	1462.25
2588.03	965.286	2588.03	1465.75
2590.17	979.286	2590.17	1462.33
2592.31	970.857	2592.31	1478.25
2594.45	969.571	2594.45	1488.33
2596.58	965.143	2596.58	1496.08
2598.72	960.143	2598.72	1509.42
2600.85	971	2600.85	1520.08
2602.99	968.857	2602.99	1521.42
2605.12	964.286	2605.12	1534.83
2607.26	972.143	2607.26	1544.5
2609.39	976	2609.39	1562.08
2611.52	967.857	2611.52	1561.42
2613.65	975.857	2613.65	1589.5
2615.78	962.714	2615.78	1597.58
2617.91	971.143	2617.91	1619.17
2620.04	970.571	2620.04	1630.42
2622.17	973.286	2622.17	1643.5
2624.3	969.571	2624.3	1655.67
2626.43	965.143	2626.43	1679.5
2628.56	963.857	2628.56	1686.67
2630.68	963.571	2630.68	1711.17
2632.81	953.714	2632.81	1727.5
2634.94	960.857	2634.94	1727.83
2637.06	958.286	2637.06	1748.33
2639.18	960.857	2639.18	1750.08
2641.31	964.143	2641.31	1776.08
2643.43	953.714	2643.43	1781.92
2645.55	960	2645.55	1808.33
2647.68	953.571	2647.68	1817.92
2649.8	967.143	2649.8	1828.83
2651.92	958.857	2651.92	1849
2654.04	966.857	2654.04	1845.83
2656.16	963	2656.16	1861.75
2658.28	965.714	2658.28	1865.58
2660.4	959.857	2660.4	1881.42
2662.51	976.571	2662.51	1881.92
2664.63	1000.57	2664.63	1875.92
2666.75	985.714	2666.75	1886.17
2668.86	985	2668.86	1889.25
2670.98	969.857	2670.98	1875.25
2673.09	950.143	2673.09	1881.42
2675.21	950.571	2675.21	1863
2677.32	942.429	2677.32	1875.25
2679.44	935.286	2679.44	1837.83
2681.55	946.286	2681.55	1835.75
2683.66	930	2683.66	1840.75
2685.77	930.143	2685.77	1819.58
2687.88	939.571	2687.88	1812.83
2689.99	929.429	2689.99	1795.67
2692.1	928.429	2692.1	1795.5
2694.21	925.429	2694.21	1770.17
2696.32	920.571	2696.32	1760.25
2698.43	920.714	2698.43	1761.5
2700.54	920.429	2700.54	1736.75
2702.64	910	2702.64	1726.42
2704.75	913.286	2704.75	1720.83
2706.85	920.429	2706.85	1698.75
2708.96	916	2708.96	1688.17
2711.06	913.714	2711.06	1679.17
2713.17	919	2713.17	1652.75
2715.27	915.714	2715.27	1639.08
2717.37	923	2717.37	1638.08
2719.47	918.286	2719.47	1618.83
2721.57	913.857	2721.57	1614.58
2723.68	923.857	2723.68	1610.75
2725.78	919.143	2725.78	1566.42
2727.88	923.286	2727.88	1573.67
2729.97	920.286	2729.97	1561.67
2732.07	920.286	2732.07	1550.5
2734.17	922.571	2734.17	1561.58
2736.27	926.286	2736.27	1548.92
2738.36	934.857	2738.36	1530.58
2740.46	927.857	2740.46	1517.33
2742.56	933.857	2742.56	1519.33
2744.65	925	2744.65	1508.42
2746.75	922.143	2746.75	1513.58
2748.84	919.286	2748.84	1496.25
2750.93	935.571	2750.93	1504
2753.03	925.714	2753.03	1499.58
2755.12	930.571	2755.12	1492
2757.21	927.143	2757.21	1481.17
2759.3	929.143	2759.3	1474.33
2761.39	916.286	2761.39	1471.08
2763.48	916.143	2763.48	1471.08
2765.57	920.857	2765.57	1466.33
2767.66	920.286	2767.66	1461.42
2769.74	915.286	2769.74	1461.75
2771.83	927.143	2771.83	1466.5
2773.92	910.714	2773.92	1474.83
2776	927.714	2776	1456.33
2778.09	928.429	2778.09	1457.83
2780.18	926.143	2780.18	1471.08
2782.26	927.714	2782.26	1451.42
2784.34	922.429	2784.34	1451.75
2786.43	915.429	2786.43	1449.5
2788.51	928.143	2788.51	1475.67
2790.59	922.571	2790.59	1457.08
2792.67	916	2792.67	1453
2794.75	933.429	2794.75	1458.5
2796.83	926.286	2796.83	1456.42
2798.91	923.714	2798.91	1457
2800.99	928.143	2800.99	1461.75
2803.07	923.571	2803.07	1467.42
2805.15	927.571	2805.15	1463.67
2807.23	937.143	2807.23	1477.58
2809.31	938.571	2809.31	1461.75
2811.38	935.857	2811.38	1480.5
2813.46	920.143	2813.46	1456.25
2815.53	920.714	2815.53	1472.83
2817.61	918.571	2817.61	1481.25
2819.68	933.857	2819.68	1472.08
2821.75	925.857	2821.75	1477.92
2823.83	917.714	2823.83	1482.83
2825.9	914.143	2825.9	1492.17
2827.97	926	2827.97	1495.5
2830.04	929.714	2830.04	1493.25
2832.11	922.286	2832.11	1495.75
2834.18	923.714	2834.18	1491.42
2836.25	920.714	2836.25	1505.5
2838.32	921.714	2838.32	1504.67
2840.39	929.429	2840.39	1516.75
2842.46	912.571	2842.46	1512.42
2844.53	921.286	2844.53	1535.25
2846.59	931	2846.59	1530.08
2848.66	928.857	2848.66	1536.75
2850.72	934.571	2850.72	1533.25
2852.79	938.571	2852.79	1550.33
2854.85	933.286	2854.85	1545.67
2856.92	936.714	2856.92	1560
2858.98	941.143	2858.98	1568.33
2861.04	945.714	2861.04	1569.58
2863.1	950.143	2863.1	1580.83
2865.17	943	2865.17	1581.08
2867.23	950.857	2867.23	1608.25
2869.29	944.857	2869.29	1588.67
2871.35	942.429	2871.35	1612.17
2873.41	945.429	2873.41	1601.75
2875.46	942.429	2875.46	1621.33
2877.52	942	2877.52	1626
2879.58	935.286	2879.58	1633.58
2881.64	941.143	2881.64	1624.92
2883.69	948	2883.69	1649
2885.75	947	2885.75	1677.17
2887.8	937.143	2887.8	1663.75
2889.86	942.429	2889.86	1685.17
2891.91	942.857	2891.91	1689.25
2893.97	941.857	2893.97	1697.08
2896.02	928.714	2896.02	1697.42
2898.07	934.429	2898.07	1709.5
2900.12	935.143	2900.12	1708.58
2902.18	944.143	2902.18	1722.75
2904.23	951.857	2904.23	1754.42
2906.28	945.429	2906.28	1737.08
2908.33	946.857	2908.33	1736.25
2910.37	938.857	2910.37	1754.92
2912.42	948.857	2912.42	1753.33
2914.47	938.286	2914.47	1763.08
2916.52	953	2916.52	1755.67
2918.57	958.714	2918.57	1754.83
2920.61	958.286	2920.61	1751.42
2922.66	949.143	2922.66	1751
2924.7	953.143	2924.7	1744.17
2926.75	959.714	2926.75	1747.67
2928.79	955.714	2928.79	1753.67
2930.83	966.571	2930.83	1755.08
2932.88	959.429	2932.88	1724.5
2934.92	971.857	2934.92	1734.67
2936.96	976.143	2936.96	1722.92
2939	976.143	2939	1709
2941.04	970.286	2941.04	1702.5
2943.08	967.714	2943.08	1689.17
2945.12	971	2945.12	1694.92
2947.16	961.143	2947.16	1673.83
2949.2	958.143	2949.2	1659
2951.24	966.286	2951.24	1663.33
2953.28	947.429	2953.28	1624.08
2955.31	955.714	2955.31	1616
2957.35	955	2957.35	1619.58
2959.38	962.429	2959.38	1598.75
2961.42	959.429	2961.42	1595.67
2963.45	962.286	2963.45	1582.83
2965.49	955.286	2965.49	1571.83
2967.52	965.571	2967.52	1556.17
2969.55	951.286	2969.55	1546
2971.59	952.571	2971.59	1530.83
2973.62	957.857	2973.62	1518.5
2975.65	954	2975.65	1515.08
2977.68	966.429	2977.68	1502.67
2979.71	977.429	2979.71	1499.75
2981.74	970	2981.74	1491.17
2983.77	971.857	2983.77	1474.67
2985.8	982.714	2985.8	1468.08
2987.82	973.429	2987.82	1455.17
2989.85	967.857	2989.85	1436.83
2991.88	983.143	2991.88	1441.42
2993.9	967.714	2993.9	1448.92
2995.93	981.429	2995.93	1436
2997.95	981.571	2997.95	1430.42
2999.98	983.143	2999.98	1403.17
3002	987.571	3002	1407.42
3004.03	982	3004.03	1393.92
3006.05	984.286	3006.05	1398.75
3008.07	985	3008.07	1391
3010.09	985.714	3010.09	1409.5
3012.11	977.571	3012.11	1390.42
3014.13	981	3014.13	1376.75
3016.15	975.571	3016.15	1373
3018.17	974.143	3018.17	1383.83
3020.19	978.857	3020.19	1365.58
3022.21	982.143	3022.21	1374.5
3024.23	971	3024.23	1355.58
3026.25	972.143	3026.25	1358.08
3028.26	983.857	3028.26	1356.42
3030.28	990.714	3030.28	1356.83
3032.3	984.857	3032.3	1365.67
3034.31	976.143	3034.31	1347.75
3036.33	999	3036.33	1360.5
3038.34	996	3038.34	1348.83
3040.35	990.429	3040.35	1344.17
3042.37	984	3042.37	1348.92
3044.38	999.143	3044.38	1353.08
3046.39	1000.86	3046.39	1345.17
3048.4	1003.43	3048.4	1345.67
3050.41	1012.14	3050.41	1340.5
3052.42	1002.86	3052.42	1359.33
3054.43	1013	3054.43	1352.67
3056.44	1027.43	3056.44	1345.92
3058.45	1018.71	3058.45	1348.58
3060.46	1018.71	3060.46	1351.42
3062.47	1019	3062.47	1355.75
3064.47	1026.57	3064.47	1343.75
3066.48	1021.57	3066.48	1356.08
3068.49	1025.57	3068.49	1349.92
3070.49	1030.86	3070.49	1350.42
3072.5	1018.71	3072.5	1353.33
3074.5	1007.57	3074.5	1347.58
3076.5	1028.29	3076.5	1352.75
3078.51	1027.71	3078.51	1360.08
3080.51	1031.57	3080.51	1351.67
3082.51	1028.29	3082.51	1352.33
3084.51	1014	3084.51	1344.58
3086.51	1022.29	3086.51	1354.58
3088.51	1022.71	3088.51	1358.33
3090.51	1019	3090.51	1352.25
3092.51	1031.29	3092.51	1354.33
3094.51	1019.86	3094.51	1349.83
3096.51	1036.86	3096.51	1363.58
3098.51	1021.57	3098.51	1355
3100.51	1028	3100.51	1349.58
3102.5	1038	3102.5	1360.58
3104.5	1035	3104.5	1361.58
3106.49	1041	3106.49	1365.42
3108.49	1048.86	3108.49	1369.08
3110.48	1037.86	3110.48	1370.25
3112.48	1040.86	3112.48	1369.17
3114.47	1056.86	3114.47	1359.5
3116.46	1052.57	3116.46	1369.17
3118.46	1046.43	3118.46	1360.67
3120.45	1047.86	3120.45	1365.75
3122.44	1045.43	3122.44	1369.83
3124.43	1058	3124.43	1369.25
3126.42	1054.14	3126.42	1376.17
3128.41	1060.86	3128.41	1367
3130.4	1055.43	3130.4	1381.08
3132.39	1061.43	3132.39	1376.33
3134.38	1046	3134.38	1370.58
3136.36	1062.43	3136.36	1376.75
3138.35	1045.71	3138.35	1368.25
3140.34	1050.71	3140.34	1367.17
3142.32	1040.86	3142.32	1372
3144.31	1033.57	3144.31	1376
3146.29	1043.29	3146.29	1376.08
3148.28	1044.43	3148.28	1374
3150.26	1039.71	3150.26	1363.25
3152.24	1035	3152.24	1364.75
3154.23	1040.14	3154.23	1372.42
3156.21	1037.57	3156.21	1372.42
3158.19	1031.86	3158.19	1370.42
3160.17	1033.57	3160.17	1367.58
3162.15	1020.43	3162.15	1359.5
3164.13	1028.43	3164.13	1369.25
3166.11	1028.29	3166.11	1357.25
3168.09	1032.43	3168.09	1362.58
3170.07	1037.57	3170.07	1366.58
3172.05	1038.29	3172.05	1357.25
3174.02	1045.71	3174.02	1382.5
3176	1031.14	3176	1362
3177.98	1032.86	3177.98	1364.67
3179.95	1048.14	3179.95	1371.58
3181.93	1047	3181.93	1369.58
3183.9	1048.71	3183.9	1375.25
3185.88	1057.29	3185.88	1364.5
3187.85	1061.14	3187.85	1365.42
3189.82	1047.14	3189.82	1374
3191.8	1055	3191.8	1371.17
3193.77	1062	3193.77	1369.42
3195.74	1048.29	3195.74	1358.75
3197.71	1065.86	3197.71	1373.42
3199.68	1057.86	3199.68	1384.5
3201.65	1057	3201.65	1379.17
3203.62	1054.14	3203.62	1374.92
3205.59	1062.29	3205.59	1370.25
3207.56	1044.14	3207.56	1372
3209.53	1058.14	3209.53	1373
3211.49	1048.86	3211.49	1369.17
3213.46	1048.71	3213.46	1366.08
3215.43	1035.29	3215.43	1360
3217.39	1053.29	3217.39	1359.67
3219.36	1054	3219.36	1371.58
3221.32	1053.57	3221.32	1373.5
3223.29	1051.29	3223.29	1367.75
3225.25	1055.86	3225.25	1370.75
3227.21	1054.29	3227.21	1349.17
3229.18	1057.57	3229.18	1358.5
3231.14	1060.14	3231.14	1363.5
3233.1	1061.29	3233.1	1353.17
3235.06	1079	3235.06	1352
3237.02	1073.57	3237.02	1346.67
3238.98	1071.86	3238.98	1340.08
3240.94	1073.86	3240.94	1334.25
3242.9	1080.57	3242.9	1341.5
3244.86	1068.86	3244.86	1334.92
3246.82	1066.57	3246.82	1335.42
3248.77	1061.43	3248.77	1326.25
3250.73	1077.29	3250.73	1319.08
3252.69	1082	3252.69	1322.83
3254.64	1069.71	3254.64	1322.25
3256.6	1084.71	3256.6	1314.75
3258.55	1081.71	3258.55	1307.75
3260.51	1069.29	3260.51	1314.08
3262.46	1076.14	3262.46	1298.08
3264.42	1078.43	3264.42	1313.92
3266.37	1069	3266.37	1301.75
3268.32	1075.57	3268.32	1300.42
3270.27	1057.43	3270.27	1300.17
3272.22	1077.14	3272.22	1285.67
3274.17	1075.43	3274.17	1283.83
3276.12	1071.29	3276.12	1292.58
3278.07	1061.57	3278.07	1282.92
3280.02	1061.86	3280.02	1269.25
3281.97	1061.71	3281.97	1276.08
3283.92	1059.71	3283.92	1283
3285.87	1065.71	3285.87	1280.58
3287.81	1061.57	3287.81	1274.58
3289.76	1072.14	3289.76	1271.75
3291.71	1065.29	3291.71	1257.5
3293.65	1066.29	3293.65	1259.83
3295.6	1071	3295.6	1269.83
3297.54	1067.14	3297.54	1270.83
3299.48	1057.57	3299.48	1266.17
3301.43	1060.57	3301.43	1258.75
3303.37	1063.57	3303.37	1265.83
3305.31	1065.86	3305.31	1258
3307.25	1069.57	3307.25	1259.08
3309.2	1069.43	3309.2	1255.42
3311.14	1079.57	3311.14	1255.33
3313.08	1085.29	3313.08	1247
3315.02	1072.71	3315.02	1247.42
3316.96	1086.43	3316.96	1253.83
3318.9	1073.71	3318.9	1249.25
3320.83	1067.71	3320.83	1254.42
3322.77	1083	3322.77	1253.83
3324.71	1078.57	3324.71	1246.08
3326.64	1074.29	3326.64	1236.67
3328.58	1079.43	3328.58	1247.83
3330.52	1064	3330.52	1243
3332.45	1063.71	3332.45	1251.42
3334.39	1060.57	3334.39	1250.42
3336.32	1068.57	3336.32	1250.25
3338.25	1068.86	3338.25	1246.67
3340.19	1070.14	3340.19	1243.5
3342.12	1061	3342.12	1236.92
3344.05	1066.71	3344.05	1241.5
3345.98	1056.14	3345.98	1242.83
3347.91	1065.29	3347.91	1250.92
3349.85	1063.29	3349.85	1244.75
3351.78	1060	3351.78	1234.67
3353.7	1064.71	3353.7	1239.83
3355.63	1074.86	3355.63	1234.5
3357.56	1065.57	3357.56	1243.25
3359.49	1081.43	3359.49	1249.83
3361.42	1068.14	3361.42	1233
3363.34	1079	3363.34	1234.5
3365.27	1068.86	3365.27	1239.42
3367.2	1083	3367.2	1249.25
3369.12	1080.57	3369.12	1238.08
3371.05	1087.43	3371.05	1245.42
3372.97	1086.86	3372.97	1247.67
3374.9	1082.14	3374.9	1244.5
3376.82	1087	3376.82	1239.58
3378.74	1094.71	3378.74	1244.58
3380.66	1090.86	3380.66	1242
3382.59	1094	3382.59	1245.33
3384.51	1091	3384.51	1234.83
3386.43	1092.43	3386.43	1237.25
3388.35	1087.57	3388.35	1245.5
3390.27	1090.57	3390.27	1239.75
3392.19	1083.71	3392.19	1242.83
3394.11	1080.86	3394.11	1244.5
3396.03	1091.57	3396.03	1240.5
3397.94	1075.86	3397.94	1233.08
3399.86	1091.86	3399.86	1234.25
3401.78	1074.29	3401.78	1241
3403.69	1076	3403.69	1237.17
3405.61	1071.71	3405.61	1230.67
3407.52	1071.29	3407.52	1232.75
3409.44	1079.43	3409.44	1247
3411.35	1080.14	3411.35	1241.17
3413.27	1070.29	3413.27	1237.83
3415.18	1069	3415.18	1230.17
3417.09	1080.71	3417.09	1237.5
3419.01	1078.86	3419.01	1237.5
3420.92	1077.86	3420.92	1226
3422.83	1078.43	3422.83	1224.75
3424.74	1091.43	3424.74	1229.92
3426.65	1086	3426.65	1225
3428.56	1075.43	3428.56	1224.17
3430.47	1078.14	3430.47	1224.5
3432.38	1091.14	3432.38	1226.33
3434.29	1093.14	3434.29	1226.58
3436.19	1098.57	3436.19	1224.5
3438.1	1112	3438.1	1225.33
3440.01	1094.57	3440.01	1226.17
3441.91	1103.86	3441.91	1243.08
3443.82	1112.29	3443.82	1232
3445.73	1089	3445.73	1226.75
3447.63	1099.43	3447.63	1239.83
3449.53	1109.71	3449.53	1222.92
3451.44	1097	3451.44	1226.83
3453.34	1104.14	3453.34	1238.25
3455.24	1104.14	3455.24	1228.75
3457.15	1098.57	3457.15	1226.33
3459.05	1094.57	3459.05	1230.5
3460.95	1096.43	3460.95	1209.92
3462.85	1089	3462.85	1229.58
3464.75	1081.57	3464.75	1228.17
3466.65	1090.43	3466.65	1227.25
3468.55	1080	3468.55	1225.42
3470.45	1080.71	3470.45	1225.42
3472.35	1091.43	3472.35	1221.67
3474.24	1088.57	3474.24	1216.25
3476.14	1078.43	3476.14	1237.08
3478.04	1081.14	3478.04	1208.83
3479.94	1086.86	3479.94	1234.83
3481.83	1094	3481.83	1228.58
3483.73	1086.14	3483.73	1225.75
3485.62	1087.29	3485.62	1224.83
3487.52	1101.29	3487.52	1225.42
3489.41	1091.29	3489.41	1222.25
3491.3	1095.43	3491.3	1241.67
3493.2	1106.86	3493.2	1226.08
3495.09	1098.57	3495.09	1223
3496.98	1122.86	3496.98	1228.42
3498.87	1108.14	3498.87	1219.75
3500.76	1118.86	3500.76	1227.42
3502.65	1118.71	3502.65	1224
3504.54	1110.57	3504.54	1213.08
3506.43	1122.57	3506.43	1223.67
3508.32	1117.43	3508.32	1222.08
3510.21	1123.71	3510.21	1228.67
3512.1	1126.43	3512.1	1210.42
3513.98	1118.71	3513.98	1221.75
3515.87	1115.57	3515.87	1222.42
3517.76	1117.14	3517.76	1223.25
3519.64	1112.71	3519.64	1224.42
3521.53	1114.86	3521.53	1224.08
3523.41	1104.14	3523.41	1218.75
3525.3	1108	3525.3	1220.08
3527.18	1112.14	3527.18	1225.67
3529.07	1111.29	3529.07	1216.25
3530.95	1094	3530.95	1231.42
3532.83	1107.43	3532.83	1234.58
3534.71	1109.14	3534.71	1229.83
3536.59	1112.57	3536.59	1231.33
3538.48	1116.14	3538.48	1238.33
3540.36	1113.86	3540.36	1222.42
3542.24	1113.86	3542.24	1233.08
3544.12	1116.43	3544.12	1220.5
3545.99	1102.29	3545.99	1233.67
3547.87	1115	3547.87	1232.58
3549.75	1114.29	3549.75	1224
3551.63	1101.57	3551.63	1223.42
3553.51	1100.57	3553.51	1226
3555.38	1101.86	3555.38	1222.58
3557.26	1112.86	3557.26	1222.08
3559.13	1116.29	3559.13	1219.92
3561.01	1120.86	3561.01	1215.58
3562.88	1118.29	3562.88	1221.17
3564.76	1122.71	3564.76	1215.5
3566.63	1121.14	3566.63	1230.67
3568.5	1125.86	3568.5	1223.17
3570.38	1126.14	3570.38	1222.08
3572.25	1137.43	3572.25	1230.08
3574.12	1133.57	3574.12	1224.75
3575.99	1129.71	3575.99	1214.83
3577.86	1128.14	3577.86	1231.25
3579.73	1133.43	3579.73	1220.5
3581.6	1137.14	3581.6	1225.67
3583.47	1134.57	3583.47	1225.08
3585.34	1126.86	3585.34	1226.08
3587.21	1125	3587.21	1225.92
3589.08	1119.57	3589.08	1223.33
3590.94	1127.86	3590.94	1227.58
3592.81	1132.14	3592.81	1215.92
3594.68	1119.14	3594.68	1224.08
3596.54	1108	3596.54	1215.5
3598.41	1120.29	3598.41	1216.67
3600.27	1119.29	3600.27	1221.92
3602.14	1123.86	3602.14	1222.5
3604	1106.86	3604	1216
3605.87	1122.43	3605.87	1225.42
3607.73	1114.43	3607.73	1222.5
3609.59	1120.29	3609.59	1222.67
3611.45	1116.71	3611.45	1222.42
3613.31	1120.57	3613.31	1226.33
3615.18	1123.29	3615.18	1224.5
3617.04	1122.86	3617.04	1220.58
3618.9	1127.71	3618.9	1215.75
3620.76	1138.57	3620.76	1218.67
3622.62	1127.86	3622.62	1225.25
3624.47	1132.43	3624.47	1217.92
3626.33	1133.57	3626.33	1222.25
3628.19	1137.14	3628.19	1215.67
3630.05	1145.43	3630.05	1222.17
3631.9	1140.71	3631.9	1222.67
3633.76	1132.29	3633.76	1217.17
3635.62	1152.71	3635.62	1220.83
3637.47	1150.71	3637.47	1217.25
3639.33	1157.43	3639.33	1223.58
3641.18	1146.71	3641.18	1222
3643.03	1143.86	3643.03	1217
3644.89	1151.71	3644.89	1221.08
3646.74	1140.57	3646.74	1214.67
3648.59	1138.14	3648.59	1219.5
3650.44	1142.71	3650.44	1224.42
3652.3	1134.43	3652.3	1216.67
3654.15	1143	3654.15	1222.08
3656	1135	3656	1216.25
3657.85	1133.57	3657.85	1218.17
3659.7	1120.86	3659.7	1218.58
3661.55	1129.43	3661.55	1220.42
3663.39	1125.29	3663.39	1220.42
3665.24	1124	3665.24	1217.58
3667.09	1136.14	3667.09	1222.58
3668.94	1117.71	3668.94	1213.25
3670.78	1117.57	3670.78	1216.5
3672.63	1120	3672.63	1217.5
3674.48	1118.43	3674.48	1216.17
3676.32	1130	3676.32	1217.17
3678.17	1132.86	3678.17	1215.25
3680.01	1141.71	3680.01	1219.92
3681.85	1138	3681.85	1209.42
3683.7	1139.29	3683.7	1213.83
3685.54	1135.14	3685.54	1212
3687.38	1137.86	3687.38	1219.92
