# Supplementary material for: Diamond with Sp2-Sp3 composite phase for thermometry at Millikelvin temperatures
Source: Nat Commun. 2024 May 8;15:3871. doi: 10.1038/s41467-024-48137-z (PMC11079005; doi:10.1038/s41467-024-48137-z)
Supplement: Supplementary file 6 — Source dataset [file 41467_2024_48137_MOESM6_ESM.zip › Source data/Source Data-Supplementary Fig. 3.xlsx]

## Sheet: Sheet1
9	0.027
10	0.015
11	1.4
12	1.5
0.147	0.04
0.367	0.34
0.647	0.35
1.975	0.83
3.558	0.62
--	--
--	--	0.002	0.016
--	--	0.003	0.1
--	--	0.004	30
		0.005	143
				0.05	1
				2	1e-05
				3	1e-06
						80	1.2
						6000	0.055
								1	0.0005
