# Supplementary material for: Diamond with Sp2-Sp3 composite phase for thermometry at Millikelvin temperatures
Source: Nat Commun. 2024 May 8;15:3871. doi: 10.1038/s41467-024-48137-z (PMC11079005; doi:10.1038/s41467-024-48137-z)
Supplement: Supplementary file 6 — Source dataset [file 41467_2024_48137_MOESM6_ESM.zip › Source data/Source Data-Supplementary Fig. 4a.xlsx]

## Sheet: Sheet1
1000	0.3353
999	0.33496
998	0.3345
997	0.33442
996	0.33427
995	0.33409
994	0.33388
993	0.33352
992	0.33338
991	0.33337
990	0.33336
989	0.33345
988	0.33347
987	0.33333
986	0.33327
985	0.3332
984	0.33316
983	0.33309
982	0.33306
981	0.33305
980	0.33309
979	0.33301
978	0.33313
977	0.33325
976	0.33329
975	0.33327
974	0.33328
973	0.33335
972	0.33332
971	0.33328
970	0.33319
969	0.33316
968	0.33317
967	0.33313
966	0.33308
965	0.333
964	0.33291
963	0.33287
962	0.33287
961	0.33285
960	0.33286
959	0.33284
958	0.33294
957	0.3331
956	0.33317
955	0.33307
954	0.33324
953	0.33326
952	0.33288
951	0.33274
950	0.3328
949	0.3326
948	0.33251
947	0.33247
946	0.33237
945	0.33224
944	0.33224
943	0.33221
942	0.33226
941	0.33254
940	0.33261
939	0.33263
938	0.33263
937	0.33266
936	0.33271
935	0.33271
934	0.33279
933	0.33272
932	0.33256
931	0.33252
930	0.3324
929	0.33216
928	0.33205
927	0.33229
926	0.33234
925	0.3323
924	0.33253
923	0.33261
922	0.33266
921	0.33284
920	0.33299
919	0.33293
918	0.33284
917	0.33268
916	0.33235
915	0.33226
914	0.33209
913	0.33197
912	0.33193
911	0.33181
910	0.33179
909	0.33165
908	0.33155
907	0.33156
906	0.33143
905	0.3316
904	0.33176
903	0.33165
902	0.33178
901	0.33181
900	0.33185
899	0.33183
898	0.33211
897	0.33244
896	0.33239
895	0.33251
894	0.33275
893	0.33278
892	0.3329
891	0.33294
890	0.33282
889	0.33286
888	0.33286
887	0.33293
886	0.33304
885	0.33319
884	0.33342
883	0.33367
882	0.33362
881	0.33382
880	0.33389
879	0.33387
878	0.33402
877	0.33387
876	0.33391
875	0.33385
874	0.33375
873	0.33354
872	0.33328
871	0.33329
870	0.33319
869	0.33304
868	0.3331
867	0.33308
866	0.33306
865	0.33318
864	0.33318
863	0.33324
862	0.33345
861	0.33329
860	0.3331
859	0.33295
858	0.33278
857	0.33285
856	0.33263
855	0.33257
854	0.33234
853	0.33202
852	0.33183
851	0.33168
850	0.33153
849	0.33147
848	0.33135
847	0.33124
846	0.33117
845	0.33115
844	0.33114
843	0.33098
842	0.33088
841	0.33086
840	0.33079
839	0.33075
838	0.3307
837	0.33036
836	0.33037
835	0.33031
834	0.3302
833	0.33012
832	0.32995
831	0.32997
830	0.32989
829	0.32993
828	0.33002
827	0.3301
826	0.3301
825	0.3302
824	0.33017
823	0.3302
822	0.33026
821	0.33017
820	0.33008
819	0.32996
818	0.33001
817	0.32997
816	0.32998
815	0.32989
814	0.32999
813	0.32996
812	0.32989
811	0.32987
810	0.32981
809	0.32984
808	0.32982
807	0.32974
806	0.32968
805	0.32967
804	0.3297
803	0.32966
802	0.32961
801	0.32958
800	0.32951
799	0.3295
798	0.32944
797	0.32929
796	0.32932
795	0.32927
794	0.32923
793	0.32915
792	0.32914
791	0.32908
790	0.32913
789	0.32911
788	0.32911
787	0.32909
786	0.32908
785	0.32906
784	0.32904
783	0.32903
782	0.32907
781	0.32901
780	0.32893
779	0.32889
778	0.3289
777	0.32887
776	0.3289
775	0.32885
774	0.32889
773	0.32892
772	0.32898
771	0.32897
770	0.32899
769	0.32901
768	0.32906
767	0.32907
766	0.32902
765	0.32903
764	0.32904
763	0.32902
762	0.32909
761	0.32914
760	0.32914
759	0.32916
758	0.32913
757	0.32911
756	0.32918
755	0.3292
754	0.32921
753	0.32921
752	0.32925
751	0.32925
750	0.32927
749	0.32925
748	0.32922
747	0.3292
746	0.3292
745	0.32921
744	0.32921
743	0.32921
742	0.32924
741	0.32928
740	0.32927
739	0.32925
738	0.32925
737	0.32924
736	0.32923
735	0.32924
734	0.32921
733	0.32925
732	0.32924
731	0.32921
730	0.32921
729	0.3292
728	0.32922
727	0.3292
726	0.3292
725	0.32922
724	0.32921
723	0.32921
722	0.3292
721	0.32918
720	0.32915
719	0.32914
718	0.32912
717	0.32909
716	0.32905
715	0.32901
714	0.32898
713	0.32897
712	0.32892
711	0.32886
710	0.32883
709	0.32879
708	0.32874
707	0.32875
706	0.32877
705	0.32877
704	0.32877
703	0.32874
702	0.32877
701	0.3288
700	0.32885
699	0.32894
698	0.329
697	0.32903
696	0.3291
695	0.32919
694	0.32926
693	0.32933
692	0.32939
691	0.32944
690	0.3295
689	0.32954
688	0.32959
687	0.32967
686	0.32973
685	0.3298
684	0.32988
683	0.32994
682	0.32998
681	0.33
680	0.33004
679	0.33011
678	0.33016
677	0.33022
676	0.33025
675	0.33023
674	0.33019
673	0.33017
672	0.33019
671	0.33018
670	0.33017
669	0.33014
668	0.33013
667	0.33012
666	0.3301
665	0.33011
664	0.33012
663	0.33009
662	0.33008
661	0.33007
660	0.33005
659	0.33002
658	0.33001
657	0.33002
656	0.33001
655	0.32999
654	0.32997
653	0.32995
652	0.32991
651	0.32987
650	0.32985
649	0.32983
648	0.32983
647	0.32982
646	0.32981
645	0.32979
644	0.32978
643	0.32976
642	0.32974
641	0.32974
640	0.32973
639	0.32972
638	0.32972
637	0.32973
636	0.32974
635	0.32975
634	0.32975
633	0.32976
632	0.32974
631	0.32977
630	0.32977
629	0.32976
628	0.32978
627	0.3298
626	0.32982
625	0.32983
624	0.32984
623	0.32984
622	0.32986
621	0.32988
620	0.3299
619	0.32994
618	0.33
617	0.33003
616	0.33004
615	0.33006
614	0.3301
613	0.33012
612	0.33012
611	0.33015
610	0.33019
609	0.33023
608	0.33026
607	0.33029
606	0.33029
605	0.33033
604	0.33034
603	0.33035
602	0.33037
601	0.3304
600	0.33042
599	0.33045
598	0.3305
597	0.33053
596	0.33054
595	0.33056
594	0.33059
593	0.3306
592	0.33063
591	0.33066
590	0.33068
589	0.3307
588	0.33073
587	0.33078
586	0.3308
585	0.33083
584	0.33088
583	0.33092
582	0.33093
581	0.33097
580	0.331
579	0.33106
578	0.33112
577	0.33117
576	0.33125
575	0.33134
574	0.33139
573	0.33147
572	0.33155
571	0.33162
570	0.33173
569	0.33183
568	0.33192
567	0.33202
566	0.33211
565	0.33224
564	0.3323
563	0.33239
562	0.33248
561	0.33257
560	0.3327
559	0.33278
558	0.33286
557	0.333
556	0.33312
555	0.33327
554	0.33342
553	0.33354
552	0.33367
551	0.33383
550	0.33395
549	0.33411
548	0.33425
547	0.33439
546	0.33456
545	0.33469
544	0.33484
543	0.33499
542	0.33515
541	0.33533
540	0.33549
539	0.3357
538	0.33593
537	0.33614
536	0.33635
535	0.33648
534	0.3367
533	0.33687
532	0.33701
531	0.33717
530	0.33732
529	0.3375
528	0.33767
527	0.33782
526	0.33797
525	0.33812
524	0.3383
523	0.33846
522	0.3386
521	0.33873
520	0.33892
519	0.33907
518	0.33922
517	0.33939
516	0.33957
515	0.33974
514	0.33989
513	0.34004
512	0.34019
511	0.34035
510	0.34053
509	0.34069
508	0.3409
507	0.34113
506	0.34135
505	0.3416
504	0.34184
503	0.3421
502	0.34233
501	0.34254
500	0.34275
499	0.34299
498	0.3432
497	0.34344
496	0.34371
495	0.34391
494	0.34412
493	0.34436
492	0.34458
491	0.34476
490	0.34493
489	0.34513
488	0.3453
487	0.3455
486	0.34568
485	0.34584
484	0.34604
483	0.34619
482	0.34631
481	0.34644
480	0.34654
479	0.3466
478	0.34665
477	0.3467
476	0.34673
475	0.34677
474	0.34682
473	0.34686
472	0.34692
471	0.34694
470	0.34696
469	0.34702
468	0.34705
467	0.34702
466	0.34703
465	0.34708
464	0.34708
463	0.34709
462	0.34712
461	0.34715
460	0.34717
459	0.34716
458	0.34717
457	0.34716
456	0.34711
455	0.34711
454	0.34712
453	0.34713
452	0.34716
451	0.34719
450	0.34716
449	0.34715
448	0.3472
447	0.34721
446	0.34722
445	0.3472
444	0.34719
443	0.34715
442	0.34718
441	0.34717
440	0.34712
439	0.34716
438	0.34719
437	0.34714
436	0.34707
435	0.34706
434	0.34708
433	0.34702
432	0.34695
431	0.34694
430	0.34688
429	0.34686
428	0.34685
427	0.34687
426	0.34683
425	0.34685
424	0.3468
423	0.34671
422	0.3466
421	0.34661
420	0.34661
419	0.34651
418	0.3465
417	0.34647
416	0.34642
415	0.34641
414	0.34635
413	0.34624
412	0.34617
411	0.34607
410	0.34593
409	0.3457
408	0.34562
407	0.34557
406	0.34547
405	0.34536
404	0.34519
403	0.34517
402	0.34508
401	0.34501
400	0.34477
399	0.34472
398	0.34462
397	0.34463
396	0.34433
395	0.34425
394	0.34401
393	0.34383
392	0.34353
391	0.34338
390	0.34321
389	0.3431
388	0.34307
387	0.34302
386	0.34285
385	0.34288
384	0.34269
383	0.34246
382	0.3423
381	0.34206
380	0.34177
379	0.34177
378	0.34142
377	0.34125
376	0.34111
375	0.34129
374	0.34098
373	0.34074
372	0.34054
371	0.34044
370	0.34017
369	0.34004
368	0.34
367	0.34007
366	0.34002
365	0.33983
364	0.33967
363	0.33945
362	0.33921
361	0.33903
360	0.33893
359	0.33891
358	0.33901
357	0.33913
356	0.33931
355	0.33954
354	0.3393
353	0.33946
352	0.33943
351	0.33948
350	0.33941
349	0.33949
348	0.3396
347	0.33978
346	0.34015
345	0.34048
344	0.34063
343	0.34053
342	0.34057
341	0.34085
340	0.34107
339	0.34129
338	0.34146
337	0.34205
336	0.34242
335	0.34265
334	0.34312
333	0.3434
332	0.3438
331	0.34394
330	0.34415
329	0.34462
328	0.34494
327	0.34528
326	0.34568
325	0.34587
324	0.34621
323	0.34651
322	0.34658
321	0.34664
320	0.34678
319	0.34714
318	0.34749
317	0.34773
316	0.3478
315	0.34798
314	0.34816
313	0.34843
312	0.34813
311	0.34814
310	0.34812
309	0.34797
308	0.34783
307	0.3476
306	0.3476
305	0.34752
304	0.34737
303	0.34716
302	0.34701
301	0.34675
300	0.34661
299	0.34648
298	0.34625
297	0.34598
296	0.34556
295	0.34518
294	0.34484
293	0.34461
292	0.34437
291	0.34406
290	0.34369
289	0.34326
288	0.34289
287	0.34269
286	0.34252
285	0.34227
284	0.34196
283	0.34165
282	0.34126
281	0.34083
280	0.3405
279	0.34014
278	0.33987
277	0.33953
276	0.33897
275	0.33835
274	0.3378
273	0.33733
272	0.3369
271	0.33644
270	0.33588
269	0.33534
268	0.3347
267	0.33401
266	0.33333
265	0.33275
264	0.33211
263	0.33136
262	0.33062
261	0.32987
260	0.32907
259	0.32823
258	0.32744
257	0.32652
256	0.32563
255	0.32471
254	0.32381
253	0.32288
252	0.3218
251	0.32091
250	0.31998
249	0.31891
248	0.31791
247	0.31703
246	0.31608
245	0.31502
244	0.31397
243	0.31294
242	0.31199
241	0.31097
240	0.30981
239	0.3088
238	0.30779
237	0.30673
236	0.30588
235	0.30482
234	0.30405
233	0.30341
232	0.3028
231	0.30211
230	0.30153
229	0.30087
228	0.30031
227	0.29997
226	0.29965
225	0.29947
224	0.29932
223	0.29911
222	0.29885
221	0.2988
220	0.29888
219	0.2989
218	0.29899
217	0.29903
216	0.29917
215	0.29943
214	0.29958
213	0.29976
212	0.30002
211	0.30027
210	0.30037
209	0.30074
208	0.30105
207	0.30112
206	0.30121
205	0.30139
204	0.30149
203	0.30151
202	0.30143
201	0.30138
200	0.30147
--
--
--
--
--
--
--
--
--
--
--
--
--
--
--
--
--
--
--
--
--
--
--
--
--
--
--
--
--
--
--
--
--
--
--
--
--
--
--
--
--
--
--
--
--
--
--
--
--
--
--
--
--
--
--
--
--
--
--
--
--
--
--
--
--
--
--
--
--
--
--
--
--
--
--
--
--
--
--
--
--
--
--
--
--
--
--
--
--
--
--
--
--
--
--
--
--
--
--
--
--
--
--
--
--
--
--
--
--
--
--
--
--
--
--
--
--
--
--
--
--
--
--
--
--
--
--
--
--
--
--
--
--
--
--
--
--
--
--
--
--
--
--
--
--
--
--
--
--
--
--
--
--
--
--
--
--
--
--
--
--
--
--
--
--
--
--
--
--
--
--
--
--
--
--
--
--
--
--
--
--
--
--
--
--
--
--
--
--
--
--
--
--
--
--
--
--
--
--
--
--
--
--
--
--
--
--
--
--
--
--
--
--
--
--
--
--
--
--
--
--
--
--
--
--
--
--
--
--
--
--
--
--
--
--
--
--
--
--
--
--
--
--
--
--
--
--
--
--
--
--
--
--
--
--
--
--
--
--
--
--
--
--
--
--
--
--
--
--
--
--
--
--
--
--
--
--
--
--
--
--
--
--
--
--
--
--
--
--
--
--
--
--
--
--
--
--
--
--
--
--
--
--
--
--
--
--
--
--
--
--
--
--
--
--
--
--
--
--
--
--
--
--
--
--
--
--
--
--
--
--
--
--
--
--
--
--
--
--
--
--
--
--
--
--
--
--
--
--
--
--
--
--
--
--
--
--
--
--
--
--
--
--
--
--
--
--
--
--
--
--
--
--
--
--
--
--
--
--
--
--
--
--
--
--
--
--
--
--
--
--
--
--
--
--
--
--
--
--
--
--
--
--
--
--
--
--
--
--
--
--
--
--
--
--
--
--
--
--
--
--
--
--
--
--
--
--
--
--
--
--
--
--
--
--
--
--
--
--
--
--
--
--
--
--
--
--
--
--
--
--
--
--
--
--
--
--
--
--
--
--
--
--
--
--
--
--
--
--
--
--
--
--
--
--
--
--
--
--
--
--
--
--
--
--
--
--
--
--
--
--
--
--
--
--
--
--
--
--
--
--
--
--
--
--
--
--
--
--
--
--
--
--
--
--
--
--
--
--
--
--
--
--
--
--
--
--
--
--
--
--
--
--
--
--
--
--
--
--
--
--
--
--
--
--
--
--
--
--
--
--
--
--
--
--
--
--
--
--
--
--
--
--
--
--
--
--
--
--
--
--
--
--
--
--
--
--
--
--
--
--
--
--
--
--
--
--
--
--
--
--
--
--
--
--
--
--
--
--
--
--
--
--
--
--
--
--
--
--
--
--
--
--
--
--
--
--
--
--
--
--
--
--
--
--
--
--
--
--
--
--
--
--
--
--
--
--
--
--
--
--
--
--
--
--
--
--
--
--
--
--
--
--
--
--
--
--
--
--
--
--
--
--
--
--
--
--
--
--
--
--
--
--
--
--
--
--
--
--
--
--
--
--
--
--
--
--
--
--
--
--
--
--
--
--
--
--
--
--
--
--
--
--
--
--
--
--
--
--
--
--
--
--
--
--
--
--
--
--
--
--
--
--
--
--
--
--
--
--
--
--
--
--
--
--
--
--
--
--
--
--
--
--
--
--
--
--
--
--
--
--
--
--
--
--
--
--
--
--
--
--
--
--
--
--
--
--
--
--
--
--
--
--
--
--
--
--
--
--
--
--
--
--
--
--
--
--
--
--
--
--
--
--
--
--
--
--
--
--
--
--
--
--
--
--
--
--
--
--
--
--
--
--
--
--
--
--
--
--
--
--
--
--
--
--
--
--
--
--
--
--
--
--
--
--
--
--
--
--
--
--
--
--
--
--
--
--
--
--
--
--
--
--
--
--
--
--
--
--
--
--
--
--
--
--
--
--
--
--
--
--
--
--
--
--
--
--
--
--
--
--
--
--
--
--
--
--
--
--
--
--
--
--
--
--
--
--
--
--
--
--
--
--
--
--
--
--
--
--
--
--
--
--
--
--
--
--
--
--
--
--
--
--
--
--
--
--
--
--
--
--
--
--
--
--
--
--
--
--
--
--
--
--
--
--
--
--
--
--
--
--
--
--
--
--
--
--
--
--
--
--
--
--
--
--
--
--
--
--
--
--
--
--
--
--
--
--
--
--
--
--
--
--
--
--
--
--
--
--
--
--
--
--
--
--
--
--
--
--
--
--
--
--
--
--
--
--
--
--
--
--
--
--
--
--
--
--
--
--
--
--
--
--
--
--
--
--
--
--
--
--
--
--
--
--
--
--
--
--
--
--
--
--
--
--
--
--
--
--
--
--
--
--
--
--
--
--
--
--
--
--
--
--
--
--
--
--
--
--
--
--
--
--
--
--
--
--
--
--
--
--
--
--
--
--
--
--
--
--
--
--
--
--
--
--
--
--
--
--
--
--
--
--
--
--
--
--
--
--
--
--
--
--
--
--
--
--
--
--
--
--
--
--
--
--
--
--
--
--
--
--
--
--
--
--
--
--
--
--
--
--
--
--
--
--
--
--
--
--
--
--
--
--
--
--
--
--
--
--
--
--
--
--
--
--
--
--
--
--
--
--
--
--
--
--
--
--
--
--
--
--
--
--
--
--
--
--
--
--
--
--
--
--
--
--
--
--
--
--
[truncated: 1,601 more rows]
