# Supplementary material for: Diamond with Sp2-Sp3 composite phase for thermometry at Millikelvin temperatures
Source: Nat Commun. 2024 May 8;15:3871. doi: 10.1038/s41467-024-48137-z (PMC11079005; doi:10.1038/s41467-024-48137-z)
Supplement: Supplementary file 6 — Source dataset [file 41467_2024_48137_MOESM6_ESM.zip › Source data/Source Data-Supplementary Fig. 4b.xlsx]

## Sheet: Sheet1
25.05	116.753
25	124.255
24.95	145.055
24.9	144.525
24.85	164.589
24.8	169.689
24.75	174.457
24.7	214.161
24.65	225.622
24.6	210.732
24.55	209.573
24.5	208.582
24.45	212.587
24.4	244.193
24.35	254.393
24.3	260.191
24.25	259.245
24.2	245.583
24.15	247.899
24.1	260.178
24.05	275.247
24	281.935
23.95	278.931
23.9	292.897
23.85	340.612
23.8	337.789
23.75	313.496
23.7	313.178
23.65	304.123
23.6	314.825
23.55	308.071
23.5	347.816
23.45	375.682
23.4	359.538
23.35	357.611
23.3	407.347
23.25	418.851
23.2	420.1
23.15	415.305
23.1	407.966
23.05	425.43
23	441.19
22.95	435.521
22.9	448.268
22.85	474.223
22.8	461.68
22.75	475.801
22.7	485.175
22.65	461.337
22.6	469.781
22.55	442.824
22.5	406.716
22.45	357.1
22.4	331.817
22.35	333.247
22.3	302.096
22.25	273.809
22.2	240.776
22.15	194.423
22.1	190.056
22.05	208.373
22	234.08
21.95	237.331
21.9	193.751
21.85	157.393
21.8	169.073
21.75	183.086
21.7	163.631
21.65	113.947
21.6	90.1218
21.55	99.246
21.5	101.35
21.45	123.508
21.4	158.674
21.35	155.647
21.3	145.164
21.25	178.358
21.2	254.181
21.15	327.953
21.1	491.534
21.05	721.378
21	874.271
20.95	983.67
20.9	959.374
20.85	821.124
20.8	714.788
20.75	636.122
20.7	551.404
20.65	422.031
20.6	296.983
20.55	256.497
20.5	252.021
20.45	246.178
20.4	269.288
20.35	292.835
20.3	306.665
20.25	349.35
20.2	374.108
20.15	381.289
20.1	393.663
20.05	446.783
20	519.943
19.95	578.012
19.9	678.125
19.85	869.491
19.8	1055.3
19.75	1283.05
19.7	1522.27
19.65	1648.29
19.6	1732.58
19.55	1828.57
19.5	1957.75
19.45	2023.97
19.4	2108.77
19.35	2175.27
19.3	2093.76
19.25	2073.02
19.2	2114.33
19.15	2040.1
19.1	1973.71
19.05	1924.64
19	1872.49
18.95	1828.05
18.9	1781.56
18.85	1798.71
18.8	1944.05
18.75	2081.81
18.7	2570.46
18.65	3843.98
18.6	4716.52
18.55	3607.55
18.5	2646.61
18.45	3855.54
18.4	7340.81
18.35	10130.2
18.3	8014
18.25	5183.53
18.2	4891.84
18.15	5710.76
18.1	6652.65
18.05	7747.12
18	8885.81
17.95	9804.05
17.9	11005.4
17.85	13809
17.8	24486.1
17.75	63028.1
17.7	153689
17.65	300396
17.6	482982
17.55	667158
17.5	833634
17.45	990399
17.4	1132900
17.35	1257870
17.3	1369370
17.25	1465390
17.2	1553170
17.15	1634590
17.1	1707230
17.05	1775530
17	1834600
16.95	1883140
16.9	1919880
16.85	1942720
16.8	1955170
16.75	1955290
16.7	1946610
16.65	1933220
16.6	1909840
16.55	1875090
16.5	1835090
16.45	1793670
16.4	1749620
16.35	1701910
16.3	1652740
16.25	1605460
16.2	1557080
16.15	1509600
16.1	1460460
16.05	1411880
16	1369390
15.95	1326220
15.9	1281780
15.85	1242250
15.8	1204400
15.75	1165810
15.7	1129020
15.65	1093410
15.6	1058170
15.55	1026090
15.5	993806
15.45	962472
15.4	934222
15.35	906832
15.3	879038
15.25	853672
15.2	828710
15.15	805103
15.1	783537
15.05	762464
15	741787
14.95	721378
14.9	700296
14.85	680754
14.8	664107
14.75	647328
14.7	631362
14.65	614976
14.6	600451
14.55	586355
14.5	571129
14.45	557230
14.4	544549
14.35	531832
14.3	517857
14.25	505015
14.2	494502
14.15	483407
14.1	473679
14.05	463481
14	452708
13.95	442307
13.9	431850
13.85	420381
13.8	410997
13.75	404403
13.7	397127
13.65	388068
13.6	378677
13.55	370731
13.5	364050
13.45	357690
13.4	350378
13.35	342297
13.3	334855
13.25	328668
13.2	322818
13.15	317488
13.1	312244
13.05	305412
13	299543
12.95	295778
12.9	289472
12.85	282793
12.8	277392
12.75	272897
12.7	269511
12.65	265159
12.6	259222
12.55	254193
12.5	250016
12.45	246446
12.4	242940
12.35	239036
12.3	235881
12.25	233027
12.2	229560
12.15	225709
12.1	221975
12.05	218328
12	215358
11.95	212206
11.9	208931
11.85	206551
11.8	204050
11.75	202354
11.7	200586
11.65	197248
11.6	194181
11.55	192504
11.5	190918
11.45	188964
11.4	186857
11.35	186046
11.3	184865
11.25	183003
11.2	181892
11.15	179380
11.1	176601
11.05	175550
11	174540
10.95	172552
10.9	171041
10.85	170324
10.8	169552
10.75	167710
10.7	166573
10.65	165929
10.6	164391
10.55	162915
10.5	161279
10.45	160078
10.4	158815
10.35	157955
10.3	156947
10.25	156188
10.2	154980
10.15	153732
10.1	152741
10.05	151816
10	150987
9.95	150084
9.9	149267
9.85	148370
9.8	147748
9.75	146741
9.7	146090
9.65	145469
9.6	143951
9.55	142681
9.5	142203
9.45	141433
9.4	141043
9.35	140659
9.3	139774
9.25	137985
9.2	136420
9.15	135772
9.1	135895
9.05	135081
9	134388
8.95	133743
8.9	132605
8.85	131451
8.8	129960
8.75	129405
8.7	129161
8.65	127995
8.6	126506
8.55	125843
8.5	124768
8.45	123826
8.4	122700
8.35	120638
8.3	119007
8.25	118905
8.2	119023
8.15	118589
8.1	117056
8.05	115096
8	113686
7.95	113138
7.9	112831
7.85	112208
7.8	110683
7.75	109086
7.7	108371
7.65	107715
7.6	107258
7.55	106548
7.5	105696
7.45	104234
7.4	102855
7.35	101655
7.3	100544
7.25	99155.3
7.2	97703
7.15	96390.3
7.1	95064.2
7.05	94342
7	93867.7
6.95	92910.4
6.9	91291
6.85	90067.9
6.8	89521.4
6.75	88639.5
6.7	87093.6
6.65	85518.1
6.6	84484.2
6.55	82801.1
6.5	81278.2
6.45	80199.6
6.4	79160
6.35	77891.9
6.3	76461.6
6.25	75253.6
6.2	73563.7
6.15	72045.2
6.1	71074.4
6.05	69703.7
6	68283.2
5.95	66805.1
5.9	65522.3
5.85	64300.6
5.8	62705.3
5.75	61658.5
5.7	60323.7
5.65	58675.6
5.6	57569.8
5.55	56456.9
5.5	55406.6
5.45	54175.3
5.4	52448.2
5.35	51270.1
5.3	49949.1
5.25	48654.6
5.2	47416.2
5.15	46366.4
5.1	45426.7
5.05	44074.5
5	42982.3
4.95	42002.4
4.9	40619.3
4.85	39701.2
4.8	39179.7
4.75	38679
4.7	37554.5
4.65	36180.3
4.6	35429.5
4.55	34645
4.5	34002.1
4.45	33692.7
4.4	32841.3
4.35	31635
4.3	30930.7
4.25	30436.1
4.2	29718.6
4.15	29199.7
4.1	28751.1
4.05	28254.6
4	27449
3.95	26679.2
3.9	26085.1
3.85	25334.9
3.8	24731.1
3.75	24221.9
3.7	23590.2
3.65	22771
3.6	22031.2
3.55	21510.8
3.5	21365.4
3.45	20892.3
3.4	20074.6
3.35	19444.4
3.3	19003
3.25	18581.4
3.2	18065.2
3.15	17833.8
3.1	17498.5
3.05	16888.6
3	16445
2.95	16117.6
2.9	15787.5
2.85	15321.3
2.8	14725.4
2.75	14078.5
2.7	13588.7
2.65	13101.6
2.6	12632
2.55	12320.2
2.5	12232.3
2.45	11938.1
2.4	11465.5
2.35	11065.8
2.3	10652
2.25	10296
2.2	9821.69
2.15	9397.87
2.1	9292.15
2.05	8936.78
2	8451.21
1.95	8193.22
1.9	7945.55
1.85	7663.99
1.8	7264.78
1.75	6846.33
1.7	6554.33
1.65	6262.21
1.6	5832.98
1.55	5466.13
1.5	5469.05
1.45	5292.63
1.4	4924.09
1.35	4743.79
1.3	4382.18
1.25	4010.06
1.2	3824.92
1.15	3703.13
1.1	3434.46
1.05	3139.04
1	2983.64
0.95	2812.45
0.9	2656.68
0.85	2503.39
0.8	2252.02
0.75	2022.06
0.7	1889.38
0.65	1722.24
0.6	1543.56
0.55	1491.8
0.5	1403.33
0.45	1283.76
0.4	1094.76
0.35	914.683
0.3	815.682
0.25	734.593
0.2	657.894
0.15	586.366
0.1	498.737
0.05	424.992
0	359.642
-0.05	308.811
-0.1	272.297
-0.15	222.863
-0.2	202.116
-0.25	214.079
-0.3	186.897
-0.35	182.859
-0.4	209.65
-0.45	209.229
-0.5	178.608
-0.55	157.604
-0.6	139.149
-0.65	138.962
-0.7	133.775
-0.75	130.886
-0.8	121.957
-0.85	96.5543
-0.9	96.8286
-0.95	99.6538
-1	74.2916
-1.05	63.4758
-1.1	76.4387
-1.15	84.0163
-1.2	63.2083
-1.25	56.8752
-1.3	60.7167
-1.35	47.8984
-1.4	43.6104
-1.45	51.6135
-1.5	45.0695
-1.55	31.1105
-1.6	20.299
-1.65	14.4059
-1.7	8.70704
-1.75	7.57312
-1.8	14.3523
-1.85	21.0361
-1.9	20.369
-1.95	9.98614
-2	10.0087
-2.05	12.486
-2.1	15.0054
-2.15	16.3462
-2.2	10.2411
-2.25	4.02094
-2.3	2.53973
-2.35	3.56191
-2.4	2.17318
-2.45	0.34476
-2.5	1.37361
-2.55	2.54333
-2.6	3.56912
-2.65	2.17318
-2.7	1.72918
-2.75	2.53973
-2.8	1.07786
-2.85	0
-2.9	1.87782
-2.95	6.24374
-3	7.24841
-3.05	3.82829
-3.1	2.68756
-3.15	3.74888
-3.2	3.29225
-3.25	1.08506
-3.3	4.53381
-3.35	9.37015
-3.4	6.72874
-3.45	5.07883
-3.5	5.97479
-3.55	8.02094
-3.6	9.45561
-3.65	8.90707
-3.7	5.52626
-3.75	1.42982
-3.8	0
-3.85	1.38442
-3.9	7.17557
-3.95	8.53617
-4	4.98293
-4.05	2.31084
-4.1	5.76012
-4.15	11.2392
-4.2	7.2618
-4.25	1.369
-4.3	0
-4.35	0
-4.4	1.37361
-4.45	2.54333
-4.5	2.46948
-4.55	4.41754
-4.6	3.45312
-4.65	0.74892
-4.7	3.66439
-4.75	6.65875
-4.8	7.19617
-4.85	9.53239
-4.9	6.53969
-4.95	1.42262
