# Supplementary material for: Diamond with Sp2-Sp3 composite phase for thermometry at Millikelvin temperatures
Source: Nat Commun. 2024 May 8;15:3871. doi: 10.1038/s41467-024-48137-z (PMC11079005; doi:10.1038/s41467-024-48137-z)
Supplement: Supplementary file 6 — Source dataset [file 41467_2024_48137_MOESM6_ESM.zip › Source data/Source Data-Supplementary Fig. 4c.xlsx]

## Sheet: Sheet1
2.26022	1030.84
2.25796	1042.96
2.2557	1055.46
2.25345	1068.33
2.25121	1081.56
2.24896	1095.16
2.24673	1109.1
2.24449	1123.4
2.24226	1138.03
2.24004	1153
2.23782	1168.3
2.23561	1183.91
2.23339	1199.83
2.23119	1216.05
2.22899	1232.56
2.22679	1249.34
2.22459	1266.4
2.22241	1283.71
2.22022	1301.28
2.21804	1319.07
2.21586	1337.09
2.21369	1355.32
2.21152	1373.75
2.20936	1392.37
2.2072	1411.17
2.20505	1430.12
2.20289	1449.23
2.20075	1468.48
2.19861	1487.86
2.19647	1507.35
2.19433	1526.95
2.1922	1546.63
2.19008	1566.4
2.18795	1586.24
2.18584	1606.15
2.18372	1626.1
2.18161	1646.09
2.17951	1666.12
2.17741	1686.17
2.17531	1706.24
2.17322	1726.32
2.17113	1746.41
2.16904	1766.49
2.16696	1786.57
2.16488	1806.64
2.16281	1826.7
2.16074	1846.75
2.15868	1866.79
2.15661	1886.81
2.15456	1906.82
2.1525	1926.83
2.15045	1946.83
2.14841	1966.83
2.14637	1986.84
2.14433	2006.87
2.14229	2026.93
2.14026	2047.01
2.13824	2067.15
2.13621	2087.34
2.13419	2107.61
2.13218	2127.97
2.13017	2148.44
2.12816	2169.04
2.12616	2189.78
2.12416	2210.69
2.12216	2231.79
2.12017	2253.1
2.11818	2274.66
2.1162	2296.48
2.11421	2318.61
2.11224	2341.05
2.11026	2363.86
2.10829	2387.06
2.10633	2410.68
2.10436	2434.76
2.10241	2459.33
2.10045	2484.44
2.0985	2510.12
2.09655	2536.42
2.09461	2563.36
2.09266	2591
2.09073	2619.38
2.08879	2648.54
2.08686	2678.52
2.08494	2709.37
2.08301	2741.14
2.08109	2773.87
2.07918	2807.62
2.07727	2842.42
2.07536	2878.32
2.07345	2915.39
2.07155	2953.65
2.06965	2993.17
2.06776	3033.99
2.06586	3076.16
2.06398	3119.73
2.06209	3164.75
2.06021	3211.27
2.05833	3259.34
2.05646	3309
2.05459	3360.3
2.05272	3413.29
2.05086	3468.01
2.04899	3524.52
2.04714	3582.85
2.04528	3643.05
2.04343	3705.16
2.04159	3769.22
2.03974	3835.28
2.0379	3903.38
2.03606	3973.54
2.03423	4045.82
2.0324	4120.23
2.03057	4196.82
2.02875	4275.62
2.02693	4356.66
2.02511	4439.96
2.02329	4525.55
2.02148	4613.45
2.01968	4703.7
2.01787	4796.3
2.01607	4891.27
2.01427	4988.64
2.01248	5088.41
2.01068	5190.59
2.0089	5295.2
2.00711	5402.23
2.00533	5511.7
2.00355	5623.6
2.00177	5737.93
2	5854.69
1.99823	5973.87
1.99646	6095.46
1.9947	6219.45
1.99294	6345.83
1.99118	6474.57
1.98943	6605.67
1.98768	6739.08
1.98593	6874.8
1.98418	7012.79
1.98244	7153.02
1.9807	7295.46
1.97897	7440.07
1.97724	7586.81
1.97551	7735.65
1.97378	7886.53
1.97206	8039.42
1.97034	8194.27
1.96862	8351.02
1.9669	8509.62
1.96519	8670.01
1.96348	8832.14
1.96178	8995.95
1.96007	9161.38
1.95838	9328.35
1.95668	9496.82
1.95498	9666.7
1.95329	9837.92
1.95161	10010.4
1.94992	10184.1
1.94824	10359
1.94656	10534.8
1.94488	10711.7
1.94321	10889.4
1.94154	11068
1.93987	11247.3
1.93821	11427.2
1.93654	11607.8
1.93488	11788.8
1.93323	11970.1
1.93157	12151.8
1.92992	12333.8
1.92828	12515.8
1.92663	12697.9
1.92499	12880
1.92335	13061.9
1.92171	13243.6
1.92008	13425.1
1.91845	13606.1
1.91682	13786.7
1.91519	13966.6
1.91357	14146
1.91195	14324.6
1.91033	14502.4
1.90872	14679.3
1.90711	14855.1
1.9055	15029.9
1.90389	15203.6
1.90229	15376
1.90069	15547.1
1.89909	15716.8
1.89749	15885.1
1.8959	16051.7
1.89431	16216.8
1.89272	16380.2
1.89114	16541.8
1.88955	16701.5
1.88797	16859.4
1.8864	17015.3
1.88482	17169.1
1.88325	17320.9
1.88168	17470.5
1.88012	17617.8
1.87855	17762.9
1.87699	17905.7
1.87543	18046.1
1.87388	18184
1.87232	18319.5
1.87077	18452.5
1.86922	18582.9
1.86768	18710.6
1.86613	18835.8
1.86459	18958.2
1.86305	19077.9
1.86152	19194.9
1.85999	19309
1.85845	19420.4
1.85693	19528.9
1.8554	19634.6
1.85388	19737.3
1.85236	19837.2
1.85084	19934.1
1.84932	20028.1
1.84781	20119.2
1.8463	20207.3
1.84479	20292.4
1.84329	20374.6
1.84178	20453.7
1.84028	20529.9
1.83878	20603.1
1.83729	20673.3
1.83579	20740.5
1.8343	20804.8
1.83281	20866
1.83133	20924.3
1.82984	20979.7
1.82836	21032.1
1.82688	21081.6
1.82541	21128.1
1.82393	21171.8
1.82246	21212.5
1.82099	21250.5
1.81952	21285.5
1.81806	21317.7
1.8166	21347.2
1.81514	21373.8
1.81368	21397.7
1.81222	21418.8
1.81077	21437.3
1.80932	21453.1
1.80787	21466.2
1.80642	21476.7
1.80498	21484.5
1.80354	21489.9
1.8021	21492.7
1.80066	21492.9
1.79923	21490.8
1.7978	21486.1
1.79637	21479.1
1.79494	21469.7
1.79351	21457.9
1.79209	21443.8
1.79067	21427.5
1.78925	21408.9
1.78783	21388.1
1.78642	21365.1
1.78501	21339.9
1.7836	21312.7
1.78219	21283.3
1.78078	21252
1.77938	21218.6
1.77798	21183.2
1.77658	21145.9
1.77519	21106.7
1.77379	21065.6
1.7724	21022.7
1.77101	20978
1.76962	20931.4
1.76824	20883.1
1.76685	20833.1
1.76547	20781.5
1.76409	20728.1
1.76272	20673.2
1.76134	20616.6
1.75997	20558.5
1.7586	20498.8
1.75723	20437.7
1.75586	20375
1.7545	20310.9
1.75314	20245.4
1.75178	20178.5
1.75042	20110.2
1.74906	20040.6
1.74771	19969.7
1.74636	19897.5
1.74501	19824.1
1.74366	19749.4
1.74232	19673.5
1.74097	19596.4
1.73963	19518.2
1.73829	19438.8
1.73696	19358.3
1.73562	19276.7
1.73429	19194.1
1.73296	19110.4
1.73163	19025.7
1.7303	18940
1.72898	18853.4
1.72765	18765.8
1.72633	18677.2
1.72501	18587.8
1.7237	18497.5
1.72238	18406.3
1.72107	18314.3
1.71976	18221.4
1.71845	18127.8
1.71714	18033.4
1.71584	17938.2
1.71454	17842.3
1.71324	17745.7
1.71194	17648.4
1.71064	17550.4
1.70935	17451.7
1.70805	17352.5
1.70676	17252.6
1.70547	17152.1
1.70419	17051
1.7029	16949.4
1.70162	16847.3
1.70034	16744.6
1.69906	16641.5
1.69778	16537.9
1.69651	16433.8
1.69523	16329.3
1.69396	16224.4
1.69269	16119.1
1.69142	16013.4
1.69016	15907.4
1.68889	15801
1.68763	15694.4
1.68637	15587.4
1.68511	15480.2
1.68386	15372.7
1.6826	15264.9
1.68135	15157
1.6801	15048.9
1.67885	14940.6
1.6776	14832.1
1.67636	14723.5
1.67511	14614.8
1.67387	14506
1.67263	14397.1
1.67139	14288.1
1.67016	14179.2
1.66892	14070.1
1.66769	13961.1
1.66646	13852.1
1.66523	13743.2
1.664	13634.3
1.66278	13525.5
1.66156	13416.7
1.66033	13308.1
1.65911	13199.6
1.6579	13091.2
1.65668	12983
1.65547	12875
1.65425	12767.2
1.65304	12659.5
1.65183	12552.1
1.65063	12445
1.64942	12338.1
1.64822	12231.5
1.64701	12125.1
1.64581	12019.1
1.64462	11913.4
1.64342	11808
1.64222	11702.9
1.64103	11598.3
1.63984	11494
1.63865	11390
1.63746	11286.5
1.63627	11183.4
1.63509	11080.7
1.63391	10978.5
1.63273	10876.6
1.63155	10775.3
1.63037	10674.4
1.62919	10574
1.62802	10474.1
1.62684	10374.6
1.62567	10275.7
1.6245	10177.3
1.62334	10079.4
1.62217	9982.05
1.62101	9885.23
1.61984	9788.96
1.61868	9693.24
1.61752	9598.08
1.61636	9503.48
1.61521	9409.46
1.61405	9316.02
1.6129	9223.16
1.61175	9130.89
1.6106	9039.21
1.60945	8948.13
1.60831	8857.66
1.60716	8767.78
1.60602	8678.52
1.60488	8589.88
1.60374	8501.85
1.6026	8414.44
1.60146	8327.65
1.60033	8241.48
1.5992	8155.95
1.59806	8071.04
1.59693	7986.76
1.59581	7903.12
1.59468	7820.11
1.59355	7737.73
1.59243	7656
1.59131	7574.89
1.59019	7494.43
1.58907	7414.6
1.58795	7335.42
1.58684	7256.87
1.58572	7178.96
1.58461	7101.69
1.5835	7025.05
1.58239	6949.06
1.58128	6873.71
1.58017	6798.99
1.57907	6724.91
1.57797	6651.47
1.57686	6578.66
1.57576	6506.49
1.57466	6434.95
1.57357	6364.05
1.57247	6293.78
1.57138	6224.14
1.57028	6155.13
1.56919	6086.76
1.5681	6019.01
1.56702	5951.89
1.56593	5885.39
1.56484	5819.52
1.56376	5754.28
1.56268	5689.65
1.5616	5625.65
1.56052	5562.27
1.55944	5499.5
1.55837	5437.36
1.55729	5375.83
1.55622	5314.91
1.55515	5254.61
1.55408	5194.92
1.55301	5135.83
1.55194	5077.36
1.55087	5019.49
1.54981	4962.23
1.54875	4905.58
1.54769	4849.52
1.54663	4794.07
1.54557	4739.21
1.54451	4684.95
1.54345	4631.28
1.5424	4578.21
1.54135	4525.73
1.5403	4473.84
1.53925	4422.54
1.5382	4371.82
1.53715	4321.69
1.53611	4272.13
1.53506	4223.16
1.53402	4174.76
1.53298	4126.94
1.53194	4079.68
1.5309	4033
1.52986	3986.88
1.52883	3941.33
1.52779	3896.34
1.52676	3851.91
1.52573	3808.03
1.5247	3764.71
1.52367	3721.93
1.52264	3679.7
1.52162	3638.02
1.52059	3596.87
1.51957	3556.26
1.51855	3516.18
1.51753	3476.63
1.51651	3437.61
1.51549	3399.11
1.51447	3361.13
1.51346	3323.66
1.51244	3286.69
1.51143	3250.24
1.51042	3214.28
1.50941	3178.83
1.5084	3143.86
1.5074	3109.38
1.50639	3075.39
1.50539	3041.87
1.50438	3008.83
1.50338	2976.25
1.50238	2944.14
1.50138	2912.49
1.50039	2881.29
1.49939	2850.54
1.49839	2820.23
1.4974	2790.36
1.49641	2760.92
1.49542	2731.91
1.49443	2703.32
1.49344	2675.15
1.49245	2647.38
1.49147	2620.03
1.49048	2593.07
1.4895	2566.5
1.48852	2540.33
1.48754	2514.53
1.48656	2489.12
1.48558	2464.07
1.4846	2439.39
1.48363	2415.07
1.48265	2391.11
1.48168	2367.49
1.48071	2344.21
1.47974	2321.28
1.47877	2298.68
1.4778	2276.4
1.47684	2254.44
1.47587	2232.8
1.47491	2211.47
1.47395	2190.44
1.47298	2169.72
1.47202	2149.29
1.47107	2129.14
1.47011	2109.29
1.46915	2089.71
1.4682	2070.4
1.46724	2051.37
1.46629	2032.6
1.46534	2014.08
1.46439	1995.83
1.46344	1977.82
1.46249	1960.06
1.46154	1942.55
1.4606	1925.27
1.45966	1908.22
1.45871	1891.41
1.45777	1874.82
1.45683	1858.45
1.45589	1842.3
1.45495	1826.36
1.45402	1810.63
1.45308	1795.11
1.45215	1779.8
1.45121	1764.68
1.45028	1749.76
1.44935	1735.04
1.44842	1720.5
1.44749	1706.16
1.44657	1692
1.44564	1678.02
1.44472	1664.22
1.44379	1650.6
1.44287	1637.16
1.44195	1623.88
1.44103	1610.78
1.44011	1597.84
1.43919	1585.07
1.43827	1572.47
1.43736	1560.02
1.43644	1547.74
1.43553	1535.61
1.43462	1523.63
1.43371	1511.81
1.4328	1500.15
1.43189	1488.63
1.43098	1477.26
1.43008	1466.03
1.42917	1454.96
1.42827	1444.02
1.42737	1433.23
1.42646	1422.58
1.42556	1412.06
1.42466	1401.69
1.42377	1391.45
1.42287	1381.34
1.42197	1371.37
1.42108	1361.52
1.42018	1351.81
1.41929	1342.23
1.4184	1332.77
1.41751	1323.44
1.41662	1314.23
1.41573	1305.15
1.41485	1296.18
1.41396	1287.34
1.41308	1278.61
1.41219	1270
1.41131	1261.51
1.41043	1253.13
1.40955	1244.86
1.40867	1236.7
1.40779	1228.65
1.40691	1220.71
1.40604	1212.87
1.40516	1205.14
1.40429	1197.51
1.40342	1189.98
1.40254	1182.54
1.40167	1175.21
1.4008	1167.97
1.39994	1160.83
1.39907	1153.78
1.3982	1146.82
1.39734	1139.94
1.39647	1133.16
1.39561	1126.46
1.39475	1119.84
1.39389	1113.3
1.39303	1106.85
1.39217	1100.47
1.39131	1094.17
1.39045	1087.95
1.3896	1081.8
1.38874	1075.71
1.38789	1069.7
1.38704	1063.76
1.38619	1057.88
1.38534	1052.07
1.38449	1046.33
1.38364	1040.64
1.38279	1035.01
1.38195	1029.45
1.3811	1023.94
1.38026	1018.48
1.37941	1013.08
1.37857	1007.74
1.37773	1002.44
1.37689	997.2
1.37605	992.006
1.37521	986.861
1.37438	981.763
1.37354	976.712
1.37271	971.706
1.37187	966.744
1.37104	961.826
1.37021	956.952
1.36938	952.119
1.36855	947.327
1.36772	942.577
1.36689	937.867
1.36606	933.196
1.36524	928.566
1.36441	923.974
1.36359	919.421
1.36277	914.906
1.36194	910.43
1.36112	905.992
1.3603	901.592
1.35948	897.231
1.35867	892.907
1.35785	888.622
1.35703	884.375
1.35622	880.167
1.3554	875.998
1.35459	871.868
1.35378	867.777
1.35297	863.726
1.35216	859.715
1.35135	855.745
1.35054	851.817
1.34973	847.929
1.34893	844.084
1.34812	840.282
1.34732	836.523
1.34651	832.808
1.34571	829.137
1.34491	825.511
1.34411	821.931
1.34331	818.397
1.34251	814.91
1.34171	811.47
1.34092	808.079
1.34012	804.736
1.33933	801.442
1.33853	798.198
1.33774	795.004
1.33695	791.86
1.33616	788.768
1.33537	785.728
1.33458	782.739
1.33379	779.804
1.333	776.92
1.33222	774.09
1.33143	771.314
1.33065	768.59
1.32986	765.921
1.32908	763.305
1.3283	760.743
1.32752	758.236
1.32674	755.782
1.32596	753.381
1.32518	751.035
1.3244	748.742
1.32363	746.502
1.32285	744.315
1.32208	742.18
1.3213	740.098
1.32053	738.067
1.31976	736.088
1.31899	734.159
1.31822	732.279
1.31745	730.449
1.31668	728.668
1.31592	726.934
1.31515	725.247
1.31438	723.606
1.31362	722.01
1.31286	720.458
1.31209	718.949
1.31133	717.482
1.31057	716.056
1.30981	714.67
1.30905	713.323
1.30829	712.013
1.30753	710.74
1.30678	709.502
1.30602	708.297
1.30527	707.126
1.30451	705.986
1.30376	704.876
1.30301	703.796
1.30226	702.743
1.30151	701.716
1.30076	700.715
1.30001	699.738
1.29926	698.784
1.29851	697.852
1.29777	696.94
1.29702	696.047
1.29628	695.173
1.29553	694.316
1.29479	693.475
1.29405	692.649
1.29331	691.837
1.29257	691.038
1.29183	690.252
1.29109	689.477
1.29035	688.712
1.28961	687.958
1.28888	687.212
1.28814	686.475
1.28741	685.746
1.28668	685.024
1.28594	684.309
1.28521	683.6
1.28448	682.898
1.28375	682.201
1.28302	681.509
1.28229	680.823
1.28156	680.141
1.28084	679.465
1.28011	678.793
1.27939	678.127
1.27866	677.465
1.27794	676.808
1.27722	676.156
1.27649	675.51
1.27577	674.87
1.27505	674.235
1.27433	673.606
1.27361	672.985
1.2729	672.37
1.27218	671.763
1.27146	671.163
1.27075	670.572
1.27003	669.99
1.26932	669.417
1.26861	668.855
1.26789	668.303
1.26718	667.762
1.26647	667.232
1.26576	666.715
1.26505	666.211
1.26434	665.721
1.26364	665.244
1.26293	664.782
1.26222	664.335
1.26152	663.904
1.26081	663.489
1.26011	663.091
1.25941	662.709
1.25871	662.345
1.25801	662
1.25731	661.672
1.25661	661.363
1.25591	661.072
1.25521	660.801
1.25451	660.549
1.25381	660.316
1.25312	660.103
1.25242	659.91
1.25173	659.735
1.25104	659.581
1.25034	659.445
1.24965	659.328
1.24896	659.231
1.24827	659.152
1.24758	659.091
1.24689	659.048
1.2462	659.023
1.24552	659.014
1.24483	659.021
1.24414	659.045
1.24346	659.083
1.24278	659.136
1.24209	659.202
1.24141	659.282
1.24073	659.373
1.24005	659.475
1.23936	659.588
1.23869	659.71
1.23801	659.841
1.23733	659.979
1.23665	660.123
1.23597	660.273
1.2353	660.427
1.23462	660.585
1.23395	660.745
1.23327	660.906
1.2326	661.067
1.23193	661.228
1.23126	661.387
1.23059	661.544
1.22991	661.697
1.22925	661.845
1.22858	661.987
1.22791	662.124
1.22724	662.253
1.22658	662.374
1.22591	662.487
1.22524	662.59
1.22458	662.683
1.22392	662.765
1.22325	662.837
1.22259	662.896
1.22193	662.944
1.22127	662.98
1.22061	663.003
1.21995	663.014
1.21929	663.012
1.21863	662.997
1.21798	662.969
1.21732	662.929
1.21666	662.877
1.21601	662.813
1.21535	662.738
1.2147	662.651
1.21405	662.554
1.21339	662.448
1.21274	662.332
1.21209	662.207
1.21144	662.076
1.21079	661.938
1.21014	661.794
1.2095	661.646
1.20885	661.494
1.2082	661.341
1.20756	661.187
1.20691	661.033
1.20626	660.881
1.20562	660.732
1.20498	660.588
1.20434	660.449
1.20369	660.319
1.20305	660.197
1.20241	660.085
1.20177	659.986
1.20113	659.9
1.20049	659.829
1.19986	659.774
1.19922	659.737
1.19858	659.719
1.19795	659.722
1.19731	659.747
1.19668	659.795
1.19604	659.868
1.19541	659.966
1.19478	660.091
1.19415	660.243
1.19351	660.424
1.19288	660.635
1.19225	660.876
1.19163	661.148
1.191	661.451
1.19037	661.786
1.18974	662.153
1.18912	662.553
1.18849	662.985
1.18786	663.449
1.18724	663.946
1.18662	664.474
1.18599	665.034
1.18537	665.624
1.18475	666.244
1.18413	666.894
1.18351	667.571
1.18289	668.276
1.18227	669.006
1.18165	669.761
1.18103	670.538
1.18041	671.336
1.1798	672.153
1.17918	672.987
1.17857	673.836
1.17795	674.698
1.17734	675.571
1.17672	676.452
1.17611	677.338
1.1755	678.228
1.17489	679.118
1.17428	680.006
1.17367	680.889
1.17306	681.764
1.17245	682.628
1.17184	683.478
1.17123	684.311
1.17062	685.125
1.17002	685.917
1.16941	686.683
1.16881	687.42
1.1682	688.126
1.1676	688.798
1.16699	689.434
1.16639	690.03
1.16579	690.584
1.16519	691.093
1.16459	691.556
1.16399	691.97
1.16339	692.333
1.16279	692.643
1.16219	692.899
1.16159	693.098
1.161	693.241
1.1604	693.325
1.1598	693.35
1.15921	693.315
1.15861	693.221
1.15802	693.066
1.15742	692.851
1.15683	692.576
1.15624	692.243
1.15565	691.853
1.15506	691.407
1.15447	690.906
1.15388	690.353
1.15329	689.75
1.1527	689.1
1.15211	688.406
1.15152	687.671
1.15094	686.9
1.15035	686.096
1.14976	685.264
1.14918	684.409
1.14859	683.535
1.14801	682.65
1.14743	681.758
1.14684	680.865
1.14626	679.979
1.14568	679.106
1.1451	678.254
1.14452	677.43
1.14394	676.641
1.14336	675.897
1.14278	675.205
1.1422	674.574
1.14163	674.013
1.14105	673.531
1.14047	673.137
1.1399	672.842
1.13932	672.655
1.13875	672.585
1.13817	672.644
1.1376	672.84
1.13703	673.185
1.13646	673.688
1.13588	674.36
1.13531	675.212
1.13474	676.254
1.13417	677.496
1.1336	678.95
1.13304	680.624
1.13247	682.529
1.1319	684.676
1.13133	687.074
1.13077	689.734
1.1302	692.664
1.12963	695.874
1.12907	699.373
1.12851	703.171
1.12794	707.275
1.12738	711.694
1.12682	716.435
1.12625	721.507
1.12569	726.916
1.12513	732.669
1.12457	738.772
1.12401	745.231
1.12345	752.051
1.12289	759.237
1.12234	766.793
1.12178	774.724
1.12122	783.031
1.12067	791.719
1.12011	800.788
1.11955	810.241
1.119	820.078
1.11845	830.299
1.11789	840.905
1.11734	851.894
1.11679	863.265
