# Supplementary material for: Diamond with Sp2-Sp3 composite phase for thermometry at Millikelvin temperatures
Source: Nat Commun. 2024 May 8;15:3871. doi: 10.1038/s41467-024-48137-z (PMC11079005; doi:10.1038/s41467-024-48137-z)
Supplement: Supplementary file 6 — Source dataset [file 41467_2024_48137_MOESM6_ESM.zip › Source data/Source Data-Supplementary Fig. 5a.xlsx]

## Sheet: Sheet1
0.69751	11.0649
0.44529	11.0834
0.25086	11.1061
0.16212	11.1164
0.16212	11.1345
0.12148	11.1454
0.10455	11.1533
0.09683	11.1507
0.09683	11.1533
0.09238	11.1529
0.08891	11.1649
0.08685	11.1725
0.08685	11.1794
0.0851	11.1734
0.08364	11.1798
0.08222	11.1776
0.08222	11.1723
0.08098	11.176
0.07985	11.1786
0.07855	11.1841
0.07855	11.1784
0.07725	11.1871
0.07618	11.1915
0.07485	11.1964
0.07485	11.1879
0.07377	11.1959
0.0726	11.1921
0.07143	11.1829
0.07143	11.1947
0.07035	11.2017
0.06915	11.1991
0.06825	11.2046
0.06825	11.1987
0.06728	11.2001
0.06637	11.1997
0.06552	11.2073
0.06552	11.2008
0.06467	11.2133
0.06371	11.209
0.06309	11.2167
0.06309	11.213
0.0621	11.2072
0.06121	11.2129
0.06057	11.2117
0.06057	11.2156
0.06015	11.2223
0.05944	11.2198
0.05881	11.2148
0.05881	11.2233
0.05834	11.2231
0.05777	11.2288
0.05727	11.2206
0.05727	11.2115
0.05672	11.2256
0.05644	11.2234
0.05575	11.2323
0.05575	11.2276
0.05523	11.226
0.0548	11.2363
0.05429	11.2275
0.0538	11.235
0.0538	11.2325
0.05331	11.2396
0.05286	11.2422
0.05252	11.2277
0.05252	11.2308
0.05207	11.2326
0.05208	11.2376
0.05138	11.2415
0.05138	11.2352
0.05098	11.2346
0.05055	11.2366
0.05026	11.2336
0.05026	11.2471
0.04988	11.2444
0.04954	11.2464
0.04947	11.243
0.04947	11.253
0.04926	11.2437
0.04903	11.2403
0.04865	11.2521
0.04865	11.2534
0.04837	11.2458
0.04806	11.2437
0.04768	11.2524
0.04768	11.2508
0.04754	11.2484
0.04708	11.2541
0.04671	11.2555
0.04671	11.2554
0.0466	11.252
0.04649	11.2564
0.04611	11.2598
0.04573	11.259
0.04573	11.2587
0.04545	11.2594
0.04522	11.2573
0.04485	11.2575
0.04485	11.2653
0.04464	11.2613
0.04437	11.267
0.04439	11.2586
0.04439	11.2638
0.04387	11.2627
0.04366	11.2721
0.04357	11.2808
0.04357	11.2609
0.04482	11.2691
0.0433	11.2704
0.04308	11.2662
0.04308	11.2637
0.04292	11.2707
0.04289	11.2698
0.04268	11.2746
0.04268	11.269
0.04247	11.2691
0.04238	11.2704
0.04222	11.2729
0.04222	11.2675
0.04203	11.2736
0.04226	11.275
0.04187	11.2735
0.04187	11.2785
0.04163	11.2722
0.04143	11.2791
0.04136	11.2844
0.04136	11.2748
0.04128	11.2786
0.04101	11.2773
0.0409	11.2832
0.0409	11.2884
0.04077	11.2749
0.04067	11.2794
0.04052	11.2847
0.04052	11.2901
0.04041	11.2775
--	--
--	--
--	--
