# Supplementary material for: Diamond with Sp2-Sp3 composite phase for thermometry at Millikelvin temperatures
Source: Nat Commun. 2024 May 8;15:3871. doi: 10.1038/s41467-024-48137-z (PMC11079005; doi:10.1038/s41467-024-48137-z)
Supplement: Supplementary file 6 — Source dataset [file 41467_2024_48137_MOESM6_ESM.zip › Source data/Source Data-Supplementary Fig. 5b.xlsx]

## Sheet: Sheet1
	400	370	340	310	280	250	220	190	160	130	100	70	40	10	3
1	-0.20454	-0.19488	-0.18418	-0.17306	-0.161	-0.14884	-0.13594	-0.12294	-0.10908	-0.09397	-0.0775	-0.0591	-0.03852	-0.01555	2.00402e-05
2	-0.20456	-0.1949	-0.18419	-0.17306	-0.16101	-0.14884	-0.13595	-0.12293	-0.10908	-0.09401	-0.07751	-0.05912	-0.03853	-0.01555	1.78205e-05
3	-0.20456	-0.1949	-0.1842	-0.17305	-0.16101	-0.14884	-0.13597	-0.12293	-0.10912	-0.09399	-0.07751	-0.0591	-0.03853	-0.01557	1.38886e-05
4	-0.20457	-0.19487	-0.1842	-0.17307	-0.16099	-0.14881	-0.13594	-0.12296	-0.10909	-0.09395	-0.07751	-0.0591	-0.03853	-0.01557	-2.0928e-06
5	-0.20456	-0.19488	-0.18419	-0.17306	-0.16096	-0.14881	-0.13594	-0.12293	-0.10909	-0.09398	-0.07751	-0.05911	-0.03852	-0.01554	3.10749e-05
6	-0.20457	-0.19483	-0.18418	-0.17308	-0.16098	-0.14886	-0.13595	-0.12294	-0.10909	-0.09396	-0.0775	-0.05911	-0.0385	-0.01557	3.40556e-05
7	-0.20457	-0.19488	-0.18418	-0.17307	-0.16102	-0.14883	-0.13595	-0.12296	-0.10909	-0.09398	-0.07751	-0.05909	-0.03852	-0.01556	1.45228e-05
8	-0.20457	-0.1949	-0.1842	-0.17306	-0.16098	-0.14881	-0.13598	-0.12292	-0.10909	-0.09398	-0.07751	-0.05912	-0.03851	-0.01556	1.83913e-05
9	-0.20456	-0.19488	-0.18418	-0.17304	-0.161	-0.14882	-0.13597	-0.12294	-0.1091	-0.09397	-0.07751	-0.05908	-0.03851	-0.01555	2.53673e-06
10	-0.20456	-0.19488	-0.18419	-0.17303	-0.16097	-0.1488	-0.13595	-0.12294	-0.10906	-0.09397	-0.07751	-0.0591	-0.03852	-0.01555	1.14153e-05
11	-0.20458	-0.19486	-0.18417	-0.17305	-0.161	-0.14879	-0.13595	-0.12295	-0.10909	-0.094	-0.07749	-0.0591	-0.03851	-0.01556	2.11817e-05
12	-0.20455	-0.19489	-0.18418	-0.17303	-0.16097	-0.14882	-0.13593	-0.12295	-0.10906	-0.09393	-0.0775	-0.0591	-0.03849	-0.01555	7.03943e-06
13	-0.20457	-0.19485	-0.18419	-0.17305	-0.16098	-0.14882	-0.13594	-0.12293	-0.1091	-0.09398	-0.07748	-0.05909	-0.03854	-0.01557	1.83913e-05
14	-0.20456	-0.19484	-0.18416	-0.17306	-0.16097	-0.14883	-0.13593	-0.12291	-0.10908	-0.09398	-0.07749	-0.05909	-0.03851	-0.01557	2.88553e-05
15	-0.20456	-0.19487	-0.18418	-0.17305	-0.16098	-0.14881	-0.13593	-0.12292	-0.10908	-0.09396	-0.07749	-0.05911	-0.0385	-0.01554	2.08646e-05
16	-0.20457	-0.19486	-0.18419	-0.17302	-0.16098	-0.14883	-0.13593	-0.12294	-0.10908	-0.09397	-0.0775	-0.0591	-0.03849	-0.01556	1.76937e-05
17	-0.20455	-0.19486	-0.18415	-0.17306	-0.16098	-0.14879	-0.13592	-0.12294	-0.10905	-0.09398	-0.07751	-0.0591	-0.03847	-0.01556	2.46697e-05
18	-0.20456	-0.19485	-0.18418	-0.17305	-0.16099	-0.14879	-0.13594	-0.12292	-0.1091	-0.09396	-0.07751	-0.05908	-0.03851	-0.01555	1.95328e-05
19	-0.20458	-0.19486	-0.18418	-0.17304	-0.161	-0.14881	-0.13592	-0.12292	-0.10907	-0.09396	-0.07751	-0.05912	-0.03851	-0.01555	2.1372e-05
20	-0.20456	-0.1949	-0.18417	-0.17304	-0.16099	-0.14878	-0.13595	-0.12294	-0.10909	-0.09396	-0.07749	-0.05907	-0.03849	-0.01556	1.05908e-05
21	-0.20458	-0.19485	-0.18418	-0.17303	-0.161	-0.14882	-0.13595	-0.12293	-0.10912	-0.09397	-0.07746	-0.05908	-0.03848	-0.01556	9.70299e-06
22	-0.20458	-0.19486	-0.1842	-0.17305	-0.161	-0.1488	-0.13595	-0.12293	-0.10909	-0.09401	-0.07748	-0.05908	-0.03849	-0.01556	1.45862e-06
23	-0.20458	-0.19484	-0.18418	-0.17306	-0.16099	-0.14882	-0.13593	-0.12291	-0.1091	-0.09399	-0.07748	-0.05908	-0.03849	-0.01555	8.43463e-06
24	-0.20457	-0.19487	-0.18418	-0.17304	-0.161	-0.1488	-0.13591	-0.12292	-0.10907	-0.094	-0.07751	-0.05906	-0.03849	-0.01554	-9.89325e-06
25	-0.20456	-0.19486	-0.18418	-0.17303	-0.16099	-0.1488	-0.13592	-0.12291	-0.10909	-0.094	-0.0775	-0.05907	-0.03847	-0.01556	-1.52204e-05
26	-0.20456	-0.19486	-0.18417	-0.17302	-0.16099	-0.14882	-0.13593	-0.12293	-0.10908	-0.094	-0.07748	-0.05909	-0.03848	-0.01554	-5.96132e-06
27	-0.20457	-0.19483	-0.18415	-0.17307	-0.16101	-0.14881	-0.13592	-0.12293	-0.10909	-0.09399	-0.07749	-0.05907	-0.03848	-0.01555	-2.14988e-05
28	-0.20455	-0.19487	-0.18416	-0.17305	-0.16101	-0.14883	-0.13593	-0.1229	-0.10906	-0.09398	-0.07749	-0.05909	-0.0385	-0.01555	-1.84547e-05
29	-0.20458	-0.19484	-0.18417	-0.17304	-0.16095	-0.14881	-0.13594	-0.12292	-0.10909	-0.09398	-0.07749	-0.05904	-0.03847	-0.01555	-7.48335e-06
30	-0.20457	-0.19484	-0.18418	-0.17305	-0.16101	-0.14883	-0.13592	-0.12293	-0.1091	-0.09399	-0.07748	-0.05907	-0.03847	-0.01554	-6.72234e-06
31	-0.20457	-0.19485	-0.18419	-0.17304	-0.16099	-0.14878	-0.13592	-0.12292	-0.10909	-0.094	-0.07748	-0.05909	-0.03849	-0.01555	-1.76937e-05
32	-0.20457	-0.19485	-0.18416	-0.17303	-0.161	-0.14881	-0.13593	-0.12293	-0.10909	-0.09399	-0.07747	-0.05906	-0.03849	-0.01555	6.40524e-06
33	-0.20457	-0.19485	-0.18417	-0.17304	-0.161	-0.14882	-0.13592	-0.12293	-0.10909	-0.09396	-0.07748	-0.05905	-0.03847	-0.01555	-1.65522e-05
34	-0.20455	-0.19485	-0.18417	-0.17305	-0.16101	-0.14883	-0.13594	-0.12295	-0.10908	-0.09399	-0.07749	-0.0591	-0.03847	-0.01556	-2.02938e-06
35	-0.20456	-0.19486	-0.18418	-0.17304	-0.161	-0.14881	-0.13593	-0.12292	-0.10907	-0.094	-0.07749	-0.05908	-0.03848	-0.01555	-1.84547e-05
36	-0.20457	-0.19484	-0.18417	-0.17304	-0.161	-0.14881	-0.13592	-0.12294	-0.10909	-0.09399	-0.07747	-0.05908	-0.03849	-0.01553	9.76641e-06
37	-0.20456	-0.19484	-0.18416	-0.17304	-0.16098	-0.14881	-0.13592	-0.12293	-0.1091	-0.09397	-0.07748	-0.05907	-0.03845	-0.01555	-9.32248e-06
38	-0.20456	-0.19486	-0.18418	-0.17304	-0.16098	-0.14882	-0.13593	-0.12292	-0.10908	-0.09397	-0.07749	-0.05907	-0.03848	-0.01555	1.50301e-05
39	-0.20457	-0.19485	-0.18417	-0.17303	-0.16097	-0.14882	-0.13592	-0.12291	-0.10908	-0.09398	-0.07747	-0.05907	-0.03846	-0.01555	4.81979e-06
40	-0.20458	-0.19484	-0.18416	-0.17306	-0.16104	-0.14883	-0.13592	-0.12293	-0.1091	-0.094	-0.07749	-0.05914	-0.03848	-0.01557	-3.64021e-05
41	-0.20457	-0.19485	-0.18414	-0.17305	-0.161	-0.1488	-0.13592	-0.12295	-0.10909	-0.09399	-0.07749	-0.05908	-0.03846	-0.01557	-9.32248e-06
42	-0.20456	-0.19484	-0.18417	-0.17303	-0.16099	-0.14883	-0.13594	-0.12291	-0.10907	-0.09396	-0.07745	-0.05908	-0.03846	-0.01556	2.60649e-05
43	-0.20454	-0.19485	-0.18417	-0.17305	-0.161	-0.14882	-0.13592	-0.12292	-0.10906	-0.09399	-0.07748	-0.05907	-0.03847	-0.01555	-1.44594e-05
44	-0.20454	-0.19486	-0.18414	-0.17304	-0.161	-0.14884	-0.13594	-0.12293	-0.10908	-0.09396	-0.07745	-0.05909	-0.03847	-0.01555	7.86386e-06
45	-0.20458	-0.19487	-0.18415	-0.17302	-0.16099	-0.14881	-0.13589	-0.12293	-0.10909	-0.09398	-0.07749	-0.05907	-0.03848	-0.01556	1.28105e-05
46	-0.20456	-0.19483	-0.18415	-0.1731	-0.161	-0.14879	-0.13592	-0.12292	-0.10908	-0.09396	-0.07747	-0.05905	-0.03848	-0.01555	-5.39055e-06
47	-0.20455	-0.19483	-0.18416	-0.17303	-0.16097	-0.1488	-0.13592	-0.12291	-0.10907	-0.09398	-0.07746	-0.05908	-0.03846	-0.01555	9.95667e-06
48	-0.20455	-0.19486	-0.18413	-0.173	-0.16099	-0.14879	-0.13593	-0.12291	-0.10908	-0.09397	-0.07748	-0.05908	-0.03846	-0.01553	-4.3822e-05
49	-0.20458	-0.19485	-0.18415	-0.17302	-0.16098	-0.1488	-0.13592	-0.12289	-0.10907	-0.09397	-0.07746	-0.05907	-0.03848	-0.01553	-1.59814e-05
50	-0.20456	-0.19486	-0.18415	-0.17302	-0.16099	-0.14881	-0.13591	-0.12292	-0.10907	-0.09397	-0.07747	-0.05907	-0.03848	-0.01556	-2.40989e-06
51	-0.20455	-0.19482	-0.18414	-0.17303	-0.16099	-0.1488	-0.13592	-0.12292	-0.10906	-0.094	-0.07748	-0.05906	-0.03848	-0.01553	-3.14555e-05
52	-0.20454	-0.19483	-0.18415	-0.17301	-0.16099	-0.14881	-0.13593	-0.12293	-0.10908	-0.09398	-0.07747	-0.05907	-0.03845	-0.01554	5.83448e-06
53	-0.20458	-0.1948	-0.18415	-0.173	-0.16098	-0.14882	-0.13592	-0.12291	-0.10908	-0.09395	-0.07746	-0.05905	-0.03846	-0.01555	-5.13688e-06
54	-0.20455	-0.19482	-0.18415	-0.17306	-0.16099	-0.14879	-0.13594	-0.12291	-0.10907	-0.09398	-0.07744	-0.05907	-0.03846	-0.01555	-3.04408e-06
55	-0.20455	-0.19482	-0.18415	-0.17303	-0.16099	-0.1488	-0.13595	-0.1229	-0.10907	-0.09397	-0.07748	-0.05906	-0.03845	-0.01553	-1.52204e-05
56	-0.20456	-0.19482	-0.18415	-0.17301	-0.16096	-0.1488	-0.13595	-0.12292	-0.10908	-0.09397	-0.07748	-0.05907	-0.03847	-0.01555	-1.22397e-05
57	-0.20457	-0.19484	-0.18415	-0.17301	-0.16096	-0.14881	-0.13594	-0.12294	-0.10905	-0.09396	-0.07747	-0.05904	-0.03843	-0.01552	2.60015e-06
58	-0.20457	-0.19484	-0.18416	-0.17302	-0.16096	-0.1488	-0.13595	-0.12288	-0.10908	-0.09399	-0.07746	-0.05906	-0.03847	-0.01552	1.10982e-05
59	-0.20456	-0.19485	-0.18417	-0.17302	-0.16095	-0.1488	-0.13594	-0.12293	-0.10906	-0.09397	-0.07746	-0.05906	-0.03849	-0.01555	-1.01469e-06
60	-0.20456	-0.19483	-0.18415	-0.17298	-0.16097	-0.1488	-0.13595	-0.12291	-0.10908	-0.09397	-0.07748	-0.05907	-0.03848	-0.01555	4.43928e-07
61	-0.20456	-0.19481	-0.18414	-0.17304	-0.16093	-0.14882	-0.13595	-0.1229	-0.10908	-0.09397	-0.07745	-0.05907	-0.03848	-0.01554	-3.488e-06
62	-0.20456	-0.19484	-0.18415	-0.17301	-0.16095	-0.14879	-0.13593	-0.1229	-0.10907	-0.09397	-0.07746	-0.05905	-0.03848	-0.01555	1.45228e-05
63	-0.20455	-0.19484	-0.18416	-0.17302	-0.16094	-0.14879	-0.13595	-0.12291	-0.10907	-0.09397	-0.07746	-0.05906	-0.03847	-0.01556	4.43928e-07
64	-0.20458	-0.19482	-0.18415	-0.17301	-0.16095	-0.14879	-0.13597	-0.12292	-0.10907	-0.09398	-0.07746	-0.05906	-0.03845	-0.01555	-1.0464e-05
65	-0.20457	-0.19483	-0.18417	-0.17301	-0.16095	-0.1488	-0.13594	-0.12293	-0.10906	-0.09395	-0.07746	-0.05904	-0.03848	-0.01552	3.40556e-05
66	-0.20456	-0.19483	-0.18417	-0.173	-0.16097	-0.1488	-0.13593	-0.12291	-0.10905	-0.09396	-0.07745	-0.05907	-0.03848	-0.01552	-2.08646e-05
67	-0.20457	-0.19481	-0.18417	-0.17299	-0.16096	-0.14878	-0.13594	-0.12295	-0.10908	-0.09397	-0.07745	-0.05905	-0.03845	-0.01555	-1.06543e-05
68	-0.20458	-0.19482	-0.1842	-0.173	-0.16098	-0.1488	-0.13597	-0.1229	-0.10907	-0.09395	-0.07748	-0.05909	-0.03846	-0.01553	-8.18096e-06
69	-0.20457	-0.1948	-0.18428	-0.17304	-0.16095	-0.14881	-0.13595	-0.12291	-0.10907	-0.09396	-0.07747	-0.05908	-0.03847	-0.01554	-2.66357e-05
70	-0.20458	-0.19485	-0.18428	-0.17303	-0.16096	-0.14879	-0.13598	-0.1229	-0.10907	-0.09397	-0.07747	-0.05908	-0.03844	-0.01554	5.58081e-06
71	-0.20457	-0.19481	-0.1843	-0.17301	-0.16093	-0.14879	-0.13593	-0.12291	-0.10907	-0.09395	-0.07746	-0.05907	-0.03846	-0.01554	1.28105e-05
72	-0.20457	-0.19479	-0.1843	-0.17301	-0.16097	-0.1488	-0.13594	-0.12291	-0.10905	-0.09398	-0.07748	-0.05907	-0.03846	-0.01555	8.87856e-06
73	-0.20457	-0.19483	-0.18431	-0.17301	-0.16095	-0.1488	-0.13596	-0.1229	-0.10906	-0.09396	-0.07747	-0.05905	-0.03849	-0.01553	-8.56146e-06
74	-0.20459	-0.19485	-0.18433	-0.17302	-0.16096	-0.14879	-0.13594	-0.12292	-0.10905	-0.09397	-0.07746	-0.05903	-0.03845	-0.01554	-1.0464e-05
75	-0.20457	-0.19482	-0.18431	-0.173	-0.16095	-0.14877	-0.13594	-0.12291	-0.10908	-0.09397	-0.07748	-0.05907	-0.03847	-0.01555	4.81979e-06
76	-0.20458	-0.19481	-0.18431	-0.17301	-0.16096	-0.14883	-0.13595	-0.12292	-0.10905	-0.09395	-0.07746	-0.05905	-0.03845	-0.01553	-5.13688e-06
77	-0.20457	-0.19485	-0.18432	-0.17301	-0.16096	-0.14881	-0.13596	-0.12289	-0.10908	-0.09395	-0.07745	-0.05905	-0.03846	-0.01554	-1.01469e-06
78	-0.20457	-0.19482	-0.1843	-0.17302	-0.16095	-0.14878	-0.13595	-0.12291	-0.10908	-0.09399	-0.07746	-0.05907	-0.03847	-0.01554	-1.01469e-05
79	-0.20457	-0.19482	-0.18431	-0.17303	-0.16096	-0.14878	-0.13595	-0.1229	-0.10905	-0.09398	-0.07746	-0.05907	-0.03846	-0.01552	1.90889e-05
80	-0.20457	-0.19482	-0.1843	-0.17302	-0.16095	-0.14879	-0.13595	-0.12291	-0.10906	-0.09398	-0.07746	-0.05906	-0.03847	-0.01554	1.66156e-05
81	-0.20454	-0.19483	-0.18434	-0.173	-0.16095	-0.14877	-0.13597	-0.1229	-0.10906	-0.09397	-0.07745	-0.05905	-0.03846	-0.01555	-2.80943e-05
82	-0.20458	-0.19483	-0.1843	-0.17301	-0.16091	-0.14878	-0.13595	-0.12292	-0.10906	-0.09398	-0.07746	-0.05904	-0.03846	-0.01554	-1.26202e-05
83	-0.20458	-0.19483	-0.1843	-0.17302	-0.16094	-0.14879	-0.13595	-0.1229	-0.10906	-0.09396	-0.07742	-0.05905	-0.03847	-0.01554	1.73132e-05
84	-0.20458	-0.19481	-0.18431	-0.17301	-0.16095	-0.14879	-0.13594	-0.12295	-0.10908	-0.09395	-0.07745	-0.05907	-0.03849	-0.01556	-8.43463e-06
85	-0.20457	-0.19484	-0.18431	-0.173	-0.16096	-0.1488	-0.13594	-0.12292	-0.10908	-0.09395	-0.07746	-0.05906	-0.03845	-0.01554	-2.53673e-07
86	-0.20456	-0.19481	-0.1843	-0.173	-0.16094	-0.1488	-0.13595	-0.12291	-0.10907	-0.09395	-0.07748	-0.05907	-0.03846	-0.01553	-1.42057e-05
87	-0.20458	-0.19481	-0.18432	-0.173	-0.16093	-0.14879	-0.13596	-0.12288	-0.10908	-0.09394	-0.07746	-0.05906	-0.03845	-0.01555	1.42691e-05
88	-0.20456	-0.19482	-0.18432	-0.17301	-0.16094	-0.1488	-0.13595	-0.12292	-0.10907	-0.09396	-0.07743	-0.05905	-0.03847	-0.01553	-2.02938e-06
89	-0.20457	-0.19481	-0.1843	-0.17301	-0.16094	-0.1488	-0.13595	-0.12292	-0.10909	-0.09395	-0.07744	-0.05907	-0.03845	-0.01553	1.46496e-05
90	-0.20456	-0.1948	-0.1843	-0.173	-0.16093	-0.14879	-0.13597	-0.12292	-0.10906	-0.09393	-0.07744	-0.05904	-0.03848	-0.01556	5.96132e-06
91	-0.20457	-0.19482	-0.18433	-0.17302	-0.16094	-0.14878	-0.13593	-0.12291	-0.10904	-0.09394	-0.07744	-0.05906	-0.03847	-0.01553	-1.42691e-05
92	-0.20458	-0.19479	-0.18431	-0.173	-0.16093	-0.14879	-0.13594	-0.12291	-0.10909	-0.09394	-0.07746	-0.05907	-0.03847	-0.01555	1.50301e-05
93	-0.20456	-0.19484	-0.18431	-0.17303	-0.16093	-0.14878	-0.13593	-0.12291	-0.10906	-0.09393	-0.07746	-0.05906	-0.03847	-0.01553	-7.35652e-06
94	-0.20459	-0.19482	-0.1843	-0.17303	-0.16093	-0.14876	-0.13597	-0.12292	-0.10906	-0.09395	-0.07745	-0.05904	-0.03845	-0.01553	-1.28739e-05
95	-0.20459	-0.1948	-0.18431	-0.173	-0.16094	-0.14877	-0.13596	-0.12291	-0.10907	-0.09393	-0.07747	-0.05906	-0.03847	-0.01555	-1.0464e-05
96	-0.20457	-0.19483	-0.18432	-0.17299	-0.16093	-0.14878	-0.13596	-0.12292	-0.10904	-0.09392	-0.07745	-0.05907	-0.03847	-0.01555	5.32713e-06
97	-0.20459	-0.19482	-0.18433	-0.173	-0.16091	-0.14879	-0.13597	-0.1229	-0.10907	-0.09393	-0.07743	-0.05906	-0.03847	-0.01554	7.86386e-06
98	-0.20459	-0.19482	-0.1843	-0.17302	-0.16096	-0.14879	-0.13593	-0.12289	-0.10904	-0.09393	-0.07746	-0.05906	-0.03846	-0.01554	-1.84547e-05
99	-0.2046	-0.19481	-0.18429	-0.173	-0.16093	-0.14879	-0.13593	-0.12294	-0.10907	-0.09394	-0.07744	-0.05906	-0.03845	-0.01554	2.99968e-05
100	-0.20457	-0.19481	-0.18427	-0.173	-0.16094	-0.14879	-0.13596	-0.12289	-0.10907	-0.09395	-0.07745	-0.05906	-0.03848	-0.01554	-7.67361e-06
101	-0.20459	-0.19482	-0.18432	-0.17302	-0.16092	-0.14879	-0.13597	-0.1229	-0.10905	-0.09393	-0.07744	-0.05905	-0.03848	-0.01554	5.32713e-06
102	-0.20459	-0.19481	-0.1843	-0.17301	-0.16094	-0.14883	-0.13595	-0.12292	-0.10905	-0.09394	-0.07744	-0.05905	-0.03847	-0.01554	-1.3952e-05
103	-0.2046	-0.1948	-0.18431	-0.17298	-0.16095	-0.14878	-0.13594	-0.12291	-0.10905	-0.09392	-0.07745	-0.05906	-0.03848	-0.01555	-8.24437e-06
104	-0.2046	-0.19482	-0.1843	-0.17301	-0.16094	-0.14878	-0.13596	-0.12292	-0.10904	-0.09394	-0.07744	-0.05905	-0.03847	-0.01553	1.61717e-05
105	-0.20459	-0.19484	-0.18431	-0.173	-0.16094	-0.14878	-0.13597	-0.12291	-0.10908	-0.09394	-0.07746	-0.05907	-0.03848	-0.01551	1.29373e-05
106	-0.2046	-0.19482	-0.18431	-0.17299	-0.16096	-0.14878	-0.13596	-0.1229	-0.10906	-0.09392	-0.07746	-0.05905	-0.03848	-0.01552	1.9406e-05
107	-0.2046	-0.19481	-0.1843	-0.17298	-0.16094	-0.14878	-0.13597	-0.12291	-0.10906	-0.09394	-0.07743	-0.05905	-0.03848	-0.01555	5.32713e-06
108	-0.20459	-0.19483	-0.18429	-0.17299	-0.16091	-0.1488	-0.13597	-0.12289	-0.10906	-0.09393	-0.07744	-0.05905	-0.03848	-0.01554	-3.74168e-06
109	-0.20459	-0.19479	-0.18428	-0.173	-0.16094	-0.14878	-0.13594	-0.12291	-0.10905	-0.09393	-0.07745	-0.05907	-0.03846	-0.01555	-2.75235e-05
110	-0.20459	-0.19482	-0.18432	-0.173	-0.16093	-0.14881	-0.13594	-0.12291	-0.10904	-0.09392	-0.07745	-0.05904	-0.03849	-0.01555	-2.88553e-05
111	-0.20459	-0.19479	-0.18435	-0.17302	-0.16092	-0.14878	-0.13594	-0.12289	-0.10905	-0.09393	-0.07745	-0.05907	-0.03848	-0.01555	-1.56009e-05
112	-0.2046	-0.19481	-0.18432	-0.17299	-0.16094	-0.14878	-0.13596	-0.12291	-0.10905	-0.09393	-0.07746	-0.05906	-0.03848	-0.01552	-8.81514e-06
113	-0.20458	-0.1948	-0.18428	-0.17301	-0.16092	-0.14881	-0.13592	-0.1229	-0.10907	-0.09396	-0.07745	-0.05905	-0.03849	-0.01552	2.72699e-06
114	-0.20458	-0.19484	-0.18428	-0.173	-0.161	-0.14877	-0.13595	-0.1229	-0.1091	-0.09393	-0.07744	-0.05905	-0.0385	-0.01555	-1.83913e-06
115	-0.20457	-0.19481	-0.18431	-0.17301	-0.16092	-0.14877	-0.13595	-0.1229	-0.10907	-0.09394	-0.07743	-0.05906	-0.0385	-0.01554	-1.42057e-05
116	-0.20458	-0.19477	-0.18431	-0.17299	-0.16092	-0.14878	-0.13596	-0.1229	-0.10905	-0.09396	-0.07743	-0.05906	-0.03847	-0.01551	4.43928e-06
117	-0.20458	-0.1948	-0.1843	-0.17301	-0.16093	-0.14877	-0.13595	-0.12289	-0.10907	-0.09393	-0.07744	-0.05905	-0.03847	-0.01553	2.07378e-05
118	-0.20459	-0.19482	-0.1843	-0.17301	-0.16094	-0.14878	-0.13593	-0.12292	-0.10907	-0.09392	-0.07744	-0.05904	-0.03847	-0.01554	1.45862e-06
119	-0.20455	-0.1948	-0.18432	-0.17302	-0.16094	-0.14882	-0.13595	-0.12294	-0.10908	-0.09391	-0.07742	-0.05904	-0.03849	-0.01552	-1.58546e-05
120	-0.20459	-0.1948	-0.18429	-0.173	-0.16092	-0.14876	-0.13595	-0.12293	-0.10906	-0.09394	-0.07745	-0.05902	-0.03849	-0.01551	-8.6883e-06
121	-0.20457	-0.19482	-0.1843	-0.17301	-0.16093	-0.1488	-0.13594	-0.12289	-0.10905	-0.09393	-0.07743	-0.05907	-0.03847	-0.01552	-4.62953e-06
122	-0.20461	-0.19483	-0.18429	-0.17299	-0.16094	-0.14877	-0.13596	-0.12292	-0.10906	-0.09395	-0.07743	-0.05903	-0.03849	-0.01554	-1.69327e-05
123	-0.20459	-0.19482	-0.18431	-0.173	-0.16092	-0.14875	-0.13596	-0.12291	-0.10906	-0.09394	-0.07744	-0.05903	-0.03848	-0.01555	-7.86386e-06
124	-0.20459	-0.19484	-0.18431	-0.17299	-0.16094	-0.14879	-0.13595	-0.12291	-0.10906	-0.09392	-0.07746	-0.05904	-0.03849	-0.01554	1.36983e-05
125	-0.2046	-0.19483	-0.1843	-0.17298	-0.16097	-0.14879	-0.13594	-0.12292	-0.10907	-0.09392	-0.07746	-0.05906	-0.03849	-0.01553	1.20495e-06
126	-0.2046	-0.19483	-0.1843	-0.17301	-0.16092	-0.14878	-0.13594	-0.12291	-0.10909	-0.09392	-0.07745	-0.05908	-0.03848	-0.01553	2.34648e-06
127	-0.2046	-0.1948	-0.18429	-0.17297	-0.16091	-0.14879	-0.13595	-0.12291	-0.10907	-0.09393	-0.07745	-0.05906	-0.03848	-0.01553	9.95667e-06
128	-0.2046	-0.19483	-0.18431	-0.17297	-0.16095	-0.14877	-0.13597	-0.12291	-0.10906	-0.09392	-0.07745	-0.05903	-0.03848	-0.01553	1.8645e-05
129	-0.20459	-0.19482	-0.18431	-0.173	-0.16093	-0.14876	-0.13595	-0.12292	-0.10904	-0.09393	-0.07744	-0.05903	-0.03844	-0.01554	-2.73333e-05
130	-0.2046	-0.19484	-0.18428	-0.17299	-0.16095	-0.14877	-0.13594	-0.1229	-0.10908	-0.09394	-0.07745	-0.05906	-0.03852	-0.01555	4.24902e-06
131	-0.20459	-0.19484	-0.18432	-0.17301	-0.16092	-0.14877	-0.13595	-0.12292	-0.10908	-0.09391	-0.07743	-0.05906	-0.03848	-0.01554	1.26837e-07
132	-0.2046	-0.19485	-0.18429	-0.17301	-0.16093	-0.14878	-0.13594	-0.12293	-0.10907	-0.09391	-0.07744	-0.05907	-0.03848	-0.01554	6.15157e-06
133	-0.20464	-0.19481	-0.18429	-0.17299	-0.16093	-0.14876	-0.13595	-0.1229	-0.10905	-0.09391	-0.07744	-0.05906	-0.03849	-0.01552	-1.58546e-06
134	-0.2046	-0.19481	-0.18429	-0.17299	-0.16093	-0.14877	-0.13592	-0.12292	-0.10907	-0.09392	-0.07745	-0.05907	-0.03849	-0.01552	5.01004e-06
135	-0.20463	-0.19483	-0.1843	-0.17299	-0.16094	-0.14878	-0.13598	-0.12291	-0.10906	-0.09394	-0.07743	-0.05905	-0.03846	-0.01553	7.67361e-06
136	-0.20464	-0.19481	-0.18431	-0.17299	-0.16092	-0.14876	-0.13595	-0.1229	-0.10906	-0.09394	-0.07743	-0.05905	-0.03848	-0.01553	2.34648e-06
137	-0.2046	-0.19482	-0.18429	-0.17297	-0.16093	-0.14876	-0.13594	-0.12292	-0.10905	-0.09393	-0.07744	-0.05907	-0.0385	-0.01554	-5.77106e-06
138	-0.20461	-0.19482	-0.18428	-0.17298	-0.16094	-0.14879	-0.13597	-0.12291	-0.10903	-0.09393	-0.07746	-0.05905	-0.03848	-0.01556	-6.97601e-07
139	-0.20459	-0.19482	-0.18429	-0.173	-0.16093	-0.14877	-0.13594	-0.12293	-0.10906	-0.09396	-0.07743	-0.05902	-0.03847	-0.01553	9.51274e-06
140	-0.20462	-0.19481	-0.18427	-0.17299	-0.16091	-0.14879	-0.13593	-0.12292	-0.10907	-0.09395	-0.07744	-0.05905	-0.03845	-0.01551	-6.21499e-06
141	-0.2046	-0.19479	-0.18429	-0.17297	-0.16092	-0.14879	-0.13596	-0.12293	-0.10904	-0.09395	-0.07745	-0.05904	-0.03848	-0.01552	-2.14988e-05
142	-0.20461	-0.19487	-0.18426	-0.173	-0.16095	-0.14878	-0.13593	-0.12289	-0.10907	-0.09393	-0.07745	-0.05909	-0.03848	-0.01552	-1.83913e-06
143	-0.20461	-0.19479	-0.1843	-0.17298	-0.16091	-0.14875	-0.13594	-0.12291	-0.10903	-0.09392	-0.07744	-0.05907	-0.03848	-0.01552	-2.39721e-05
144	-0.20461	-0.19482	-0.18432	-0.17298	-0.16092	-0.14878	-0.13595	-0.1229	-0.10904	-0.09393	-0.07744	-0.05905	-0.03845	-0.01554	-2.06109e-05
145	-0.20461	-0.19482	-0.18427	-0.17298	-0.16091	-0.14876	-0.13595	-0.12294	-0.10904	-0.09392	-0.07745	-0.05903	-0.03848	-0.01554	1.49667e-05
146	-0.2046	-0.19482	-0.18428	-0.17299	-0.16092	-0.14878	-0.13596	-0.12288	-0.10906	-0.09392	-0.07746	-0.05903	-0.03847	-0.01555	9.82983e-06
147	-0.20461	-0.1948	-0.18426	-0.17296	-0.16091	-0.14878	-0.13593	-0.12289	-0.10905	-0.09394	-0.07745	-0.05904	-0.03847	-0.01554	1.27471e-05
148	-0.20464	-0.19484	-0.18427	-0.17299	-0.16093	-0.14879	-0.13593	-0.1229	-0.10905	-0.09393	-0.07747	-0.05905	-0.03844	-0.01553	2.53039e-05
149	-0.20462	-0.19481	-0.1843	-0.173	-0.16091	-0.14876	-0.13594	-0.12292	-0.10905	-0.09394	-0.07742	-0.05905	-0.03848	-0.01554	7.92728e-06
150	-0.20459	-0.19484	-0.18429	-0.173	-0.16091	-0.14879	-0.13595	-0.12292	-0.10905	-0.09394	-0.07744	-0.05901	-0.03847	-0.01555	2.55576e-05
151	-0.20462	-0.19482	-0.18428	-0.17301	-0.16094	-0.1488	-0.13596	-0.12291	-0.10906	-0.09392	-0.07746	-0.05904	-0.03848	-0.01554	1.24934e-05
152	-0.2046	-0.19482	-0.18429	-0.173	-0.16091	-0.14877	-0.13594	-0.12292	-0.10907	-0.09394	-0.07745	-0.05904	-0.03847	-0.01553	6.78575e-06
153	-0.20461	-0.1948	-0.18428	-0.17297	-0.16091	-0.14879	-0.13595	-0.12289	-0.10907	-0.09395	-0.07743	-0.05905	-0.03847	-0.01554	3.21531e-05
154	-0.20461	-0.19482	-0.1843	-0.17301	-0.16093	-0.14876	-0.13596	-0.12291	-0.10907	-0.09392	-0.07745	-0.05907	-0.03848	-0.01552	1.44594e-05
155	-0.20463	-0.1948	-0.18431	-0.17297	-0.16092	-0.14879	-0.13594	-0.1229	-0.10906	-0.09391	-0.07745	-0.05904	-0.03849	-0.01552	8.11754e-06
156	-0.20462	-0.19483	-0.18426	-0.17299	-0.16091	-0.14877	-0.13594	-0.12293	-0.10904	-0.09393	-0.07744	-0.05905	-0.03847	-0.01554	8.11754e-06
157	-0.20459	-0.19482	-0.18431	-0.173	-0.16091	-0.14878	-0.13594	-0.12289	-0.10904	-0.09395	-0.07741	-0.05904	-0.03844	-0.01553	2.32745e-05
158	-0.20461	-0.19481	-0.18428	-0.17299	-0.16094	-0.14877	-0.13594	-0.12291	-0.10907	-0.09393	-0.07746	-0.05905	-0.03848	-0.01555	-1.14153e-06
159	-0.2046	-0.1948	-0.18428	-0.173	-0.16093	-0.14878	-0.13594	-0.1229	-0.10906	-0.09391	-0.07742	-0.05906	-0.03845	-0.01554	4.33781e-05
160	-0.20459	-0.19483	-0.18429	-0.17299	-0.16093	-0.14876	-0.13594	-0.1229	-0.10905	-0.09393	-0.07744	-0.05906	-0.03845	-0.01555	5.32713e-06
161	-0.20457	-0.19482	-0.18428	-0.17298	-0.16093	-0.14878	-0.13592	-0.1229	-0.10905	-0.09393	-0.07746	-0.05904	-0.03844	-0.01553	9.57616e-06
162	-0.20459	-0.19482	-0.18426	-0.173	-0.16091	-0.14876	-0.13596	-0.12291	-0.10905	-0.09392	-0.07744	-0.05904	-0.03847	-0.01555	4.82613e-05
163	-0.20461	-0.19481	-0.18428	-0.17299	-0.16092	-0.14875	-0.13595	-0.12288	-0.10907	-0.09396	-0.07744	-0.05904	-0.03846	-0.01554	-8.94197e-06
164	-0.20461	-0.19483	-0.18428	-0.17299	-0.16091	-0.14878	-0.13593	-0.12292	-0.10905	-0.09392	-0.07744	-0.05904	-0.03845	-0.01555	1.26837e-07
165	-0.20462	-0.19482	-0.18427	-0.173	-0.16093	-0.1488	-0.13595	-0.1229	-0.10906	-0.09393	-0.07744	-0.05905	-0.03846	-0.01554	3.99535e-06
166	-0.20462	-0.19481	-0.18431	-0.173	-0.16091	-0.14878	-0.13593	-0.12292	-0.10908	-0.09393	-0.07742	-0.05905	-0.03847	-0.01555	2.66991e-05
167	-0.2046	-0.19481	-0.1843	-0.17299	-0.16091	-0.14882	-0.13595	-0.1229	-0.10905	-0.09393	-0.07745	-0.05905	-0.03843	-0.01554	1.20495e-05
168	-0.20459	-0.19483	-0.18428	-0.173	-0.16094	-0.14878	-0.13596	-0.12289	-0.10906	-0.09394	-0.07744	-0.05906	-0.03846	-0.01553	1.38252e-05
169	-0.20461	-0.19479	-0.18429	-0.17299	-0.1609	-0.14877	-0.13592	-0.12289	-0.10905	-0.09394	-0.07746	-0.05905	-0.03845	-0.01556	5.70764e-07
170	-0.20459	-0.19483	-0.18426	-0.17299	-0.16091	-0.14876	-0.13593	-0.12291	-0.10906	-0.09394	-0.07743	-0.05904	-0.03845	-0.01556	1.6679e-05
171	-0.20459	-0.19483	-0.1843	-0.17298	-0.16092	-0.14877	-0.13592	-0.12292	-0.10904	-0.09394	-0.07745	-0.05906	-0.03844	-0.01551	1.09714e-05
172	-0.20461	-0.19483	-0.18426	-0.173	-0.16093	-0.14878	-0.13595	-0.12289	-0.10904	-0.09393	-0.07742	-0.05905	-0.03844	-0.01556	2.40989e-06
173	-0.20462	-0.19482	-0.1843	-0.17298	-0.16094	-0.14879	-0.13594	-0.12291	-0.10905	-0.09395	-0.07747	-0.05906	-0.03847	-0.01555	2.3655e-05
174	-0.20461	-0.19482	-0.18426	-0.17299	-0.16091	-0.14876	-0.13595	-0.12291	-0.10906	-0.09393	-0.07743	-0.05904	-0.03845	-0.01556	9.44932e-06
175	-0.20462	-0.19482	-0.18429	-0.17301	-0.16094	-0.14877	-0.13593	-0.12291	-0.10904	-0.09394	-0.07744	-0.05906	-0.03844	-0.01554	6.97601e-06
176	-0.20461	-0.19482	-0.1843	-0.17299	-0.16092	-0.14875	-0.13594	-0.12293	-0.10906	-0.09393	-0.07745	-0.05905	-0.03845	-0.01555	5.64422e-06
177	-0.20459	-0.19481	-0.1843	-0.17299	-0.16092	-0.14876	-0.13594	-0.12292	-0.10905	-0.09393	-0.07744	-0.05907	-0.03845	-0.01556	8.94197e-06
178	-0.2046	-0.1948	-0.1843	-0.17298	-0.1609	-0.14875	-0.13593	-0.1229	-0.10905	-0.09392	-0.07744	-0.05902	-0.03845	-0.01553	7.54677e-06
179	-0.20462	-0.19481	-0.18427	-0.17299	-0.16092	-0.14878	-0.13592	-0.12291	-0.10905	-0.09392	-0.07744	-0.05902	-0.03847	-0.01556	-6.46866e-06
180	-0.20461	-0.19482	-0.18429	-0.17299	-0.16095	-0.14876	-0.13594	-0.12293	-0.10906	-0.09392	-0.07745	-0.05904	-0.03846	-0.01556	-2.58112e-05
181	-0.20462	-0.19482	-0.18427	-0.17298	-0.16091	-0.14878	-0.13593	-0.1229	-0.10906	-0.09391	-0.07744	-0.05905	-0.03846	-0.01556	3.04408e-06
182	-0.20461	-0.19483	-0.18431	-0.17296	-0.16092	-0.14876	-0.13593	-0.12292	-0.10904	-0.09394	-0.07744	-0.05903	-0.03846	-0.01555	7.92728e-06
183	-0.20459	-0.19481	-0.18428	-0.17297	-0.1609	-0.14877	-0.13593	-0.12291	-0.10905	-0.09395	-0.07744	-0.05904	-0.03847	-0.01556	5.70764e-07
184	-0.20462	-0.19477	-0.18428	-0.173	-0.16092	-0.14877	-0.13593	-0.12291	-0.10906	-0.09392	-0.07745	-0.05904	-0.03844	-0.01556	1.27471e-05
185	-0.20459	-0.1948	-0.18426	-0.17299	-0.16093	-0.14875	-0.13594	-0.12291	-0.10906	-0.09392	-0.07747	-0.05903	-0.03847	-0.01549	2.0928e-06
186	-0.20461	-0.19482	-0.18428	-0.17298	-0.16094	-0.14876	-0.13593	-0.12291	-0.10907	-0.09393	-0.07741	-0.05904	-0.03846	-0.01553	4.75637e-06
187	-0.20463	-0.1948	-0.18425	-0.17298	-0.16093	-0.14876	-0.13594	-0.12291	-0.10904	-0.09394	-0.07744	-0.05904	-0.03846	-0.01556	2.40989e-06
188	-0.20462	-0.19483	-0.18428	-0.17297	-0.1609	-0.14877	-0.13595	-0.12291	-0.10906	-0.09392	-0.07742	-0.05904	-0.03845	-0.01554	1.15421e-05
189	-0.20462	-0.19482	-0.18424	-0.17296	-0.16092	-0.14875	-0.13594	-0.1229	-0.10906	-0.09393	-0.07745	-0.05904	-0.03846	-0.01557	7.92728e-06
190	-0.20462	-0.1948	-0.18422	-0.17299	-0.1609	-0.14878	-0.13592	-0.12292	-0.10902	-0.09395	-0.07744	-0.05903	-0.03846	-0.01557	3.69094e-05
191	-0.20462	-0.19478	-0.18425	-0.17298	-0.16094	-0.14877	-0.13591	-0.1229	-0.10906	-0.09395	-0.07744	-0.05905	-0.03845	-0.01557	-1.73766e-05
192	-0.20463	-0.19482	-0.18424	-0.173	-0.16092	-0.14878	-0.13591	-0.12289	-0.10904	-0.09392	-0.07745	-0.05904	-0.03844	-0.01554	-1.26837e-06
193	-0.20461	-0.19478	-0.18425	-0.17299	-0.16095	-0.14876	-0.13592	-0.1229	-0.10906	-0.09393	-0.07744	-0.05905	-0.03845	-0.01557	2.70162e-05
194	-0.20461	-0.19481	-0.18424	-0.17299	-0.16093	-0.14878	-0.13592	-0.12288	-0.10906	-0.09391	-0.07742	-0.05904	-0.03845	-0.01556	-3.42459e-06
195	-0.20461	-0.19481	-0.18423	-0.17297	-0.16092	-0.14877	-0.13592	-0.12289	-0.10905	-0.09393	-0.07745	-0.05904	-0.03847	-0.01554	1.13519e-05
196	-0.20462	-0.1948	-0.18424	-0.17299	-0.16094	-0.14878	-0.13592	-0.1229	-0.10904	-0.09393	-0.07744	-0.05903	-0.03844	-0.01558	-8.37121e-06
197	-0.20462	-0.19481	-0.18423	-0.17295	-0.16094	-0.14876	-0.13594	-0.12289	-0.10905	-0.09391	-0.07743	-0.05907	-0.03845	-0.01556	2.66357e-06
198	-0.20463	-0.19481	-0.18425	-0.17299	-0.16094	-0.14879	-0.13593	-0.12288	-0.10903	-0.09393	-0.07744	-0.05904	-0.03844	-0.01553	2.61283e-05
199	-0.20461	-0.19481	-0.18424	-0.173	-0.16095	-0.14878	-0.13593	-0.12293	-0.10906	-0.09393	-0.07744	-0.05905	-0.03845	-0.01557	-2.06744e-05
200	-0.20461	-0.19478	-0.18423	-0.17298	-0.16091	-0.14875	-0.13592	-0.1229	-0.10903	-0.09394	-0.07744	-0.05903	-0.03845	-0.01553	2.06109e-05
201	-0.20461	-0.19478	-0.18418	-0.17299	-0.16096	-0.14877	-0.13589	-0.12292	-0.10906	-0.09392	-0.07744	-0.05906	-0.03845	-0.01557	1.70595e-05
202	-0.20462	-0.19479	-0.18424	-0.17298	-0.16093	-0.14876	-0.1359	-0.12292	-0.10906	-0.09393	-0.07742	-0.05907	-0.03843	-0.01556	1.55375e-05
203	-0.20461	-0.19479	-0.18423	-0.17299	-0.16094	-0.14878	-0.13593	-0.1229	-0.10907	-0.09392	-0.07743	-0.05906	-0.03845	-0.01557	-3.99535e-06
204	-0.20461	-0.19479	-0.18426	-0.17298	-0.16094	-0.14879	-0.13591	-0.12291	-0.10905	-0.09394	-0.07745	-0.05908	-0.03847	-0.01555	3.17091e-06
205	-0.20462	-0.19481	-0.18425	-0.17299	-0.16093	-0.14879	-0.13591	-0.12292	-0.10904	-0.09395	-0.07743	-0.05903	-0.03843	-0.01554	-1.42057e-05
206	-0.20463	-0.1948	-0.18425	-0.17298	-0.16093	-0.14878	-0.13592	-0.12289	-0.10906	-0.09394	-0.07744	-0.05905	-0.03846	-0.01554	4.12219e-06
207	-0.20461	-0.1948	-0.18426	-0.17298	-0.16095	-0.14875	-0.13592	-0.1229	-0.10906	-0.09391	-0.07742	-0.05903	-0.03845	-0.01554	-2.11183e-05
208	-0.20463	-0.19478	-0.18427	-0.173	-0.16095	-0.14876	-0.13591	-0.12291	-0.10905	-0.09393	-0.07743	-0.05906	-0.03846	-0.01554	-1.31276e-05
209	-0.20461	-0.19479	-0.18426	-0.17299	-0.16096	-0.14876	-0.13589	-0.12292	-0.10906	-0.09393	-0.07743	-0.05907	-0.03846	-0.01558	6.65892e-06
210	-0.20463	-0.19484	-0.18425	-0.17297	-0.16096	-0.14876	-0.13592	-0.12291	-0.10906	-0.09391	-0.07742	-0.05903	-0.03846	-0.01556	1.83279e-05
211	-0.20462	-0.19482	-0.18424	-0.17296	-0.16095	-0.14877	-0.13591	-0.12291	-0.10903	-0.09391	-0.07743	-0.05906	-0.03847	-0.01554	-2.34648e-06
212	-0.20462	-0.19481	-0.18424	-0.17295	-0.16094	-0.14876	-0.1359	-0.12288	-0.10905	-0.09392	-0.07744	-0.05904	-0.03846	-0.01556	-2.8348e-05
213	-0.20463	-0.1948	-0.18423	-0.17295	-0.16095	-0.14877	-0.13593	-0.1229	-0.10907	-0.09391	-0.07742	-0.05903	-0.03846	-0.01556	-3.36117e-05
214	-0.20462	-0.19481	-0.18422	-0.17295	-0.16097	-0.14877	-0.13591	-0.12294	-0.10905	-0.09392	-0.07743	-0.05903	-0.03848	-0.01557	-1.19861e-05
215	-0.20461	-0.1948	-0.18424	-0.17295	-0.16096	-0.14879	-0.1359	-0.12291	-0.10905	-0.09392	-0.07742	-0.05902	-0.03845	-0.01555	-5.01004e-06
216	-0.20462	-0.1948	-0.18425	-0.17293	-0.16096	-0.1488	-0.13592	-0.12291	-0.10903	-0.09391	-0.07742	-0.05905	-0.03845	-0.01555	1.77571e-06
217	-0.20464	-0.19481	-0.18426	-0.17294	-0.16097	-0.14879	-0.13591	-0.1229	-0.10904	-0.09392	-0.07745	-0.05905	-0.03846	-0.01556	1.45862e-06
218	-0.20462	-0.19478	-0.18427	-0.17297	-0.16097	-0.14875	-0.13592	-0.12291	-0.10903	-0.09389	-0.07742	-0.05906	-0.03845	-0.01556	-1.01469e-05
219	-0.20461	-0.19483	-0.18426	-0.17298	-0.16098	-0.1488	-0.13593	-0.12292	-0.10904	-0.0939	-0.07745	-0.05904	-0.03845	-0.01555	-1.42691e-05
220	-0.20462	-0.19481	-0.18425	-0.17298	-0.16097	-0.14878	-0.13592	-0.1229	-0.10905	-0.0939	-0.07744	-0.05904	-0.03848	-0.01554	-3.27872e-05
221	-0.2046	-0.19481	-0.18425	-0.17297	-0.16099	-0.14882	-0.1359	-0.12292	-0.10907	-0.09392	-0.07744	-0.05904	-0.03848	-0.01556	-9.51274e-06
222	-0.20462	-0.19481	-0.18423	-0.17296	-0.16097	-0.14879	-0.1359	-0.1229	-0.10906	-0.0939	-0.07743	-0.05905	-0.03846	-0.01557	6.21499e-06
223	-0.20463	-0.1948	-0.18424	-0.17294	-0.16097	-0.14877	-0.1359	-0.1229	-0.10902	-0.09389	-0.07742	-0.05905	-0.03848	-0.01557	-8.24437e-07
224	-0.20465	-0.19478	-0.18425	-0.17294	-0.16098	-0.1488	-0.13591	-0.1229	-0.10904	-0.09391	-0.07743	-0.05908	-0.03846	-0.01556	1.18592e-05
225	-0.20464	-0.19481	-0.18426	-0.17292	-0.16098	-0.14879	-0.1359	-0.1229	-0.10904	-0.09391	-0.07742	-0.05906	-0.03847	-0.01557	-6.46866e-06
226	-0.20464	-0.19481	-0.18421	-0.17294	-0.16098	-0.1488	-0.13592	-0.12291	-0.10905	-0.09392	-0.07741	-0.05905	-0.03846	-0.01554	2.91724e-06
227	-0.20463	-0.19482	-0.18423	-0.17296	-0.16098	-0.14879	-0.13591	-0.12289	-0.10904	-0.09391	-0.07745	-0.05904	-0.03847	-0.01557	4.43928e-07
228	-0.20464	-0.19483	-0.1842	-0.17295	-0.16097	-0.14879	-0.13591	-0.12291	-0.10904	-0.09393	-0.07744	-0.05903	-0.03846	-0.01557	5.39055e-06
229	-0.20462	-0.1948	-0.18424	-0.17296	-0.16102	-0.14879	-0.13591	-0.12292	-0.10907	-0.09391	-0.07742	-0.05904	-0.03844	-0.01555	-4.37586e-06
230	-0.20463	-0.19483	-0.18425	-0.17297	-0.161	-0.14877	-0.13591	-0.1229	-0.10904	-0.09391	-0.07742	-0.05904	-0.03846	-0.01556	5.83448e-06
231	-0.20464	-0.1948	-0.18422	-0.17295	-0.16099	-0.14879	-0.1359	-0.12291	-0.10906	-0.09388	-0.07743	-0.05904	-0.03848	-0.01554	2.40989e-06
232	-0.20465	-0.1948	-0.1842	-0.17295	-0.16098	-0.14878	-0.1359	-0.1229	-0.10904	-0.0939	-0.07743	-0.05905	-0.03846	-0.01552	-1.77571e-06
233	-0.20464	-0.19485	-0.18423	-0.17298	-0.16099	-0.14878	-0.13589	-0.1229	-0.10905	-0.09391	-0.07743	-0.05904	-0.03847	-0.01552	-2.69528e-05
234	-0.20465	-0.1948	-0.18422	-0.17294	-0.16101	-0.14878	-0.1359	-0.12287	-0.10907	-0.0939	-0.07743	-0.05904	-0.03849	-0.01554	2.40989e-06
235	-0.20462	-0.1948	-0.18422	-0.17296	-0.16098	-0.14877	-0.1359	-0.12289	-0.10903	-0.09392	-0.07742	-0.05904	-0.03847	-0.01553	3.488e-06
236	-0.20465	-0.1948	-0.18424	-0.17294	-0.16098	-0.14877	-0.13587	-0.12288	-0.10904	-0.09391	-0.07744	-0.05904	-0.03847	-0.01555	-1.10348e-05
237	-0.20463	-0.19482	-0.18423	-0.17296	-0.16098	-0.14879	-0.13589	-0.1229	-0.10907	-0.09392	-0.07743	-0.05906	-0.03846	-0.01554	1.41423e-05
238	-0.20464	-0.19482	-0.18422	-0.17294	-0.16101	-0.14878	-0.1359	-0.12289	-0.10906	-0.0939	-0.07741	-0.05903	-0.03846	-0.01554	-6.34183e-08
239	-0.20463	-0.19481	-0.18423	-0.17298	-0.161	-0.14878	-0.13588	-0.1229	-0.10905	-0.09392	-0.07744	-0.05904	-0.03847	-0.01552	-3.34214e-05
240	-0.20466	-0.19482	-0.18426	-0.17294	-0.161	-0.14878	-0.13589	-0.1229	-0.10903	-0.09392	-0.07743	-0.05902	-0.03847	-0.01552	4.69295e-06
241	-0.20464	-0.19481	-0.18425	-0.17294	-0.16101	-0.14877	-0.13588	-0.12289	-0.10904	-0.09391	-0.07741	-0.05907	-0.03845	-0.01555	-3.488e-06
242	-0.20464	-0.19483	-0.18425	-0.17295	-0.16101	-0.14878	-0.1359	-0.12289	-0.10905	-0.09393	-0.07741	-0.05904	-0.03844	-0.01556	2.40989e-06
243	-0.20462	-0.19481	-0.18424	-0.17294	-0.16099	-0.14877	-0.13591	-0.1229	-0.10907	-0.09389	-0.07745	-0.05904	-0.03848	-0.01554	4.69295e-06
244	-0.20462	-0.19482	-0.18425	-0.17294	-0.161	-0.14877	-0.1359	-0.1229	-0.10903	-0.09389	-0.07742	-0.05907	-0.03849	-0.01552	-4.43928e-07
245	-0.20463	-0.19482	-0.18424	-0.17295	-0.16103	-0.1488	-0.1359	-0.1229	-0.10904	-0.0939	-0.07742	-0.05904	-0.03845	-0.01554	5.96132e-06
246	-0.20463	-0.19481	-0.18424	-0.17295	-0.16098	-0.14877	-0.13586	-0.1229	-0.10905	-0.0939	-0.07741	-0.05903	-0.03846	-0.01553	1.35715e-05
247	-0.20463	-0.1948	-0.18425	-0.17296	-0.16099	-0.14877	-0.13593	-0.12288	-0.10905	-0.09392	-0.07741	-0.05904	-0.03845	-0.01554	4.69295e-06
248	-0.20464	-0.1948	-0.18423	-0.17294	-0.161	-0.14878	-0.13588	-0.12292	-0.10903	-0.09392	-0.07744	-0.05905	-0.03848	-0.01553	-1.8645e-05
249	-0.20463	-0.19481	-0.18424	-0.17295	-0.16101	-0.14879	-0.13588	-0.1229	-0.10907	-0.09391	-0.07743	-0.05904	-0.03847	-0.01553	-2.02938e-06
250	-0.20464	-0.19481	-0.18425	-0.17295	-0.161	-0.14879	-0.13591	-0.12291	-0.10906	-0.0939	-0.07744	-0.05906	-0.03845	-0.01554	-1.77571e-06
251	-0.20464	-0.19479	-0.18424	-0.17295	-0.16099	-0.14876	-0.13589	-0.12288	-0.10907	-0.09389	-0.07742	-0.05905	-0.03846	-0.01552	-1.3952e-05
252	-0.20465	-0.19482	-0.18423	-0.17296	-0.16099	-0.14876	-0.13589	-0.12289	-0.10905	-0.09391	-0.0774	-0.05903	-0.03845	-0.01556	4.43928e-07
253	-0.20464	-0.19481	-0.18423	-0.17297	-0.16099	-0.1488	-0.13589	-0.12286	-0.10905	-0.09391	-0.07742	-0.05905	-0.03844	-0.01555	3.488e-06
254	-0.20464	-0.19478	-0.18424	-0.17292	-0.161	-0.14876	-0.13589	-0.12287	-0.10904	-0.09391	-0.0774	-0.05904	-0.03847	-0.01554	3.36117e-06
255	-0.20464	-0.19479	-0.18424	-0.17297	-0.16101	-0.14879	-0.13588	-0.12288	-0.10904	-0.09392	-0.07745	-0.05905	-0.03848	-0.01554	6.21499e-06
256	-0.20465	-0.19479	-0.18424	-0.17294	-0.16101	-0.14877	-0.13589	-0.12291	-0.10904	-0.0939	-0.07742	-0.05903	-0.03847	-0.01554	1.81376e-05
257	-0.20465	-0.19482	-0.18423	-0.17292	-0.16101	-0.14878	-0.13588	-0.12291	-0.10903	-0.09393	-0.07743	-0.05904	-0.03844	-0.01555	-6.08815e-06
258	-0.20465	-0.19485	-0.18425	-0.17294	-0.16098	-0.14879	-0.13587	-0.12288	-0.10905	-0.09394	-0.07743	-0.05905	-0.03848	-0.01554	-1.26202e-05
259	-0.20463	-0.19481	-0.18427	-0.17296	-0.16099	-0.14878	-0.1359	-0.12292	-0.10904	-0.0939	-0.07743	-0.05905	-0.03846	-0.01553	2.21964e-06
260	-0.20466	-0.19482	-0.18423	-0.17292	-0.16099	-0.1488	-0.13588	-0.1229	-0.10902	-0.09392	-0.07742	-0.05903	-0.03844	-0.01554	2.7904e-06
261	-0.20463	-0.19479	-0.18423	-0.17296	-0.161	-0.14878	-0.13589	-0.12291	-0.10903	-0.09392	-0.07745	-0.05903	-0.03846	-0.01555	-4.58514e-05
262	-0.20464	-0.19479	-0.18422	-0.17294	-0.161	-0.14879	-0.13589	-0.12289	-0.10904	-0.09389	-0.07741	-0.05903	-0.03845	-0.01555	-2.18159e-05
263	-0.20465	-0.19482	-0.18424	-0.17297	-0.16099	-0.14878	-0.13591	-0.12288	-0.10904	-0.09391	-0.07742	-0.05905	-0.03845	-0.01553	1.26837e-07
264	-0.20464	-0.19482	-0.18424	-0.17292	-0.16099	-0.14881	-0.13591	-0.12289	-0.10905	-0.09389	-0.07743	-0.05906	-0.03846	-0.01555	1.30642e-05
265	-0.20465	-0.19477	-0.18424	-0.17296	-0.16101	-0.14878	-0.13589	-0.1229	-0.10904	-0.0939	-0.07744	-0.05904	-0.03846	-0.01554	-2.34648e-06
266	-0.20465	-0.1948	-0.18424	-0.17296	-0.16102	-0.14878	-0.13589	-0.12291	-0.10904	-0.09392	-0.07744	-0.05906	-0.03845	-0.01552	2.74601e-05
267	-0.20464	-0.19479	-0.18426	-0.17295	-0.161	-0.14878	-0.13588	-0.12289	-0.10903	-0.09393	-0.07743	-0.05904	-0.03843	-0.01553	-1.95328e-05
268	-0.20462	-0.1948	-0.18423	-0.17293	-0.161	-0.14879	-0.13588	-0.12293	-0.10904	-0.09392	-0.07745	-0.05906	-0.03845	-0.01555	-1.03372e-05
269	-0.20465	-0.19483	-0.18425	-0.17296	-0.16101	-0.14877	-0.13589	-0.1229	-0.10903	-0.09392	-0.07741	-0.05906	-0.03849	-0.01552	-3.42459e-06
270	-0.20464	-0.19477	-0.18421	-0.17292	-0.161	-0.14878	-0.13589	-0.12289	-0.10907	-0.09392	-0.07743	-0.05905	-0.03846	-0.01554	-1.56643e-05
271	-0.20466	-0.19483	-0.18425	-0.17294	-0.16102	-0.14877	-0.1359	-0.12291	-0.10907	-0.09393	-0.07741	-0.05905	-0.03846	-0.01554	-1.64887e-06
272	-0.20467	-0.1948	-0.18424	-0.17296	-0.16098	-0.14879	-0.13588	-0.12291	-0.10906	-0.09392	-0.07743	-0.05905	-0.03844	-0.01556	-2.2894e-05
273	-0.20465	-0.19482	-0.18425	-0.17296	-0.16097	-0.14878	-0.13589	-0.12289	-0.10906	-0.09392	-0.07743	-0.05904	-0.03846	-0.01556	-2.60649e-05
274	-0.20464	-0.19483	-0.18425	-0.17295	-0.16102	-0.14877	-0.13588	-0.12288	-0.10901	-0.09392	-0.07741	-0.05904	-0.03843	-0.01554	-1.79474e-05
275	-0.20466	-0.19482	-0.18425	-0.17296	-0.16102	-0.14875	-0.13587	-0.12288	-0.10906	-0.09392	-0.07742	-0.05905	-0.03848	-0.01555	-1.69961e-05
276	-0.20463	-0.1948	-0.18422	-0.17295	-0.161	-0.14876	-0.1359	-0.12291	-0.10904	-0.09392	-0.07742	-0.05906	-0.03846	-0.01554	-4.12219e-06
277	-0.20466	-0.19481	-0.18421	-0.17296	-0.161	-0.14875	-0.13588	-0.12288	-0.10903	-0.09392	-0.07741	-0.05903	-0.03846	-0.0155	-6.02473e-06
278	-0.20463	-0.19479	-0.18422	-0.17296	-0.16103	-0.14877	-0.13589	-0.1229	-0.10904	-0.09393	-0.07743	-0.05906	-0.03844	-0.01554	-1.42057e-05
279	-0.20466	-0.1948	-0.18424	-0.17295	-0.16102	-0.14879	-0.13588	-0.12289	-0.10904	-0.0939	-0.07745	-0.05904	-0.03844	-0.01555	8.75172e-06
280	-0.20466	-0.1948	-0.18423	-0.17296	-0.16101	-0.14877	-0.13591	-0.12288	-0.10905	-0.09392	-0.07743	-0.05905	-0.03846	-0.01555	-2.26403e-05
281	-0.20466	-0.19483	-0.18426	-0.17295	-0.16103	-0.14877	-0.1359	-0.12292	-0.10903	-0.09392	-0.07745	-0.05904	-0.03846	-0.01555	1.33178e-06
282	-0.20466	-0.19479	-0.18422	-0.17294	-0.161	-0.14875	-0.1359	-0.12288	-0.10903	-0.09393	-0.07742	-0.05906	-0.03847	-0.01555	-4.5027e-06
283	-0.20468	-0.1948	-0.18422	-0.17295	-0.161	-0.14875	-0.13587	-0.12292	-0.10908	-0.09391	-0.07742	-0.05906	-0.03846	-0.01553	-2.49868e-05
284	-0.20468	-0.19482	-0.18423	-0.17297	-0.161	-0.14878	-0.13588	-0.12288	-0.10902	-0.09393	-0.07741	-0.05906	-0.03847	-0.01554	9.51274e-06
285	-0.20466	-0.19478	-0.18425	-0.17298	-0.16101	-0.14877	-0.1359	-0.12288	-0.10907	-0.09394	-0.07741	-0.05904	-0.03845	-0.01554	-1.26837e-05
286	-0.20467	-0.19481	-0.18424	-0.17297	-0.16102	-0.14875	-0.13592	-0.12291	-0.10906	-0.09392	-0.07742	-0.05905	-0.03845	-0.01553	3.42459e-06
287	-0.20469	-0.19482	-0.18425	-0.17296	-0.16102	-0.14876	-0.13591	-0.12287	-0.10903	-0.09393	-0.07743	-0.05907	-0.03846	-0.01552	-1.18592e-05
288	-0.20468	-0.19482	-0.18424	-0.17295	-0.16102	-0.14879	-0.13588	-0.12288	-0.10902	-0.09393	-0.07741	-0.05906	-0.03845	-0.01554	4.56611e-06
289	-0.20468	-0.19483	-0.18423	-0.17297	-0.16102	-0.14878	-0.13589	-0.1229	-0.10903	-0.09394	-0.07744	-0.05907	-0.03848	-0.01552	1.96597e-06
290	-0.20467	-0.19481	-0.18422	-0.17296	-0.16101	-0.14875	-0.13589	-0.12292	-0.10904	-0.09391	-0.07742	-0.05906	-0.03846	-0.01554	-1.62351e-05
291	-0.20468	-0.19483	-0.18424	-0.17295	-0.16098	-0.14877	-0.13589	-0.12291	-0.10904	-0.09394	-0.07742	-0.05905	-0.03845	-0.01554	8.56146e-06
292	-0.20468	-0.19481	-0.18422	-0.17295	-0.161	-0.14878	-0.13588	-0.12289	-0.10905	-0.09393	-0.07742	-0.05907	-0.03846	-0.01553	5.13688e-06
293	-0.20467	-0.19484	-0.18426	-0.173	-0.16102	-0.14874	-0.13585	-0.1229	-0.10903	-0.09395	-0.07742	-0.05907	-0.03846	-0.01552	-1.94694e-05
294	-0.20466	-0.19483	-0.18425	-0.17295	-0.16099	-0.14879	-0.13591	-0.12289	-0.10903	-0.09391	-0.07742	-0.05905	-0.03847	-0.01552	8.56146e-06
295	-0.20472	-0.19481	-0.18423	-0.17294	-0.16102	-0.14876	-0.13588	-0.1229	-0.10904	-0.09392	-0.07742	-0.05906	-0.03849	-0.01551	4.1856e-06
296	-0.20468	-0.19483	-0.18422	-0.17294	-0.161	-0.14876	-0.13587	-0.1229	-0.10905	-0.09391	-0.07742	-0.05908	-0.03846	-0.01552	-9.51274e-07
297	-0.20468	-0.19483	-0.18425	-0.17297	-0.16101	-0.14877	-0.13589	-0.12289	-0.10905	-0.09392	-0.07741	-0.05904	-0.03845	-0.01552	-1.33813e-05
298	-0.20468	-0.19484	-0.18423	-0.17297	-0.16101	-0.14877	-0.13588	-0.12291	-0.10906	-0.0939	-0.07744	-0.05907	-0.03845	-0.01551	-4.12219e-06
299	-0.20467	-0.19483	-0.18422	-0.17297	-0.161	-0.14873	-0.13588	-0.12287	-0.10904	-0.09391	-0.0774	-0.05905	-0.03848	-0.01553	-1.23031e-05
300	-0.20468	-0.19484	-0.18425	-0.17298	-0.16102	-0.14874	-0.13588	-0.12291	-0.10903	-0.09393	-0.07743	-0.05904	-0.03845	-0.01552	2.85382e-06
301	-0.20469	-0.19482	-0.18422	-0.17298	-0.16099	-0.14877	-0.13586	-0.12291	-0.10904	-0.09389	-0.07743	-0.05906	-0.03845	-0.01549	-1.88986e-05
302	-0.20468	-0.1948	-0.18421	-0.17294	-0.16102	-0.14877	-0.13588	-0.12291	-0.10905	-0.09392	-0.07743	-0.05903	-0.03845	-0.01552	-1.26837e-05
