# Supplementary material for: Diamond with Sp2-Sp3 composite phase for thermometry at Millikelvin temperatures
Source: Nat Commun. 2024 May 8;15:3871. doi: 10.1038/s41467-024-48137-z (PMC11079005; doi:10.1038/s41467-024-48137-z)
Supplement: Supplementary file 6 — Source dataset [file 41467_2024_48137_MOESM6_ESM.zip › Source data/Source Data-Supplementary Fig. 6a.xlsx]

## Sheet: Sheet1
2.9999	0.000144725
2.9999	0.000144725
2.9999	0.000144725
2.99988	-0.000195208
3	-0.000103252
2.99979	0.000215505
3.00546	0.000318115
3.01347	-0.000219917
3.02216	-0.00034458
3.04002	4.52719e-05
3.05166	-4.35032e-05
3.06684	0.000381518
3.07961	-0.000477715
3.09281	-0.000319852
3.10622	-0.00107
3.12974	-0.000375976
3.14762	-2.14384e-05
3.162	-0.000446016
3.17658	-0.000697783
3.19171	-0.0009894
3.21783	-0.0002925
3.23263	-0.000823087
3.25202	-0.000751526
3.26711	-0.000895281
3.28209	-0.00135
3.30817	-0.000650016
3.32757	-0.000474961
3.34312	-0.0011
3.35893	-0.000676804
3.37443	-0.0013
3.40141	-0.000681117
3.41723	-0.000958505
3.43753	-0.000931545
3.45316	-0.00098856
3.46857	-0.00153
3.48454	-0.0013
3.51178	-0.000280013
3.53294	-1.80098e-05
3.54821	-0.000851176
3.56436	-0.000720889
3.58059	-0.00119
3.60828	-0.000786721
3.62885	-0.000265084
3.64525	-0.000849309
3.66132	-0.000760737
3.6777	-0.00118
3.70541	-0.000458454
3.72647	-0.000153304
3.74259	-0.000633822
3.75914	-0.00027623
3.77514	-0.00143
3.80347	-0.000298551
3.81929	-0.00084504
3.84035	-0.000312375
3.85635	-0.000438661
3.87344	-0.000864015
3.90221	-0.000703067
3.91862	-0.000661645
3.93947	-0.000648129
3.95615	-0.000409848
3.97271	-0.000704215
4.00118	-0.000328832
4.01803	-0.000591548
4.03939	-0.000177655
4.0567	-0.000534418
4.07375	-0.000300037
4.08992	-0.000498695
4.11921	-0.000109048
4.14132	0.000288805
4.1579	7.78782e-05
4.17505	-5.81399e-07
4.19266	-0.000196084
4.22208	0.000399077
4.24443	0.00037855
4.26149	0.00028932
4.27894	3.51182e-05
4.29625	-0.000248668
4.32634	0.000401221
4.34374	0.000565415
4.36639	0.000320706
4.38377	0.000256769
4.40181	0.000132901
4.432	0.000581324
4.44994	0.000374643
4.47303	0.000624723
4.4913	0.000152489
4.50888	0.000122733
4.5267	0.000168238
4.55769	0.000422925
4.58082	0.000717908
4.59878	0.000764811
4.61716	0.00055363
4.63534	0.000776234
4.6665	0.00118
4.68509	0.000958361
4.7093	0.000964036
4.72758	0.000949518
4.7463	0.000429462
4.77734	0.00116
4.79633	0.00116
4.82014	0.00107
4.83831	0.000813294
4.85729	0.00053756
4.88984	0.00112
4.90845	0.00129
4.93242	0.000968909
4.95134	0.00112
4.97	0.000658597
5.00257	0.00142
5.02187	0.00114
5.04563	0.00149
5.06466	0.0013
5.08294	0.00125
5.10231	0.00149
5.13508	0.00158
5.15995	0.00134
5.17899	0.00094757
5.19821	0.000969867
5.21713	0.000328548
5.25027	0.00159
5.27513	0.00133
5.29458	0.00169
5.3139	0.00129
5.33342	0.00115
5.36702	0.00154
5.38641	0.00142
5.41144	0.00171
5.4301	0.00135
5.44998	0.00124
5.48396	0.00175
5.50348	0.00178
5.52877	0.00204
5.5489	0.00101
5.56837	0.00121
5.58821	0.00109
5.62252	0.00174
5.64811	0.00159
5.66792	0.00124
5.68774	0.00149
5.7078	0.00148
5.74204	0.0019
5.76753	0.00179
5.7874	0.00181
5.80753	0.00119
5.82732	0.00115
5.86199	0.00201
5.88752	0.00176
5.90752	0.00157
5.92778	0.00183
5.94734	0.00138
5.98273	0.00134
6.00306	0.00157
6.02924	0.00152
6.04965	0.00187
6.07026	0.00126
6.09046	0.00125
6.1266	0.00189
6.15256	0.0016
6.17289	0.00132
6.19333	0.00161
6.21405	0.0013
6.24937	0.00168
6.2758	0.00178
6.29641	0.00137
6.317	0.00153
6.3378	0.00103
6.37321	0.00172
6.40027	0.00192
6.42093	0.00163
6.44129	0.00147
6.46237	0.00114
6.49779	0.00138
6.51874	0.001
6.54531	0.00106
6.56645	0.00117
6.58755	0.00127
6.62325	0.00116
6.64471	0.00136
6.67123	0.00119
6.69232	0.000737983
6.71312	0.00163
6.73455	0.00106
6.77043	0.0016
6.79729	0.00116
6.81861	0.001
6.84031	0.00119
6.86094	0.000953646
6.89738	0.00135
6.92483	0.0015
6.94613	0.00101
6.9675	0.000866349
6.98817	0.000982572
7.02541	0.00125
7.05226	0.00104
7.07382	0.00103
7.09538	0.000914726
7.11666	0.000766306
7.1533	0.00106
7.17454	0.000933975
7.20185	0.000904637
7.22314	0.00068534
7.24429	0.000738881
7.2657	0.000469848
7.30281	0.000807447
7.33057	0.000801751
7.35231	0.000823533
7.37359	0.000369439
7.3954	0.000331772
7.43283	0.000709763
7.46038	0.000623835
7.48205	0.000581254
7.50411	0.00051079
7.52559	0.000216186
7.56239	0.000807909
7.59055	0.000515934
7.6123	0.000650471
7.63395	0.000566198
7.65581	0.000396454
7.6932	0.000556453
7.71451	0.000395722
7.74246	0.000549366
7.76469	0.000564068
7.78657	-0.000115732
7.82359	7.61564e-05
7.84582	0.000143653
7.87378	0.000335357
7.89575	0.000411941
7.91731	0.000237678
7.95515	-8.80306e-06
7.97694	0.000282324
8.00553	0.000106966
8.02731	9.65124e-05
8.04961	-0.000207651
8.07265	-0.000361302
8.10975	2.54114e-05
8.13819	-5.74327e-05
8.16058	4.66337e-05
8.1825	-0.00037676
8.20463	-0.000180499
8.24269	8.66377e-05
8.27144	-0.000295552
8.29314	-0.000230768
8.3157	-0.000433629
8.33803	-0.000334981
8.37607	0.000239752
8.39846	-0.000119171
8.42696	-0.000619864
8.44937	-0.000612337
8.47176	-0.000244525
8.51011	-0.000507489
8.53227	-0.00049307
8.56113	-0.000437993
8.58363	-0.000472472
8.60598	-0.000685682
8.62852	-0.000815679
8.66735	-0.000549775
8.6963	-0.000849327
8.71849	-0.00095907
8.74094	-0.000862514
8.76357	-0.000851101
8.80228	-0.0009359
8.83166	-0.000708534
8.85407	-0.00122
8.87674	-0.00135
8.89909	-0.00122
8.93795	-0.00111
8.9672	-0.000918605
8.98982	-0.00132
9.0126	-0.00114
9.03531	-0.00115
9.0743	-0.00162
9.09706	-0.00122
9.12647	-0.00115
9.1492	-0.00123
9.1722	-0.00195
9.21096	-0.00114
9.23383	-0.00147
9.26297	-0.00146
9.28612	-0.00156
9.30896	-0.00147
9.33203	-0.00149
9.37153	-0.00129
9.40091	-0.00151
9.42383	-0.00172
9.44669	-0.00192
9.46974	-0.00197
9.50905	-0.00199
9.53851	-0.00208
9.56129	-0.0018
9.58477	-0.00205
9.60722	-0.00201
9.64684	-0.00243
9.67031	-0.00199
9.69998	-0.00213
9.72279	-0.00213
9.74591	-0.00264
9.76893	-0.00297
9.80888	-0.0025
9.83844	-0.0022
9.86199	-0.00236
9.88542	-0.00283
9.90762	-0.00249
9.94782	-0.00248
9.97764	-0.00256
10.0009	-0.0024
10.0242	-0.00231
10.0474	-0.00282
10.0873	-0.00262
10.1172	-0.00264
10.1404	-0.00252
10.1638	-0.003
10.1868	-0.00297
10.2271	-0.00273
10.257	-0.00266
10.2803	-0.0029
10.3033	-0.00273
10.3267	-0.00302
10.3668	-0.00301
10.39	-0.00289
10.42	-0.00307
10.4438	-0.00301
10.4672	-0.00299
10.4904	-0.00328
10.5306	-0.00353
10.5605	-0.00301
10.5841	-0.00314
10.6075	-0.00321
10.631	-0.00335
10.6713	-0.00309
10.7016	-0.00324
10.7251	-0.00334
10.7486	-0.00318
10.772	-0.00345
10.8124	-0.00333
10.8429	-0.00347
10.8662	-0.00309
10.8899	-0.00329
10.9136	-0.00362
10.954	-0.00313
10.9775	-0.00333
11.0048	-0.00319
11.0293	-0.00346
11.0536	-0.0036
11.0949	-0.00336
11.1191	-0.00387
11.147	-0.00334
11.1715	-0.00337
11.1959	-0.00362
11.2204	-0.00387
11.2616	-0.00371
11.2923	-0.00381
11.3163	-0.0039
11.3406	-0.00383
11.3642	-0.00409
11.4053	-0.00383
11.4359	-0.00395
11.4597	-0.00366
11.4836	-0.00367
11.5073	-0.0043
11.5483	-0.00372
11.5721	-0.0036
11.6027	-0.00386
11.6264	-0.00401
11.6503	-0.00389
11.6914	-0.00408
11.7151	-0.00382
11.7456	-0.00412
11.7695	-0.00388
11.7934	-0.00435
11.8343	-0.00383
11.8586	-0.00422
11.8892	-0.00386
11.9131	-0.00378
11.9371	-0.00423
11.9606	-0.00405
12.002	-0.00414
12.0327	-0.00387
12.0566	-0.0045
12.0805	-0.00421
12.1045	-0.00421
12.1457	-0.00363
12.1695	-0.00414
12.2004	-0.00425
12.2241	-0.00432
12.2482	-0.0045
12.2894	-0.00448
12.3134	-0.00429
12.3445	-0.0041
12.3686	-0.00437
12.3925	-0.00422
12.4337	-0.00387
12.4579	-0.00439
12.489	-0.00463
12.513	-0.00443
12.5372	-0.00418
12.5786	-0.00437
12.6027	-0.00429
12.6337	-0.00438
12.6577	-0.00433
12.6821	-0.00416
12.7062	-0.00473
12.7476	-0.00434
12.7781	-0.0042
12.8027	-0.0046
12.8269	-0.00424
12.851	-0.00462
12.8928	-0.00434
12.924	-0.00432
12.9482	-0.00415
12.9724	-0.00409
12.9966	-0.00441
13.0382	-0.0043
13.0624	-0.00462
13.0936	-0.00446
13.1179	-0.00489
13.1421	-0.00443
13.1664	-0.00464
13.2082	-0.00456
13.2393	-0.00461
13.2636	-0.00469
13.2879	-0.00442
13.3122	-0.00445
13.3539	-0.00423
13.3852	-0.00458
13.4097	-0.00464
13.4342	-0.00455
13.4585	-0.00415
13.5003	-0.00445
13.5322	-0.00451
13.5564	-0.00441
13.5807	-0.00478
13.605	-0.00458
13.6469	-0.00449
13.6711	-0.00451
13.7024	-0.00477
13.7268	-0.00486
13.7511	-0.00461
13.7927	-0.00465
13.8167	-0.00459
13.8476	-0.00435
13.8721	-0.00447
13.8967	-0.00505
13.9217	-0.00477
13.9635	-0.00468
13.9953	-0.0045
14.0199	-0.00455
14.0445	-0.00465
14.069	-0.00489
14.1113	-0.00422
14.1428	-0.00446
14.1673	-0.0043
14.192	-0.00434
14.2165	-0.00488
14.2586	-0.0046
14.29	-0.00467
14.3146	-0.00461
14.3401	-0.00375
14.3647	-0.00447
14.4065	-0.00427
14.4309	-0.00485
14.4625	-0.00458
14.4867	-0.00481
14.5114	-0.00486
14.5536	-0.00442
14.5782	-0.00477
14.6097	-0.00474
14.6346	-0.00428
14.6589	-0.00489
14.6834	-0.00504
14.7257	-0.00433
14.7574	-0.00427
14.7819	-0.00445
14.8067	-0.00478
14.8315	-0.00433
14.8738	-0.00467
14.9054	-0.00484
14.9301	-0.00424
14.9547	-0.00487
14.9794	-0.00453
15.0219	-0.0043
15.0432	-0.00443
15.0626	-0.00458
15.0765	-0.00478
15.0917	-0.00419
15.1215	-0.00427
15.1402	-0.00451
15.1695	-0.00457
15.1922	-0.00452
15.2158	-0.00443
15.2387	-0.00445
15.2802	-0.00461
15.3123	-0.00435
15.3374	-0.00444
15.3626	-0.00451
15.3878	-0.00496
15.4305	-0.00439
15.4622	-0.00445
15.4866	-0.0043
15.5109	-0.0045
15.5351	-0.00451
15.5754	-0.00456
15.5988	-0.00465
15.6284	-0.00432
15.6513	-0.00452
15.6738	-0.00433
15.7115	-0.00412
15.7336	-0.00442
15.7614	-0.00416
15.7828	-0.00448
15.8036	-0.00417
15.8244	-0.00486
15.8608	-0.00423
15.8873	-0.00439
15.9076	-0.00433
15.9277	-0.0044
15.9482	-0.00434
15.9829	-0.0049
16.0085	-0.00406
16.0284	-0.00467
16.0484	-0.00429
16.0684	-0.00413
16.1017	-0.0041
16.1266	-0.0046
16.1462	-0.00457
16.1656	-0.00431
16.1851	-0.00411
16.2191	-0.00444
16.239	-0.00443
16.2648	-0.00445
16.2851	-0.00426
16.3055	-0.00393
16.341	-0.00428
16.3615	-0.00438
16.388	-0.00407
16.4086	-0.00431
16.4291	-0.00454
16.4651	-0.00399
16.4861	-0.00414
16.5132	-0.00452
16.5345	-0.00465
16.5647	-0.00382
16.5859	-0.00379
16.6075	-0.00457
16.6302	-0.0045
16.6733	-0.00439
16.6976	-0.00412
16.7289	-0.00391
16.7535	-0.0044
16.7781	-0.00411
16.8178	-0.00416
16.8408	-0.00411
16.8705	-0.00373
16.8932	-0.00445
16.9155	-0.00404
16.9534	-0.00425
16.9764	-0.00425
17.0113	-0.00431
17.0444	-0.00414
17.0796	-0.00413
17.141	-0.00384
17.1766	-0.00352
17.2222	-0.0038
17.2567	-0.00388
17.2908	-0.00385
17.3271	-0.00367
17.3868	-0.00359
17.4292	-0.00365
17.4606	-0.0036
17.4907	-0.0038
17.5193	-0.00391
17.566	-0.00373
17.5918	-0.00404
17.6238	-0.00389
17.6479	-0.00392
17.6712	-0.0038
17.7096	-0.00348
17.731	-0.00379
17.7585	-0.00402
17.7804	-0.00396
17.8089	-0.0039
17.8585	-0.00372
17.8886	-0.00371
17.9284	-0.0037
17.9629	-0.00364
17.9994	-0.00377
18.0375	-0.00385
18.1085	-0.00347
18.1639	-0.0032
18.2067	-0.00342
18.2493	-0.00361
18.2917	-0.0033
18.3628	-0.00332
18.4145	-0.00289
18.4537	-0.00312
18.4921	-0.00357
18.5298	-0.0036
18.5919	-0.00358
18.6371	-0.0036
18.6715	-0.00336
18.7056	-0.00335
18.7383	-0.00343
18.793	-0.00335
18.824	-0.00338
18.8633	-0.00342
18.8929	-0.00346
18.9221	-0.00342
18.9709	-0.00349
18.9988	-0.00333
19.0346	-0.00334
19.0619	-0.00357
19.0888	-0.00373
19.1155	-0.00357
19.1607	-0.00315
19.1946	-0.00307
19.2208	-0.0033
19.2471	-0.00323
19.2737	-0.00311
19.3211	-0.00302
19.359	-0.00306
19.3888	-0.00324
19.4192	-0.00311
19.4413	-0.00335
19.4769	-0.00296
19.5043	-0.00333
19.5358	-0.00314
19.5606	-0.00346
19.5832	-0.00317
19.6022	-0.00367
19.6067	-0.00285
19.6087	-0.00317
19.6087	-0.00331
19.6109	-0.00388
19.6117	-0.00331
19.6139	-0.00357
19.6179	-0.0034
19.623	-0.00341
19.6292	-0.00326
19.6352	-0.00353
19.6502	-0.00352
19.6636	-0.00317
19.6756	-0.0034
19.6908	-0.00342
19.7075	-0.00318
19.7563	-0.00314
19.8042	-0.00281
19.8429	-0.0026
19.8858	-0.00308
19.9302	-0.0031
20.0058	-0.00265
20.0495	-0.00305
20.1044	-0.00335
20.1463	-0.00293
20.1908	-0.00325
20.2756	-0.00254
20.3305	-0.00235
20.4044	-0.00253
20.4636	-0.00266
20.5219	-0.00264
20.58	-0.00254
20.6775	-0.00229
20.7493	-0.00215
20.8035	-0.00243
20.8568	-0.00233
20.909	-0.00281
20.996	-0.00251
21.0591	-0.00232
21.1069	-0.0023
21.1539	-0.00214
21.1993	-0.00219
21.2748	-0.00197
21.3301	-0.00195
21.3718	-0.00211
21.4126	-0.00197
21.4536	-0.002
21.52	-0.00229
21.5578	-0.00209
21.6056	-0.00215
21.6422	-0.00221
21.6782	-0.00217
21.7384	-0.00185
21.7733	-0.00186
21.8176	-0.00178
21.8512	-0.00214
21.8848	-0.00217
21.9181	-0.00227
21.9744	-0.00211
22.0159	-0.00191
22.0479	-0.00199
22.0794	-0.00213
22.1104	-0.00195
22.1627	-0.00195
22.2021	-0.00165
22.2324	-0.00191
22.2622	-0.00181
22.2923	-0.00157
22.3435	-0.00167
22.3728	-0.00166
22.4114	-0.00139
22.4406	-0.00193
22.4695	-0.00192
22.5186	-0.00152
22.5471	-0.00174
22.5839	-0.00171
22.6124	-0.0015
22.6406	-0.002
22.6886	-0.00166
22.7163	-0.00151
22.7521	-0.00133
22.7797	-0.0012
22.8075	-0.00164
22.8351	-0.00167
22.8825	-0.00119
22.9181	-0.00146
22.9454	-0.00119
22.9729	-0.00141
23.0001	-0.00143
23.0467	-0.0011
23.074	-0.0012
23.1093	-0.00123
23.1365	-0.00137
23.1635	-0.00118
23.2094	-0.000922918
23.2359	-0.00149
23.2702	-0.000961495
23.2967	-0.00112
23.3232	-0.0014
23.3684	-0.000822514
23.3953	-0.00084257
23.4299	-0.00092845
23.4565	-0.000878648
23.4834	-0.00124
23.51	-0.0014
23.5556	-0.00088364
23.59	-0.00109
23.6163	-0.000822017
23.6428	-0.00162
23.6691	-0.00108
23.7142	-0.000766933
23.7483	-0.000773943
23.7745	-0.000958043
23.8009	-0.00057249
23.8274	-0.00108
23.8724	-0.000635457
23.8986	-0.000675005
23.9328	-0.000913414
23.9593	-0.000701551
23.9856	-0.000913032
24.0306	-0.000982776
24.0569	-0.000669739
24.0909	-0.000801821
24.1173	-0.000837552
24.1433	-0.000695079
24.1697	-0.000819382
24.2146	-0.000863737
24.2484	-0.000699543
24.2744	-0.000869405
24.3004	-0.000886761
24.3265	-0.000920346
24.372	-0.000666256
24.4062	-0.000784474
24.4323	-0.000696595
24.4582	-0.000740691
24.4842	-0.000856621
24.5284	-0.000415437
24.5619	-0.000444167
24.588	-0.0005953
24.6138	-0.000429494
24.6396	-0.000846488
24.6839	-0.000601493
24.7099	-0.00062091
24.7436	-0.000461366
24.7697	-0.000274071
24.7958	-0.000763025
24.8217	-0.000858745
24.8663	-0.000244636
24.8998	-0.000118349
24.9259	-0.000619273
24.9521	-0.000411913
24.9935	-0.00057827
25.0202	-0.000202516
25.0544	-0.000517564
25.0807	-0.000622765
25.107	-0.000707694
25.1331	-0.000267351
25.1777	-0.000137104
25.2112	-0.000431863
25.2374	-0.000194606
25.2638	-0.000581708
25.2898	-0.000422303
25.3313	-0.000409204
25.3576	-0.00025018
25.3916	-0.000275144
25.4181	-0.000535174
25.4445	-0.000806968
25.4893	-0.000392334
25.5155	-0.000325167
25.5495	-0.000584544
25.5758	-0.000451393
25.6019	-0.000313446
25.6468	-0.000393127
25.6727	-0.000264056
25.7063	-0.000427721
25.7321	-0.000646945
25.758	-9.189e-05
25.7841	-0.000423076
25.8281	-0.000270256
25.8617	-6.63219e-05
25.8875	4.62079e-05
25.9133	-5.27037e-05
25.9393	-0.000404218
25.9833	-1.10156e-05
26.0177	4.27447e-05
26.0436	-0.000175493
26.0693	7.71915e-05
26.0948	-0.000167722
26.139	-0.000124824
26.1725	-0.000303487
26.1983	2.15067e-06
26.2243	0.000221303
26.2499	-9.23732e-05
26.2938	-0.000137485
26.3198	-8.68433e-05
26.3532	0.000124527
26.3789	0.000102683
26.405	5.90824e-06
26.4492	1.54895e-05
26.4748	-0.000191581
26.508	0.000102605
26.5333	-4.21905e-06
26.5589	0.00025522
26.5844	9.0588e-05
26.6283	6.62223e-05
26.6618	0.000385997
26.6879	6.68489e-05
26.7144	-1.62803e-05
26.7405	2.10854e-05
26.7847	0.00061681
26.8183	0.00027446
26.8439	0.000240978
26.8697	0.000380246
26.8952	0.000435207
26.9392	0.000538848
26.9653	0.000664023
26.9986	0.000328369
27.0245	0.000429946
27.0504	0.000472483
27.0941	0.000799255
27.1197	0.000607061
27.1533	0.000674599
27.1791	0.000806576
27.2051	0.000265181
27.2494	0.000318572
27.2752	0.000661042
27.3086	0.000675837
27.3343	0.000922144
27.3602	0.00027272
27.3863	0.000562113
27.4302	0.00068145
27.4635	0.000767624
27.4895	0.000783308
27.5158	0.000853995
27.5419	0.000265619
27.5867	0.000741819
27.6126	0.000846667
27.6459	0.000859763
27.6716	0.000568073
27.6973	0.000525175
27.7416	0.000590898
27.7673	0.000747655
27.8005	0.000894205
27.8266	0.000808907
27.8531	0.0009112
27.8973	0.0011
27.923	0.00069272
27.9561	0.000858656
27.9818	0.00103
28.0077	0.000406247
28.0334	0.000615119
28.0774	0.000918869
28.1105	0.000856024
28.1361	0.00103
28.1621	0.000790902
28.1878	0.000602419
28.2322	0.00106
28.2656	0.000898382
28.2914	0.000917635
28.3172	0.0013
28.3431	0.000716667
28.3873	0.00131
28.4205	0.0013
28.4464	0.00103
28.4723	0.00119
28.4984	0.00119
28.5426	0.000722968
28.5687	0.000724635
28.6021	0.00109
28.6279	0.00105
28.6537	0.000955385
28.6795	0.00104
28.7234	0.000997036
28.7572	0.000683957
28.7829	0.000926392
28.8089	0.00109
28.8347	0.000705452
28.8789	0.00116
28.9122	0.000803937
28.9381	0.00106
28.9638	0.0011
28.9907	0.00133
29.0349	0.00129
29.068	0.00131
29.0937	0.00141
29.1194	0.00119
29.1449	0.00119
29.1889	0.00116
29.2147	0.00126
29.2479	0.00129
29.2737	0.000821877
29.2996	0.000848587
29.3441	0.00118
29.3701	0.0011
29.4038	0.00123
29.4301	0.00111
29.456	0.00111
29.5002	0.00161
29.5259	0.00116
29.559	0.00159
29.5846	0.000998037
29.6101	0.00142
29.636	0.00115
29.68	0.00137
29.7137	0.00165
29.7398	0.0012
29.7662	0.00113
29.792	0.00118
29.8363	0.00145
29.8697	0.00164
29.8956	0.00138
29.9213	0.0018
29.9472	0.00169
29.9911	0.00135
30.0169	0.00161
30.0501	0.0013
30.076	0.0013
30.1017	0.00129
30.1456	0.00182
30.1715	0.00132
30.205	0.00155
30.2308	0.00145
30.2569	0.00154
30.2829	0.00124
30.3273	0.00166
30.3608	0.00198
30.3866	0.00175
30.4124	0.00122
30.4383	0.0015
30.4825	0.00164
30.516	0.00182
30.5421	0.00167
30.5678	0.00189
30.5938	0.00157
30.6381	0.00143
30.6715	0.00169
30.6976	0.00166
30.7235	0.00198
30.7494	0.00169
30.7939	0.00126
30.8198	0.00175
30.8534	0.00142
30.8796	0.0016
30.9054	0.00121
30.9493	0.00165
30.9751	0.00193
31.0089	0.00164
31.0347	0.00155
31.0607	0.00141
31.0867	0.0019
31.131	0.00156
31.1647	0.00192
31.1909	0.00182
31.217	0.00182
31.2431	0.00144
31.2873	0.00208
31.3207	0.00173
31.3466	0.0017
31.3726	0.00161
31.3986	0.00171
31.443	0.00182
31.4691	0.00194
31.5027	0.00201
31.529	0.00184
31.555	0.00213
31.5995	0.00196
31.6257	0.00183
31.6594	0.00184
31.6855	0.00171
31.7116	0.00192
31.7556	0.00185
31.7814	0.00183
31.8159	0.0018
31.8419	0.00174
31.8678	0.00183
31.8936	0.00182
31.938	0.0019
31.9716	0.00206
31.9976	0.00153
32.0234	0.00185
32.0495	0.00172
32.0942	0.00212
32.1203	0.00159
32.1542	0.00222
32.1803	0.00161
32.2064	0.00197
32.2511	0.00161
32.277	0.00196
32.3105	0.00171
32.3365	0.00191
32.3622	0.00189
32.3881	0.00171
32.4323	0.00222
32.4658	0.0021
32.4918	0.00227
32.5179	0.00215
32.5625	0.00185
32.5875	0.00249
32.6217	0.00235
32.6478	0.00204
32.674	0.00235
32.7004	0.00248
32.7447	0.00224
32.7786	0.00244
32.8047	0.00276
32.8308	0.00223
32.857	0.00233
32.902	0.00225
32.9357	0.00276
32.9618	0.00228
32.9879	0.00217
33.0139	0.00257
33.0585	0.00246
33.0845	0.00265
33.118	0.00241
33.144	0.00232
33.1698	0.00236
33.196	0.00234
33.2402	0.00239
33.2741	0.00251
33.3003	0.00257
33.3265	0.00241
33.3526	0.00264
33.3973	0.00249
33.4312	0.00235
33.4573	0.00225
33.4835	0.00258
33.5096	0.00253
33.5542	0.00271
33.5878	0.00208
33.614	0.00212
33.6399	0.00243
33.666	0.00254
33.7104	0.00274
33.7367	0.00255
33.7701	0.0023
33.7964	0.00286
33.8225	0.00241
33.8671	0.00263
33.8933	0.00239
33.9276	0.00258
33.9537	0.00277
33.9795	0.00259
34.0239	0.0025
34.0498	0.00278
34.0836	0.0027
34.1099	0.00288
34.1358	0.00237
34.1616	0.00256
34.206	0.00268
34.2395	0.00287
34.2657	0.00281
34.2918	0.00275
34.3178	0.00229
34.3623	0.00264
34.3959	0.00257
34.4219	0.00268
34.4478	0.00253
34.4741	0.00262
34.5192	0.00237
34.5453	0.00221
34.5792	0.00285
34.6052	0.0024
34.6312	0.00222
34.6753	0.00254
34.7012	0.00285
34.735	0.00259
34.7612	0.0023
34.7871	0.00218
34.8313	0.00287
34.8576	0.00252
34.8914	0.00276
34.9175	0.00262
34.9434	0.00256
34.9696	0.00279
35.0142	0.00252
35.0481	0.00271
35.0742	0.00292
35.1005	0.00262
35.1264	0.00258
35.171	0.003
35.1969	0.00292
35.2305	0.00286
35.2565	0.00243
35.2822	0.00308
35.327	0.00243
35.353	0.00284
35.3865	0.0026
35.4127	0.00277
35.4384	0.00295
35.4832	0.00281
35.5091	0.00281
35.5428	0.00252
35.569	0.00288
35.5952	0.00312
35.6212	0.00249
35.6659	0.00282
35.6997	0.00298
35.7266	0.00289
35.7526	0.00254
35.7787	0.00281
35.8233	0.00323
35.8568	0.00301
35.8829	0.00291
35.9089	0.00258
35.9349	0.00302
35.979	0.00272
36.0052	0.00295
36.0386	0.0029
36.0648	0.00264
36.0906	0.00277
36.135	0.00308
36.1609	0.00286
36.1945	0.00255
36.2207	0.0028
36.2468	0.003
36.2729	0.00296
36.317	0.00286
36.3509	0.00285
36.3767	0.00287
36.4029	0.00271
36.429	0.00297
36.4734	0.00256
36.5071	0.00303
36.533	0.00272
36.559	0.00308
36.5851	0.00298
36.6294	0.00329
36.6644	0.00305
36.6902	0.00273
36.7162	0.00286
36.7424	0.00302
36.7868	0.00299
36.8131	0.00269
36.847	0.0032
36.8729	0.0031
36.8989	0.00295
36.943	0.00316
36.9694	0.00326
37.0031	0.00282
37.029	0.00318
37.055	0.00318
37.0811	0.00289
37.1257	0.00305
37.1593	0.00313
37.1853	0.00324
37.2115	0.00326
37.2374	0.00294
37.2819	0.00302
37.3082	0.00335
37.342	0.0033
37.3679	0.00326
37.3939	0.00291
37.4383	0.00354
37.4645	0.00325
37.4982	0.00284
37.5244	0.00311
37.5505	0.0029
37.5766	0.00318
37.6215	0.00286
37.6553	0.00323
37.6813	0.00339
37.7068	0.00275
37.7328	0.00291
37.7771	0.00322
37.8109	0.00339
37.8369	0.00296
37.8625	0.00342
37.8885	0.00317
37.9327	0.0031
37.9666	0.00324
37.9926	0.00281
38.0186	0.00345
38.0448	0.00306
38.0891	0.00315
38.1152	0.00313
38.149	0.00312
38.1754	0.00318
38.2017	0.00329
38.2462	0.00328
38.2724	0.00333
38.3064	0.00315
38.3324	0.00292
38.3586	0.00287
38.403	0.00315
38.429	0.00256
38.4628	0.00332
38.489	0.00295
38.5153	0.00296
38.5413	0.00271
38.586	0.00282
38.6197	0.00314
38.6459	0.00317
38.672	0.00309
38.6984	0.00297
38.7433	0.00288
38.769	0.00315
38.8026	0.00344
38.8286	0.0029
38.8546	0.00268
38.899	0.00314
38.9254	0.00299
38.9591	0.0029
38.985	0.003
39.0111	0.00313
39.0558	0.00299
39.0819	0.00282
39.116	0.00331
39.1422	0.00286
39.1685	0.0026
39.1945	0.00283
39.2393	0.00324
39.2732	0.00302
39.2996	0.003
39.3257	0.00347
39.3519	0.00303
39.396	0.00313
39.4298	0.00286
39.4559	0.00312
39.4819	0.00339
39.5079	0.00314
39.5531	0.00317
39.579	0.00338
39.6133	0.00313
39.6395	0.00302
39.6658	0.003
39.692	0.00257
39.7363	0.00291
39.77	0.00336
39.7961	0.00323
39.8223	0.00298
39.8482	0.00261
39.8928	0.00313
39.9265	0.003
39.9527	0.00353
39.9785	0.00313
40.0048	0.0031
40.0494	0.00343
40.0832	0.00374
40.1095	0.00295
40.1357	0.00312
40.1621	0.00327
40.2069	0.00332
40.233	0.00305
40.2668	0.00319
40.293	0.0031
40.319	0.00353
40.3633	0.0034
40.3895	0.00356
40.4235	0.00334
40.4497	0.00336
40.476	0.00313
40.502	0.00325
40.5394	0.00313
40.5745	0.00353
40.6017	0.00358
40.6288	0.00305
40.6559	0.00331
40.7019	0.00333
40.736	0.0034
40.7625	0.00365
40.789	0.00335
40.8152	0.0033
40.8605	0.0035
40.8867	0.00363
40.921	0.00344
40.9473	0.00328
40.9734	0.00345
41.018	0.0034
41.0444	0.00329
41.078	0.00336
41.1041	0.00336
41.1305	0.00339
41.1567	0.00296
41.2017	0.00331
41.2356	0.00385
41.2619	0.00336
41.2879	0.00316
41.3141	0.00329
41.3587	0.0034
41.3924	0.00355
41.4187	0.00336
41.445	0.00361
41.4715	0.00328
41.5163	0.00368
41.5427	0.00358
41.5772	0.00363
41.6031	0.00333
41.6291	0.00339
41.6734	0.00363
41.6996	0.00328
41.7338	0.00351
41.7598	0.00323
41.7862	0.0034
41.8122	0.00355
41.8569	0.00362
41.8907	0.00371
41.9168	0.00328
41.9429	0.00321
41.9693	0.00355
42.0141	0.00373
42.048	0.00358
42.0742	0.00338
42.1007	0.00381
42.1268	0.00348
42.1716	0.00314
42.1979	0.00311
42.2315	0.00314
42.2579	0.00291
42.284	0.00305
42.3288	0.00286
42.355	0.00289
42.389	0.00342
42.415	0.0036
42.4411	0.003
42.4857	0.00332
42.512	0.00316
42.546	0.00282
42.5722	0.00322
42.5985	0.00276
42.6246	0.00304
42.6695	0.00326
42.7033	0.00338
42.7294	0.00306
42.7555	0.00331
42.7818	0.00293
42.8264	0.0032
42.8527	0.0035
42.8865	0.00335
42.9129	0.0032
42.939	0.00355
42.9838	0.00313
43.0099	0.00348
43.0438	0.0031
43.0701	0.00337
43.0965	0.00306
43.1412	0.00316
43.1675	0.00335
43.2014	0.0036
43.2278	0.00342
43.2541	0.00325
43.2803	0.00309
43.3253	0.00322
43.3593	0.00307
43.3858	0.00333
43.4123	0.00321
43.4385	0.00285
43.4835	0.0036
43.5177	0.00333
43.5439	0.00334
43.5701	0.00319
43.5967	0.00309
43.6414	0.00314
43.6684	0.00334
43.7024	0.00312
43.7287	0.00307
43.7551	0.00343
43.8002	0.00337
43.8268	0.00377
43.8609	0.00314
43.8875	0.00331
43.914	0.00327
43.9406	0.00317
43.986	0.00362
44.02	0.00338
44.0466	0.00344
44.0729	0.00337
44.0997	0.00357
44.1448	0.00357
44.1795	0.00333
44.2063	0.00363
44.2339	0.00328
44.2604	0.00351
44.3057	0.00377
44.3323	0.00358
44.367	0.0034
44.3934	0.00346
44.4199	0.0035
44.4652	0.00353
44.4921	0.00357
44.5265	0.00315
44.5532	0.00345
44.5798	0.00349
44.6251	0.00376
44.6518	0.00379
44.6865	0.00363
44.7133	0.00325
44.7398	0.00374
44.7664	0.00359
44.812	0.00358
44.8466	0.00321
44.873	0.00333
44.8997	0.00333
44.9264	0.00334
44.9722	0.00342
44.9988	0.00377
45.0336	0.00335
45.0603	0.00354
45.0872	0.00343
45.1329	0.0036
45.1595	0.00341
45.194	0.00368
45.2206	0.00284
45.2474	0.00336
45.2926	0.00326
45.3192	0.00331
45.3539	0.00342
45.3816	0.00335
45.4081	0.00343
45.4347	0.00335
45.48	0.00396
45.5146	0.00363
45.5413	0.00336
45.5681	0.00331
45.5945	0.00295
45.6401	0.00333
45.6749	0.00391
45.7016	0.00393
45.7285	0.00344
45.7551	0.00363
45.8008	0.0035
45.8351	0.00375
45.8621	0.00365
45.8889	0.00318
45.9158	0.00362
45.9614	0.00366
45.9882	0.00391
46.0231	0.00363
46.0499	0.0035
46.0765	0.00327
46.1224	0.00347
46.149	0.0031
46.1835	0.00338
46.2099	0.00336
46.2367	0.0033
46.2634	0.00291
46.3092	0.00355
46.3442	0.00334
46.3711	0.00312
46.3977	0.00263
46.4242	0.00332
46.4698	0.00329
46.5042	0.0032
46.5312	0.00366
46.5583	0.00307
46.5851	0.00305
46.6305	0.00311
46.657	0.00314
46.6918	0.00317
46.7186	0.00315
46.7454	0.00307
46.791	0.00348
46.818	0.00346
46.8524	0.00316
46.8792	0.00303
46.9058	0.00314
46.9512	0.00348
46.9779	0.00345
47.0126	0.00342
47.0398	0.00316
47.0663	0.00323
47.0933	0.0031
47.1388	0.00331
47.1734	0.00329
47.2002	0.00304
47.2269	0.00321
47.2535	0.00296
47.2991	0.00337
47.3259	0.00336
47.3606	0.00361
47.3873	0.00301
47.4141	0.00284
47.4599	0.00378
47.4867	0.00331
47.5214	0.0034
47.5483	0.00345
47.5753	0.00352
47.6211	0.00311
47.6482	0.00342
47.683	0.00352
47.7095	0.00288
47.7364	0.00353
47.7629	0.00317
47.8086	0.00343
47.8433	0.00342
47.87	0.00335
47.8969	0.00324
47.924	0.00321
47.9698	0.00337
48.0044	0.00339
48.031	0.00347
48.0578	0.00359
48.0845	0.00326
48.1304	0.00362
48.157	0.00377
48.1916	0.00345
48.2168	0.00367
48.2435	0.00361
48.2893	0.00357
48.3161	0.00349
48.351	0.00379
48.378	0.00346
48.4051	0.00344
48.4318	0.0036
48.4777	0.00384
48.5126	0.00404
48.5395	0.00309
48.5662	0.00337
48.5931	0.00352
48.639	0.0037
48.6734	0.00347
48.7006	0.00374
48.7274	0.00371
48.7542	0.00312
48.7996	0.00361
48.8266	0.00357
48.8614	0.00367
48.8884	0.00285
48.9153	0.00363
48.9609	0.00381
48.9877	0.00351
49.0223	0.00359
49.0492	0.00376
49.0758	0.00353
49.1026	0.00339
49.1482	0.00357
49.183	0.0038
49.2099	0.00381
49.2368	0.00395
49.2633	0.00316
49.3093	0.00396
49.3439	0.00334
49.3719	0.0037
49.3985	0.00347
49.4249	0.00362
49.4701	0.00396
49.4972	0.00351
49.5319	0.00354
49.5589	0.00327
49.5857	0.0038
49.6127	0.00339
49.6581	0.00366
49.6927	0.00345
49.7194	0.00332
49.746	0.0034
49.7728	0.00342
49.8186	0.00348
49.8531	0.00342
49.8801	0.00354
49.907	0.00398
49.9337	0.00373
49.9795	0.00319
50.0145	0.0028
50.0415	0.00345
50.0682	0.00358
50.0951	0.00304
50.1404	0.00307
50.1671	0.00344
50.2019	0.00328
50.2289	0.0035
50.2557	0.00329
50.3015	0.0037
50.3281	0.00331
50.3627	0.00301
50.3898	0.00321
50.4166	0.0032
50.4624	0.00315
50.4891	0.00319
50.5238	0.00332
50.5504	0.00335
50.5773	0.00315
50.6039	0.003
50.6496	0.00332
50.6842	0.00305
50.7109	0.0031
50.7382	0.0033
50.7651	0.00301
50.8109	0.00347
50.838	0.00312
50.8728	0.00311
50.8996	0.0031
50.9264	0.00302
50.9722	0.00345
50.999	0.00294
51.0339	0.00293
51.0606	0.0031
51.0874	0.00307
51.1331	0.00336
51.1598	0.00322
51.1947	0.00337
51.2223	0.00304
51.249	0.003
51.2757	0.00336
51.3209	0.00308
51.3554	0.00334
51.3824	0.00277
51.4092	0.00346
51.4362	0.00313
51.4819	0.00322
51.5167	0.00335
51.5435	0.00312
51.5705	0.00325
51.5972	0.00349
51.643	0.00343
51.6777	0.00338
51.7043	0.00318
51.7313	0.00341
51.7579	0.00321
51.804	0.00359
51.8308	0.00335
51.8654	0.00318
51.8924	0.00314
51.9192	0.00341
51.9462	0.00286
51.992	0.00343
52.0266	0.00325
52.0535	0.00336
52.0801	0.00328
52.1073	0.00336
52.1534	0.00274
52.1883	0.00347
52.2149	0.00313
52.2418	0.00323
52.2688	0.00321
52.3144	0.00301
52.3492	0.00339
52.3757	0.00352
52.4025	0.00299
52.4294	0.00345
52.4749	0.0029
52.502	0.0035
52.5381	0.00286
52.5648	0.0033
52.5917	0.00333
52.6374	0.00333
52.6641	0.00369
52.6988	0.00342
52.7255	0.00315
52.7524	0.00324
52.7791	0.00304
52.8249	0.00329
52.8596	0.00315
52.8864	0.00318
52.9133	0.00317
52.9402	0.00279
52.9858	0.00351
53.0207	0.00364
53.0474	0.00324
53.0743	0.00333
53.101	0.00325
53.1474	0.00318
53.1742	0.00318
53.2091	0.00305
53.236	0.00325
53.2628	0.00292
53.3083	0.00319
53.3353	0.00315
53.3698	0.0034
53.3966	0.0032
53.4233	0.00288
53.4692	0.00287
53.4959	0.00298
53.5309	0.00305
53.5575	0.0032
53.5846	0.00321
53.6115	0.00302
53.6571	0.00325
53.6919	0.00331
53.7185	0.00286
53.7453	0.00315
53.7726	0.00291
53.8186	0.00301
53.8535	0.00303
53.8804	0.0029
53.9071	0.00289
53.9342	0.00295
53.98	0.00282
54.0069	0.00292
54.0419	0.00325
54.0691	0.00284
54.0959	0.00297
54.1417	0.0034
54.1686	0.00282
54.2034	0.00268
54.2301	0.00272
54.257	0.00289
54.3027	0.00324
54.3298	0.00273
54.3647	0.00268
54.3914	0.00274
54.4182	0.0026
54.4453	0.00281
54.4912	0.00273
54.5261	0.00316
54.5532	0.00284
54.58	0.00271
54.6069	0.00268
54.6528	0.00291
54.6876	0.00283
54.7147	0.00263
54.7415	0.00281
54.7686	0.00307
54.8144	0.003
54.8412	0.00305
54.876	0.00293
54.9032	0.00244
54.9298	0.00236
54.9759	0.00291
55.0027	0.00294
55.0376	0.00303
55.0648	0.00264
55.0917	0.00255
55.1192	0.00265
55.165	0.00266
55.1998	0.00297
55.2269	0.00281
55.2538	0.00278
55.2809	0.00263
55.3268	0.00311
55.3616	0.00305
55.3885	0.00283
55.4154	0.00276
55.4427	0.00253
55.4884	0.00282
55.5153	0.0029
55.5503	0.00294
55.5772	0.0023
55.6041	0.00278
55.65	0.00281
55.677	0.00252
55.7118	0.00285
55.7388	0.00263
55.7656	0.00256
55.7925	0.00268
55.8383	0.00237
55.8733	0.00262
55.9008	0.00282
55.9278	0.0029
55.9547	0.00282
56.0005	0.0029
56.0273	0.00311
56.0621	0.00262
56.0888	0.00291
56.1159	0.00287
56.1618	0.00265
56.1892	0.00297
56.2242	0.00298
56.2514	0.00289
56.2781	0.00275
56.3239	0.00323
56.3509	0.00264
56.3858	0.00278
56.4104	0.00259
56.4376	0.00293
56.465	0.00279
56.5116	0.0033
56.5469	0.00267
56.5742	0.00306
56.6014	0.0026
56.6284	0.00276
56.6749	0.00286
56.7097	0.00297
56.737	0.00222
56.7641	0.00267
56.7912	0.0025
56.8372	0.00239
56.8642	0.00276
56.8995	0.00274
56.9265	0.00259
56.9535	0.00242
56.9804	0.00249
57.0261	0.00291
57.0612	0.00277
57.0881	0.00305
57.1155	0.00275
57.1614	0.00308
57.1883	0.00269
57.2231	0.00263
57.2503	0.00286
57.2771	0.00251
57.304	0.00241
57.3496	0.00278
57.3846	0.00255
57.4117	0.00274
57.4387	0.00271
57.4656	0.00242
57.5113	0.00274
57.5387	0.00249
57.5735	0.00267
57.6003	0.00259
57.6273	0.00258
57.673	0.00249
57.6999	0.00266
57.7348	0.00286
57.7616	0.00254
57.7884	0.00273
57.8343	0.00259
57.8615	0.00272
57.8967	0.00251
57.9234	0.0027
57.9506	0.00291
57.9778	0.00284
58.0239	0.00276
58.059	0.00303
58.086	0.00235
58.1129	0.00261
58.1398	0.00248
58.1856	0.00266
58.2206	0.00295
58.2476	0.00284
58.2747	0.00225
58.3016	0.0029
58.3479	0.00251
58.3749	0.00263
58.4102	0.00276
58.4373	0.00273
58.4639	0.00253
58.5099	0.00278
58.5373	0.00287
58.572	0.00256
58.5991	0.00267
58.626	0.0029
58.6718	0.00279
58.6987	0.00266
58.7339	0.00276
58.7608	0.00277
58.7878	0.00256
58.8146	0.00276
58.8611	0.00278
58.8961	0.0024
58.9232	0.00257
58.9506	0.00265
58.9775	0.00269
59.0233	0.00258
59.0503	0.00312
59.0857	0.00254
59.1126	0.00259
59.1396	0.00261
59.1853	0.00305
59.2131	0.00269
59.248	0.00303
59.275	0.00276
59.3019	0.00274
59.3479	0.0029
59.3747	0.0027
59.4095	0.00259
59.4365	0.00289
59.4638	0.00269
59.4909	0.00263
59.5371	0.00238
59.5723	0.0029
59.599	0.00252
59.626	0.00252
59.6529	0.00282
59.6988	0.00262
59.7338	0.00223
59.7611	0.00251
59.7881	0.00236
59.8149	0.00233
59.861	0.00245
59.8892	0.00236
59.9241	0.00223
59.951	0.00236
59.9779	0.00241
60.0242	0.0023
60.0511	0.00196
60.0864	0.00236
60.1135	0.00217
60.1407	0.00224
60.1677	0.00205
60.2139	0.002
60.249	0.00211
60.2758	0.00212
60.3024	0.00218
60.3297	0.0022
60.3755	0.00232
60.4106	0.00221
60.4375	0.00213
60.4646	0.00205
60.4915	0.00184
60.5378	0.00261
60.5648	0.00197
60.6001	0.00212
60.6273	0.00223
60.6541	0.00198
60.681	0.00191
60.7272	0.00181
60.7623	0.00199
60.7893	0.00221
60.8163	0.00217
60.8434	0.00202
60.8896	0.0019
60.925	0.00192
60.9518	0.0022
60.9789	0.00179
61.0059	0.00203
61.052	0.0021
61.0873	0.00225
61.1142	0.00212
61.1416	0.00189
61.1684	0.00202
61.2144	0.00242
61.2412	0.00189
61.2763	0.00208
61.3043	0.00202
61.3312	0.00197
61.3582	0.00175
61.4044	0.00199
61.4391	0.00223
61.4661	0.00199
61.4933	0.00168
61.5202	0.0019
61.5662	0.00189
61.6016	0.00225
61.6287	0.00183
61.6559	0.00186
61.6829	0.00194
61.7291	0.00203
61.764	0.00191
61.7911	0.00188
61.8184	0.00192
61.8453	0.00186
61.8918	0.0022
61.9269	0.00179
61.9541	0.00193
61.9811	0.00223
62.008	0.00209
62.0536	0.00188
62.0805	0.00216
62.1159	0.0019
62.143	0.00236
62.1704	0.00204
62.2162	0.00208
62.2433	0.0022
62.2784	0.00216
62.3059	0.00217
62.3331	0.00159
62.3603	0.00198
62.4061	0.00173
62.4412	0.00225
62.4682	0.00156
62.4951	0.00179
62.522	0.00191
62.5682	0.00205
62.6036	0.00222
62.6309	0.00177
62.6578	0.0019
62.6849	0.00161
62.7311	0.00195
62.7581	0.0018
62.7939	0.00194
62.8212	0.00176
62.8483	0.00153
62.894	0.00188
62.9209	0.00206
62.956	0.00217
62.9832	0.00213
63.0102	0.00185
63.0372	0.00203
63.0831	0.00186
63.1183	0.00217
63.1457	0.00205
63.1726	0.00146
63.1996	0.00184
63.246	0.00195
63.2811	0.00236
63.3082	0.00228
63.3353	0.00176
63.3624	0.00166
63.4084	0.00203
63.4437	0.00195
63.4708	0.00176
63.4979	0.00179
[truncated: 10,384 more rows]
