# Supplementary material for: Diamond with Sp2-Sp3 composite phase for thermometry at Millikelvin temperatures
Source: Nat Commun. 2024 May 8;15:3871. doi: 10.1038/s41467-024-48137-z (PMC11079005; doi:10.1038/s41467-024-48137-z)
Supplement: Supplementary file 6 — Source dataset [file 41467_2024_48137_MOESM6_ESM.zip › Source data/Source Data-Supplementary Fig. 6b.xlsx]

## Sheet: Sheet1
10.0071	15.5662
9.97563	15.5662
9.95637	15.5671
9.94361	15.5672
9.93328	15.5672
9.92482	15.5673
9.91338	15.5673
9.90764	15.568
9.90454	15.5679
9.90288	15.5683
9.90196	15.5675
9.902	15.568
9.90263	15.5679
9.90446	15.5685
9.90652	15.5681
9.90924	15.5675
9.91388	15.5677
9.91659	15.5674
9.91951	15.5679
9.91978	15.5675
9.91814	15.5676
9.91554	15.5677
9.91034	15.5675
9.90673	15.5677
9.90343	15.5682
9.89995	15.5683
9.8973	15.5677
9.89289	15.5676
9.88933	15.568
9.88508	15.568
9.87986	15.5683
9.87301	15.5688
9.85637	15.5683
9.84495	15.5688
9.82828	15.5692
9.81421	15.5699
9.79925	15.5698
9.78326	15.5705
9.75582	15.57
9.73394	15.571
9.71633	15.5714
9.69916	15.5716
9.6818	15.5716
9.65345	15.5718
9.63258	15.5724
9.61652	15.5726
9.60131	15.5733
9.58631	15.5732
9.56136	15.5734
9.54636	15.5742
9.52899	15.5743
9.51442	15.5748
9.50081	15.5746
9.47444	15.575
9.46051	15.5757
9.44293	15.5756
9.42365	15.5761
9.41065	15.5764
9.39363	15.5763
9.38333	15.5763
9.36879	15.5768
9.35544	15.5773
9.33994	15.5777
9.32271	15.578
9.28793	15.5784
9.25842	15.5785
9.23294	15.5795
9.20545	15.5802
9.17692	15.5804
9.12454	15.5814
9.0924	15.582
9.04985	15.5826
9.01538	15.5834
8.98003	15.5845
8.91954	15.5847
8.88369	15.5858
8.83741	15.5867
8.80148	15.5869
8.76572	15.5882
8.73074	15.5887
8.67102	15.5902
8.62551	15.5902
8.59123	15.5911
8.55705	15.592
8.52268	15.593
8.46402	15.5936
8.4304	15.5947
8.3876	15.5951
8.3549	15.5962
8.32221	15.597
8.26666	15.5977
8.23456	15.5981
8.19348	15.5994
8.16164	15.5999
8.13007	15.6004
8.07598	15.6014
8.04448	15.6022
8.00224	15.603
7.96865	15.6038
7.93463	15.6051
7.90168	15.6054
7.84522	15.6061
7.80387	15.607
7.77238	15.6081
7.74179	15.6088
7.71141	15.6096
7.66258	15.6101
7.62774	15.6108
7.60094	15.6113
7.57479	15.6116
7.54922	15.6131
7.5062	15.6134
7.48189	15.6146
7.45153	15.6147
7.42939	15.6151
7.40829	15.6165
7.37449	15.6165
7.35562	15.6174
7.33172	15.6181
7.31356	15.6182
7.29559	15.6191
7.278	15.6193
7.2475	15.6199
7.22457	15.6202
7.20641	15.6209
7.18809	15.6211
7.16925	15.6218
7.13676	15.6222
7.11158	15.6231
7.09171	15.624
7.07164	15.6241
7.05137	15.6248
7.016	15.6255
6.99523	15.6257
6.96791	15.6267
6.94667	15.6274
6.92506	15.6279
6.90351	15.6283
6.86572	15.6292
6.8374	15.6294
6.81525	15.6307
6.7929	15.6311
6.77065	15.6318
6.73212	15.6328
6.70301	15.6333
6.68063	15.6335
6.658	15.6348
6.63518	15.6353
6.59631	15.636
6.57353	15.6367
6.5443	15.6373
6.5215	15.6382
6.49873	15.6389
6.45954	15.6393
6.43694	15.6405
6.40759	15.6414
6.38528	15.6424
6.36217	15.6427
6.32309	15.6433
6.30039	15.6447
6.27115	15.6456
6.24846	15.6457
6.22583	15.6468
6.20336	15.6471
6.16441	15.6485
6.13541	15.6493
6.11283	15.6498
6.09022	15.6508
6.06763	15.6518
6.02885	15.6526
6.00606	15.6533
5.97726	15.654
5.95499	15.6548
5.93282	15.6558
5.91044	15.6565
5.8718	15.6576
5.84326	15.6581
5.82094	15.6589
5.7989	15.6598
5.77653	15.6607
5.73857	15.6614
5.71035	15.6626
5.68813	15.6635
5.66598	15.6645
5.64393	15.6654
5.60636	15.6658
5.57789	15.6669
5.556	15.6674
5.53411	15.6688
5.5137	15.6696
5.47517	15.6705
5.45332	15.6712
5.42543	15.6724
5.40366	15.6735
5.38185	15.6743
5.34561	15.6755
5.32348	15.6767
5.29561	15.6774
5.27402	15.6784
5.25228	15.6794
5.23071	15.6804
5.19308	15.6812
5.1657	15.6824
5.14358	15.6829
5.12189	15.6843
5.10032	15.6856
5.06346	15.6866
5.03609	15.6871
5.01478	15.6881
4.99352	15.689
4.97215	15.6901
4.93572	15.6911
4.91464	15.6923
4.88747	15.6938
4.8663	15.6945
4.84514	15.6957
4.80931	15.6966
4.78829	15.6979
4.761	15.699
4.74001	15.7003
4.71944	15.7019
4.69897	15.7022
4.66348	15.7039
4.63712	15.7048
4.61561	15.706
4.59317	15.7075
4.57057	15.7086
4.53116	15.71
4.5079	15.7115
4.47817	15.7131
4.45518	15.7142
4.43245	15.7155
4.39397	15.7169
4.37235	15.7185
4.34461	15.7192
4.32309	15.7207
4.30241	15.7221
4.26596	15.7235
4.24543	15.7246
4.22005	15.7261
4.20012	15.7275
4.18021	15.7285
4.16007	15.73
4.12613	15.7312
4.10113	15.7328
4.08161	15.7342
4.06242	15.7354
4.04273	15.7368
4.01067	15.7385
3.9916	15.7391
3.96808	15.7408
3.94959	15.7419
3.9306	15.7435
3.89909	15.7448
3.88203	15.746
3.85474	15.7477
3.83322	15.749
3.81227	15.7512
3.7918	15.7521
3.75807	15.7543
3.73477	15.7553
3.71715	15.7563
3.69859	15.7581
3.6791	15.7602
3.64425	15.7617
3.61686	15.7639
3.59739	15.7652
3.57765	15.7674
3.56138	15.7681
3.53322	15.7694
3.51643	15.7715
3.48937	15.7731
3.47193	15.7749
3.45439	15.7768
3.42326	15.7783
3.40429	15.7802
3.37959	15.7817
3.36046	15.7832
3.34204	15.7847
3.32349	15.7865
3.29209	15.7887
3.26908	15.7899
3.25164	15.7921
3.23386	15.794
3.21635	15.7957
3.18728	15.7973
3.16513	15.7991
3.14809	15.8011
3.13105	15.803
3.11406	15.8047
3.08588	15.8063
3.06957	15.8082
3.04859	15.8101
3.03211	15.8124
3.01573	15.8138
2.98774	15.8163
2.97173	15.8174
2.95119	15.8196
2.93525	15.8216
2.91904	15.8232
2.9033	15.8257
2.87761	15.8277
2.85621	15.8293
2.84015	15.8317
2.8241	15.8332
2.80841	15.8351
2.78123	15.8376
2.76156	15.8397
2.74613	15.8413
2.73044	15.8435
2.71484	15.846
2.68842	15.8483
2.67306	15.8499
2.65341	15.8525
2.63797	15.8544
2.6227	15.8564
2.59628	15.8592
2.58104	15.8608
2.56201	15.8633
2.54722	15.8656
2.53225	15.8679
2.51729	15.8701
2.4916	15.8724
2.47255	15.8752
2.45735	15.8771
2.44246	15.8796
2.42773	15.8822
2.40225	15.8845
2.38783	15.8871
2.36934	15.8899
2.35458	15.8926
2.33994	15.8946
2.31487	15.8973
2.30058	15.8993
2.28213	15.9024
2.26768	15.9047
2.25322	15.9073
2.22872	15.9103
2.21446	15.9129
2.19613	15.9159
2.18184	15.9184
2.16776	15.9209
2.15398	15.9237
2.1295	15.9267
2.11165	15.9293
2.09776	15.9326
2.08378	15.9355
2.0699	15.9384
2.04599	15.9418
2.03225	15.9444
2.01547	15.9472
1.99895	15.9505
1.99192	15.9518
1.99279	15.9518
1.99525	15.9506
1.99785	15.9504
1.99914	15.9499
1.99997	15.9499
