# Supplementary material for: Diamond with Sp2-Sp3 composite phase for thermometry at Millikelvin temperatures
Source: Nat Commun. 2024 May 8;15:3871. doi: 10.1038/s41467-024-48137-z (PMC11079005; doi:10.1038/s41467-024-48137-z)
Supplement: Supplementary file 6 — Source dataset [file 41467_2024_48137_MOESM6_ESM.zip › Source data/Source Data-Supplementary Fig. 6c.xlsx]

## Sheet: Sheet1
10.0071	0.000146821
9.97563	-0.000403086
9.95637	0.000180884
9.94361	9.67958e-06
9.93328	-0.000184209
9.92482	-0.000147924
9.91338	-0.000393627
9.90764	0.000211733
9.90454	5.74936e-05
9.90288	0.000402425
9.90196	-0.000384708
9.902	7.00796e-05
9.90263	5.80501e-05
9.90446	0.000606163
9.90652	0.000242208
9.90924	-0.000266279
9.91388	-3.59497e-05
9.91659	-0.000186342
9.91951	0.000269833
9.91978	-4.64811e-05
9.91814	2.98653e-05
9.91554	5.72612e-05
9.91034	-0.00021385
9.90673	-0.000115237
9.90343	0.000363997
9.89995	0.000407219
9.8973	-0.000262172
9.89289	-0.000420226
9.88933	-6.53854e-05
9.88508	-0.000135516
9.87986	3.36544e-06
9.87301	0.000406993
9.85637	-0.000387418
9.84495	-4.28303e-05
9.82828	4.21984e-05
9.81421	0.000446676
9.79925	0.000135182
9.78326	0.000530438
9.75582	-0.00045607
9.73394	0.000152727
9.71633	0.000244328
9.69916	0.000183765
9.6818	-0.000136894
9.65345	-0.000387618
9.63258	-9.40805e-05
9.61652	-0.000167162
9.60131	0.000185376
9.58631	-0.000122539
9.56136	-0.000340961
9.54636	0.000214885
9.52899	-3.50276e-05
9.51442	0.000278051
9.50081	-0.00020476
9.47444	-0.000222908
9.46051	0.000233421
9.44293	-0.000180487
9.42365	-2.88616e-05
9.41065	2.16106e-05
9.39363	-0.000294539
9.38333	-0.000534731
9.36879	-0.000263693
9.35544	2.9815e-05
9.33994	0.000146752
9.32271	0.000125062
9.28793	-4.95254e-05
9.25842	-0.000520718
9.23294	0.000101026
9.20545	0.000304079
9.17692	-6.18391e-05
9.12454	-1.58498e-05
9.0924	4.74155e-05
9.04985	-8.40955e-05
9.01538	9.50775e-05
8.98003	0.000571343
8.91954	-0.000410784
8.88369	5.50402e-05
8.83741	9.61518e-05
8.80148	-0.000313501
8.76572	0.000253328
8.73074	7.92387e-05
8.67102	0.000482763
8.62551	-0.000417421
8.59123	-9.90931e-05
8.55705	0.000122745
8.52268	0.000458448
8.46402	-8.55252e-05
8.4304	0.000372589
8.3876	-9.88678e-05
8.3549	0.00038105
8.32221	0.000485904
8.26666	9.5231e-05
8.23456	-0.000160384
8.19348	0.000298511
8.16164	0.000160274
8.13007	-2.45917e-05
8.07598	-0.000182833
8.04448	-3.1517e-07
8.00224	-0.000139105
7.96865	-3.97789e-05
7.93463	0.000599004
7.90168	0.000226887
7.84522	-0.000322905
7.80387	-0.000279759
7.77238	0.000120389
7.74179	0.000108139
7.71141	0.000289535
7.66258	-0.000316253
7.62774	-0.000389912
7.60094	-0.000451248
7.57479	-0.000725469
7.54922	0.000164981
7.5062	-0.000480927
7.48189	0.00013704
7.45153	-0.000432199
7.42939	-0.00058525
7.40829	0.000384764
7.37449	-0.000439045
7.35562	6.73779e-05
7.33172	0.00022642
7.31356	-0.000158515
7.29559	0.000324563
7.278	0.000133186
7.2475	4.45611e-05
7.22457	-0.000210606
7.20641	1.26891e-05
7.18809	-0.000193317
7.16925	2.39562e-05
7.13676	-0.000278008
7.11158	-6.28775e-05
7.09171	0.000431357
7.07164	-2.06231e-06
7.05137	0.000230741
7.016	3.92606e-05
6.99523	-0.000267071
6.96791	5.71107e-05
6.94667	0.000252477
6.92506	0.000152261
6.90351	7.42138e-05
6.86572	-2.89774e-05
6.8374	-0.000499106
6.81525	0.000172225
6.7929	2.2044e-05
6.77065	0.000127879
6.73212	0.000154683
6.70301	-8.1738e-05
6.68063	-0.000519057
6.658	0.000262227
6.63518	0.000118412
6.59631	-0.000242482
6.57353	-0.000159034
6.5443	-0.000293173
6.5215	-1.95138e-05
6.49873	8.30181e-05
6.45954	-0.000625633
6.43694	-1.65806e-05
6.40759	5.14521e-05
6.38528	0.000415118
6.36217	3.51664e-05
6.32309	-0.000437976
6.30039	0.000295902
6.27115	0.00042104
6.24846	-0.000202616
6.22583	0.000221549
6.20336	-6.53513e-05
6.16441	0.000172229
6.13541	6.38748e-05
6.11283	-5.23084e-05
6.09022	0.000260596
6.06763	0.000544979
6.02885	0.000127394
6.00606	0.000163727
5.97726	1.82075e-05
5.95499	0.000122147
5.93282	0.000428145
5.91044	0.000432496
5.8718	0.000254679
5.84326	-0.000159348
5.82094	-0.000106621
5.7989	0.000140703
5.77653	0.000235457
5.73857	-0.000275986
5.71035	-9.89113e-06
5.68813	0.00012856
5.66598	0.000338838
5.64393	0.000498721
5.60636	-0.000320764
5.57789	-0.000295876
5.556	-0.000539957
5.53411	0.000119493
5.5137	0.00019985
5.47517	-0.00025617
5.45332	-0.000350435
5.42543	-0.000192884
5.40366	0.000127115
5.38185	0.000114237
5.34561	-3.3352e-05
5.32348	0.00032081
5.29561	1.51654e-05
5.27402	0.000232573
5.25228	0.000407825
5.23071	0.000532096
5.19308	-0.000143107
5.1657	1.49125e-05
5.14358	-0.000319686
5.12189	0.000193988
5.10032	0.000650956
5.06346	0.000121507
5.03609	-0.000465896
5.01478	-0.000394926
4.99352	-0.000364628
4.97215	-0.000146408
4.93572	-0.000681655
4.91464	-0.000404592
4.88747	-8.35948e-05
4.8663	-0.000238806
4.84514	8.39732e-06
4.80931	-0.000680959
4.78829	-0.000284099
4.761	-0.000409298
4.74001	-0.000113701
4.71944	0.000600101
4.69897	-8.72808e-05
4.66348	4.38003e-05
4.63712	-0.000323367
4.61561	-0.000173439
4.59317	0.00026133
4.57057	0.000279938
4.53116	-0.000167668
4.5079	0.000115801
4.47817	0.000234631
4.45518	0.00027634
4.43245	0.000378715
4.39397	-0.000211623
4.37235	0.000309748
4.34461	-0.000437959
4.32309	-2.90842e-05
4.30241	0.000282332
4.26596	-0.000321102
4.24543	-0.000351243
4.22005	-0.000258603
4.20012	0.000120219
4.18021	3.0005e-05
4.16007	0.000365345
4.12613	-0.00030728
4.10113	-0.000214999
4.08161	0.000140444
4.06242	0.000202942
4.04273	0.000424198
4.01067	0.000209397
3.9916	-0.000325875
3.96808	-3.68812e-05
3.94959	-9.29751e-05
3.9306	0.000326178
3.89909	-0.000289811
3.88203	-0.000183229
3.85474	-0.000193519
3.83322	-0.000321583
3.81227	0.000578359
3.7918	0.000138688
3.75807	6.37543e-05
3.73477	-0.00046313
3.71715	-0.000633495
3.69859	-0.000132304
3.6791	0.000712101
3.64425	-0.000206079
3.61686	6.3774e-05
3.59739	-0.000100054
3.57765	0.000730424
3.56138	0.000240684
3.53322	-0.000504714
3.51643	0.000317908
3.48937	-0.000103607
3.47193	0.000375903
3.45439	0.000969019
3.42326	6.86382e-05
3.40429	0.000415868
3.37959	2.90856e-05
3.36046	-4.30286e-05
3.34204	-1.07615e-05
3.32349	0.000323899
3.29209	-9.74604e-05
3.26908	-0.000853673
3.25164	-0.000114651
3.23386	0.000281246
3.21635	0.000525132
3.18728	-0.000499857
3.16513	-0.000660478
3.14809	-8.79062e-05
3.13105	0.000225596
3.11406	0.000391118
3.08588	-0.0006338
3.06957	-0.000240258
3.04859	-0.000336865
3.03211	0.000378428
3.01573	0.000224022
2.98774	-7.76649e-06
2.97173	-0.000449794
2.95119	-0.00031793
2.93525	0.000113718
2.91904	2.80382e-05
2.9033	0.000911828
2.87761	0.000230882
2.85621	-0.000363812
2.84015	0.000300618
2.8241	8.02859e-05
2.80841	0.000311156
2.78123	-0.000203275
2.76156	-0.000282935
2.74613	-0.000401909
2.73044	-6.87891e-06
2.71484	0.000766923
2.68842	-3.36946e-05
2.67306	-0.000227516
2.65341	-7.6163e-06
2.63797	0.000112595
2.6227	0.000233657
2.59628	-0.000265018
2.58104	-0.000568239
2.56201	-0.000473399
2.54722	1.4766e-05
2.53225	0.000400891
2.51729	0.000587295
2.4916	-0.000464417
2.47255	-0.000189813
2.45735	-0.000322553
2.44246	0.000133427
2.42773	0.000738363
2.40225	-0.000572297
2.38783	-1.65308e-05
2.36934	0.000161343
2.35458	0.000728898
2.33994	0.000565201
2.31487	-0.000440804
2.30058	-0.000530855
2.28213	-0.000257173
2.26768	-0.000147876
2.25322	0.000253717
2.22872	-0.000594882
2.21446	-0.000299509
2.19613	-0.00024842
2.18184	-3.79988e-05
2.16776	0.000148464
2.15398	0.000686549
2.1295	-0.000449533
2.11165	-0.000916314
2.09776	6.86818e-05
2.08378	0.000484219
2.0699	0.000925383
2.04599	5.56387e-05
2.03225	0.000184707
2.01547	-1.75149e-06
1.99895	0.0002725
1.99192	0.000213533
1.99279	0.000414515
1.99525	-0.000367227
1.99785	-0.000126402
1.99914	-0.000360438
1.99997	-0.000227147
