# Supplementary material for: Diamond with Sp2-Sp3 composite phase for thermometry at Millikelvin temperatures
Source: Nat Commun. 2024 May 8;15:3871. doi: 10.1038/s41467-024-48137-z (PMC11079005; doi:10.1038/s41467-024-48137-z)
Supplement: Supplementary file 6 — Source dataset [file 41467_2024_48137_MOESM6_ESM.zip › Source data/Source Data-Supplementary Fig. 6d.xlsx]

## Sheet: Sheet1
1	15.7685	15.7684
2	15.7678	15.7681
3	15.768	15.768
4	15.7683	15.7683
5	15.7683	15.768
6	15.7686	15.7682
7	15.7681	15.7678
8	15.7685	15.7681
9	15.7685	15.7683
10	15.7686	15.7682
11	15.7682	15.7681
12	15.7682	15.7682
13	15.7684	15.7681
14	15.7682	15.7686
15	15.7682	15.7682
16	15.7684	15.7682
17	15.7683	15.7687
18	15.7685	15.7686
19	15.7686	15.7681
20	15.7683	15.7685
21	15.7686	15.7683
22	15.7686	15.7682
23	15.7682	15.7685
24	15.7686	15.7686
25	15.7689	15.7687
26	15.7684	15.7682
27	15.7686	15.7686
28	15.7689	15.7686
29	15.7688	15.7684
30	15.7689	15.7683
31	15.7683	15.7687
32	15.7686	15.7682
33	15.7687	15.7687
34	15.7688	15.769
35	15.7687	15.7685
36	15.7688	15.7682
37	15.7687	15.7688
38	15.7686	15.7685
39	15.7685	15.7689
40	15.7685	15.7682
41	15.7688	15.7684
42	15.7686	15.7686
43	15.7688	15.7689
44	15.7688	15.7689
45	15.7689	15.7688
46	15.769	15.7683
47	15.7689	15.7681
48	15.7687	15.7682
49	15.7686	15.7682
50	15.7686	15.7683
51	15.7685	15.7685
52	15.7686	15.7684
53	15.7682	15.7684
54	15.7692	15.7683
55	15.7684	15.7685
56	15.7686	15.7682
57	15.7682	15.7684
58	15.7681	15.7683
59	15.7682	15.7686
60	15.7684	15.7681
61	15.7684	15.7682
62	15.7681	15.768
63	15.7682	15.7682
64	15.7686	15.7683
65	15.7683	15.7686
66	15.7686	15.7684
67	15.7684	15.7684
68	15.7684	15.7683
69	15.7682	15.7684
70	15.7685	15.7684
71	15.7687	15.7684
72	15.7685	15.7687
73	15.7688	15.7682
74	15.7686	15.7685
75	15.7684	15.7683
76	15.7685	15.7685
77	15.7681	15.7683
78	15.7685	15.768
79	15.7683	15.7687
80	15.7687	15.7683
81	15.7683	15.7686
82	15.7687	15.7683
83	15.7686	15.7686
84	15.7687	15.7685
85	15.7683	15.7685
86	15.7682	15.7683
87	15.7683	15.7686
88	15.7682	15.7683
89	15.7686	15.7681
90	15.7683	15.7684
91	15.7686	15.7683
92	15.7682	15.7684
93	15.7685	15.7681
94	15.7687	15.7685
95	15.7681	15.7681
96	15.7682	15.7683
97	15.7686	15.7685
98	15.7682	15.7684
99	15.7684	15.7685
100	15.7681	15.7682
101	15.7683	15.7684
102	15.7683	15.7679
103	15.7678	15.7683
104	15.7683	15.7683
105	15.7679	15.7679
106	15.768	15.768
107	15.7685	15.7679
108	15.7681	15.7683
109	15.7687	15.7681
110	15.7681	15.7681
111	15.7683	15.7684
112	15.7686	15.7685
113	15.7683	15.7689
114	15.7686	15.7679
115	15.7683	15.768
116	15.7683	15.768
117	15.7683	15.7683
118	15.7683	15.768
119	15.7681	15.7683
120	15.7678	15.7682
121	15.7683	15.7679
122	15.768	15.7685
123	15.7682	15.7684
124	15.7684	15.7683
125	15.7688	15.7679
126	15.7683	15.7682
127	15.7683	15.768
128	15.7685	15.7682
129	15.7686	15.7681
130	15.7684	15.7684
131	15.7683	15.7684
132	15.7683	15.7684
133	15.7685	15.768
134	15.7682	15.7681
135	15.7684	15.7688
136	15.7685	15.7685
137	15.7686	15.7681
138	15.7686	15.7683
139	15.7684	15.7684
140	15.7685	15.7683
141	15.7686	15.7686
142	15.7689	15.7682
143	15.7686	15.7681
144	15.7687	15.7685
145	15.7682	15.7684
146	15.7688	15.7682
147	15.7686	15.7682
148	15.7689	15.7684
149	15.7686	15.7683
150	15.7685	15.7686
151	15.7683	15.7682
152	15.7688	15.7683
153	15.7684	15.7683
154	15.7685	15.7681
155	15.7684	15.7683
156	15.7682	15.7686
157	15.7684	15.7684
158	15.7686	15.7684
159	15.7687	15.7682
160	15.7687	15.7685
161	15.7685	15.7685
162	15.7682	15.7687
163	15.7685	15.7687
164	15.7689	15.7688
165	15.7681	15.7686
166	15.7686	15.7685
167	15.7686	15.7685
168	15.7685	15.7683
169	15.7687	15.7684
170	15.7682	15.7685
171	15.7688	15.7683
172	15.7681	15.7686
173	15.7686	15.7685
174	15.7684	15.7683
175	15.7684	15.7688
176	15.7685	15.7685
177	15.7685	15.7683
178	15.7686	15.7688
179	15.7687	15.7684
180	15.7681	15.7685
181	15.7681	15.7684
182	15.7687	15.7685
183	15.7687	15.7684
184	15.7685	15.7684
185	15.7686	15.7684
186	15.7684	15.7682
187	15.7683	15.7688
188	15.7683	15.7685
189	15.7681	15.7686
190	15.7686	15.7684
191	15.7685	15.7684
192	15.7684	15.7685
193	15.7687	15.7684
194	15.7684	15.7685
195	15.7685	15.7684
196	15.7682	15.7683
197	15.7684	15.7684
198	15.7685	15.7683
199	15.7689	15.7687
200	15.7683	15.7684
201	15.7687	15.7683
202	15.7688	15.7682
203	15.7683	15.7685
204	15.7686	15.7686
205	15.7686	15.7682
206	15.7688	15.7687
207	15.7685	15.7684
208	15.7685	15.7684
209	15.7683	15.7683
210	15.7684	15.7682
211	15.7684	15.7684
212	15.7683	15.7685
213	15.7682	15.7687
214	15.7683	15.7685
215	15.7685	15.7686
216	15.7684	15.7686
217	15.7681	15.7688
218	15.7685	15.7685
219	15.7683	15.7685
220	15.7682	15.7683
221	15.7681	15.7685
222	15.768	15.7685
223	15.768	15.7684
224	15.768	15.7683
225	15.7682	15.7682
226	15.768	15.768
227	15.7685	15.7678
228	15.7682	15.7683
229	15.7683	15.7684
230	15.7684	15.7684
231	15.7685	15.7679
232	15.7684	15.7682
233	15.7685	15.7683
234	15.768	15.7682
235	15.7681	15.7679
236	15.7685	15.7685
237	15.7681	15.7682
238	15.7679	15.7684
239	15.7683	15.7683
240	15.7682	15.7684
241	15.7681	15.7682
242	15.7677	15.7686
243	15.7683	15.7682
244	15.7682	15.7681
245	15.7686	15.7681
246	15.7681	15.7686
247	15.7684	15.7682
248	15.7686	15.7681
249	15.7687	15.7681
250	15.7683	15.7683
251	15.7686	15.7684
252	15.7685	15.7682
253	15.7685	15.7682
254	15.7685	15.768
255	15.7685	15.768
256	15.7687	15.7681
257	15.7684	15.7682
258	15.7685	15.7681
259	15.7687	15.7682
260	15.7685	15.7679
261	15.7683	15.7685
262	15.7686	15.7681
263	15.7685	15.7679
264	15.7683	15.7682
265	15.7682	15.7681
266	15.7687	15.7682
267	15.7684	15.7688
268	15.7687	15.7687
269	15.7683	15.7686
270	15.7685	15.7684
271	15.7684	15.7683
272	15.7686	15.7686
273	15.7684	15.7688
274	15.7681	15.7684
275	15.7688	15.7685
276	15.7684	15.7685
277	15.7685	15.7683
278	15.7686	15.7681
279	15.7683	15.7689
280	15.7685	15.7685
281	15.7684	15.7686
282	15.7682	15.7683
283	15.7683	15.7684
284	15.7684	15.7685
285	15.7686	15.7685
286	15.769	15.7687
287	15.7688	15.7685
288	15.7683	15.7683
289	15.7685	15.7686
290	15.7689	15.7685
291	15.7691	15.7684
292	15.7686	15.7686
293	15.7683	15.7683
294	15.7685	15.7686
295	15.7685	15.7685
296	15.7683	15.7682
297	15.7685	15.7685
298	15.7682	15.7686
299	15.7684	15.7684
300	15.7683	15.7682
301	15.7686	15.7684
302	15.7683	15.7684
303	15.7686	15.7685
304	15.7683	15.7687
305	15.7684	15.7689
306	15.7681	15.7685
307	15.7683	15.7682
308	15.7683	15.769
309	15.7682	15.7684
310	15.7686	15.7685
311	15.7684	15.7686
312	15.7685	15.7685
313	15.7685	15.7685
314	15.7686	15.7686
315	15.7682	15.7686
316	15.7683	15.7688
317	15.7686	15.7687
318	15.7687	15.7687
319	15.7687	15.7683
320	15.7687	15.7688
321	15.7683	15.7687
322	15.7686	15.7682
323	15.7693	15.7682
324	15.7693	15.7684
325	15.7686	15.768
326	15.7685	15.7684
327	15.7683	15.7685
328	15.7686	15.7682
329	15.7685	15.7682
330	15.7689	15.7686
331	15.7685	15.7679
332	15.7685	15.7684
333	15.7682	15.7687
334	15.7689	15.7686
335	15.7683	15.7682
336	15.7685	15.7681
337	15.7684	15.768
338	15.7686	15.7685
339	15.769	15.7684
340	15.7685	15.7686
341	15.7685	15.7684
342	15.7684	15.7684
343	15.7685	15.7685
344	15.7687	15.7685
345	15.7684	15.7681
346	15.7684	15.7685
347	15.7686	15.7685
348	15.7685	15.7683
349	15.7685	15.7682
350	15.7685	15.7682
351	15.7686	15.7683
352	15.7686	15.7686
353	15.7688	15.7681
354	15.7685	15.7686
355	15.7686	15.7684
356	15.7692	15.7686
357	15.7687	15.7684
358	15.7687	15.7685
359	15.7686	15.7681
360	15.7684	15.7685
361	15.7685	15.7685
362	15.7683	15.7689
363	15.7688	15.7685
364	15.7686	15.7684
365	15.7688	15.7685
366	15.7687	15.7689
367	15.7682	15.7681
368	15.7685	15.7685
369	15.7684	15.7684
370	15.7683	15.7686
371	15.7685	15.7686
372	15.7685	15.7684
373	15.7686	15.7686
374	15.7686	15.7687
375	15.7681	15.7684
376	15.7685	15.7686
377	15.7688	15.7688
378	15.7685	15.7685
379	15.7684	15.7683
380	15.7684	15.7685
381	15.7686	15.7685
382	15.7685	15.7687
383	15.7682	15.7688
384	15.7686	15.7682
385	15.7687	15.7683
386	15.7686	15.7687
387	15.768	15.7688
388	15.7686	15.7685
389	15.7684	15.7683
390	15.7685	15.7683
391	15.7687	15.7685
392	15.7685	15.7687
393	15.7687	15.7688
394	15.7686	15.7685
395	15.7684	15.7685
396	15.7686	15.7685
397	15.7686	15.7688
398	15.7684	15.7684
399	15.7684	15.7686
400	15.7686	15.7686
401	15.7686	15.7689
		15.7686
		15.7683
		15.7684
		15.7684
		15.7685
		15.7685
		15.7684
		15.7683
		15.7686
		15.7683
		15.7682
		15.7685
		15.7683
		15.7682
		15.7682
		15.7683
		15.7681
		15.7681
		15.7683
		15.7687
		15.768
		15.7682
		15.7684
		15.7686
		15.7686
		15.7684
		15.768
		15.7685
		15.7685
		15.7683
		15.7684
		15.7683
		15.7681
		15.7683
		15.7681
		15.7683
		15.7685
		15.7683
		15.7685
		15.7685
		15.7686
		15.7685
		15.7689
		15.7684
		15.7686
		15.7686
		15.7686
		15.7686
		15.7684
		15.7682
		--
