# Supplementary material for: Diamond with Sp2-Sp3 composite phase for thermometry at Millikelvin temperatures
Source: Nat Commun. 2024 May 8;15:3871. doi: 10.1038/s41467-024-48137-z (PMC11079005; doi:10.1038/s41467-024-48137-z)
Supplement: Supplementary file 6 — Source dataset [file 41467_2024_48137_MOESM6_ESM.zip › Source data/Source Data-Supplementary Fig. 7a.xlsx]

## Sheet: Sheet1
0	87.0398
0.02041	87.0397
0.04082	87.0395
0.06123	87.0392
0.08164	87.0387
0.10205	87.0386
0.12246	87.0388
0.14287	87.0387
0.16328	87.0392
0.18369	87.0394
0.2041	87.0393
0.22451	87.039
0.24492	87.0387
0.26533	87.0383
0.28574	87.0382
0.30615	87.0385
0.32656	87.0383
0.34697	87.0389
0.36738	87.0388
0.38779	87.0388
0.4082	87.0385
0.42861	87.0383
0.44902	87.0382
0.46943	87.038
0.48984	87.0383
0.51025	87.0383
0.53066	87.0386
0.55107	87.0387
0.57148	87.0385
0.59189	87.0383
0.6123	87.0382
0.63271	87.0376
0.65312	87.0376
0.67353	87.038
0.69393	87.0377
0.71434	87.0382
0.73475	87.038
0.75516	87.0378
0.77557	87.0377
0.79598	87.0375
0.81639	87.0372
0.8368	87.0373
0.85722	87.0375
0.87763	87.0374
0.89804	87.038
0.91845	87.0378
0.93886	87.0376
0.95927	87.0374
0.97968	87.0368
1.00009	87.0365
1.0205	87.0363
1.04091	87.0367
1.06132	87.0367
1.08173	87.0373
1.10214	87.037
1.12255	87.0368
1.14296	87.0367
1.16337	87.0366
1.18378	87.0364
1.20419	87.0363
1.2246	87.0365
1.24501	87.0363
1.26542	87.0368
1.28583	87.0366
1.30624	87.0366
1.32666	87.0363
1.34706	87.0362
1.36747	87.036
1.38788	87.0359
1.40829	87.0361
1.42871	87.0361
1.44911	87.0365
1.46953	87.0365
1.48994	87.0362
1.51035	87.036
1.53075	87.0355
1.55116	87.0355
1.57158	87.0357
1.59198	87.0359
1.6124	87.036
1.6328	87.0362
1.65322	87.0362
1.67362	87.0359
1.69404	87.0357
1.71445	87.0351
1.73486	87.035
1.75527	87.035
1.77568	87.0355
1.79609	87.0356
1.8165	87.0361
1.83691	87.0356
1.85732	87.0355
1.87773	87.0355
1.89814	87.0349
1.91855	87.035
1.93896	87.035
1.95936	87.0351
1.97977	87.0351
2.00018	87.0355
2.02059	87.0352
2.041	87.035
2.06141	87.0346
2.08182	87.0341
2.10223	87.0345
2.12264	87.0347
2.14305	87.0351
2.16346	87.0352
2.18387	87.0353
2.20428	87.035
2.22469	87.0349
2.2451	87.0346
2.26551	87.0341
2.28592	87.0346
2.30633	87.0344
2.32674	87.0347
2.34715	87.0348
2.36756	87.0347
2.38797	87.0343
2.40838	87.0341
2.42879	87.0339
2.4492	87.0337
2.46961	87.034
2.49002	87.0338
2.51043	87.0341
2.53084	87.0343
2.55125	87.0341
2.57167	87.034
2.59207	87.0339
2.61248	87.0337
2.63289	87.0336
2.6533	87.034
2.67371	87.0339
2.69412	87.0344
2.71453	87.0345
2.73494	87.0344
2.75535	87.034
2.77576	87.0338
2.79617	87.0336
2.81658	87.0337
2.83699	87.034
2.8574	87.0339
2.87781	87.0343
2.89822	87.034
2.91863	87.034
2.93904	87.0339
2.95945	87.0336
2.97986	87.0333
3.00026	87.0334
3.02067	87.0336
3.04108	87.0337
3.06149	87.0343
3.0819	87.0339
3.10231	87.0338
3.12272	87.0337
3.14313	87.0335
3.16354	87.0335
3.18395	87.0334
3.20436	87.0335
3.22477	87.0334
3.24518	87.0339
3.26559	87.0336
3.286	87.0336
3.30641	87.0335
3.32682	87.0332
3.34723	87.0331
3.36764	87.0331
3.38805	87.0335
3.40847	87.0334
3.42888	87.034
3.44928	87.0333
3.46969	87.0332
3.4901	87.033
3.51051	87.0326
3.53093	87.0327
3.55134	87.033
3.57174	87.0332
3.59216	87.0333
3.61256	87.0336
3.63297	87.0332
3.65339	87.0331
3.6738	87.0331
3.69421	87.0323
3.71462	87.0324
3.73502	87.0325
3.75544	87.0327
3.77584	87.0326
3.79625	87.0332
3.81666	87.0325
3.83708	87.0323
3.85749	87.0322
3.8779	87.0317
3.89831	87.0319
3.91872	87.0318
3.93913	87.032
3.95954	87.0325
3.97995	87.0328
4.00036	87.0323
4.02077	87.0322
4.04118	87.0319
4.0616	87.0315
4.08201	87.0317
4.10242	87.0316
4.12283	87.0321
4.14324	87.0323
4.16364	87.0327
4.18405	87.0323
4.20446	87.0322
4.22487	87.0319
4.24528	87.0315
4.26569	87.0317
4.2861	87.0317
4.30651	87.0319
4.32692	87.0321
4.34733	87.0323
4.36774	87.0319
4.38815	87.0318
4.40856	87.0315
4.42897	87.0311
4.44938	87.0314
4.46979	87.0312
4.4902	87.0316
4.51061	87.0318
4.53102	87.0317
4.55143	87.0314
4.57184	87.0312
4.59225	87.0309
4.61266	87.0308
4.63307	87.0313
4.65348	87.031
4.67389	87.0314
4.6943	87.0315
4.71471	87.0314
4.73512	87.0312
4.75553	87.031
4.77594	87.0307
4.79635	87.0302
4.81676	87.0307
4.83717	87.0307
4.85758	87.031
4.87799	87.0312
4.8984	87.0311
4.91881	87.0309
4.93922	87.0306
4.95963	87.0305
4.98004	87.0303
5.00045	87.0305
5.02086	87.0304
5.04127	87.0309
5.06168	87.0305
5.08209	87.0307
5.1025	87.0306
5.12291	87.03
5.14332	87.03
5.16373	87.0299
5.18414	87.0303
5.20454	87.0301
5.22495	87.0309
5.24537	87.0306
5.26578	87.0302
5.28619	87.0302
5.3066	87.0297
5.32701	87.0297
5.34742	87.0298
5.36783	87.0301
5.38824	87.0301
5.40865	87.0303
5.42906	87.0299
5.44947	87.0297
5.46988	87.0298
5.49029	87.0292
5.5107	87.0293
5.53111	87.0294
5.55152	87.0296
5.57193	87.0298
5.59234	87.0301
5.61275	87.0296
5.63316	87.0296
5.65357	87.0293
5.67397	87.0288
5.69439	87.0293
5.71479	87.029
5.7352	87.0292
5.75562	87.0293
5.77602	87.0293
5.79643	87.029
5.81684	87.0289
5.83726	87.0287
5.85766	87.0284
5.87808	87.0288
5.89849	87.0286
5.91889	87.0291
5.93931	87.0293
5.95971	87.0293
5.98012	87.0289
6.00053	87.0288
6.02095	87.0285
6.04136	87.0282
6.06177	87.0287
6.08218	87.0286
6.10259	87.0289
6.12301	87.0288
6.14342	87.0289
6.16383	87.0286
6.18424	87.0283
6.20465	87.0279
6.22506	87.0281
6.24547	87.0285
6.26588	87.0282
6.28629	87.0286
6.30671	87.0285
6.32712	87.0283
6.34753	87.0282
6.36794	87.0279
6.38835	87.0277
6.40876	87.0275
6.42917	87.0279
6.44959	87.0278
6.47	87.0282
6.49041	87.0282
6.51082	87.028
6.53123	87.0278
6.55164	87.0275
6.57205	87.0274
6.59246	87.0275
6.61287	87.0278
6.63329	87.0278
6.6537	87.0284
6.67411	87.028
6.69452	87.0279
6.71493	87.0276
6.73534	87.027
6.75575	87.0269
6.77616	87.027
6.79657	87.0273
6.81698	87.0271
6.83739	87.0276
6.8578	87.0273
6.87821	87.0273
6.89862	87.0272
6.91903	87.0266
6.93944	87.0268
6.95985	87.0267
6.98026	87.027
7.00067	87.0267
7.02108	87.027
7.04149	87.0266
7.0619	87.0266
7.08231	87.0266
7.10271	87.0263
7.12312	87.0263
7.14353	87.0262
7.16394	87.0267
7.18435	87.0266
7.20476	87.027
7.22517	87.0267
7.24558	87.0265
7.26599	87.0263
7.2864	87.0258
7.30681	87.0259
7.32722	87.026
7.34763	87.0262
7.36804	87.0262
7.38846	87.0268
7.40887	87.0263
7.42928	87.0262
7.44969	87.0261
7.4701	87.0257
7.49051	87.0261
7.51092	87.0262
7.53134	87.0263
7.55174	87.0265
7.57216	87.0268
7.59257	87.0264
7.61298	87.0262
7.63339	87.0259
7.6538	87.0256
7.67421	87.0261
7.69462	87.0262
7.71503	87.0264
7.73544	87.0266
7.75586	87.0268
7.77627	87.0263
7.79668	87.026
7.81709	87.0256
7.8375	87.0254
7.85791	87.0259
7.87832	87.0259
7.89873	87.0262
7.91914	87.0263
7.93955	87.0262
7.95996	87.0261
7.98037	87.0258
8.00079	87.0255
8.0212	87.0256
8.04161	87.026
8.06202	87.0256
8.08243	87.0263
8.10284	87.0263
8.12325	87.0262
8.14366	87.0261
8.16407	87.0259
8.18448	87.0255
8.20489	87.0254
8.2253	87.0255
8.24571	87.0255
8.26612	87.0263
8.28653	87.026
8.30694	87.0259
8.32735	87.0258
8.34776	87.0254
8.36817	87.0254
8.38859	87.0254
8.409	87.0256
8.42941	87.0255
8.44982	87.0259
8.47023	87.0256
8.49064	87.0256
8.51105	87.0255
8.53146	87.0249
8.55187	87.0252
8.57229	87.0251
8.5927	87.0253
8.61311	87.0255
8.63352	87.0259
8.65393	87.0256
8.67434	87.0253
8.69475	87.0252
8.71516	87.0247
8.73557	87.0251
8.75598	87.025
8.77639	87.0253
8.7968	87.0255
8.81722	87.0257
8.83763	87.0252
8.85803	87.0254
8.87844	87.025
8.89885	87.0247
8.91926	87.0253
8.93967	87.0252
8.96009	87.0252
8.9805	87.0252
9.00091	87.0251
9.02132	87.025
9.04173	87.0248
9.06215	87.0245
9.08256	87.0244
9.10297	87.0249
9.12339	87.0246
9.14379	87.0251
9.16421	87.0251
9.18462	87.0247
9.20503	87.0246
9.22544	87.0244
9.24585	87.0242
9.26626	87.0239
9.28667	87.0241
9.30708	87.0242
9.32749	87.0246
9.3479	87.0244
9.36831	87.0243
9.38872	87.0242
9.40913	87.0237
9.42954	87.024
9.44996	87.0242
9.47037	87.0245
9.49078	87.0245
9.51119	87.0246
9.5316	87.0242
9.55201	87.0242
9.57242	87.0237
9.59283	87.0235
9.61324	87.0236
9.63365	87.0235
9.65407	87.0238
9.67448	87.024
9.69489	87.0238
9.7153	87.0236
9.73571	87.0233
9.75612	87.0228
9.77653	87.0226
9.79694	87.023
9.81735	87.023
9.83776	87.0235
9.85817	87.0234
9.87858	87.0232
9.89899	87.0232
9.9194	87.0227
9.93981	87.0226
9.96022	87.0228
9.98064	87.0228
10.001	87.023
10.0215	87.0237
10.0419	87.0234
10.0623	87.0231
10.0827	87.023
10.1031	87.0225
10.1235	87.0224
10.1439	87.0224
10.1643	87.0226
10.1847	87.0226
10.2051	87.0232
10.2256	87.0228
10.246	87.0229
10.2664	87.0228
10.2868	87.0222
10.3072	87.0225
10.3276	87.0225
10.348	87.0226
10.3684	87.0227
10.3889	87.023
10.4093	87.0228
10.4297	87.0224
10.4501	87.0222
10.4705	87.0219
10.4909	87.0221
10.5113	87.0219
10.5317	87.0221
10.5521	87.0223
10.5725	87.0224
10.593	87.0222
10.6134	87.0219
10.6338	87.0215
10.6542	87.0213
10.6746	87.022
10.695	87.0217
10.7154	87.022
10.7358	87.0223
10.7562	87.0222
10.7767	87.022
10.7971	87.0218
10.8175	87.0214
10.8379	87.0213
10.8583	87.022
10.8787	87.0216
10.8991	87.0222
10.9195	87.0221
10.9399	87.0218
10.9604	87.0216
10.9808	87.0214
11.0012	87.0211
11.0216	87.0211
11.042	87.0214
11.0624	87.0214
11.0828	87.0218
11.1032	87.0213
11.1236	87.0212
11.1441	87.0211
11.1645	87.0207
11.1849	87.0205
11.2053	87.0204
11.2257	87.0208
11.2461	87.0207
11.2665	87.0212
11.2869	87.021
11.3073	87.0208
11.3278	87.0209
11.3482	87.0204
11.3686	87.0203
11.389	87.0202
11.4094	87.0205
11.4298	87.0204
11.4502	87.0208
11.4706	87.0206
11.491	87.0204
11.5115	87.0202
11.5319	87.0197
11.5523	87.0198
11.5727	87.0199
11.5931	87.0201
11.6135	87.0203
11.6339	87.0204
11.6543	87.0201
11.6747	87.0202
11.6952	87.02
11.7156	87.0197
11.736	87.0199
11.7564	87.02
11.7768	87.0202
11.7972	87.0203
11.8176	87.0206
11.838	87.0203
11.8584	87.0199
11.8789	87.0196
11.8993	87.0193
11.9197	87.0198
11.9401	87.0198
11.9605	87.0201
11.9809	87.0202
12.0013	87.0203
12.0217	87.0199
12.0421	87.0196
12.0626	87.0192
12.083	87.0187
12.1034	87.0193
12.1238	87.0191
12.1442	87.0195
12.1646	87.0196
12.185	87.0195
12.2054	87.0195
12.2258	87.0193
12.2462	87.0188
12.2667	87.0185
12.2871	87.0189
12.3075	87.0189
12.3279	87.0193
12.3483	87.0194
12.3687	87.0192
12.3891	87.0191
12.4095	87.0187
12.4299	87.0187
12.4504	87.0186
12.4708	87.0191
12.4912	87.019
12.5116	87.0193
12.532	87.0191
12.5524	87.0191
12.5728	87.0191
12.5932	87.0187
12.6136	87.0186
12.6341	87.0185
12.6545	87.0187
12.6749	87.0188
12.6953	87.0194
12.7157	87.0191
12.7361	87.0191
12.7565	87.019
12.7769	87.0185
12.7973	87.0184
12.8178	87.0185
12.8382	87.0188
12.8586	87.019
12.879	87.0194
12.8994	87.0191
12.9198	87.0189
12.9402	87.0186
12.9606	87.018
12.981	87.0183
13.0015	87.0184
13.0219	87.0186
13.0423	87.0189
13.0627	87.0191
13.0831	87.0187
13.1035	87.0186
13.1239	87.0184
13.1443	87.0181
13.1647	87.0185
13.1852	87.0185
13.2056	87.0187
13.226	87.0189
13.2464	87.0188
13.2668	87.0185
13.2872	87.0186
13.3076	87.0183
13.328	87.0181
13.3484	87.0186
13.3689	87.0182
13.3893	87.0187
13.4097	87.0188
13.4301	87.0187
13.4505	87.0183
13.4709	87.0181
13.4913	87.0179
13.5117	87.0179
13.5321	87.0183
13.5525	87.0181
13.573	87.0188
13.5934	87.0185
13.6138	87.0184
13.6342	87.0182
13.6546	87.0177
13.675	87.0178
13.6954	87.0177
13.7158	87.0179
13.7363	87.0181
13.7567	87.0185
13.7771	87.0182
13.7975	87.0183
13.8179	87.0181
13.8383	87.0177
13.8587	87.0181
13.8791	87.018
13.8995	87.0183
13.92	87.0183
13.9404	87.0182
13.9608	87.0182
13.9812	87.0181
14.0016	87.0178
14.022	87.0177
14.0424	87.0181
14.0628	87.0181
14.0832	87.0184
14.1037	87.0182
14.1241	87.018
14.1445	87.0178
14.1649	87.0176
14.1853	87.0175
14.2057	87.0177
14.2261	87.0178
14.2465	87.0177
14.2669	87.0182
14.2873	87.0179
14.3078	87.0178
14.3282	87.0178
14.3486	87.0173
14.369	87.0176
14.3894	87.0174
14.4098	87.0175
14.4302	87.0176
14.4506	87.0176
14.471	87.0173
14.4915	87.0171
14.5119	87.0166
14.5323	87.0161
14.5527	87.0164
14.5731	87.0162
14.5935	87.0166
14.6139	87.0168
14.6343	87.0165
14.6547	87.0165
14.6752	87.0163
14.6956	87.0158
14.716	87.0158
14.7364	87.0158
14.7568	87.0158
14.7772	87.0164
14.7976	87.0164
14.818	87.0162
14.8384	87.0159
14.8588	87.0156
14.8793	87.0153
14.8997	87.0152
14.9201	87.0156
14.9405	87.0155
14.9609	87.0164
14.9813	87.0162
15.0017	87.0158
15.0221	87.0157
15.0426	87.0151
15.063	87.0154
15.0834	87.0154
15.1038	87.0156
15.1242	87.0159
15.1446	87.0162
15.165	87.0159
15.1854	87.0157
15.2058	87.0156
15.2262	87.0149
15.2467	87.0152
15.2671	87.0152
15.2875	87.0156
15.3079	87.0158
15.3283	87.0159
15.3487	87.0158
15.3691	87.0158
15.3895	87.0155
15.4099	87.0151
15.4304	87.0156
15.4508	87.0154
15.4712	87.0157
15.4916	87.0159
15.512	87.0156
15.5324	87.0156
15.5528	87.0157
15.5732	87.0154
15.5936	87.0152
15.614	87.0154
15.6344	87.0152
15.6549	87.0157
15.6753	87.0158
15.6957	87.0154
15.7161	87.0155
15.7365	87.0153
15.7569	87.015
15.7773	87.0153
15.7977	87.0158
15.8182	87.0155
15.8386	87.0159
15.859	87.0157
15.8794	87.0155
15.8998	87.0155
15.9202	87.015
15.9406	87.015
15.961	87.015
15.9814	87.0149
16.0019	87.0149
16.0223	87.0155
16.0427	87.0153
16.0631	87.0155
16.0835	87.0153
16.1039	87.0147
16.1243	87.0147
16.1447	87.0149
16.1651	87.015
16.1855	87.0148
16.206	87.0154
16.2264	87.0151
16.2468	87.0152
16.2672	87.0152
16.2876	87.0147
16.308	87.0148
16.3284	87.0149
16.3488	87.0151
16.3692	87.0149
16.3896	87.0153
16.4101	87.0148
16.4305	87.015
16.4509	87.0147
16.4713	87.0144
16.4917	87.0147
16.5121	87.0146
16.5325	87.0149
16.5529	87.0148
16.5734	87.0152
16.5938	87.0148
16.6142	87.0147
16.6346	87.0145
16.655	87.014
16.6754	87.0143
16.6958	87.0143
16.7162	87.0144
16.7367	87.0144
16.7571	87.0147
16.7775	87.0144
16.7979	87.0144
16.8183	87.0141
16.8387	87.0135
16.8591	87.0139
16.8795	87.0139
16.8999	87.0142
16.9203	87.0143
16.9408	87.0146
16.9612	87.0142
16.9816	87.0142
17.002	87.0141
17.0224	87.0137
17.0428	87.0141
17.0632	87.0139
17.0836	87.0142
17.1041	87.0142
17.1245	87.0141
17.1449	87.014
17.1653	87.0138
17.1857	87.0137
17.2061	87.0136
17.2265	87.0138
17.2469	87.0137
17.2674	87.014
17.2878	87.0142
17.3082	87.0139
17.3286	87.0139
17.349	87.0136
17.3694	87.0133
17.3898	87.0132
17.4102	87.0136
17.4306	87.0136
17.451	87.0141
17.4715	87.0141
17.4919	87.014
17.5123	87.0138
17.5327	87.0134
17.5531	87.0133
17.5735	87.0134
17.5939	87.0137
17.6143	87.0136
17.6347	87.0142
17.6551	87.0139
17.6756	87.0137
17.696	87.0134
17.7164	87.0131
17.7368	87.0127
17.7572	87.0128
17.7776	87.0131
17.798	87.0132
17.8184	87.0136
17.8389	87.0134
17.8593	87.0131
17.8797	87.0129
17.9001	87.0126
17.9205	87.013
17.9409	87.0128
17.9613	87.0131
17.9817	87.0135
18.0021	87.0138
18.0225	87.0137
18.043	87.0134
18.0634	87.0132
18.0838	87.0128
18.1042	87.0132
18.1246	87.0131
18.145	87.0135
18.1654	87.0135
18.1858	87.0136
18.2063	87.0133
18.2267	87.013
18.2471	87.013
18.2675	87.0131
18.2879	87.0136
18.3083	87.0135
18.3287	87.014
18.3491	87.0138
18.3695	87.0135
18.3899	87.0134
18.4104	87.0129
18.4308	87.0128
18.4512	87.013
18.4716	87.0134
18.492	87.0133
18.5124	87.0137
18.5328	87.0136
18.5532	87.0138
18.5737	87.0134
18.5941	87.0131
18.6145	87.0131
18.6349	87.0132
18.6553	87.0136
18.6757	87.0135
18.6961	87.0137
18.7165	87.0135
18.7369	87.0135
18.7573	87.0134
18.7778	87.013
18.7982	87.0133
18.8186	87.0132
18.839	87.0134
18.8594	87.0134
18.8798	87.0135
18.9002	87.0133
18.9206	87.0131
18.9411	87.013
18.9615	87.0125
18.9819	87.0129
19.0023	87.0129
19.0227	87.0131
19.0431	87.0131
19.0635	87.0133
19.0839	87.013
19.1043	87.0129
19.1247	87.0123
19.1452	87.0122
19.1656	87.0126
19.186	87.0125
19.2064	87.0131
19.2268	87.0131
19.2472	87.013
19.2676	87.0127
19.288	87.0126
19.3084	87.012
19.3288	87.012
19.3493	87.0123
19.3697	87.0122
19.3901	87.0129
19.4105	87.0127
19.4309	87.0125
19.4513	87.0122
19.4717	87.0122
19.4921	87.0118
19.5126	87.0119
19.533	87.0123
19.5534	87.0123
19.5738	87.0126
19.5942	87.0127
19.6146	87.0126
19.635	87.0125
19.6554	87.0122
19.6758	87.0121
19.6962	87.0121
19.7167	87.0123
19.7371	87.0123
19.7575	87.0128
19.7779	87.0123
19.7983	87.0123
19.8187	87.0121
19.8391	87.0114
19.8595	87.0117
19.88	87.0117
19.9004	87.012
19.9208	87.0118
19.9412	87.0124
19.9616	87.0118
19.982	87.0119
20.0024	87.0117
20.0228	87.0112
20.0432	87.0116
20.0636	87.0115
20.0841	87.0117
20.1045	87.012
20.1249	87.0121
20.1453	87.0117
20.1657	87.0114
20.1861	87.0114
20.2065	87.011
20.2269	87.0112
20.2474	87.0111
20.2677	87.0114
20.2882	87.0114
20.3086	87.0114
20.329	87.011
20.3494	87.0109
20.3698	87.0106
20.3902	87.0104
20.4106	87.0105
20.431	87.0105
20.4515	87.011
20.4719	87.011
20.4923	87.0109
20.5127	87.0108
20.5331	87.0105
20.5535	87.0101
20.5739	87.0101
20.5943	87.0104
20.6147	87.0104
20.6351	87.0107
20.6556	87.0108
20.676	87.0105
20.6964	87.0102
20.7168	87.0098
20.7372	87.01
20.7576	87.0101
20.778	87.0102
20.7984	87.0101
20.8188	87.0108
20.8392	87.0105
20.8597	87.0104
20.8801	87.0103
20.9005	87.0098
20.9209	87.0101
20.9413	87.0101
20.9617	87.0103
20.9821	87.0102
21.0025	87.0107
21.023	87.0101
21.0434	87.01
21.0638	87.0099
21.0842	87.0093
21.1046	87.0093
21.125	87.0093
21.1454	87.0096
21.1658	87.0097
21.1862	87.0101
21.2066	87.0097
21.2271	87.0095
21.2475	87.0093
21.2679	87.0089
21.2883	87.0092
21.3087	87.009
21.3291	87.0093
21.3495	87.0097
21.3699	87.0099
21.3904	87.0095
21.4108	87.0095
21.4312	87.009
21.4516	87.0086
21.472	87.0089
21.4924	87.0089
21.5128	87.0091
21.5332	87.0094
21.5536	87.0094
21.574	87.0092
21.5944	87.009
21.6149	87.0088
21.6353	87.0085
21.6557	87.0089
21.6761	87.0087
21.6965	87.0093
21.7169	87.0094
21.7373	87.0093
21.7577	87.009
21.7782	87.0088
21.7986	87.0086
21.819	87.0084
21.8394	87.0086
21.8598	87.0085
21.8802	87.0091
21.9006	87.009
21.921	87.0088
21.9414	87.0088
21.9618	87.0084
21.9823	87.008
22.0027	87.008
22.0231	87.0083
22.0435	87.0082
22.0639	87.0086
22.0843	87.0084
22.1047	87.0085
22.1251	87.0083
22.1456	87.0078
22.1659	87.0078
22.1864	87.0077
22.2068	87.0081
22.2272	87.0082
22.2476	87.0087
22.268	87.0084
22.2884	87.0082
22.3088	87.0079
22.3292	87.0075
22.3497	87.0077
22.3701	87.0075
22.3905	87.0078
22.4109	87.0079
22.4313	87.0084
22.4517	87.008
22.4721	87.0079
22.4925	87.0077
22.513	87.0072
22.5334	87.0075
22.5538	87.0074
22.5742	87.0076
22.5946	87.0078
22.615	87.0078
22.6354	87.0075
22.6558	87.0075
22.6762	87.0072
22.6966	87.007
22.7171	87.0074
22.7375	87.0072
22.7579	87.0077
22.7783	87.0076
22.7987	87.0075
22.8191	87.0074
22.8395	87.0072
22.8599	87.007
22.8803	87.0067
22.9007	87.0071
22.9212	87.0073
22.9416	87.0078
22.962	87.0076
22.9824	87.0075
23.0028	87.0072
23.0232	87.0069
23.0436	87.0068
23.064	87.0071
23.0844	87.0074
23.1048	87.0071
23.1253	87.0075
23.1457	87.007
23.1661	87.0069
23.1865	87.0071
23.2069	87.0067
23.2273	87.007
23.2477	87.0068
23.2681	87.0073
23.2885	87.0071
23.3089	87.0076
23.3294	87.0072
23.3498	87.0071
23.3702	87.0072
23.3906	87.0067
23.411	87.0071
23.4314	87.0069
23.4518	87.0071
23.4722	87.0073
23.4927	87.0076
23.5131	87.0071
23.5335	87.007
23.5539	87.007
23.5743	87.0065
23.5947	87.0067
23.6151	87.0066
23.6355	87.0069
23.656	87.0071
23.6763	87.0073
23.6968	87.0069
23.7172	87.0068
23.7376	87.0067
23.758	87.0062
23.7784	87.0065
23.7988	87.0063
23.8192	87.0066
23.8396	87.0069
23.8601	87.007
23.8805	87.0068
23.9009	87.0067
23.9213	87.0061
23.9417	87.0058
23.9621	87.0063
23.9825	87.0062
24.0029	87.0064
24.0233	87.0064
24.0437	87.0065
24.0642	87.0065
24.0846	87.0062
24.105	87.0059
24.1254	87.0056
24.1458	87.0058
24.1662	87.0057
24.1866	87.0062
24.207	87.0061
24.2274	87.0058
24.2478	87.0057
24.2683	87.0056
24.2887	87.0053
24.3091	87.0055
24.3295	87.0057
24.3499	87.0057
24.3703	87.006
24.3907	87.0061
24.4111	87.0058
24.4316	87.0057
24.452	87.0054
24.4724	87.0051
24.4928	87.0053
24.5132	87.0055
24.5336	87.0055
24.554	87.006
24.5744	87.0058
24.5948	87.0058
24.6152	87.0055
24.6356	87.0051
24.6561	87.0049
24.6765	87.0051
24.6969	87.0055
24.7173	87.0054
24.7377	87.006
24.7581	87.0056
24.7785	87.0055
24.7989	87.0056
24.8194	87.0052
24.8397	87.0051
24.8602	87.0052
24.8806	87.0056
24.901	87.0057
24.9214	87.0062
24.9418	87.0058
24.9622	87.0057
24.9826	87.0055
25.003	87.0049
25.0235	87.0053
25.0439	87.0054
25.0643	87.0061
25.0847	87.0059
25.1051	87.0059
25.1255	87.0056
25.1459	87.0056
25.1663	87.0054
25.1867	87.0053
25.2071	87.0057
25.2276	87.0057
25.248	87.0061
25.2684	87.0062
25.2888	87.0061
25.3092	87.0059
25.3296	87.0059
25.35	87.0054
25.3704	87.0054
25.3908	87.0057
25.4112	87.0057
25.4317	87.0059
25.4521	87.0059
25.4725	87.0058
25.4929	87.0057
25.5133	87.0055
25.5337	87.0051
25.5541	87.0053
25.5745	87.0057
25.595	87.0056
25.6154	87.0062
25.6358	87.0062
25.6562	87.0059
25.6766	87.0057
25.697	87.0052
25.7174	87.0051
25.7378	87.0053
25.7582	87.0056
25.7786	87.0055
25.7991	87.006
25.8195	87.0059
25.8399	87.0057
25.8603	87.0053
25.8807	87.0048
25.9011	87.005
25.9215	87.0048
25.9419	87.005
25.9623	87.0052
25.9827	87.0056
26.0032	87.0052
26.0236	87.0051
26.044	87.0051
26.0644	87.0046
26.0848	87.0049
26.1052	87.0049
26.1256	87.0051
26.146	87.0054
26.1665	87.0054
26.1869	87.0051
26.2073	87.0048
26.2277	87.0043
26.2481	87.0042
26.2685	87.0045
26.2889	87.0044
26.3093	87.0047
26.3297	87.0049
26.3501	87.0049
26.3706	87.0045
26.391	87.0043
26.4114	87.0041
26.4318	87.0038
26.4522	87.004
26.4726	87.0041
26.493	87.0047
26.5134	87.0045
26.5339	87.0044
26.5543	87.0044
26.5747	87.0042
26.5951	87.0039
26.6155	87.0039
26.6359	87.0044
26.6563	87.0043
26.6767	87.0048
26.6972	87.0047
26.7176	87.0045
26.738	87.0042
26.7584	87.0038
26.7788	87.0037
26.7992	87.0038
26.8196	87.004
26.84	87.004
26.8604	87.0046
26.8808	87.0044
26.9013	87.0044
26.9217	87.0042
26.9421	87.0037
26.9625	87.0037
26.9829	87.0037
27.0033	87.0041
27.0237	87.004
27.0441	87.0046
27.0646	87.0044
27.085	87.0042
27.1054	87.0039
27.1258	87.0036
27.1462	87.0037
27.1666	87.0037
27.187	87.0041
27.2074	87.0044
27.2279	87.0046
27.2483	87.0042
27.2687	87.0039
27.2891	87.0037
27.3095	87.0034
27.3299	87.0036
27.3503	87.0034
27.3707	87.0038
27.3911	87.0038
27.4115	87.0039
27.432	87.0036
27.4524	87.0035
27.4728	87.0032
27.4932	87.0029
27.5136	87.0035
27.534	87.0032
27.5544	87.0036
27.5748	87.0037
27.5953	87.0037
27.6157	87.0035
27.6361	87.0032
27.6565	87.0031
27.6769	87.003
27.6973	87.0034
27.7177	87.0032
27.7381	87.0036
27.7585	87.0037
27.7789	87.0037
27.7994	87.0035
27.8198	87.0033
27.8402	87.0032
27.8606	87.0032
27.881	87.0033
27.9014	87.0031
27.9218	87.0038
27.9422	87.0037
27.9626	87.0035
27.983	87.0034
28.0035	87.0029
28.0239	87.0029
28.0443	87.0028
28.0647	87.0032
28.0851	87.0031
28.1055	87.0037
28.1259	87.0036
28.1463	87.0035
28.1667	87.0035
28.1871	87.003
28.2076	87.0032
28.228	87.0032
28.2484	87.0036
28.2688	87.0032
28.2892	87.0036
28.3096	87.0031
28.33	87.0029
28.3504	87.0028
28.3709	87.0023
28.3913	87.0026
28.4117	87.0025
28.4321	87.0027
28.4525	87.003
28.4729	87.0031
28.4933	87.0028
28.5137	87.0027
28.5341	87.0024
28.5545	87.0019
28.575	87.0021
28.5954	87.0024
28.6158	87.0028
28.6362	87.0028
28.6566	87.0029
28.677	87.0026
28.6974	87.0023
28.7178	87.002
28.7383	87.0018
28.7586	87.0022
28.7791	87.0021
28.7995	87.0027
28.8199	87.0027
28.8403	87.0028
28.8607	87.0022
28.8811	87.0022
28.9015	87.0023
28.9219	87.0021
28.9424	87.0024
28.9628	87.0024
28.9832	87.003
29.0036	87.0027
29.024	87.0026
29.0444	87.0024
29.0648	87.0018
29.0852	87.0016
29.1057	87.0017
29.1261	87.0022
29.1465	87.0023
29.1669	87.0029
29.1873	87.0024
29.2077	87.0023
29.2281	87.0021
29.2485	87.0018
29.2689	87.0018
29.2893	87.002
29.3098	87.0023
29.3302	87.0024
29.3506	87.0026
29.371	87.0023
29.3914	87.0023
29.4118	87.0022
29.4322	87.0017
29.4526	87.002
29.473	87.0019
29.4935	87.002
29.5139	87.0021
29.5343	87.0021
29.5547	87.0018
29.5751	87.0016
29.5955	87.0013
29.6159	87.001
29.6363	87.0012
29.6567	87.0011
29.6772	87.0015
29.6976	87.0018
29.718	87.0016
29.7384	87.0015
29.7588	87.001
29.7792	87.0007
29.7996	87.0007
29.82	87.0012
29.8404	87.001
29.8608	87.0015
29.8813	87.0015
29.9017	87.0011
29.9221	87.001
29.9425	87.0006
29.9629	87.0004
29.9833	87.0004
30.0037	87.0005
30.0241	87.0005
30.0445	87.0011
30.0649	87.0009
30.0854	87.0005
30.1058	87.0004
30.1262	87.0002
30.1466	87.0001
30.167	87.0003
30.1874	87.0005
30.2078	87.0004
30.2282	87.0009
30.2487	87.0004
30.2691	87.0005
30.2895	87.0003
30.3099	86.9998
30.3303	86.9998
30.3507	86.9998
30.3711	87.0001
30.3915	87
30.4119	87.0002
30.4323	87
30.4528	87
30.4732	86.9998
30.4936	86.9995
30.514	86.9995
30.5344	86.9994
30.5548	86.9996
30.5752	86.9996
30.5956	87
30.616	86.9996
30.6364	86.9995
30.6568	86.9993
30.6773	86.999
30.6977	86.9993
30.7181	86.9992
30.7385	86.9994
30.7589	86.9996
30.7793	86.9996
30.7997	86.9994
30.8201	86.9994
30.8406	86.999
30.861	86.9985
30.8814	86.9988
30.9018	86.9985
30.9222	86.9989
30.9426	86.9991
30.963	86.9989
30.9834	86.9986
31.0038	86.9985
31.0242	86.9982
31.0447	86.9981
31.0651	86.9985
31.0855	86.9983
31.1059	86.9988
31.1263	86.9985
31.1467	86.9985
31.1671	86.9984
31.1875	86.9981
31.208	86.9977
31.2283	86.9976
31.2488	86.9979
31.2692	86.9978
31.2896	86.9983
31.31	86.9983
31.3304	86.998
31.3508	86.9978
31.3712	86.9973
31.3916	86.9973
31.4121	86.9971
31.4325	86.9975
31.4529	86.9975
31.4733	86.9981
31.4937	86.9979
31.5141	86.9978
31.5345	86.9978
31.5549	86.9973
31.5754	86.9972
31.5958	86.997
31.6162	86.9972
31.6366	86.9973
31.657	86.9978
31.6774	86.9975
31.6978	86.9974
31.7182	86.997
31.7386	86.9968
31.759	86.997
31.7795	86.9969
31.7999	86.9972
31.8203	86.9968
31.8407	86.9972
31.8611	86.9969
31.8815	86.9969
31.9019	86.9968
31.9224	86.9963
31.9428	86.9966
31.9632	86.9965
31.9836	86.9968
32.004	86.997
32.0244	86.9972
32.0448	86.997
32.0652	86.9969
32.0856	86.9966
32.106	86.9962
32.1265	86.9965
32.1469	86.9963
32.1673	86.9969
32.1877	86.9969
32.2081	86.997
32.2285	86.9967
32.2489	86.9967
32.2693	86.9965
32.2897	86.9962
32.3102	86.9963
32.3306	86.9961
32.351	86.9964
32.3714	86.9967
32.3918	86.9967
32.4122	86.9966
32.4326	86.9965
32.453	86.9961
32.4734	86.9959
32.4939	86.9965
32.5143	86.9963
32.5347	86.9967
32.5551	86.9968
32.5755	86.9967
32.5959	86.9967
32.6163	86.9964
32.6367	86.9959
32.6571	86.9959
32.6775	86.9963
32.6979	86.9961
32.7184	86.9967
32.7388	86.9967
32.7592	86.9964
32.7796	86.9963
32.8	86.9962
32.8204	86.9959
32.8408	86.9958
32.8612	86.9959
32.8817	86.9959
32.9021	86.9963
32.9225	86.9964
32.9429	86.9962
32.9633	86.9961
32.9837	86.9957
33.0041	86.9958
33.0245	86.9959
33.0449	86.996
33.0654	86.9958
33.0858	86.9963
33.1062	86.9961
33.1266	86.9959
33.147	86.9959
33.1674	86.9956
33.1878	86.9955
33.2082	86.9955
33.2286	86.9958
33.249	86.9955
33.2695	86.9963
33.2899	86.9959
33.3103	86.9959
33.3307	86.9958
33.3511	86.9954
33.3715	86.9955
33.3919	86.9954
33.4123	86.9958
33.4327	86.9958
33.4532	86.9962
33.4736	86.9958
33.494	86.9957
33.5144	86.9956
33.5348	86.9953
33.5552	86.9956
33.5756	86.9957
33.596	86.9959
33.6165	86.996
33.6369	86.9963
33.6573	86.9959
33.6777	86.9959
33.6981	86.996
33.7185	86.9954
33.7389	86.9956
33.7593	86.9955
33.7797	86.9958
33.8002	86.996
33.8206	86.9961
33.841	86.9958
33.8614	86.9956
33.8818	86.9954
33.9022	86.995
33.9226	86.9956
33.943	86.9954
33.9634	86.9959
33.9838	86.996
34.0043	86.996
34.0247	86.9956
34.0451	86.9955
34.0655	86.9951
34.0859	86.9948
34.1063	86.9951
34.1267	86.9949
34.1471	86.9956
34.1675	86.9957
34.188	86.9953
34.2084	86.9953
34.2288	86.9951
34.2492	86.9949
34.2696	86.9945
34.29	86.9949
34.3104	86.9947
34.3308	86.9952
34.3512	86.9951
34.3717	86.9949
34.3921	86.9948
34.4125	86.9944
34.4329	86.9945
34.4533	86.9945
34.4737	86.9947
34.4941	86.9947
34.5145	86.9952
34.5349	86.9947
34.5553	86.9947
34.5758	86.9945
34.5962	86.9939
34.6166	86.9941
34.637	86.9941
34.6574	86.9944
34.6778	86.9945
34.6982	86.9951
34.7186	86.9947
34.739	86.9947
34.7595	86.9945
34.7799	86.9941
34.8003	86.9943
34.8207	86.9942
34.8411	86.9945
34.8615	86.9947
34.8819	86.9947
34.9023	86.9943
34.9227	86.9942
34.9431	86.994
34.9635	86.9936
34.984	86.9938
35.0044	86.9938
35.0248	86.9944
35.0452	86.9946
35.0656	86.9946
35.086	86.9942
35.1064	86.9941
35.1268	86.994
35.1472	86.9935
35.1677	86.9939
35.1881	86.9938
35.2085	86.9941
35.2289	86.9941
35.2493	86.994
35.2697	86.9938
35.2901	86.9937
35.3105	86.9934
35.3309	86.9933
35.3513	86.9935
35.3718	86.9935
35.3922	86.9939
35.4126	86.9938
35.433	86.9937
35.4534	86.9936
35.4738	86.9934
35.4942	86.9933
35.5147	86.9932
35.5351	86.9936
35.5555	86.9934
35.5759	86.9939
35.5963	86.9938
35.6167	86.9937
35.6371	86.9935
35.6575	86.9932
35.6779	86.9931
35.6983	86.993
35.7188	86.9932
35.7392	86.9931
35.7596	86.9937
35.78	86.9936
35.8004	86.9935
35.8208	86.9931
35.8412	86.9928
35.8616	86.9929
35.882	86.993
35.9025	86.9931
35.9229	86.9931
35.9433	86.9937
35.9637	86.9932
35.9841	86.993
36.0045	86.9929
36.0249	86.9923
36.0453	86.9924
36.0657	86.9923
36.0862	86.9924
36.1066	86.9926
36.127	86.993
36.1474	86.9928
36.1678	86.9929
36.1882	86.9929
36.2086	86.9922
36.229	86.9925
36.2494	86.9925
36.2698	86.9929
36.2903	86.9929
36.3107	86.9928
36.3311	86.9927
36.3515	86.9926
36.3719	86.9924
36.3923	86.9922
36.4127	86.9925
36.4331	86.9925
36.4535	86.9929
36.474	86.9928
36.4944	86.9927
36.5148	86.9926
36.5352	86.9924
36.5556	86.992
36.576	86.9919
36.5964	86.9922
36.6168	86.992
36.6372	86.9924
36.6576	86.9922
36.6781	86.9923
36.6985	86.9922
36.7189	86.9917
36.7393	86.9915
36.7597	86.9916
36.7801	86.9918
36.8005	86.9916
36.821	86.992
36.8414	86.9918
36.8618	86.9917
36.8822	86.9915
36.9026	86.9911
36.923	86.9912
36.9434	86.9912
36.9638	86.9914
36.9842	86.9915
37.0046	86.9917
37.0251	86.9913
37.0455	86.9913
37.0659	86.9912
37.0863	86.9908
37.1067	86.9909
37.1271	86.9908
37.1475	86.9911
37.1679	86.9911
37.1883	86.9914
37.2088	86.9912
37.2292	86.9911
37.2496	86.9907
37.27	86.9905
37.2904	86.9908
37.3108	86.9908
37.3312	86.9911
37.3516	86.9913
37.3721	86.9913
37.3924	86.9909
37.4129	86.9908
37.4333	86.9906
37.4537	86.9902
37.4741	86.9906
37.4945	86.9904
37.5149	86.9912
37.5353	86.9911
37.5558	86.991
37.5762	86.991
37.5966	86.9908
37.617	86.9904
37.6374	86.9904
37.6578	86.9907
37.6782	86.9905
37.6986	86.991
37.719	86.9911
37.7394	86.991
37.7599	86.9907
37.7803	86.9907
37.8007	86.9903
37.8211	86.9902
37.8415	86.9904
37.8619	86.9906
37.8823	86.9911
37.9027	86.9908
37.9231	86.9907
37.9435	86.9907
37.9639	86.9903
37.9844	86.99
38.0048	86.9899
38.0252	86.9903
38.0456	86.9903
38.066	86.9908
38.0864	86.9904
38.1068	86.9902
38.1272	86.9902
38.1476	86.9896
38.1681	86.9895
38.1885	86.9895
38.2089	86.9899
38.2293	86.9899
38.2497	86.9902
38.2701	86.9898
38.2905	86.9896
38.3109	86.9896
38.3314	86.9893
38.3518	86.9896
38.3722	86.9894
38.3926	86.9896
38.413	86.9898
38.4334	86.9899
38.4538	86.9894
38.4742	86.9895
38.4946	86.989
38.5151	86.9888
38.5355	86.9893
38.5559	86.9891
38.5763	86.9898
38.5967	86.9897
38.6171	86.9895
38.6375	86.9894
38.6579	86.9892
38.6783	86.989
38.6987	86.989
38.7192	86.9895
38.7396	86.9895
38.76	86.99
38.7804	86.9897
38.8008	86.9896
38.8212	86.9896
38.8416	86.989
38.862	86.989
38.8824	86.989
38.9029	86.9892
38.9233	86.9892
38.9437	86.9898
38.9641	86.9894
38.9845	86.9892
39.0049	86.989
39.0253	86.9885
39.0457	86.9889
39.0662	86.989
39.0866	86.9893
39.107	86.9892
39.1274	86.9896
39.1478	86.9891
39.1682	86.989
39.1886	86.989
39.209	86.9885
39.2294	86.989
39.2498	86.9889
39.2702	86.9892
39.2907	86.9893
39.3111	86.9895
39.3315	86.9891
39.3519	86.989
39.3723	86.9886
39.3927	86.9886
39.4131	86.9889
39.4335	86.9889
39.4539	86.9893
39.4744	86.9894
39.4948	86.9893
39.5152	86.9891
39.5356	86.9885
39.556	86.9882
39.5764	86.9881
39.5968	86.9885
39.6172	86.9884
39.6376	86.9888
39.6581	86.9889
39.6785	86.9886
39.6989	86.9883
39.7193	86.9879
39.7397	86.9878
39.7601	86.988
39.7805	86.9884
39.8009	86.9883
39.8213	86.9885
39.8417	86.9883
39.8622	86.9882
39.8826	86.9882
39.903	86.9878
39.9234	86.988
39.9438	86.9881
39.9642	86.9885
39.9846	86.9885
40.005	86.9888
40.0254	86.9885
40.0459	86.9884
40.0663	86.9881
40.0867	86.9877
40.1071	86.9881
40.1275	86.9879
40.1479	86.9882
40.1683	86.9882
40.1887	86.9885
40.2092	86.9884
40.2296	86.9882
40.25	86.988
40.2704	86.9875
40.2908	86.9878
40.3112	86.9877
40.3316	86.9878
40.352	86.988
40.3724	86.9881
40.3929	86.9878
40.4133	86.9875
40.4337	86.9873
40.4541	86.987
40.4745	86.9873
40.4949	86.9871
40.5153	86.9875
40.5357	86.9877
40.5561	86.9878
40.5765	86.9875
40.5969	86.9872
40.6174	86.9869
40.6378	86.9868
40.6582	86.987
40.6786	86.9871
40.699	86.9876
40.7194	86.9875
40.7398	86.9872
40.7602	86.9871
40.7807	86.9868
40.8011	86.9867
[truncated: 18,920 more rows]
