# Supplementary material for: Diamond with Sp2-Sp3 composite phase for thermometry at Millikelvin temperatures
Source: Nat Commun. 2024 May 8;15:3871. doi: 10.1038/s41467-024-48137-z (PMC11079005; doi:10.1038/s41467-024-48137-z)
Supplement: Supplementary file 6 — Source dataset [file 41467_2024_48137_MOESM6_ESM.zip › Source data/Source Data-Supplementary Fig. 9.xlsx]

## Sheet: Sheet1
	a		b		c		d		e
1.99976	30.4421	1.99994	21.1338	2.0002	20.7349	2	24.3421	2.00009	20.0773
1.99976	30.4421	1.99994	21.1338	2.0002	20.7349	2	24.3419	2.00009	20.0773
1.99976	30.4421	1.99994	21.1338	2.0002	20.7349	2	24.3419	2.00011	20.0774
1.99981	30.4425	1.99985	21.1337	1.99996	20.7353	1.99995	24.3422	2.00133	20.0765
2.00162	30.4387	2.00022	21.1336	2.00828	20.7323	2.0075	24.3404	2.02559	20.0537
2.02588	30.3628	2.00141	21.1243	2.0433	20.7243	2.04277	24.3313	2.06121	20.0199
2.06141	30.2493	2.05143	21.0931	2.08203	20.7131	2.08155	24.3177	2.13471	19.9826
2.13489	30.1243	2.09119	21.0554	2.12542	20.7001	2.12422	24.3024	2.19475	19.9347
2.18134	29.994	2.14655	21.0142	2.17336	20.6869	2.16987	24.2863	2.24481	19.8949
2.24422	29.862	2.19414	20.9707	2.22278	20.6736	2.25638	24.2695	2.29704	19.8539
2.29657	29.7262	2.2443	20.9261	2.31434	20.6604	2.30921	24.253	2.35107	19.813
2.35067	29.5909	2.33589	20.8813	2.38396	20.6469	2.37784	24.2366	2.44707	19.7734
2.44693	29.457	2.39064	20.837	2.43985	20.637	2.43378	24.2208	2.50469	19.7341
2.50474	29.3259	2.46283	20.7928	2.49786	20.6238	2.4914	24.2041	2.57921	19.6959
2.57906	29.2004	2.52048	20.7488	2.55815	20.6113	2.59258	24.1885	2.6394	19.6583
2.63929	29.0749	2.5793	20.7173	2.61813	20.5983	2.65293	24.1735	2.69957	19.6214
2.70083	28.9502	2.63935	20.6744	2.72344	20.586	2.73053	24.1587	2.80666	19.5852
2.76174	28.8314	2.74501	20.6321	2.8029	20.5743	2.79239	24.1437	2.86893	19.5498
2.86946	28.7156	2.82511	20.5921	2.86571	20.5631	2.85486	24.1293	2.94948	19.5153
2.94993	28.6049	2.88759	20.5537	2.92869	20.5521	2.91822	24.1156	3.01369	19.4816
3.01373	28.4954	2.95124	20.5145	2.99397	20.5413	3.02832	24.1022	3.07807	19.433
3.07816	28.4153	3.01489	20.4763	3.0608	20.5305	3.11088	24.0892	3.19157	19.4013
3.14371	28.3087	3.12725	20.4396	3.1735	20.5197	3.17679	24.0759	3.25661	19.3714
3.25763	28.2073	3.19252	20.4036	3.25969	20.5097	3.24325	24.0634	3.34125	19.3422
3.32415	28.1091	3.27899	20.3689	3.32702	20.5003	3.31018	24.0546	3.40955	19.3127
3.40918	28.0148	3.34534	20.3344	3.39277	20.4915	3.42468	24.0424	3.47659	19.2838
3.47678	27.9216	3.412	20.301	3.4623	20.4823	3.51093	24.0309	3.5431	19.2566
3.54436	27.8311	3.52822	20.2679	3.5316	20.4731	3.57899	24.02	3.66323	19.2296
3.66279	27.7418	3.59617	20.2357	3.65211	20.4641	3.64805	24.0087	3.75089	19.2028
3.73229	27.6544	3.68385	20.2046	3.72165	20.4555	3.71683	23.9985	3.82341	19.1769
3.82149	27.5704	3.7532	20.1738	3.81232	20.4472	3.83858	23.9874	3.89244	19.1523
3.89168	27.4895	3.82321	20.1431	3.88105	20.4394	3.90839	23.9777	3.96371	19.1279
3.96201	27.4079	3.89312	20.1134	3.95383	20.431	3.99875	23.9674	4.08621	19.1033
4.03322	27.3294	4.01601	20.0844	4.02943	20.4234	4.0706	23.9579	4.16078	19.0793
4.15743	27.253	4.10771	20.056	4.1533	20.4156	4.14242	23.9479	4.25539	19.0559
4.25073	27.1783	4.17977	20.0284	4.23129	20.4083	4.26866	23.9383	4.32722	19.0339
4.32521	27.1046	4.25483	20.0006	4.32657	20.401	4.34339	23.9292	4.40226	19.0002
4.3999	27.0314	4.3296	19.9732	4.39964	20.3939	4.43883	23.9202	4.48032	18.9774
4.47544	26.9588	4.45998	19.9458	4.47577	20.3865	4.51517	23.9114	4.61374	18.9556
4.6074	26.8885	4.53779	19.9195	4.55536	20.3789	4.59148	23.9022	4.71528	18.9346
4.70657	26.8201	4.63574	19.8932	4.63415	20.3729	4.66929	23.8933	4.79013	18.9141
4.78526	26.7516	4.71438	19.867	4.77062	20.3669	4.80513	23.8849	4.87082	18.8938
4.86664	26.6849	4.79285	19.8482	4.87315	20.3603	4.90682	23.8766	4.95271	18.8727
4.9466	26.6198	4.92898	19.816	4.95361	20.3538	4.98732	23.8682	5.09208	18.8525
5.08586	26.5714	5.01221	19.7915	5.03344	20.3477	5.06855	23.8601	5.17418	18.833
5.16754	26.5084	5.11761	19.7673	5.11957	20.3409	5.14958	23.8518	5.27808	18.8145
5.27334	26.4466	5.2008	19.7432	5.20492	20.3346	5.29223	23.8436	5.36267	18.7953
5.3563	26.386	5.28303	19.7193	5.34846	20.3279	5.37552	23.838	5.4476	18.776
5.43989	26.3264	5.36597	19.6955	5.43505	20.3211	5.48271	23.83	5.52827	18.758
5.58428	26.2679	5.5096	19.6725	5.54346	20.3156	5.56696	23.8229	5.67897	18.7403
5.66962	26.2087	5.61854	19.6551	5.62822	20.3098	5.65183	23.8153	5.78721	18.722
5.77956	26.1521	5.70367	19.6326	5.71786	20.3034	5.79938	23.8079	5.87777	18.7047
5.86598	26.0968	5.78933	19.6103	5.80665	20.2977	5.88627	23.8005	5.96655	18.6791
5.95287	26.0418	5.87607	19.5882	5.95766	20.2918	5.99755	23.7929	6.0515	18.6622
6.04028	25.9884	6.02825	19.566	6.04485	20.2865	6.0863	23.7857	6.20373	18.6461
6.19208	25.935	6.11738	19.5448	6.15765	20.2807	6.1749	23.7789	6.31723	18.6297
6.30633	25.8824	6.23038	19.5235	6.24627	20.2751	6.32687	23.772	6.4085	18.6132
6.39565	25.8314	6.31926	19.5028	6.33951	20.2697	6.41664	23.7653	6.49823	18.5971
6.48548	25.7817	6.41052	19.4814	6.43065	20.264	6.53187	23.7587	6.58594	18.5819
6.57593	25.7331	6.50022	19.4619	6.58802	20.2589	6.62272	23.7517	6.74224	18.5665
6.73155	25.6843	6.65705	19.4417	6.68086	20.2534	6.7134	23.7449	6.83673	18.5512
6.84796	25.6368	6.77351	19.4222	6.80023	20.2479	6.80388	23.7386	6.95518	18.5364
6.94002	25.5901	6.86417	19.402	6.89053	20.2429	6.96222	23.7321	7.04585	18.5216
7.03224	25.5435	6.95584	19.3831	6.98468	20.2379	7.08001	23.7259	7.13921	18.5036
7.12437	25.4978	7.04873	19.3635	7.07846	20.2327	7.17291	23.7196	7.23439	18.4894
7.28404	25.4536	7.20694	19.3442	7.17363	20.2281	7.2657	23.7138	7.39569	18.4751
7.37695	25.4098	7.30112	19.3266	7.33805	20.2241	7.35883	23.7075	7.49172	18.4614
7.49688	25.3776	7.42323	19.3081	7.43114	20.2192	7.52046	23.7009	7.61241	18.4481
7.59124	25.3348	7.51621	19.2897	7.55231	20.2139	7.64087	23.6953	7.70638	18.4313
7.68592	25.2933	7.61245	19.2721	7.64973	20.2092	7.73547	23.6892	7.80303	18.4184
7.84812	25.2522	7.70704	19.2549	7.75009	20.2047	7.82983	23.6835	7.96516	18.4044
7.94353	25.2116	7.86866	19.2368	7.84854	20.1991	7.92405	23.6778	8.05978	18.3922
8.06577	25.1723	7.99116	19.2195	8.01485	20.1951	8.08825	23.6735	8.18074	18.3794
8.16164	25.1325	8.08752	19.2028	8.11149	20.19	8.18474	23.6682	8.28135	18.3668
8.25831	25.0948	8.1839	19.1901	8.23737	20.1854	8.30781	23.6621	8.37822	18.3545
8.35426	25.0563	8.2795	19.173	8.3344	20.1809	8.40409	23.6565	8.4746	18.342
8.5208	25.0188	8.44761	19.1569	8.43463	20.1763	8.50033	23.6511	8.64208	18.3304
8.64547	24.9819	8.54651	19.1407	8.53322	20.1717	8.66801	23.6452	8.76605	18.3185
8.74262	24.9448	8.67126	19.124	8.63151	20.1675	8.76538	23.6399	8.86581	18.3062
8.8405	24.9086	8.76886	19.1083	8.80472	20.1629	8.89119	23.6346	8.96408	18.2948
8.93899	24.8726	8.86624	19.0928	8.93372	20.1582	8.98934	23.6292	9.06174	18.2831
9.10817	24.8373	9.0362	19.077	9.0356	20.1539	9.08751	23.6238	9.23367	18.2716
9.23532	24.8022	9.1348	19.0613	9.13813	20.1497	9.18639	23.618	9.3613	18.2549
9.33473	24.7681	9.26478	19.0459	9.24082	20.1453	9.35719	23.6129	9.46271	18.2438
9.43401	24.7343	9.36445	19.0308	9.3401	20.1412	9.48535	23.6082	9.56312	18.2329
9.53403	24.7011	9.46397	19.0158	9.51661	20.1367	9.58554	23.6027	9.66343	18.2217
9.70655	24.6687	9.56361	19.001	9.61655	20.1322	9.6853	23.5977	9.83575	18.2107
9.83549	24.6364	9.7361	18.9868	9.74902	20.1279	9.78623	23.5924	9.93799	18.1999
9.93628	24.605	9.86536	18.9715	9.85372	20.1238	9.95953	23.5878	10.0698	18.1896
10.0373	24.5734	9.96609	18.9567	9.95833	20.1205	10.0895	23.5825	10.1694	18.1791
10.1389	24.5426	10.0674	18.9427	10.0592	20.1163	10.1911	23.5777	10.2725	18.1688
10.3134	24.5114	10.1689	18.9284	10.1656	20.1121	10.2928	23.5728	10.377	18.1588
10.4157	24.481	10.3442	18.9146	10.3453	20.1081	10.3945	23.5678	10.5523	18.1486
10.5469	24.4503	10.4463	18.9004	10.4497	20.1041	10.5706	23.5628	10.6852	18.1382
10.6495	24.4284	10.5796	18.8868	10.585	20.1002	10.6729	23.5581	10.7869	18.1279
10.7523	24.3985	10.6818	18.873	10.6921	20.0959	10.8048	23.5528	10.8908	18.1186
10.8552	24.3693	10.7844	18.8597	10.7944	20.0919	10.9076	23.5482	10.9928	18.1043
11.0317	24.341	10.8898	18.8457	10.8985	20.0879	11.007	23.5445	11.1704	18.0942
11.1579	24.3129	11.0668	18.8331	11.0758	20.084	11.1859	23.5398	11.2671	18.0845
11.2625	24.2846	11.1957	18.82	11.1836	20.0799	11.2896	23.5349	11.402	18.0752
11.3674	24.2569	11.3006	18.8102	11.318	20.0756	11.4228	23.5301	11.5079	18.0657
11.4722	24.2288	11.4057	18.7972	11.4257	20.0715	11.5301	23.5257	11.6113	18.056
11.6571	24.2017	11.5127	18.7843	11.5315	20.0678	11.6373	23.5208	11.7935	18.0471
11.764	24.1747	11.6926	18.7716	11.6371	20.0642	11.7468	23.5162	11.8989	18.0378
11.9015	24.1488	11.7996	18.7587	11.8186	20.06	11.9287	23.5114	12.034	18.0286
12.0084	24.1228	11.9384	18.7459	11.9252	20.0559	12.0361	23.5069	12.1387	18.0198
12.1151	24.0965	12.0456	18.7342	12.0337	20.0519	12.1749	23.5021	12.2431	18.0112
12.2224	24.0718	12.1532	18.7218	12.1697	20.0482	12.282	23.4978	12.4236	18.0022
12.4074	24.047	12.2604	18.7098	12.276	20.0445	12.3919	23.4934	12.5294	17.9937
12.5149	24.0219	12.4433	18.6974	12.3829	20.0409	12.4969	23.4886	12.6654	17.9844
12.6524	23.9972	12.5506	18.6865	12.5659	20.0364	12.6044	23.4841	12.7705	17.976
12.7602	23.9728	12.6907	18.6737	12.6733	20.0327	12.7898	23.4801	12.8762	17.9672
12.8656	23.9486	12.7983	18.6624	12.8133	20.0288	12.9301	23.4753	12.9825	17.9546
12.974	23.9244	12.9063	18.651	12.9222	20.0249	13.0406	23.4705	13.1645	17.9466
13.1603	23.9008	13.0146	18.6397	13.0297	20.0212	13.1465	23.4668	13.301	17.938
13.2691	23.877	13.1987	18.6279	13.137	20.0178	13.2547	23.4619	13.4063	17.9298
13.4077	23.8541	13.3074	18.6165	13.2459	20.0148	13.3633	23.4578	13.5144	17.9215
13.5168	23.831	13.4486	18.6055	13.4298	20.0108	13.548	23.4532	13.6207	17.9136
13.6252	23.8137	13.5571	18.5941	13.5391	20.0072	13.6571	23.45	13.8052	17.9056
13.7313	23.7907	13.6657	18.5828	13.6808	20.0034	13.7975	23.446	13.9101	17.8976
13.9185	23.769	13.7743	18.5719	13.7888	20.0001	13.9054	23.4415	14.0486	17.8895
14.0279	23.7466	13.882	18.5613	13.8957	19.9962	14.0152	23.4374	14.1569	17.8816
14.1682	23.7242	14.0684	18.5507	14.0062	19.9925	14.1249	23.4326	14.2636	17.8734
14.2779	23.7026	14.1784	18.5396	14.1895	19.9886	14.3147	23.4286	14.3758	17.8662
14.3878	23.6812	14.3209	18.5289	14.3321	19.9851	14.4239	23.4247	14.5607	17.8566
14.4983	23.6596	14.4306	18.521	14.4427	19.9813	14.5637	23.4201	14.7035	17.8482
14.6871	23.6383	14.5409	18.5102	14.5515	19.9776	14.6732	23.416	14.8141	17.8409
14.7967	23.6181	14.6484	18.4995	14.6596	19.9743	14.783	23.4115	14.9234	17.8332
14.9374	23.5971	14.8345	18.4892	14.8458	19.9701	14.8929	23.4076	15.0338	17.8261
15.0474	23.5766	14.9446	18.4789	14.9562	19.9668	15.08	23.4033	15.1443	17.8186
15.1565	23.5563	15.0876	18.4687	15.0994	19.9633	15.1872	23.3993	15.3212	17.8098
15.2611	23.5372	15.1977	18.4587	15.2082	19.9593	15.323	23.3956	15.4583	17.8024
15.4404	23.5178	15.301	18.4487	15.3137	19.956	15.4315	23.3912	15.565	17.7954
15.5467	23.4989	15.4062	18.4399	15.4201	19.9531	15.5379	23.3873	15.6721	17.7886
15.6841	23.4799	15.5867	18.4296	15.5263	19.9492	15.6449	23.3829	15.7816	17.7815
15.7942	23.4602	15.6943	18.4203	15.7076	19.9456	15.8329	23.3793	15.9663	17.7745
15.9019	23.4414	15.8364	18.4105	15.818	19.9424	15.9461	23.3753	16.0781	17.7676
16.0118	23.4225	15.9461	18.4004	15.9609	19.9387	16.0558	23.3713	16.1886	17.7604
16.2026	23.4035	16.0561	18.3906	16.071	19.9349	16.1991	23.3672	16.329	17.7528
16.3133	23.3851	16.1665	18.3815	16.1807	19.9319	16.3099	23.3632	16.44	17.7459
16.4556	23.366	16.3544	18.3718	16.2914	19.9282	16.4214	23.3601	16.5514	17.7393
16.5668	23.352	16.4658	18.3623	16.4816	19.9255	16.5305	23.356	16.7056	17.7322
16.6781	23.3329	16.6102	18.3531	16.5926	19.9217	16.6413	23.3525	16.8146	17.7219
16.8341	23.3148	16.7339	18.3435	16.7373	19.9179	16.7956	23.348	16.8916	17.7157
16.9409	23.2969	16.8744	18.3341	16.8512	19.9145	16.979	23.3441	17.112	17.7086
17.0487	23.2791	16.9841	18.325	17.0056	19.9112	17.0899	23.3401	17.2201	17.702
17.232	23.2613	17.0948	18.3161	17.1117	19.9077	17.2286	23.336	17.361	17.6954
17.3397	23.2437	17.2046	18.3067	17.2187	19.9043	17.339	23.3324	17.4707	17.6886
17.4778	23.2268	17.3144	18.2977	17.3263	19.9007	17.4467	23.3282	17.5787	17.6822
17.5847	23.2094	17.5036	18.2887	17.5118	19.8974	17.5565	23.3244	17.7616	17.6755
17.6919	23.1919	17.6415	18.2796	17.6194	19.8938	17.7405	23.3202	17.869	17.6693
17.8742	23.1751	17.749	18.271	17.757	19.8907	17.8767	23.3159	18.0066	17.6627
17.9815	23.1583	17.8545	18.2644	17.8638	19.8872	17.9841	23.3121	18.1139	17.6564
18.1196	23.1416	17.9618	18.2556	17.9706	19.8834	18.0916	23.3082	18.2209	17.6505
18.2273	23.1245	18.1457	18.2464	18.0769	19.8803	18.1988	23.305	18.3281	17.6439
18.3343	23.1084	18.2838	18.2383	18.2606	19.877	18.3831	23.3008	18.5116	17.6376
18.4414	23.0923	18.3907	18.2293	18.3986	19.8737	18.5211	23.2969	18.6497	17.6313
18.6254	23.0766	18.4978	18.2212	18.506	19.8698	18.6282	23.293	18.7569	17.6219
18.7632	23.06	18.6051	18.2127	18.6127	19.8669	18.7358	23.2896	18.8636	17.616
18.8705	23.0441	18.7887	18.2042	18.7196	19.8634	18.843	23.286	18.9719	17.6096
18.9775	23.0287	18.8954	18.1958	18.9038	19.8604	19.0261	23.2815	19.1553	17.6035
19.0843	23.0126	19.0334	18.1874	19.0412	19.8568	19.1332	23.278	19.2925	17.5972
19.2675	22.9978	19.1406	18.1793	19.148	19.8537	19.2705	23.2745	19.3991	17.5915
19.3742	22.9814	19.2471	18.171	19.2548	19.85	19.3775	23.2708	19.5065	17.5856
19.5116	22.9705	19.3542	18.1628	19.3616	19.8478	19.4847	23.2671	19.613	17.5797
19.6187	22.9549	19.5375	18.1548	19.5448	19.8433	19.6681	23.2643	19.7958	17.5734
19.7255	22.9399	19.6751	18.1467	19.6819	19.8412	19.7749	23.2606	19.903	17.5678
19.9086	22.9249	19.7817	18.1389	19.7888	19.838	19.9123	23.2567	20.0408	17.5621
20.0152	22.91	19.8887	18.1308	19.8956	19.8341	20.0191	23.2534	20.1472	17.5562
20.1527	22.895	19.9959	18.1225	20.0028	19.8316	20.1261	23.2496	20.2546	17.5509
20.26	22.8806	20.1794	18.1149	20.1861	19.8282	20.2333	23.2455	20.438	17.5443
20.367	22.8663	20.317	18.1069	20.3239	19.8251	20.4171	23.2422	20.545	17.5386
20.5509	22.8516	20.4242	18.0995	20.4311	19.8215	20.5551	23.2385	20.6834	17.5301
20.658	22.8371	20.5314	18.0916	20.5389	19.8183	20.6623	23.2348	20.7911	17.5245
20.7965	22.8225	20.6386	18.0835	20.6459	19.8149	20.7703	23.2313	20.8979	17.5186
20.9036	22.8077	20.8226	18.0764	20.8294	19.8117	20.8774	23.2271	21.0057	17.513
21.0108	22.7936	20.9606	18.0686	20.9365	19.8086	21.0611	23.2239	21.1895	17.5074
21.1182	22.7794	21.0678	18.0627	21.0745	19.8053	21.1993	23.2202	21.3272	17.5015
21.3018	22.766	21.1751	18.0552	21.1819	19.8024	21.3067	23.2167	21.4351	17.4963
21.44	22.7521	21.2827	18.0475	21.2892	19.7988	21.4141	23.213	21.5434	17.4906
21.5474	22.7383	21.4665	18.0398	21.397	19.7959	21.5215	23.2096	21.651	17.4848
21.6558	22.7245	21.5747	18.0329	21.5809	19.7924	21.7067	23.2059	21.8349	17.4793
21.763	22.7108	21.713	18.025	21.7192	19.7895	21.8141	23.202	21.9728	17.4741
21.9471	22.6976	21.8202	18.0178	21.8276	19.7859	21.9524	23.1986	22.0804	17.4686
22.0852	22.6841	21.9276	18.0104	21.935	19.7833	22.0601	23.1952	22.1878	17.4628
22.1929	22.6701	22.1118	18.0035	22.0425	19.7797	22.1677	23.1919	22.2954	17.4572
22.3007	22.6569	22.2194	17.9956	22.2267	19.7765	22.3519	23.188	22.4807	17.4504
22.4084	22.6438	22.3579	17.9882	22.3653	19.7735	22.4603	23.1847	22.588	17.4454
22.5936	22.6302	22.4666	17.9813	22.4729	19.7714	22.5989	23.1817	22.7267	17.4398
22.7011	22.6168	22.5741	17.9742	22.5805	19.7678	22.7068	23.1785	22.8342	17.4347
22.8399	22.6071	22.6818	17.9669	22.6889	19.7648	22.8146	23.1752	22.942	17.4294
22.9474	22.594	22.8662	17.9597	22.8733	19.7615	22.9225	23.172	23.1267	17.4237
23.0552	22.5814	23.0047	17.9525	23.012	19.7585	23.1073	23.168	23.2342	17.4171
23.2402	22.5688	23.1125	17.9459	23.1201	19.755	23.2461	23.1643	23.3732	17.4118
23.348	22.5553	23.2203	17.9383	23.2281	19.752	23.3538	23.161	23.4809	17.4067
23.4871	22.5433	23.3281	17.9317	23.336	19.7491	23.4619	23.1578	23.5889	17.4015
23.5951	22.5305	23.5127	17.9244	23.5207	19.7458	23.5696	23.1541	23.7739	17.396
23.7033	22.5182	23.652	17.9175	23.6288	19.7427	23.7547	23.1507	23.8821	17.3911
23.8116	22.5049	23.76	17.9107	23.768	19.7395	23.8939	23.1474	24.0213	17.3859
23.997	22.4935	23.8682	17.9036	23.8762	19.7362	24.002	23.1442	24.1294	17.3805
24.1366	22.4812	23.9763	17.8973	23.9842	19.7331	24.1102	23.1407	24.2384	17.3756
24.2449	22.4688	24.1619	17.89	24.0924	19.7299	24.2193	23.1371	24.3466	17.3703
24.3538	22.4568	24.2701	17.8834	24.2776	19.7268	24.4048	23.1334	24.5318	17.3654
24.462	22.4444	24.4104	17.8769	24.4172	19.7241	24.5127	23.1305	24.6712	17.3577
24.6475	22.432	24.5187	17.8714	24.5261	19.7209	24.6522	23.1268	24.7797	17.3526
24.787	22.4198	24.6269	17.8647	24.6344	19.7178	24.7606	23.1231	24.8882	17.3473
24.8955	22.4077	24.8125	17.8582	24.7429	19.7146	24.869	23.1201	24.9966	17.3423
25.0043	22.3963	24.9211	17.8518	24.9285	19.7115	25.055	23.1165	25.1762	17.3375
25.113	22.3833	25.0609	17.8452	25.0683	19.7084	25.1575	23.113	25.317	17.3325
25.2929	22.3722	25.1696	17.8382	25.1772	19.7059	25.2982	23.1097	25.4268	17.3271
25.4027	22.3603	25.2712	17.8311	25.2861	19.7018	25.408	23.1065	25.5365	17.3223
25.5441	22.3483	25.381	17.8252	25.3875	19.6998	25.5177	23.1038	25.6464	17.3174
25.6541	22.3364	25.5693	17.8182	25.576	19.6969	25.6275	23.0997	25.8345	17.3123
25.7644	22.3274	25.7103	17.8116	25.6863	19.6935	25.8155	23.0963	25.9442	17.3075
25.9526	22.3159	25.8202	17.8055	25.8277	19.6906	25.9568	23.0926	26.0853	17.3024
26.0623	22.3044	25.9299	17.7983	25.9381	19.6872	26.0665	23.0893	26.1956	17.2973
26.2036	22.2921	26.0396	17.7927	26.048	19.6841	26.1769	23.0861	26.3051	17.2928
26.3143	22.2813	26.2276	17.7859	26.236	19.6812	26.2869	23.0831	26.4927	17.2878
26.4242	22.27	26.338	17.7791	26.3458	19.6782	26.4745	23.079	26.6025	17.2805
26.5338	22.2582	26.4792	17.773	26.4876	19.675	26.6157	23.0768	26.7434	17.2755
26.7225	22.2464	26.5888	17.7665	26.5973	19.6721	26.7255	23.0732	26.8531	17.2711
26.8646	22.2355	26.6984	17.7601	26.7069	19.6688	26.8354	23.0703	26.9631	17.2658
26.9752	22.2249	26.8864	17.7537	26.8166	19.6659	26.9452	23.067	27.0729	17.2612
27.0858	22.2135	26.9966	17.7474	27.0044	19.6629	27.1342	23.0633	27.2613	17.2558
27.1966	22.2019	27.1385	17.7409	27.146	19.6595	27.2446	23.0606	27.4038	17.2516
27.3879	22.1901	27.2492	17.7346	27.2561	19.6568	27.387	23.0567	27.5148	17.2465
27.5331	22.1788	27.3596	17.7304	27.3662	19.6541	27.4977	23.0534	27.6271	17.2421
27.6462	22.1677	27.4706	17.7237	27.477	19.6509	27.6095	23.0501	27.7393	17.2371
27.757	22.1574	27.6611	17.7178	27.6683	19.6478	27.802	23.0471	27.9288	17.2321
27.8672	22.1455	27.8055	17.7113	27.8129	19.645	27.9131	23.0437	28.0717	17.2278
28.0569	22.1344	27.9186	17.7047	27.9236	19.6413	28.0555	23.0402	28.1822	17.2228
28.1678	22.1236	28.0315	17.6984	28.0349	19.6385	28.1659	23.037	28.2925	17.2177
28.3115	22.1131	28.1409	17.6925	28.1457	19.6353	28.277	23.0332	28.4041	17.213
28.4221	22.1019	28.3309	17.6866	28.3354	19.6322	28.3872	23.0302	28.5972	17.2083
28.5325	22.0913	28.4743	17.6804	28.4781	19.6293	28.5766	23.0266	28.7104	17.2013
28.7224	22.0809	28.5854	17.6739	28.5886	19.6261	28.7195	23.0237	28.8563	17.197
28.8339	22.0736	28.6968	17.668	28.6997	19.6234	28.8305	23.0201	28.9702	17.1919
28.9796	22.0625	28.8091	17.6624	28.8127	19.6208	28.9421	23.017	29.0848	17.187
29.0929	22.0517	29.0033	17.6558	29.0092	19.6177	29.0539	23.0137	29.2832	17.1823
29.2069	22.0414	29.1489	17.6499	29.124	19.6145	29.2465	23.0098	29.3991	17.1775
29.3214	22.0303	29.2625	17.6437	29.2733	19.6114	29.3942	23.007	29.5482	17.1726
29.5191	22.0191	29.3766	17.6376	29.3891	19.6085	29.5088	23.0035	29.6643	17.1678
29.6694	22.0089	29.4911	17.6314	29.5055	19.605	29.6241	23.0005	29.7814	17.1628
29.7865	21.998	29.6841	17.6251	29.7044	19.6017	29.7397	22.9975	29.9816	17.1583
29.9034	21.9869	29.7951	17.6199	29.8218	19.5987	29.9399	22.9944	30.0981	17.1533
30.0207	21.9766	29.9394	17.6133	29.9727	19.5955	30.0572	22.9904	30.2482	17.1482
30.2194	21.9668	30.0536	17.6071	30.0905	19.5923	30.2082	22.9876	30.3634	17.1441
30.3681	21.955	30.1674	17.6013	30.2066	19.5893	30.3254	22.9842	30.4777	17.139
30.4833	21.9449	30.3632	17.5956	30.3224	19.5858	30.4418	22.9808	30.592	17.1335
30.5974	21.9344	30.4787	17.5896	30.5194	19.5826	30.6406	22.9775	30.7849	17.1289
30.7112	21.9244	30.6277	17.5846	30.6667	19.5795	30.756	22.9735	30.9285	17.1242
30.9046	21.9141	30.7435	17.579	30.7801	19.5769	30.9033	22.9707	31.0409	17.1196
31.0169	21.9035	30.8593	17.5727	30.8936	19.5734	31.0169	22.9672	31.1531	17.115
31.1602	21.893	30.9749	17.567	31.0065	19.5705	31.1298	22.9637	31.2643	17.1105
31.2711	21.883	31.171	17.5613	31.1986	19.5678	31.3219	22.9604	31.4531	17.1051
31.3807	21.8731	31.3176	17.5554	31.3106	19.5646	31.4341	22.9575	31.564	17.1007
31.5691	21.8632	31.4307	17.5497	31.454	19.5617	31.5771	22.9543	31.7068	17.0964
31.68	21.8538	31.5439	17.5438	31.5645	19.559	31.6883	22.9507	31.8167	17.0917
31.8217	21.8461	31.6561	17.5377	31.6758	19.5554	31.7995	22.9476	31.9264	17.0875
31.9326	21.8373	31.846	17.5324	31.863	19.5528	31.9102	22.9446	32.1164	17.0833
32.0465	21.8268	31.9576	17.5267	31.9718	19.5497	32.0998	22.9412	32.2282	17.0786
32.162	21.8173	32.1015	17.5211	32.1139	19.5469	32.2459	22.9379	32.3742	17.0746
32.3617	21.8078	32.2121	17.5157	32.2242	19.5447	32.3606	22.9348	32.4886	17.0703
32.5122	21.7973	32.3233	17.5101	32.3355	19.5419	32.4754	22.9313	32.6049	17.0656
32.6301	21.787	32.5198	17.5042	32.4485	19.5392	32.5913	22.9282	32.7217	17.0609
32.7486	21.7778	32.6362	17.4987	32.6463	19.5359	32.7912	22.9246	32.9236	17.0546
32.8654	21.7667	32.7869	17.493	32.7966	19.5326	32.9444	22.9214	33.0774	17.0499
33.0705	21.7569	32.9028	17.487	32.9126	19.5296	33.0639	22.9182	33.196	17.045
33.225	21.7466	33.0206	17.4815	33.0314	19.5264	33.1833	22.9149	33.3165	17.0409
33.3449	21.7369	33.2225	17.4761	33.151	19.5234	33.303	22.9113	33.4371	17.036
33.4648	21.727	33.3402	17.4699	33.3567	19.5205	33.5087	22.9078	33.6435	17.0317
33.5846	21.7169	33.4936	17.464	33.5117	19.5172	33.663	22.9046	33.7996	17.0266
33.7889	21.7073	33.6132	17.4582	33.6319	19.514	33.7827	22.902	33.92	17.0223
33.9423	21.6977	33.7327	17.453	33.7519	19.5109	33.903	22.8988	34.0401	17.0177
34.0617	21.6876	33.8525	17.4471	33.8719	19.5081	34.0219	22.8952	34.16	17.0132
34.1793	21.6779	34.058	17.4413	34.0775	19.5049	34.224	22.8919	34.3647	17.0086
34.2952	21.6679	34.2118	17.4357	34.1968	19.5015	34.3408	22.8891	34.4841	17.0045
34.4957	21.6592	34.331	17.4319	34.3479	19.4983	34.4924	22.8857	34.6376	16.9996
34.6127	21.6498	34.4499	17.4256	34.4652	19.4956	34.6104	22.8814	34.7567	16.9957
34.7643	21.6404	34.5678	17.4199	34.5834	19.4924	34.7285	22.8785	34.8739	16.991
34.8816	21.6309	34.7664	17.4145	34.7013	19.489	34.9291	22.8756	35.0725	16.9845
34.9972	21.6209	34.9178	17.4088	34.9039	19.4862	35.0446	22.8722	35.1898	16.9801
35.1948	21.6117	35.0352	17.4037	35.0553	19.4838	35.1946	22.8689	35.3413	16.9756
35.3111	21.6027	35.1531	17.398	35.1711	19.4807	35.3117	22.8657	35.4589	16.9714
35.4614	21.5932	35.2709	17.3927	35.2874	19.4779	35.4289	22.8622	35.5768	16.9672
35.578	21.5844	35.4689	17.3875	35.4044	19.4745	35.5459	22.8591	35.6942	16.9628
35.6939	21.5756	35.5844	17.382	35.6049	19.4716	35.7436	22.8559	35.8947	16.9583
35.8088	21.5692	35.7345	17.3765	35.7559	19.4685	35.8921	22.853	36.0457	16.9541
36.0054	21.5603	35.852	17.371	35.873	19.466	36.0083	22.8498	36.1628	16.9498
36.1543	21.551	35.9689	17.3658	35.9874	19.4627	36.1244	22.8462	36.2794	16.9457
36.2702	21.5416	36.1672	17.3617	36.1027	19.4596	36.2406	22.8436	36.3958	16.9413
36.3863	21.5332	36.281	17.355	36.3017	19.4571	36.4397	22.8398	36.5947	16.9367
36.5022	21.5241	36.4292	17.3503	36.4179	19.4538	36.5864	22.8366	36.712	16.9325
36.6972	21.5143	36.5451	17.3444	36.5682	19.4508	36.7011	22.8333	36.862	16.9284
36.8445	21.5067	36.6612	17.3395	36.6844	19.4479	36.8165	22.8302	36.9788	16.9239
36.9606	21.4975	36.8598	17.3344	36.7994	19.4452	36.9333	22.8272	37.0962	16.9198
37.0762	21.4883	36.9764	17.3291	36.9956	19.4419	37.1317	22.8241	37.2986	16.9135
37.1915	21.4795	37.1223	17.3241	37.112	19.4391	37.2476	22.8207	37.4176	16.9093
37.3888	21.4705	37.237	17.3189	37.261	19.4363	37.3968	22.8174	37.5714	16.9051
37.5381	21.4624	37.3527	17.3137	37.3766	19.4332	37.5133	22.8142	37.6916	16.9006
37.6532	21.4532	37.4681	17.3089	37.4924	19.4304	37.631	22.811	37.8119	16.8965
37.7687	21.4447	37.6665	17.3036	37.6913	19.4272	37.832	22.8083	38.0207	16.8924
37.8836	21.4363	37.8154	17.2983	37.8075	19.4248	37.9503	22.8053	38.1447	16.888
38.0812	21.4279	37.931	17.2943	37.9606	19.4215	38.1035	22.802	38.3019	16.8839
38.1964	21.42	38.0453	17.2884	38.0776	19.4185	38.2234	22.7987	38.4231	16.8799
38.345	21.4113	38.1599	17.2834	38.1959	19.4152	38.3435	22.7952	38.547	16.8749
38.4602	21.4044	38.357	17.2781	38.3146	19.4123	38.464	22.792	38.6744	16.8705
38.5755	21.3965	38.506	17.2731	38.5192	19.4093	38.6728	22.7887	38.8868	16.8662
38.6907	21.3874	38.6216	17.2682	38.6741	19.4066	38.8308	22.7856	39.0418	16.8626
38.8876	21.3787	38.7397	17.2637	38.7981	19.404	38.9528	22.7823	39.1615	16.8579
39.0365	21.3707	38.8575	17.2597	38.9198	19.4007	39.076	22.779	39.2833	16.8524
39.1526	21.3626	38.9757	17.2552	39.0437	19.3977	39.1995	22.7761	39.4033	16.8486
39.2692	21.3538	39.1758	17.2499	39.2557	19.3948	39.4111	22.7724	39.6038	16.8448
39.3865	21.3449	39.3278	17.2446	39.3787	19.3919	39.5715	22.7696	39.7535	16.8405
39.5888	21.3373	39.4447	17.2396	39.5384	19.389	39.6922	22.7661	39.873	16.8362
39.7416	21.3289	39.5639	17.2344	39.6633	19.3853	39.8098	22.7628	39.9903	16.832
39.8609	21.3207	39.6839	17.2297	39.7863	19.383	39.9274	22.7598	40.1046	16.8271
39.9809	21.3118	39.8856	17.2248	39.9992	19.3798	40.1277	22.7568	40.3008	16.8236
40.1012	21.3034	40.0045	17.2197	40.1212	19.3764	40.2448	22.7533	40.4493	16.8194
40.3102	21.2947	40.1612	17.2148	40.2747	19.3734	40.3973	22.75	40.557	16.8154
40.463	21.2867	40.284	17.2094	40.3921	19.3705	40.5136	22.7474	40.6679	16.8119
40.5831	21.2786	40.4076	17.2046	40.5105	19.3677	40.6272	22.7446	40.7811	16.808
40.7041	21.2697	40.5338	17.1998	40.6308	19.3649	40.7416	22.741	40.9765	16.8039
40.8229	21.2611	40.7406	17.1946	40.8329	19.3618	40.9323	22.7385	41.1255	16.7999
41.0347	21.2531	40.8576	17.1901	40.9493	19.3589	41.0829	22.7356	41.2406	16.7965
41.1558	21.2447	41.0197	17.1848	41.0958	19.3561	41.1999	22.7324	41.3547	16.7906
41.3102	21.2362	41.1492	17.18	41.2129	19.3534	41.316	22.7294	41.4687	16.7867
41.4319	21.2274	41.2766	17.1746	41.3306	19.3504	41.4323	22.7262	41.6674	16.7829
41.5507	21.2202	41.397	17.1698	41.5293	19.3476	41.6355	22.7237	41.7853	16.7793
41.668	21.2118	41.6041	17.1652	41.6495	19.3445	41.7878	22.7209	41.9393	16.7751
41.8699	21.2039	41.7276	17.1599	41.8025	19.3414	41.9059	22.718	42.0591	16.7714
42.0235	21.1955	41.8818	17.1547	41.9216	19.3398	42.0244	22.7148	42.1789	16.7676
42.1428	21.1899	42.0029	17.1504	42.0405	19.3368	42.1427	22.7114	42.3806	16.7635
42.2624	21.1814	42.1255	17.1468	42.2448	19.3341	42.3455	22.7087	42.498	16.76
42.3823	21.1736	42.2485	17.1421	42.3631	19.3309	42.4644	22.7058	42.6498	16.7555
42.588	21.1658	42.4597	17.1372	42.5158	19.3282	42.6179	22.703	42.768	16.7519
42.7423	21.1583	42.583	17.1324	42.635	19.3249	42.7375	22.6991	42.8865	16.7478
42.8628	21.15	42.7407	17.1278	42.7569	19.3219	42.8584	22.6965	43.0049	16.7445
42.983	21.1426	42.8638	17.1228	42.8761	19.3193	43.0639	22.6936	43.2082	16.7401
43.1035	21.1343	42.9871	17.1181	43.0802	19.3165	43.1829	22.69	43.3615	16.7369
43.3101	21.126	43.1108	17.1139	43.2348	19.3133	43.3361	22.6865	43.4804	16.7324
43.4316	21.1183	43.2344	17.1086	43.3546	19.3111	43.4553	22.6838	43.5993	16.7269
43.5866	21.1104	43.4468	17.1038	43.4742	19.3077	43.5767	22.6804	43.7187	16.7227
43.707	21.1026	43.6067	17.0994	43.5933	19.305	43.7837	22.6777	43.9265	16.7188
43.8279	21.0944	43.7309	17.0944	43.8	19.3021	43.9066	22.6748	44.085	16.715
44.0336	21.0863	43.8552	17.0897	43.9563	19.2998	44.0661	22.6716	44.209	16.7111
44.1555	21.0782	43.9793	17.0851	44.0792	19.2961	44.1907	22.6682	44.3335	16.7075
44.3145	21.0707	44.1015	17.08	44.2034	19.2935	44.3163	22.6647	44.4585	16.7034
44.4387	21.0631	44.316	17.0755	44.3278	19.2901	44.4412	22.6629	44.6728	16.6994
44.5635	21.0548	44.4772	17.0709	44.5454	19.2879	44.6548	22.6595	44.8331	16.6956
44.6882	21.0467	44.6041	17.0659	44.67	19.2847	44.816	22.6561	44.9573	16.6916
44.9031	21.042	44.7315	17.0609	44.8308	19.2815	44.9409	22.6528	45.0812	16.6874
45.0633	21.0329	44.8591	17.0565	44.9557	19.2796	45.0658	22.6494	45.2048	16.6836
45.1878	21.0258	45.0758	17.052	45.081	19.2763	45.1906	22.6467	45.4166	16.6797
45.312	21.018	45.2036	17.047	45.2065	19.2737	45.4035	22.6437	45.5399	16.6759
45.4363	21.0105	45.3669	17.0425	45.4194	19.2707	45.5278	22.64	45.6984	16.6722
45.6496	21.0019	45.4943	17.038	45.5794	19.2678	45.6885	22.6368	45.8216	16.6661
45.8091	20.9941	45.6214	17.0329	45.7036	19.2648	45.8125	22.6335	45.9448	16.6624
45.9329	20.9868	45.7495	17.0283	45.8277	19.2617	45.9363	22.6305	46.0679	16.6584
46.0566	20.9797	45.8765	17.0237	45.9515	19.2589	46.1477	22.628	46.2783	16.6547
46.1799	20.9717	46.0914	17.0187	46.1632	19.2562	46.274	22.6247	46.4371	16.6508
46.392	20.964	46.2542	17.0154	46.3221	19.2529	46.432	22.6214	46.5601	16.6468
46.5519	20.956	46.3807	17.0107	46.4451	19.2505	46.5551	22.6188	46.6831	16.643
46.6759	20.9491	46.5076	17.006	46.5685	19.2475	46.678	22.6155	46.8057	16.6398
46.8002	20.9409	46.6311	17.0013	46.6911	19.2447	46.8008	22.6125	47.0159	16.6354
46.9241	20.9328	46.7581	16.997	46.9019	19.2417	47.0106	22.6092	47.1743	16.6321
47.1358	20.9256	46.9765	16.9925	47.0603	19.2389	47.1696	22.6065	47.297	16.6279
47.2595	20.9179	47.1397	16.9881	47.1833	19.2362	47.2923	22.6031	47.4197	16.6242
47.4186	20.9093	47.2679	16.9833	47.3061	19.2333	47.415	22.5999	47.5425	16.6203
47.5417	20.9016	47.3919	16.9789	47.4295	19.2307	47.5374	22.5967	47.7527	16.6171
47.6652	20.8949	47.5189	16.974	47.6388	19.2274	47.7473	22.5938	47.9106	16.6129
47.877	20.8875	47.6455	16.9697	47.7614	19.225	47.905	22.5907	48.0328	16.608
47.9999	20.8806	47.8632	16.9652	47.9191	19.2221	48.0277	22.5877	48.1555	16.6045
48.1584	20.875	47.9897	16.9603	48.0414	19.2194	48.1502	22.5847	48.2783	16.601
48.2811	20.8681	48.1515	16.9558	48.164	19.2163	48.2748	22.5814	48.4866	16.5971
48.4037	20.86	48.2773	16.9515	48.2845	19.2131	48.4877	22.5784	48.6095	16.5934
48.5261	20.8529	48.4031	16.947	48.4942	19.2105	48.61	22.5753	48.768	16.5894
48.7339	20.8456	48.5286	16.9426	48.6522	19.2076	48.7665	22.573	48.8908	16.586
48.8917	20.8383	48.7424	16.9379	48.7747	19.2053	48.8889	22.5695	49.0134	16.5811
49.014	20.8303	48.9003	16.9339	48.8975	19.2029	49.0116	22.5663	49.2239	16.5775
49.1365	20.8235	49.026	16.9294	49.0201	19.2	49.2213	22.5636	49.3463	16.5739
49.2588	20.8166	49.1515	16.9251	49.23	19.1974	49.3438	22.5607	49.5043	16.5703
49.4686	20.81	49.2767	16.9209	49.3884	19.1945	49.5027	22.558	49.6266	16.5665
49.5907	20.8025	49.4021	16.9164	49.5112	19.1918	49.6253	22.5551	49.7489	16.5629
49.7482	20.7944	49.6175	16.912	49.6341	19.1889	49.7477	22.5517	49.8718	16.559
49.8704	20.7875	49.7778	16.9078	49.7573	19.1863	49.8701	22.5486	50.081	16.5556
49.9926	20.78	49.9031	16.9044	49.9671	19.1836	50.0795	22.5457	50.2386	16.5519
50.2018	20.7732	50.0251	16.9	50.0896	19.1803	50.2375	22.5422	50.3611	16.5468
50.3237	20.7667	50.1501	16.896	50.2475	19.178	50.3602	22.5393	50.4832	16.5431
50.4811	20.7601	50.2752	16.8917	50.37	19.1749	50.4825	22.5361	50.6052	16.5391
50.6032	20.7528	50.49	16.8873	50.4923	19.1719	50.6051	22.5336	50.8178	16.5357
50.7257	20.746	50.6501	16.8833	50.7019	19.1693	50.8144	22.5302	50.9403	16.5326
50.9347	20.7387	50.7748	16.879	50.8245	19.1669	50.9369	22.5268	51.0979	16.5288
51.0573	20.7336	50.8968	16.8748	50.9821	19.164	51.0976	22.5239	51.2203	16.5248
51.2152	20.7266	51.0217	16.8705	51.1046	19.1612	51.2195	22.5211	51.3436	16.5211
51.3375	20.72	51.1468	16.8665	51.2279	19.1586	51.3421	22.5181	51.5527	16.5178
51.46	20.7133	51.3591	16.8619	51.3503	19.1554	51.4646	22.5161	51.6751	16.5144
51.5833	20.7054	51.4844	16.8577	51.5601	19.153	51.6741	22.5129	51.8328	16.5108
51.7933	20.6991	51.6456	16.8536	51.718	19.1503	51.8316	22.5102	51.9551	16.5071
51.9509	20.6924	51.7721	16.8496	51.8403	19.1475	51.954	22.5069	52.0787	16.5035
52.0736	20.6863	51.8975	16.8453	51.9627	19.1445	52.0764	22.5037	52.2009	16.4999
52.1962	20.6784	52.0225	16.8411	52.0865	19.142	52.1992	22.5007	52.4102	16.4968
52.3189	20.6716	52.2349	16.8371	52.2989	19.1391	52.4084	22.4981	52.5684	16.4913
52.53	20.665	52.3957	16.8331	52.4563	19.1363	52.5675	22.4952	52.6905	16.4877
52.6879	20.6579	52.521	16.8284	52.5787	19.1339	52.6896	22.4931	52.8129	16.4843
52.8106	20.6513	52.6478	16.8245	52.7011	19.1315	52.8118	22.4898	52.9354	16.4806
52.9331	20.6447	52.7699	16.8204	52.8235	19.1289	52.9344	22.4865	53.145	16.4767
53.0555	20.6382	52.8954	16.817	53.0335	19.1262	53.1437	22.4836	53.3032	16.4737
53.2654	20.6319	53.1106	16.813	53.1559	19.1234	53.3044	22.4808	53.4256	16.4703
53.3878	20.6242	53.2711	16.8088	53.3139	19.1207	53.4281	22.4787	53.5482	16.4668
53.5458	20.6176	53.397	16.8045	53.4366	19.1181	53.5506	22.4746	53.6713	16.4635
53.6681	20.6104	53.5222	16.8007	53.5592	19.1151	53.6733	22.4721	53.8811	16.4599
53.7909	20.604	53.6443	16.7967	53.7696	19.1126	53.883	22.4689	54.0038	16.4561
54.0009	20.5969	53.7667	16.7926	53.8919	19.1098	54.0056	22.4657	54.162	16.4524
54.1234	20.5924	53.9821	16.7884	54.0501	19.107	54.1642	22.4627	54.2846	16.4492
54.2818	20.5858	54.1424	16.7845	54.1726	19.1048	54.2867	22.4595	54.407	16.4458
54.4046	20.5799	54.268	16.7803	54.2954	19.1018	54.4095	22.4571	54.53	16.4424
54.5274	20.5732	54.3937	16.7763	54.4181	19.099	54.5322	22.4537	54.7401	16.4385
54.6503	20.5666	54.5189	16.7724	54.6315	19.0964	54.7424	22.451	54.8984	16.4337
54.8607	20.56	54.6443	16.7684	54.7898	19.0937	54.9012	22.4484	55.0219	16.4305
55.0189	20.5539	54.8601	16.7641	54.913	19.0906	55.0237	22.4449	55.1448	16.4271
55.1418	20.5471	55.022	16.7605	55.0362	19.0881	55.1468	22.4419	55.2685	16.4235
55.2649	20.5404	55.1448	16.7562	55.1591	19.0852	55.2699	22.4389	55.4791	16.4199
55.388	20.5336	55.2702	16.7523	55.373	19.0829	55.4807	22.4362	55.6379	16.4166
55.5991	20.5264	55.3956	16.7481	55.4961	19.0799	55.6404	22.4335	55.761	16.4132
55.7576	20.5208	55.5212	16.7441	55.6547	19.0775	55.7634	22.4312	55.8841	16.4098
55.8806	20.5145	55.7342	16.7404	55.7778	19.0748	55.8863	22.4288	56.0074	16.4056
56.0037	20.5079	55.8954	16.7361	55.9009	19.072	56.009	22.426	56.2161	16.4028
56.127	20.5012	56.0211	16.7323	56.1101	19.0694	56.2198	22.4224	56.3396	16.3998
56.3376	20.495	56.1472	16.7282	56.2336	19.0665	56.3432	22.4204	56.4987	16.3963
56.4594	20.4889	56.2733	16.7243	56.3929	19.0636	56.5004	22.4177	56.6226	16.3928
56.6184	20.4814	56.3992	16.7205	56.5166	19.0617	56.6238	22.4152	56.7461	16.3896
56.7422	20.476	56.6153	16.7163	56.6403	19.0591	56.748	22.4121	56.9573	16.3862
56.8655	20.4694	56.7751	16.7131	56.7638	19.0565	56.9596	22.4087	57.0816	16.382
56.9892	20.4635	56.9015	16.7092	56.9763	19.0537	57.0836	22.4063	57.2409	16.3782
57.2009	20.457	57.028	16.7059	57.1352	19.0508	57.2434	22.4032	57.3645	16.3749
57.361	20.4509	57.1543	16.7016	57.2588	19.0484	57.3698	22.4004	57.4881	16.3717
57.4844	20.4448	57.2809	16.6976	57.3824	19.0458	57.4943	22.3977	57.6119	16.3685
57.6079	20.44	57.4981	16.6939	57.5059	19.0434	57.6181	22.3947	57.8236	16.3652
57.7317	20.4331	57.6608	16.6903	57.7174	19.0403	57.8295	22.3921	57.9829	16.3618
57.9434	20.4263	57.7874	16.6859	57.844	19.0377	57.9894	22.3892	58.1069	16.3575
58.1026	20.42	57.9136	16.6821	58.0036	19.0348	58.1134	22.3862	58.2305	16.3541
58.226	20.4139	58.0402	16.6785	58.1272	19.0326	58.2373	22.3831	58.3544	16.3507
58.3496	20.4076	58.1634	16.6745	58.2507	19.0298	58.3607	22.3805	58.5664	16.3479
58.4734	20.4013	58.3809	16.6705	58.4631	19.0269	58.5728	22.3775	58.7259	16.3441
58.6856	20.3956	58.5432	16.6667	58.5872	19.0248	58.7328	22.3745	58.8499	16.341
58.845	20.3891	58.6698	16.6628	58.7469	19.0219	58.8564	22.3722	58.9737	16.3371
58.9699	20.3823	58.7965	16.6591	58.871	19.0195	58.9805	22.3693	59.0979	16.3341
59.0938	20.3753	58.9231	16.6548	58.9953	19.0168	59.1055	22.3662	59.3101	16.3294
59.2174	20.3696	59.0498	16.6515	59.1192	19.014	59.3175	22.3638	59.4345	16.3259
59.4293	20.3637	59.2679	16.6471	59.3316	19.0111	59.4418	22.3605	59.5952	16.3226
59.5534	20.3578	59.3947	16.644	59.4918	19.0087	59.602	22.3578	59.7195	16.3195
59.7133	20.3511	59.5572	16.6396	59.6166	19.0062	59.7259	22.3546	59.8436	16.3161
59.8387	20.3446	59.6843	16.6358	59.7407	19.0035	59.8504	22.352	60.0562	16.3127
59.9628	20.3388	59.8085	16.6319	59.8651	19.0011	60.0637	22.3491	60.1806	16.3094
60.0871	20.3322	59.9324	16.6291	60.0778	18.9984	60.188	22.3466	60.3407	16.3064
60.2994	20.3261	60.1516	16.6251	60.202	18.9957	60.3487	22.344	60.4653	16.3026
60.4597	20.3203	60.3145	16.6217	60.3623	18.9929	60.473	22.3414	60.5906	16.2997
60.5839	20.3143	60.4414	16.6179	60.4882	18.9906	60.5974	22.3385	60.8033	16.2963
60.7081	20.3083	60.5686	16.6139	60.6126	18.9879	60.722	22.3361	60.9273	16.2932
60.8325	20.3036	60.6957	16.6104	60.8253	18.9854	60.9358	22.3331	61.0876	16.2899
61.0453	20.2972	60.8233	16.6062	60.9854	18.9824	61.0968	22.33	61.2122	16.2862
61.2056	20.2903	61.0395	16.6023	61.1101	18.9798	61.2212	22.3272	61.3367	16.2832
61.3299	20.2843	61.2026	16.5986	61.2345	18.9773	61.346	22.3244	61.4623	16.2796
61.4547	20.2781	61.3297	16.595	61.3597	18.9748	61.4706	22.3219	61.6751	16.2752
61.5791	20.2726	61.4567	16.5913	61.5731	18.9722	61.684	22.3189	61.8359	16.2715
61.7928	20.2667	61.5842	16.5877	61.6976	18.9693	61.8453	22.3164	61.9605	16.2687
61.9176	20.2608	61.7113	16.5838	61.8584	18.9668	61.9701	22.3133	62.0855	16.2654
62.0782	20.2542	61.9271	16.5798	61.983	18.9639	62.0949	22.3104	62.2101	16.2618
62.2029	20.2486	62.0546	16.5766	62.1076	18.9615	62.2199	22.3075	62.4234	16.2581
62.3279	20.2423	62.2186	16.5729	62.3212	18.9589	62.4333	22.3043	62.5481	16.2554
62.5412	20.2362	62.3432	16.5688	62.4463	18.9562	62.5584	22.3015	62.7093	16.2524
62.6661	20.2308	62.4708	16.5653	62.6072	18.9534	62.7196	22.2988	62.8345	16.2491
62.8274	20.2242	62.5987	16.5614	62.7326	18.9511	62.8445	22.2963	62.9596	16.2462
62.9527	20.2183	62.8151	16.5577	62.8578	18.9486	62.9699	22.2934	63.1744	16.2426
63.0776	20.2117	62.9792	16.554	62.9829	18.9459	63.1839	22.291	63.2998	16.2388
63.2028	20.2057	63.1042	16.5501	63.1979	18.9432	63.309	22.2893	63.4611	16.2361
63.4171	20.2002	63.2289	16.5465	63.3592	18.9404	63.471	22.2865	63.5868	16.2324
63.579	20.1935	63.3573	16.5429	63.4844	18.9375	63.5972	22.2833	63.712	16.2296
63.7045	20.1871	63.5772	16.5393	63.6095	18.9357	63.7225	22.2806	63.8377	16.2244
63.8296	20.1821	63.7052	16.5355	63.7346	18.9331	63.8478	22.2778	64.0504	16.2214
63.955	20.1758	63.8698	16.532	63.9505	18.9307	64.062	22.2751	64.2125	16.2178
64.1692	20.17	63.9979	16.5281	64.0762	18.9277	64.224	22.2722	64.3382	16.2148
64.331	20.1645	64.1232	16.5245	64.2377	18.9257	64.349	22.2694	64.4639	16.2117
64.4551	20.1599	64.2515	16.522	64.3636	18.9228	64.4728	22.2669	64.5896	16.2085
64.5809	20.1546	64.4685	16.5181	64.4892	18.92	64.5982	22.2634	64.8053	16.2052
64.7067	20.1484	64.5971	16.5145	64.7071	18.9174	64.8135	22.2613	64.9683	16.2017
64.9218	20.1428	64.7604	16.511	64.8335	18.9154	64.9395	22.2583	65.0943	16.1986
65.0844	20.137	64.886	16.507	64.9982	18.9123	65.1023	22.2555	65.2202	16.1956
65.2102	20.1308	65.0145	16.5038	65.1266	18.9096	65.2283	22.2528	65.346	16.1924
65.3372	20.1253	65.1435	16.4997	65.2522	18.9068	65.3569	22.2504	65.5616	16.189
65.4627	20.1197	65.3642	16.4964	65.3784	18.9044	65.5736	22.2475	65.6877	16.186
65.6782	20.1134	65.4933	16.4922	65.5936	18.9015	65.6997	22.2444	65.8501	16.1832
65.8041	20.1076	65.6591	16.4892	65.7227	18.8991	65.8627	22.2418	65.9761	16.1796
65.9663	20.1021	65.7847	16.485	65.885	18.8967	65.9887	22.2391	66.102	16.1766
66.0924	20.0955	65.9135	16.4814	66.0109	18.894	66.1167	22.2371	66.3176	16.1717
66.2181	20.0883	66.0426	16.4782	66.1369	18.8913	66.2439	22.234	66.4438	16.1693
66.4341	20.0825	66.2641	16.4746	66.3523	18.8888	66.4597	22.2311	66.6063	16.1659
66.5605	20.0774	66.3936	16.4712	66.4782	18.886	66.6226	22.228	66.7328	16.1625
66.7232	20.0716	66.5589	16.4674	66.6408	18.8833	66.7487	22.2255	66.8597	16.1596
66.8495	20.0655	66.6881	16.4639	66.7665	18.8816	66.8754	22.2223	67.0757	16.1559
66.9758	20.0599	66.8172	16.4601	66.8927	18.8781	67.0017	22.2206	67.2018	16.1534
67.1023	20.0538	66.9464	16.4565	67.0221	18.876	67.2176	22.2182	67.365	16.1493
67.3192	20.0482	67.0758	16.4531	67.2382	18.8734	67.3815	22.2151	67.4914	16.1461
67.4822	20.0423	67.2945	16.4495	67.4042	18.8714	67.5079	22.2124	67.6177	16.143
67.6084	20.0379	67.4602	16.446	67.5304	18.8684	67.6345	22.2091	67.7452	16.1397
67.7349	20.0319	67.5872	16.4435	67.6606	18.8665	67.761	22.2067	67.9615	16.1366
67.8615	20.0271	67.7163	16.4396	67.7869	18.8634	67.8873	22.2044	68.0879	16.1337
68.0778	20.0214	67.8452	16.4365	68.0059	18.8609	68.1037	22.2014	68.2509	16.1302
68.2421	20.0161	68.067	16.4327	68.1322	18.8585	68.2685	22.1985	68.3778	16.1272
68.3685	20.0105	68.1966	16.4289	68.2951	18.8556	68.3952	22.1958	68.5044	16.1224
68.4952	20.0043	68.3624	16.4256	68.4219	18.8535	68.5218	22.193	68.7215	16.1191
68.6218	19.9991	68.4928	16.4219	68.5497	18.8504	68.6487	22.1909	68.8482	16.1159
68.8389	19.9928	68.6218	16.4187	68.6791	18.8481	68.8686	22.1884	69.0115	16.1132
68.9654	19.9868	68.7514	16.4149	68.8957	18.8453	69.0321	22.1854	69.1385	16.11
69.1286	19.9816	68.9736	16.4113	69.0589	18.8432	69.1593	22.1831	69.2651	16.1068
69.256	19.9757	69.1034	16.4077	69.1858	18.8405	69.2885	22.1795	69.4823	16.1036
69.3825	19.9703	69.2666	16.4043	69.3125	18.8377	69.4166	22.1777	69.6093	16.1008
69.5988	19.9639	69.3928	16.4009	69.4393	18.8352	69.6335	22.1746	69.7737	16.0973
69.7256	19.9588	69.5199	16.3973	69.6629	18.8325	69.7607	22.1725	69.9008	16.094
69.889	19.953	69.6465	16.3937	69.7899	18.8302	69.9245	22.1696	70.0276	16.0913
70.0156	19.9468	69.8632	16.3901	69.9532	18.828	70.0513	22.1668	70.1178	16.0883
70.1419	19.9411	70.0265	16.3869	70.0798	18.825	70.1786	22.164	70.3717	16.0853
70.2692	19.9357	70.1533	16.3833	70.2065	18.8223	70.3952	22.1621	70.5356	16.0822
70.4863	19.9298	70.2803	16.3798	70.4236	18.8198	70.5221	22.159	70.6628	16.0785
70.6503	19.924	70.4068	16.3764	70.5505	18.8179	70.6862	22.1566	70.79	16.0742
70.7777	19.9189	70.6237	16.373	70.7143	18.8151	70.8132	22.1538	70.9172	16.071
70.9046	19.9134	70.7874	16.3694	70.8415	18.8131	70.9406	22.1506	71.1354	16.0678
71.0321	19.9084	70.9145	16.3661	70.9687	18.8104	71.068	22.148	71.2997	16.0647
71.2502	19.9016	71.0415	16.3624	71.0959	18.808	71.2863	22.1469	71.4299	16.0622
71.4138	19.8987	71.1685	16.359	71.3135	18.8052	71.4511	22.1438	71.5571	16.0586
71.5409	19.8925	71.3864	16.3556	71.4805	18.8025	71.5782	22.141	71.6812	16.0557
71.6683	19.8874	71.5143	16.353	71.6089	18.8	71.7058	22.1382	71.9001	16.0526
71.7954	19.8819	71.6783	16.3496	71.7362	18.7975	71.8335	22.1358	72.028	16.0492
72.0131	19.8765	71.8053	16.3461	71.8634	18.7954	72.0516	22.1332	72.1933	16.0463
72.1329	19.8708	71.9327	16.3428	72.0814	18.7922	72.2094	22.1303	72.3212	16.0432
72.2979	19.8657	72.1509	16.3391	72.2457	18.7899	72.3394	22.1273	72.4491	16.0402
72.4264	19.8603	72.2781	16.3356	72.3731	18.7872	72.4683	22.1245	72.577	16.0375
72.5549	19.854	72.4341	16.332	72.4923	18.7847	72.5967	22.1222	72.7928	16.034
72.7747	19.8483	72.5624	16.3291	72.6208	18.7826	72.8166	22.1192	72.9583	16.0308
72.9031	19.8436	72.6907	16.3255	72.8443	18.7798	72.945	22.1167	73.0867	16.0276
73.0682	19.8391	72.8192	16.3222	72.9727	18.7774	73.1106	22.1142	73.2148	16.0231
73.1973	19.8327	73.0391	16.3189	73.1384	18.7747	73.2394	22.1118	73.3433	16.0203
73.3254	19.828	73.2045	16.3152	73.2671	18.7726	73.3681	22.1089	73.5627	16.0175
73.4535	19.8227	73.3333	16.312	73.3956	18.7694	73.5873	22.1062	73.7283	16.0141
73.6728	19.8169	73.4625	16.3088	73.616	18.7672	73.7156	22.104	73.8565	16.011
73.8379	19.8121	73.5909	16.3051	73.7446	18.7646	73.8812	22.1014	73.9849	16.008
73.966	19.8072	73.8102	16.302	73.9098	18.7629	74.0091	22.0987	74.1133	16.0052
74.0939	19.802	73.9754	16.2986	74.038	18.7601	74.1373	22.096	74.3325	16.002
74.2218	19.7958	74.1032	16.295	74.1663	18.7578	74.2656	22.0939	74.4981	15.9989
74.441	19.7903	74.2315	16.2917	74.2943	18.7559	74.4848	22.0909	74.6265	15.996
74.6061	19.7847	74.3594	16.2882	74.5139	18.7526	74.6507	22.0886	74.7555	15.9931
74.7344	19.7797	74.5788	16.2849	74.6793	18.7502	74.7788	22.0862	74.8842	15.9901
74.8627	19.7749	74.7069	16.2815	74.8076	18.7481	74.9077	22.0837	75.1037	15.9875
74.9911	19.7686	74.8723	16.278	74.9359	18.7456	75.0378	22.0808	75.232	15.9842
75.2114	19.7641	75.0009	16.2745	75.0645	18.7429	75.2584	22.0785	75.3977	15.9809
75.3398	19.759	75.1296	16.2713	75.2839	18.7405	75.4257	22.0757	75.5259	15.9772
75.5056	19.754	75.3488	16.2682	75.4495	18.7378	75.5538	22.0736	75.6547	15.9734
75.6341	19.7484	75.477	16.2655	75.5779	18.7353	75.682	22.0713	75.8756	15.9708
75.7624	19.7424	75.6436	16.2622	75.7079	18.7331	75.8121	22.0687	76.0037	15.968
75.8907	19.7379	75.7718	16.2591	75.8362	18.7302	75.9421	22.0657	76.1697	15.965
76.1106	19.732	75.9001	16.2556	76.0589	18.7274	76.1644	22.0632	76.2977	15.9618
76.2773	19.7268	76.0286	16.2521	76.1871	18.7252	76.3321	22.0604	76.426	15.9587
76.4054	19.7215	76.2486	16.2489	76.3529	18.7227	76.4629	22.0583	76.5542	15.9551
76.5343	19.7164	76.4141	16.2459	76.4812	18.7199	76.5917	22.0557	76.7746	15.9522
76.6627	19.7109	76.5424	16.2425	76.6101	18.7178	76.7203	22.0533	76.9407	15.9491
76.8829	19.7059	76.6724	16.2389	76.7424	18.715	76.9397	22.0503	77.0697	15.946
77.0491	19.7003	76.8004	16.2359	76.9624	18.7127	77.1061	22.0476	77.1982	15.9431
77.1779	19.6971	77.0205	16.2325	77.1278	18.7097	77.2348	22.0451	77.3269	15.9402
77.3073	19.6898	77.1859	16.2289	77.2595	18.7074	77.3635	22.0423	77.5475	15.9371
77.4362	19.6848	77.3146	16.2255	77.3879	18.7052	77.4945	22.0395	77.7139	15.9341
77.6562	19.6791	77.443	16.2227	77.5165	18.7028	77.7156	22.0365	77.8427	15.9296
77.8224	19.6748	77.5715	16.2196	77.7394	18.7003	77.8444	22.0345	77.9719	15.9265
77.9514	19.6685	77.7916	16.2161	77.8683	18.6985	78.0154	22.0319	78.1008	15.924
78.0802	19.6638	77.9205	16.2132	78.0343	18.6957	78.1461	22.0294	78.3213	15.9209
78.2086	19.6582	78.0867	16.2094	78.1663	18.6934	78.2749	22.0269	78.4504	15.9179
78.4288	19.6537	78.2157	16.206	78.2951	18.6909	78.404	22.0245	78.6171	15.9147
78.5576	19.6477	78.3447	16.2032	78.4243	18.6883	78.6239	22.0217	78.7463	15.9119
78.7244	19.6435	78.5653	16.1995	78.6445	18.6858	78.7939	22.0193	78.8765	15.909
78.8533	19.6392	78.6939	16.1964	78.8116	18.6836	78.923	22.0171	79.0972	15.9062
78.9825	19.6332	78.861	16.1939	78.9408	18.6811	79.0524	22.0143	79.2265	15.9029
79.2037	19.628	78.9897	16.1903	79.0697	18.6782	79.1833	22.0119	79.393	15.9003
79.334	19.6236	79.1188	16.1869	79.1985	18.676	79.4052	22.0093	79.522	15.897
79.5004	19.6179	79.3396	16.1835	79.4194	18.6733	79.5344	22.0073	79.6512	15.8942
79.6297	19.6134	79.4686	16.1813	79.5858	18.6711	79.7005	22.0053	79.7805	15.8914
79.7592	19.6076	79.6355	16.1779	79.7151	18.6683	79.8297	22.0028	80.0004	15.8884
79.8886	19.6027	79.7646	16.1744	79.8443	18.666	79.9593	21.9999	80.1674	15.8838
80.1098	19.5974	79.8922	16.1711	79.9749	18.6638	80.1809	21.998	80.297	15.8807
80.2769	19.5926	80.022	16.1681	80.1965	18.6609	80.3106	21.9959	80.4263	15.8779
80.4048	19.588	80.2435	16.1646	80.3259	18.6585	80.4794	21.9932	80.5562	15.8751
80.5346	19.5824	80.4105	16.1616	80.4929	18.6559	80.6104	21.9904	80.7781	15.8725
80.6644	19.5773	80.5398	16.1581	80.622	18.6534	80.7408	21.9877	80.946	15.869
80.8862	19.5727	80.6689	16.1553	80.7518	18.6512	80.8714	21.985	81.0754	15.8663
81.0534	19.5679	80.7982	16.1518	80.977	18.6487	81.0936	21.9829	81.2048	15.8636
81.1826	19.5627	81.0199	16.1485	81.1063	18.6466	81.2606	21.9797	81.3342	15.8605
81.3125	19.5571	81.149	16.1454	81.2729	18.644	81.39	21.9771	81.5555	15.8575
81.4423	19.5524	81.3156	16.1421	81.4021	18.6415	81.5192	21.9746	81.6851	15.8542
81.6643	19.5474	81.4451	16.1392	81.5345	18.6387	81.6492	21.9723	81.8522	15.8518
81.7936	19.5427	81.5746	16.1367	81.6639	18.6374	81.778	21.9698	81.9813	15.8489
81.9612	19.5373	81.796	16.1327	81.8854	18.6346	81.9993	21.9672	82.1104	15.846
82.0905	19.531	81.9258	16.1296	82.0523	18.6318	82.1666	21.9646	82.3322	15.843
82.2202	19.5267	82.0929	16.1265	82.1815	18.63	82.2957	21.9621	82.4618	15.8384
82.3499	19.5224	82.2222	16.1233	82.3141	18.6276	82.426	21.9596	82.629	15.8355
82.5723	19.5167	82.3519	16.1202	82.447	18.6255	82.5554	21.957	82.7588	15.833
82.7391	19.5134	82.5737	16.1173	82.669	18.6223	82.7773	21.955	82.8888	15.8303
82.869	19.5078	82.7032	16.1136	82.7985	18.6201	82.9486	21.9527	83.0186	15.8272
82.9988	19.5023	82.8706	16.1114	82.9657	18.6173	83.0781	21.9498	83.2413	15.8241
83.1286	19.4979	83.0002	16.108	83.0954	18.6155	83.2076	21.9468	83.4091	15.821
83.3505	19.4927	83.1299	16.1051	83.2262	18.6125	83.3373	21.9447	83.5388	15.8184
83.5178	19.487	83.2603	16.1018	83.3558	18.6102	83.5587	21.9424	83.6687	15.8155
83.6491	19.4821	83.4821	16.0986	83.5776	18.6078	83.7267	21.9399	83.7986	15.8125
83.7785	19.4766	83.6496	16.0952	83.7449	18.6056	83.8566	21.9373	84.0207	15.8101
83.9082	19.471	83.7796	16.0925	83.8748	18.6033	83.9876	21.9343	84.1509	15.8072
84.1304	19.4662	83.9094	16.0894	84.0046	18.6006	84.1174	21.932	84.3198	15.8039
84.2984	19.4612	84.0391	16.086	84.1378	18.5985	84.2486	21.9295	84.4499	15.8013
84.4282	19.4557	84.2613	16.0828	84.3608	18.5955	84.4723	21.9272	84.5797	15.7982
84.5588	19.4518	84.3924	16.0796	84.5281	18.5938	84.6403	21.9243	84.802	15.7952
84.6888	19.4464	84.5602	16.0767	84.6578	18.5912	84.7704	21.9217	84.9319	15.7923
84.9125	19.4418	84.6901	16.0734	84.7876	18.5887	84.9001	21.9198	85.0999	15.7888
85.0423	19.437	84.8198	16.0705	84.9173	18.5863	85.0301	21.9166	85.2298	15.7859
85.2105	19.4314	85.0421	16.0673	85.1432	18.5843	85.2527	21.9142	85.36	15.7832
85.3408	19.4269	85.1723	16.0644	85.273	18.5816	85.4209	21.9115	85.5835	15.7802
85.4708	19.422	85.3399	16.0612	85.4404	18.5795	85.5508	21.9094	85.7138	15.7778
85.6935	19.4166	85.4706	16.0581	85.571	18.577	85.6825	21.9068	85.8819	15.7748
85.8233	19.4118	85.6011	16.0547	85.7012	18.5746	85.8145	21.9039	86.0122	15.7703
85.991	19.4072	85.8235	16.052	85.9239	18.5724	86.0368	21.9014	86.1427	15.7683
86.1209	19.402	85.9537	16.0489	86.0542	18.57	86.2054	21.8988	86.2729	15.7653
86.2514	19.3978	86.1216	16.0453	86.2252	18.5674	86.3368	21.8961	86.4963	15.7627
86.3817	19.3925	86.2514	16.0425	86.3556	18.5653	86.4685	21.8935	86.6647	15.7602
86.6043	19.388	86.3817	16.0396	86.4891	18.5628	86.5992	21.8912	86.7953	15.7566
86.7727	19.383	86.512	16.0368	86.6195	18.5607	86.8215	21.8896	86.9258	15.7542
86.9031	19.3786	86.7355	16.0339	86.8427	18.5581	86.9517	21.8874	87.0562	15.7512
87.0341	19.3729	86.9036	16.0312	87.0106	18.5556	87.1202	21.8849	87.2791	15.7473
87.1645	19.3671	87.0339	16.0281	87.1439	18.5532	87.2506	21.8823	87.4478	15.7443
87.3872	19.3639	87.1643	16.0245	87.2738	18.5513	87.3813	21.8797	87.5784	15.7414
87.5554	19.3593	87.2948	16.0217	87.404	18.5481	87.6016	21.8774	87.7013	15.7384
87.6857	19.3548	87.5181	16.0189	87.6269	18.5461	87.7324	21.8746	87.8329	15.7357
87.8159	19.3496	87.6487	16.0156	87.7577	18.5438	87.9049	21.8728	88.0574	15.7331
87.9462	19.3451	87.8098	16.0126	87.9189	18.5413	88.0356	21.87	88.1886	15.7298
88.1696	19.34	87.941	16.0097	88.0502	18.5388	88.1667	21.8678	88.3581	15.7273
88.3311	19.3354	88.0724	16.0066	88.1813	18.5362	88.2968	21.8656	88.4893	15.7245
88.4622	19.33	88.2978	16.0033	88.4064	18.534	88.5206	21.8629	88.6205	15.7217
88.5935	19.3258	88.4291	16.0007	88.5377	18.5316	88.6867	21.8599	88.8449	15.7189
88.7245	19.3208	88.5986	15.9978	88.7069	18.529	88.8173	21.8573	88.9764	15.7159
88.9494	19.3166	88.73	15.9947	88.841	18.5269	88.9488	21.8552	89.1457	15.7134
89.0804	19.3119	88.8615	15.9914	88.972	18.5241	89.0811	21.8528	89.2768	15.7103
89.2494	19.3063	88.9928	15.9879	89.1039	18.522	89.3064	21.8508	89.4081	15.7077
89.3812	19.3019	89.2177	15.9853	89.3278	18.5195	89.4762	21.848	89.5397	15.7037
89.5124	19.297	89.3869	15.9824	89.4967	18.5172	89.6072	21.8456	89.7644	15.7005
89.7369	19.2924	89.518	15.9791	89.6275	18.5148	89.7386	21.843	89.9339	15.698
89.8681	19.2872	89.649	15.9767	89.759	18.5125	89.8697	21.8408	90.065	15.6955
90.0372	19.2831	89.7805	15.973	89.8897	18.5113	90.0936	21.8386	90.196	15.6924
90.1683	19.2787	90.0048	15.9703	90.1141	18.5085	90.2248	21.8361	90.3272	15.6893
90.2997	19.2735	90.174	15.9678	90.2452	18.5057	90.3944	21.8338	90.5515	15.6866
90.4307	19.2684	90.3051	15.9651	90.417	18.5042	90.527	21.8315	90.6827	15.684
90.6558	19.2636	90.436	15.9623	90.5482	18.5014	90.66	21.8292	90.8519	15.6812
90.8252	19.2586	90.5674	15.959	90.6795	18.4989	90.7913	21.8269	90.9831	15.6782
90.9562	19.2536	90.7917	15.9563	90.9042	18.4965	91.0162	21.8242	91.1145	15.6756
91.0871	19.2495	90.9613	15.9534	91.0354	18.494	91.1851	21.8216	91.3393	15.6729
91.2186	19.2449	91.0926	15.9499	91.2044	18.4919	91.3164	21.8194	91.4705	15.6701
91.4429	19.2397	91.2239	15.9472	91.3357	18.4896	91.4474	21.8169	91.6398	15.6675
91.6118	19.2354	91.3548	15.9441	91.4709	18.4871	91.5783	21.8145	91.7712	15.6649
91.7428	19.2307	91.5813	15.9413	91.602	18.4843	91.805	21.8119	91.9021	15.6603
91.8751	19.2267	91.712	15.9379	91.8261	18.4826	91.9361	21.81	92.0336	15.6576
92.0061	19.2218	91.8808	15.935	91.9952	18.4803	92.1068	21.8072	92.2579	15.6548
92.2301	19.2175	92.0122	15.9324	92.1263	18.4776	92.2411	21.8051	92.4274	15.6522
92.3611	19.2124	92.1428	15.9292	92.257	18.4753	92.3721	21.8027	92.5605	15.6497
92.5302	19.2083	92.3675	15.9264	92.3882	18.4732	92.596	21.7998	92.6916	15.6468
92.6617	19.203	92.4984	15.9236	92.6138	18.4704	92.7272	21.7979	92.8231	15.644
92.7928	19.1988	92.6686	15.9204	92.7452	18.4683	92.8968	21.7953	93.0469	15.6411
92.924	19.1932	92.7999	15.9174	92.9174	18.4662	93.0275	21.793	93.2164	15.6387
93.1494	19.1895	92.9312	15.9145	93.0487	18.4637	93.1604	21.7907	93.3476	15.6357
93.3184	19.1849	93.0625	15.9114	93.1799	18.4615	93.2935	21.7889	93.4792	15.6328
93.4496	19.1807	93.2868	15.9082	93.407	18.4594	93.518	21.7861	93.6103	15.63
93.5809	19.1761	93.4563	15.9054	93.5381	18.4569	93.6881	21.7843	93.8346	15.6275
93.7119	19.1715	93.5879	15.9034	93.7071	18.4546	93.8207	21.7814	93.9662	15.6248
93.9364	19.1671	93.7191	15.9005	93.8377	18.4522	93.954	21.7792	94.1358	15.6221
94.1056	19.1625	93.8501	15.8977	93.9691	18.4502	94.0852	21.7769	94.267	15.6194
94.237	19.158	94.075	15.8946	94.1001	18.4479	94.3093	21.7747	94.3987	15.6152
94.3684	19.1532	94.2445	15.8916	94.325	18.4456	94.4435	21.7726	94.6234	15.6139
94.4996	19.148	94.3764	15.889	94.4943	18.4437	94.6153	21.7703	94.7548	15.6103
94.7244	19.144	94.5075	15.8857	94.6258	18.4412	94.75	21.7677	94.9253	15.6078
94.8943	19.1401	94.639	15.8827	94.7573	18.4389	94.8825	21.7652	95.0564	15.6055
95.026	19.1351	94.8639	15.8802	94.8882	18.4367	95.0139	21.7629	95.1876	15.6028
95.1574	19.1299	94.9963	15.8772	95.1136	18.4345	95.2387	21.7611	95.4122	15.5996
95.2891	19.1254	95.1658	15.8742	95.2827	18.4318	95.4088	21.7586	95.5432	15.5969
95.5134	19.1212	95.2974	15.8708	95.4145	18.4294	95.54	21.7556	95.7131	15.5942
95.6449	19.1157	95.429	15.8684	95.5461	18.4272	95.6715	21.7539	95.8446	15.5912
95.8151	19.1119	95.5607	15.8656	95.6774	18.4247	95.8026	21.7515	95.9762	15.5881
95.9468	19.1072	95.7857	15.8628	95.906	18.4221	96.0296	21.7493	96.1061	15.5859
96.0783	19.1041	95.9553	15.8598	96.0375	18.4202	96.1651	21.7466	96.3318	15.583
96.3031	19.0994	96.087	15.857	96.2057	18.418	96.3356	21.7444	96.5016	15.5804
96.4346	19.0956	96.217	15.8539	96.3372	18.4154	96.4669	21.742	96.6336	15.5779
96.6043	19.0913	96.3485	15.8513	96.4688	18.413	96.5995	21.7399	96.7649	15.5736
96.7367	19.0861	96.5741	15.8483	96.694	18.4104	96.8243	21.7375	96.8967	15.5703
96.8683	19.0819	96.744	15.8457	96.8289	18.4086	96.9559	21.7356	97.1222	15.5683
96.9998	19.0776	96.8759	15.8424	96.9989	18.4065	97.1276	21.7335	97.2921	15.5655
97.2249	19.0736	97.0078	15.8396	97.1305	18.4038	97.2592	21.7311	97.4243	15.5627
97.3952	19.0689	97.1395	15.8371	97.2655	18.4017	97.3907	21.7287	97.5563	15.5596
97.5269	19.0644	97.3653	15.8338	97.3971	18.3989	97.5229	21.7264	97.688	15.5575
97.6589	19.0598	97.536	15.8318	97.6259	18.3974	97.7473	21.7239	97.9131	15.5547
97.7906	19.0555	97.6677	15.8293	97.7576	18.395	97.9177	21.7217	98.0448	15.5524
98.0154	19.0506	97.7995	15.8263	97.9273	18.3933	98.0493	21.7191	98.2151	15.5494
98.185	19.0466	97.9312	15.823	98.0591	18.3903	98.1811	21.717	98.3468	15.5469
98.317	19.042	98.1571	15.8205	98.1905	18.3883	98.3129	21.7155	98.4784	15.5441
98.4487	19.0374	98.289	15.8172	98.4158	18.3857	98.5378	21.7122	98.7044	15.5415
98.5805	19.0329	98.4586	15.8149	98.5474	18.3836	98.708	21.7095	98.8357	15.5387
98.7123	19.0286	98.5906	15.8119	98.7184	18.3812	98.8397	21.7077	99.0054	15.5345
98.937	19.0242	98.7232	15.8092	98.8531	18.379	98.9709	21.7051	99.1366	15.5323
99.1066	19.0189	98.8545	15.8061	98.9843	18.3768	99.1024	21.7032	99.2674	15.5296
99.2389	19.0142	99.0792	15.8036	99.1154	18.3742	99.3265	21.7009	99.3988	15.5274
99.3702	19.0098	99.2489	15.8007	99.3397	18.3722	99.4582	21.6987	99.6232	15.5243
99.5948	19.0049	99.3806	15.798	99.5094	18.37	99.6301	21.6961	99.793	15.5216
99.7266	19.0004	99.5119	15.795	99.6406	18.3676	99.7618	21.6942	99.9257	15.5187
99.8961	18.9965	99.6435	15.7922	99.772	18.3653	99.8944	21.6918	100.057	15.5161
100.028	18.9919	99.8687	15.7893	99.9031	18.363	100.028	21.6891	100.189	15.5137
100.159	18.9872	100.04	15.7868	100.129	18.3604	100.253	21.687	100.414	15.5111
100.291	18.983	100.171	15.7835	100.299	18.3583	100.423	21.6849	100.584	15.5081
100.519	18.9784	100.303	15.7812	100.431	18.3562	100.555	21.6827	100.718	15.5058
100.689	18.9744	100.435	15.7783	100.562	18.3532	100.687	21.6798	100.85	15.5025
100.82	18.9708	100.66	15.7757	100.694	18.3514	100.818	21.678	100.981	15.5002
100.952	18.9661	100.791	15.7724	100.918	18.3489	101.044	21.6763	101.207	15.4976
101.084	18.9605	100.962	15.7697	101.088	18.3465	101.175	21.6735	101.339	15.4948
101.309	18.9572	101.093	15.7672	101.22	18.345	101.349	21.6711	101.509	15.4924
101.441	18.9519	101.225	15.7649	101.352	18.3426	101.481	21.6694	101.641	15.4896
101.611	18.9474	101.451	15.7624	101.484	18.3405	101.613	21.6667	101.772	15.4861
101.743	18.9432	101.583	15.7591	101.709	18.338	101.838	21.6646	101.905	15.483
101.875	18.939	101.753	15.7564	101.841	18.3364	101.974	21.6619	102.13	15.4804
102.101	18.9348	101.886	15.7537	102.011	18.3343	102.144	21.6597	102.3	15.4778
102.233	18.9297	102.018	15.751	102.143	18.3315	102.277	21.6574	102.432	15.4752
102.403	18.9256	102.149	15.7481	102.275	18.3294	102.409	21.6554	102.567	15.4726
102.535	18.9215	102.375	15.7454	102.407	18.3266	102.541	21.6531	102.702	15.4699
102.668	18.917	102.546	15.7427	102.636	18.3246	102.766	21.6502	102.927	15.4672
102.8	18.9131	102.678	15.7398	102.806	18.3222	102.937	21.6482	103.059	15.4647
103.026	18.9079	102.81	15.737	102.938	18.32	103.069	21.6456	103.23	15.4628
103.197	18.9036	102.942	15.7348	103.07	18.3179	103.201	21.6436	103.362	15.4594
103.329	18.8999	103.168	15.7315	103.202	18.3156	103.333	21.6409	103.494	15.4566
103.461	18.8955	103.338	15.7287	103.427	18.3131	103.551	21.6385	103.626	15.4543
103.593	18.8912	103.47	15.7259	103.598	18.3107	103.723	21.6359	103.844	15.4514
103.819	18.8872	103.603	15.7235	103.73	18.3086	103.856	21.6343	104.016	15.4493
103.99	18.883	103.735	15.7203	103.862	18.3065	103.988	21.6328	104.149	15.4454
104.122	18.8785	103.954	15.7179	103.987	18.304	104.122	21.6298	104.281	15.443
104.254	18.8742	104.087	15.7146	104.214	18.3019	104.349	21.6278	104.415	15.4406
104.379	18.8693	104.258	15.7121	104.386	18.2995	104.481	21.6247	104.643	15.438
104.607	18.8647	104.392	15.7094	104.519	18.2971	104.653	21.6236	104.814	15.4353
104.74	18.8608	104.525	15.7069	104.652	18.2949	104.785	21.6214	104.947	15.4327
104.912	18.8565	104.752	15.7047	104.785	18.2929	104.921	21.6191	105.08	15.4296
105.045	18.852	104.885	15.7021	105.012	18.2909	105.055	21.6169	105.213	15.4274
105.177	18.8485	105.056	15.6995	105.145	18.2888	105.281	21.615	105.44	15.4245
105.405	18.8436	105.189	15.6963	105.32	18.2867	105.453	21.6124	105.611	15.4218
105.538	18.8399	105.322	15.6931	105.453	18.2841	105.585	21.6099	105.744	15.4192
105.709	18.8347	105.455	15.6911	105.585	18.2818	105.718	21.6081	105.876	15.4167
105.842	18.831	105.681	15.6882	105.718	18.2795	105.85	21.6055	106.009	15.4142
105.975	18.8252	105.852	15.6854	105.947	18.277	106.076	21.6034	106.236	15.4112
106.108	18.8214	105.985	15.6827	106.118	18.275	106.251	21.601	106.368	15.4088
106.335	18.8173	106.118	15.68	106.251	18.2728	106.384	21.5985	106.54	15.4047
106.506	18.8132	106.25	15.6772	106.383	18.2707	106.516	21.5965	106.673	15.402
106.638	18.8081	106.477	15.6745	106.516	18.2683	106.649	21.5938	106.805	15.3997
106.771	18.804	106.648	15.6721	106.744	18.2662	106.875	21.5916	107.032	15.3975
106.904	18.7991	106.781	15.6694	106.876	18.264	107.007	21.589	107.165	15.3946
107.131	18.7951	106.913	15.6669	107.047	18.2622	107.179	21.5872	107.336	15.392
107.264	18.7913	107.045	15.6642	107.18	18.2597	107.312	21.5849	107.469	15.3894
107.435	18.7885	107.272	15.6615	107.312	18.2571	107.445	21.5828	107.601	15.387
107.567	18.7836	107.443	15.6584	107.539	18.2554	107.579	21.58	107.734	15.384
107.7	18.7791	107.576	15.6556	107.672	18.2525	107.807	21.5779	107.962	15.382
107.927	18.7745	107.708	15.6529	107.843	18.2503	107.98	21.5755	108.133	15.3794
108.06	18.7704	107.841	15.6504	107.98	18.2479	108.115	21.5737	108.266	15.3767
108.231	18.7664	108.069	15.6478	108.112	18.2458	108.247	21.5712	108.399	15.3741
108.366	18.7621	108.201	15.6448	108.246	18.2436	108.38	21.5696	108.531	15.3717
108.498	18.7579	108.372	15.6425	108.472	18.2421	108.606	21.5669	108.758	15.3691
108.724	18.7545	108.505	15.6402	108.643	18.2399	108.777	21.5649	108.891	15.3666
108.856	18.7505	108.637	15.6373	108.776	18.2372	108.911	21.5625	109.063	15.3626
109.028	18.7462	108.864	15.6348	108.908	18.2352	109.044	21.5605	109.196	15.3602
109.16	18.7423	108.997	15.6319	109.041	18.2331	109.177	21.5585	109.33	15.3574
109.293	18.7385	109.168	15.6298	109.268	18.2304	109.404	21.5563	109.558	15.3547
109.426	18.7343	109.302	15.6265	109.44	18.2282	109.538	21.5541	109.691	15.3524
109.654	18.7291	109.435	15.6241	109.573	18.226	109.71	21.5518	109.863	15.35
109.825	18.7249	109.662	15.6219	109.707	18.2242	109.843	21.55	110	15.3473
109.958	18.7209	109.796	15.6191	109.84	18.2217	109.977	21.5475	110.132	15.3444
110.092	18.7163	109.968	15.6162	110.067	18.2194	110.11	21.5453	110.266	15.3422
110.225	18.7126	110.1	15.6134	110.2	18.2174	110.341	21.5436	110.495	15.3397
110.452	18.7082	110.234	15.6111	110.372	18.2154	110.513	21.541	110.667	15.3369
110.624	18.7035	110.367	15.6082	110.506	18.2128	110.647	21.5389	110.8	15.3348
110.757	18.6997	110.595	15.6059	110.639	18.2103	110.78	21.5361	110.934	15.3321
110.891	18.6956	110.768	15.6032	110.867	18.2085	110.914	21.5345	111.067	15.3293
111.024	18.6921	110.901	15.6008	111.003	18.2062	111.141	21.5315	111.295	15.327
111.252	18.6866	111.034	15.5981	111.175	18.204	111.314	21.5295	111.467	15.3232
111.424	18.6826	111.167	15.5956	111.308	18.2017	111.448	21.5272	111.601	15.3205
111.557	18.6786	111.396	15.5927	111.442	18.1995	111.582	21.5251	111.734	15.3181
111.69	18.6742	111.567	15.5899	111.575	18.197	111.716	21.5231	111.866	15.3158
111.824	18.6707	111.701	15.5869	111.803	18.1952	111.944	21.5204	112.094	15.3131
112.051	18.6655	111.834	15.585	111.974	18.1929	112.078	21.5185	112.227	15.3107
112.184	18.6621	111.967	15.582	112.111	18.191	112.25	21.5154	112.4	15.3081
112.356	18.659	112.194	15.5801	112.245	18.1894	112.384	21.5139	112.534	15.3056
112.489	18.6534	112.328	15.5772	112.378	18.1869	112.518	21.5124	112.667	15.303
112.623	18.6498	112.5	15.5749	112.609	18.1843	112.653	21.51	112.896	15.3005
112.85	18.6461	112.634	15.5724	112.743	18.1826	112.886	21.5085	113.029	15.298
112.984	18.6417	112.767	15.5697	112.915	18.18	113.06	21.5065	113.202	15.2957
113.156	18.6374	112.9	15.5669	113.049	18.178	113.197	21.5039	113.336	15.2932
113.29	18.633	113.129	15.5645	113.182	18.1754	113.33	21.5009	113.47	15.2905
113.423	18.63	113.301	15.5615	113.316	18.1736	113.464	21.499	113.603	15.288
113.556	18.6263	113.434	15.5588	113.547	18.1712	113.695	21.496	113.831	15.2858
113.785	18.622	113.568	15.5565	113.719	18.169	113.829	21.4943	114.004	15.283
113.957	18.6196	113.701	15.554	113.852	18.1671	114.002	21.4921	114.137	15.2799
114.091	18.6164	113.93	15.5516	113.986	18.1648	114.135	21.4895	114.27	15.2779
114.225	18.6121	114.102	15.5484	114.119	18.1627	114.269	21.4871	114.404	15.2751
114.358	18.607	114.236	15.5461	114.347	18.1605	114.403	21.4852	114.632	15.2726
114.586	18.6029	114.369	15.5435	114.519	18.1582	114.631	21.4829	114.767	15.2698
114.759	18.599	114.503	15.5407	114.653	18.1562	114.807	21.4808	114.939	15.2674
114.893	18.595	114.731	15.5379	114.787	18.1539	114.94	21.4782	115.073	15.2652
115.026	18.5914	114.865	15.5358	114.921	18.1516	115.074	21.4761	115.206	15.2617
115.162	18.5867	115.038	15.5331	115.149	18.1492	115.207	21.4746	115.435	15.2592
115.391	18.5826	115.171	15.5303	115.322	18.1469	115.435	21.472	115.568	15.2567
115.525	18.5791	115.305	15.5281	115.456	18.1448	115.608	21.4696	115.741	15.2541
115.697	18.5751	115.533	15.5259	115.589	18.1429	115.742	21.4664	115.875	15.252
115.831	18.571	115.667	15.5238	115.722	18.141	115.876	21.4636	116.009	15.2493
115.964	18.5666	115.84	15.5209	115.951	18.1385	116.011	21.4627	116.239	15.247
116.192	18.5618	115.973	15.5186	116.088	18.1367	116.242	21.4607	116.373	15.2444
116.326	18.5583	116.107	15.5156	116.262	18.1348	116.375	21.4585	116.545	15.2417
116.498	18.5542	116.338	15.513	116.396	18.1329	116.549	21.4561	116.679	15.2382
116.632	18.5502	116.472	15.5109	116.529	18.1306	116.681	21.4541	116.812	15.2359
116.766	18.5465	116.645	15.5081	116.663	18.1282	116.815	21.4518	116.946	15.2334
116.9	18.5424	116.778	15.5057	116.894	18.126	116.949	21.4496	117.174	15.2304
117.129	18.5381	116.912	15.5026	117.066	18.1245	117.177	21.4477	117.347	15.2286
117.301	18.5344	117.046	15.5001	117.2	18.1219	117.35	21.4452	117.481	15.2265
117.435	18.5301	117.275	15.4978	117.334	18.1199	117.484	21.4433	117.615	15.2235
117.569	18.525	117.448	15.4952	117.467	18.1177	117.618	21.4413	117.749	15.2215
117.702	18.5214	117.582	15.4924	117.698	18.1155	117.752	21.4385	117.978	15.2188
117.931	18.5173	117.715	15.4901	117.871	18.1132	117.983	21.4365	118.112	15.2158
118.104	18.5138	117.849	15.4877	118.008	18.1108	118.157	21.4345	118.285	15.2135
118.238	18.5096	118.078	15.4853	118.142	18.1088	118.293	21.4323	118.419	15.2113
118.373	18.5045	118.212	15.4826	118.276	18.1066	118.427	21.4298	118.553	15.2089
118.507	18.5008	118.384	15.48	118.505	18.1048	118.561	21.4276	118.782	15.2062
118.736	18.4978	118.518	15.4777	118.639	18.1022	118.79	21.4257	118.916	15.2037
118.87	18.4929	118.652	15.4751	118.812	18.0999	118.923	21.4234	119.089	15.2004
119.043	18.4893	118.881	15.4728	118.945	18.0978	119.096	21.421	119.222	15.1981
119.177	18.4853	119.015	15.47	119.079	18.0962	119.231	21.4189	119.356	15.1953
119.311	18.4809	119.188	15.4673	119.212	18.0942	119.364	21.4172	119.585	15.193
119.445	18.4773	119.321	15.4656	119.442	18.092	119.5	21.4147	119.72	15.1902
119.672	18.4737	119.455	15.463	119.615	18.0894	119.731	21.4125	119.893	15.1883
119.846	18.4694	119.59	15.4603	119.748	18.0873	119.905	21.4104	120.027	15.1853
119.98	18.465	119.819	15.4583	119.882	18.0857	120.038	21.4078	120.161	15.1834
120.115	18.4614	119.993	15.4555	120.016	18.0836	120.172	21.4062	120.295	15.1808
120.249	18.4573	120.127	15.4527	120.249	18.0814	120.306	21.4047	120.525	15.1785
120.478	18.4532	120.261	15.4505	120.383	18.0789	120.536	21.4029	120.698	15.1765
120.651	18.448	120.396	15.4474	120.556	18.077	120.71	21.4003	120.832	15.1733
120.785	18.4444	120.626	15.4447	120.691	18.0746	120.847	21.3978	120.967	15.1708
120.92	18.4408	120.76	15.4422	120.824	18.0726	120.98	21.3969	121.1	15.1685
121.053	18.4374	120.933	15.4398	121.053	18.0704	121.114	21.3943	121.329	15.1661
121.283	18.4331	121.066	15.4375	121.186	18.0686	121.249	21.3922	121.462	15.164
121.456	18.4285	121.2	15.4348	121.359	18.0663	121.479	21.3899	121.636	15.1601
121.59	18.4245	121.429	15.4325	121.493	18.0638	121.653	21.3874	121.769	15.1577
121.724	18.4215	121.563	15.4306	121.627	18.0618	121.787	21.3849	121.903	15.1551
121.857	18.417	121.736	15.4273	121.856	18.0597	121.921	21.3829	122.132	15.153
121.992	18.4124	121.87	15.4252	121.99	18.0579	122.055	21.3811	122.266	15.1508
122.221	18.4095	122.004	15.4223	122.167	18.0555	122.283	21.3791	122.439	15.1482
122.394	18.4063	122.234	15.4198	122.301	18.0531	122.457	21.3771	122.573	15.1461
122.528	18.4022	122.368	15.4178	122.434	18.0513	122.591	21.3748	122.707	15.1433
122.663	18.3983	122.541	15.415	122.568	18.0488	122.725	21.373	122.936	15.1413
122.797	18.3941	122.675	15.4125	122.8	18.0475	122.859	21.3712	123.07	15.1385
123.026	18.3903	122.809	15.4102	122.973	18.0455	123.087	21.3687	123.244	15.1358
123.199	18.3863	122.943	15.4075	123.107	18.0429	123.261	21.3661	123.377	15.1338
123.333	18.3823	123.172	15.4052	123.241	18.0412	123.397	21.3645	123.512	15.1311
123.467	18.3787	123.346	15.4027	123.375	18.0388	123.531	21.3626	123.647	15.129
123.601	18.3744	123.48	15.4004	123.606	18.0369	123.665	21.3605	123.876	15.1266
123.83	18.3702	123.614	15.3979	123.74	18.0345	123.893	21.3578	124.049	15.124
124.004	18.3667	123.75	15.3959	123.913	18.0327	124.027	21.3557	124.183	15.1211
124.14	18.362	123.979	15.3933	124.047	18.0304	124.201	21.354	124.317	15.1187
124.274	18.3579	124.152	15.3911	124.181	18.0283	124.335	21.3515	124.451	15.1163
124.407	18.3541	124.287	15.3887	124.315	18.0266	124.469	21.3497	124.68	15.1143
124.637	18.3513	124.42	15.3862	124.547	18.0242	124.701	21.3479	124.814	15.1115
124.771	18.3466	124.555	15.3837	124.72	18.0221	124.836	21.3466	124.987	15.1085
124.944	18.3435	124.784	15.3812	124.854	18.0196	125.01	21.3443	125.122	15.1061
125.078	18.3394	124.918	15.3789	124.988	18.0178	125.147	21.3419	125.257	15.1038
125.212	18.3356	125.091	15.3766	125.122	18.0159	125.281	21.34	125.486	15.1017
125.441	18.3321	125.225	15.374	125.351	18.0139	125.415	21.3377	125.62	15.0993
125.574	18.3298	125.359	15.3715	125.524	18.0114	125.644	21.3354	125.794	15.0968
125.748	18.324	125.588	15.3691	125.659	18.0094	125.817	21.3336	125.928	15.0947
125.882	18.3199	125.723	15.3669	125.793	18.007	125.952	21.3312	126.062	15.0911
126.017	18.3171	125.895	15.3648	125.927	18.0055	126.087	21.3294	126.292	15.0887
126.151	18.3131	126.029	15.3618	126.156	18.0031	126.221	21.3279	126.426	15.0861
126.38	18.3086	126.164	15.3591	126.291	18.0016	126.451	21.3253	126.599	15.0839
126.554	18.3058	126.298	15.3562	126.464	17.9992	126.585	21.3233	126.734	15.0817
126.688	18.3023	126.528	15.3548	126.598	17.9972	126.759	21.3212	126.868	15.079
126.822	18.2975	126.701	15.3519	126.733	17.9955	126.893	21.3189	127.002	15.0768
126.956	18.2934	126.835	15.3499	126.962	17.9928	127.028	21.3172	127.232	15.0745
127.184	18.2896	126.97	15.3473	127.097	17.9906	127.257	21.315	127.406	15.072
127.358	18.2858	127.105	15.3447	127.27	17.9892	127.391	21.3135	127.541	15.0697
127.492	18.2825	127.334	15.3422	127.408	17.9868	127.565	21.311	127.675	15.0672
127.627	18.2781	127.469	15.3404	127.542	17.9846	127.701	21.3093	127.809	15.0651
127.762	18.2742	127.642	15.3378	127.772	17.9826	127.837	21.3073	128.039	15.0624
127.991	18.2709	127.777	15.3348	127.906	17.9804	127.97	21.3055	128.174	15.0604
128.126	18.2666	127.912	15.3327	128.08	17.9776	128.2	21.3034	128.348	15.0579
128.3	18.2627	128.142	15.3298	128.214	17.9762	128.374	21.3016	128.482	15.0557
128.434	18.259	128.277	15.3284	128.349	17.9741	128.509	21.3004	128.617	15.0518
128.569	18.2559	128.451	15.326	128.578	17.9718	128.644	21.2984	128.847	15.0495
128.799	18.2511	128.585	15.324	128.713	17.9698	128.779	21.2959	128.981	15.0473
128.933	18.2473	128.72	15.3209	128.886	17.9674	129.008	21.2943	129.156	15.045
129.107	18.2435	128.949	15.3191	129.021	17.9656	129.183	21.2916	129.29	15.0424
129.241	18.2394	129.083	15.3165	129.155	17.9637	129.318	21.2898	129.425	15.04
129.376	18.237	129.257	15.3143	129.293	17.9613	129.455	21.2878	129.655	15.0382
129.51	18.2332	129.391	15.3117	129.523	17.9595	129.591	21.2861	129.79	15.0356
129.741	18.2296	129.526	15.3091	129.701	17.957	129.725	21.2842	129.964	15.033
129.914	18.2263	129.66	15.3069	129.835	17.9553	129.954	21.2822	130.099	15.0314
130.049	18.2228	129.891	15.3044	129.969	17.9529	130.129	21.2798	130.234	15.0288
130.184	18.2189	130.064	15.3021	130.104	17.9505	130.264	21.2781	130.369	15.0265
130.319	18.2142	130.199	15.3003	130.333	17.9491	130.402	21.2759	130.598	15.0233
130.549	18.2104	130.334	15.2972	130.468	17.9464	130.537	21.2737	130.772	15.0215
130.722	18.2051	130.469	15.2952	130.642	17.9443	130.766	21.2719	130.907	15.0194
130.857	18.2016	130.698	15.2926	130.776	17.9427	130.94	21.2702	131.042	15.0156
130.991	18.1981	130.873	15.2901	130.911	17.9405	131.076	21.2678	131.177	15.0131
131.126	18.1947	131.007	15.2881	131.141	17.9388	131.212	21.2664	131.408	15.0109
131.355	18.1903	131.142	15.2857	131.277	17.9366	131.349	21.264	131.582	15.0087
131.49	18.1861	131.277	15.2829	131.451	17.935	131.578	21.2614	131.716	15.0062
131.664	18.1826	131.508	15.2807	131.586	17.9327	131.713	21.2597	131.851	15.0044
131.8	18.1784	131.642	15.2784	131.723	17.9304	131.887	21.2581	131.986	15.0017
131.935	18.1747	131.816	15.2758	131.858	17.9284	132.023	21.2559	132.216	14.9991
132.165	18.1709	131.951	15.2731	132.089	17.9261	132.16	21.2537	132.351	14.9973
132.299	18.1668	132.085	15.2714	132.266	17.9244	132.39	21.2521	132.525	14.9951
132.474	18.1623	132.315	15.2688	132.4	17.9222	132.525	21.2505	132.66	14.9925
132.608	18.1586	132.45	15.2664	132.535	17.9207	132.701	21.2484	132.794	14.9901
132.743	18.1553	132.624	15.2638	132.67	17.9184	132.838	21.2458	132.93	14.9881
132.878	18.1516	132.759	15.2622	132.904	17.9162	132.973	21.244	133.16	14.9855
133.108	18.1474	132.894	15.2601	133.039	17.9146	133.108	21.2414	133.334	14.9835
133.283	18.1446	133.029	15.2574	133.213	17.9128	133.341	21.2399	133.469	14.9796
133.418	18.1406	133.26	15.255	133.348	17.9102	133.516	21.2378	133.605	14.9772
133.553	18.1361	133.434	15.2529	133.482	17.9086	133.652	21.2355	133.74	14.9764
133.688	18.1324	133.569	15.2507	133.617	17.9062	133.79	21.2331	133.971	14.9737
133.919	18.1289	133.703	15.2484	133.849	17.9044	133.924	21.2316	134.146	14.9714
134.093	18.1249	133.838	15.2458	134.023	17.9022	134.06	21.23	134.281	14.9689
134.228	18.121	134.069	15.2435	134.158	17.9004	134.287	21.2277	134.417	14.9662
134.364	18.1172	134.243	15.2411	134.294	17.8981	134.463	21.2251	134.545	14.9642
134.498	18.1135	134.378	15.2389	134.421	17.8965	134.599	21.2239	134.777	14.9607
134.729	18.1101	134.513	15.2365	134.654	17.8941	134.738	21.2214	134.953	14.9596
134.904	18.1063	134.642	15.234	134.829	17.8922	134.876	21.2196	135.089	14.9568
135.039	18.1027	134.875	15.2322	134.965	17.89	135.107	21.2179	135.224	14.9544
135.167	18.0989	135.011	15.2296	135.102	17.8885	135.245	21.2157	135.36	14.9519
135.302	18.0964	135.187	15.2268	135.237	17.8866	135.421	21.2132	135.592	14.9499
135.535	18.0926	135.323	15.2251	135.47	17.884	135.556	21.2113	135.728	14.9476
135.671	18.0888	135.459	15.2224	135.645	17.8825	135.692	21.2084	135.903	14.9453
135.846	18.0853	135.595	15.2199	135.781	17.88	135.829	21.2062	136.039	14.9417
135.982	18.0821	135.827	15.2175	135.917	17.8784	136.058	21.2049	136.175	14.9393
136.117	18.0787	136.002	15.2154	136.053	17.8761	136.233	21.2035	136.406	14.9373
136.35	18.0751	136.137	15.213	136.285	17.8738	136.368	21.2012	136.541	14.9351
136.485	18.0711	136.273	15.2114	136.421	17.8718	136.505	21.1989	136.716	14.9329
136.66	18.0669	136.409	15.2093	136.595	17.8702	136.64	21.1969	136.851	14.9303
136.796	18.0639	136.64	15.2068	136.731	17.8682	136.871	21.1958	136.987	14.9283
136.931	18.0608	136.815	15.2045	136.865	17.8661	137.047	21.1936	137.122	14.9262
137.067	18.0568	136.95	15.2018	137.001	17.8643	137.183	21.192	137.353	14.9236
137.298	18.0527	137.086	15.1995	137.232	17.8622	137.318	21.1901	137.527	14.9213
137.473	18.0482	137.222	15.1975	137.407	17.8599	137.454	21.1877	137.663	14.9191
137.608	18.0448	137.453	15.1951	137.542	17.858	137.686	21.185	137.799	14.9168
137.743	18.0402	137.627	15.1924	137.677	17.8558	137.821	21.183	137.934	14.9145
137.879	18.0368	137.763	15.1907	137.813	17.8537	137.997	21.1809	138.165	14.9124
138.11	18.0324	137.899	15.1881	138.044	17.8518	138.135	21.1782	138.301	14.9099
138.246	18.0295	138.034	15.1858	138.179	17.8498	138.27	21.1766	138.476	14.9076
138.423	18.0262	138.266	15.1833	138.355	17.8476	138.501	21.1749	138.611	14.904
138.558	18.0224	138.401	15.181	138.49	17.8459	138.636	21.1727	138.746	14.902
138.693	18.0192	138.576	15.179	138.625	17.8433	138.812	21.1702	138.977	14.8996
138.924	18.0147	138.711	15.1767	138.857	17.8413	138.947	21.1684	139.113	14.8976
139.059	18.0115	138.847	15.1746	138.992	17.8395	139.082	21.1664	139.288	14.8952
139.233	18.008	138.982	15.1721	139.167	17.8372	139.22	21.164	139.425	14.8928
139.369	18.0043	139.213	15.1696	139.302	17.8358	139.451	21.1626	139.561	14.8907
139.504	18	139.388	15.1673	139.443	17.8339	139.626	21.1604	139.696	14.8884
139.639	17.9965	139.525	15.165	139.579	17.8319	139.761	21.1586	139.928	14.8862
139.87	17.9931	139.661	15.1628	139.81	17.8299	139.896	21.156	140.102	14.8834
140.045	17.99	139.796	15.1606	139.984	17.8275	140.032	21.1548	140.238	14.8817
140.181	17.9859	140.027	15.1589	140.12	17.8255	140.263	21.1528	140.373	14.8791
140.316	17.9818	140.202	15.1561	140.256	17.8236	140.439	21.1506	140.508	14.8773
140.452	17.9786	140.337	15.1546	140.391	17.8218	140.574	21.148	140.739	14.8749
140.684	17.9752	140.473	15.1525	140.623	17.8199	140.709	21.1462	140.915	14.8729
140.859	17.9729	140.608	15.15	140.758	17.8176	140.845	21.1442	141.05	14.8695
140.994	17.9691	140.839	15.1475	140.937	17.8154	141.076	21.142	141.185	14.8672
141.13	17.9646	140.974	15.1455	141.072	17.8131	141.212	21.1405	141.321	14.8648
141.266	17.9613	141.149	15.1429	141.208	17.8111	141.388	21.1389	141.553	14.8629
141.498	17.9581	141.285	15.141	141.44	17.8092	141.524	21.1367	141.689	14.8604
141.634	17.9541	141.42	15.1388	141.575	17.807	141.659	21.135	141.864	14.8579
141.809	17.9505	141.652	15.1364	141.751	17.8053	141.795	21.1331	142	14.8557
141.945	17.9472	141.787	15.1342	141.887	17.8032	142.026	21.131	142.136	14.8536
142.081	17.9429	141.963	15.1318	142.022	17.8014	142.202	21.1293	142.368	14.8512
142.312	17.9387	142.097	15.1295	142.161	17.7994	142.338	21.1271	142.504	14.8491
142.448	17.9353	142.233	15.1273	142.393	17.7967	142.472	21.1252	142.678	14.8466
142.623	17.9313	142.368	15.1249	142.568	17.7942	142.607	21.1237	142.814	14.8447
142.759	17.9276	142.6	15.1228	142.702	17.7927	142.839	21.1214	142.949	14.8427
142.895	17.9239	142.774	15.1205	142.838	17.7908	143.015	21.1199	143.085	14.8399
143.03	17.9196	142.91	15.1182	142.974	17.7886	143.151	21.1175	143.317	14.8383
143.262	17.916	143.046	15.1158	143.21	17.7867	143.286	21.1159	143.493	14.8357
143.436	17.9123	143.181	15.1138	143.386	17.7844	143.422	21.1136	143.629	14.8321
143.572	17.9089	143.414	15.1114	143.522	17.7826	143.655	21.1115	143.765	14.8307
143.708	17.9056	143.589	15.1093	143.657	17.781	143.83	21.1099	143.901	14.8285
143.844	17.9021	143.725	15.1072	143.794	17.7795	143.966	21.1072	144.133	14.8261
144.076	17.898	143.861	15.1052	144.026	17.7771	144.102	21.1054	144.269	14.8239
144.251	17.8944	143.997	15.1024	144.162	17.7751	144.238	21.1026	144.445	14.8221
144.387	17.8912	144.228	15.1009	144.337	17.7732	144.47	21.1014	144.581	14.8194
144.523	17.8876	144.404	15.0986	144.474	17.7712	144.606	21.0992	144.718	14.8174
144.659	17.8834	144.541	15.0961	144.61	17.7687	144.782	21.0979	144.95	14.8145
144.892	17.8801	144.677	15.094	144.842	17.7671	144.918	21.0959	145.085	14.8123
145.067	17.8769	144.812	15.0916	144.978	17.7651	145.054	21.0942	145.261	14.8102
145.203	17.8726	145.045	15.0897	145.153	17.763	145.286	21.0922	145.398	14.8078
145.339	17.8687	145.22	15.0872	145.289	17.7605	145.421	21.0905	145.533	14.8058
145.475	17.8655	145.356	15.0853	145.425	17.759	145.597	21.0882	145.669	14.8036
145.707	17.8622	145.492	15.083	145.561	17.7572	145.733	21.0861	145.902	14.8014
145.843	17.8581	145.628	15.0803	145.794	17.755	145.869	21.0841	146.079	14.7977
146.018	17.8547	145.86	15.0784	145.97	17.7529	146.006	21.0816	146.215	14.7961
146.155	17.8515	145.995	15.0764	146.108	17.751	146.238	21.08	146.351	14.7937
146.291	17.8483	146.171	15.0738	146.244	17.7494	146.413	21.0769	146.487	14.7912
146.522	17.8444	146.309	15.0716	146.38	17.7468	146.548	21.0757	146.719	14.7892
146.658	17.84	146.445	15.0697	146.611	17.7453	146.684	21.0732	146.895	14.787
146.835	17.8364	146.676	15.0668	146.747	17.743	146.82	21.0715	147.031	14.7848
146.97	17.8326	146.812	15.0649	146.923	17.7407	147.053	21.0693	147.166	14.7824
147.106	17.829	146.988	15.0626	147.062	17.739	147.228	21.067	147.303	14.7806
147.242	17.8256	147.123	15.0609	147.198	17.7372	147.364	21.066	147.535	14.7781
147.474	17.8214	147.259	15.0581	147.334	17.7349	147.5	21.0646	147.711	14.7762
147.649	17.8196	147.394	15.0562	147.567	17.7338	147.637	21.062	147.848	14.7739
147.786	17.8154	147.627	15.0537	147.743	17.7313	147.869	21.0599	147.984	14.7714
147.921	17.812	147.802	15.0514	147.879	17.7295	148.005	21.0576	148.12	14.7697
148.057	17.8081	147.939	15.0493	148.015	17.7276	148.18	21.0554	148.352	14.7673
148.289	17.8042	148.075	15.0472	148.151	17.7256	148.316	21.0533	148.489	14.764
148.464	17.7994	148.211	15.045	148.387	17.7233	148.452	21.0512	148.665	14.7615
148.601	17.7963	148.443	15.0432	148.563	17.7217	148.684	21.0497	148.801	14.7596
148.737	17.7923	148.619	15.0412	148.699	17.7198	148.82	21.0483	148.937	14.7567
148.873	17.7889	148.755	15.0387	148.835	17.7177	148.996	21.046	149.169	14.7554
149.106	17.7861	148.891	15.0367	148.972	17.716	149.132	21.0442	149.306	14.753
149.282	17.782	149.027	15.0344	149.204	17.7143	149.267	21.0419	149.482	14.7509
149.418	17.7783	149.26	15.0323	149.341	17.7118	149.404	21.0402	149.619	14.7489
149.554	17.7752	149.396	15.0301	149.517	17.7097	149.637	21.0382	149.754	14.7468
149.69	17.7708	149.571	15.0284	149.656	17.7082	149.813	21.0364	149.891	14.7446
149.923	17.7677	149.708	15.026	149.789	17.7061	149.949	21.0345	150.123	14.7422
150.059	17.7647	149.838	15.0234	149.926	17.7041	150.085	21.0321	150.299	14.7399
150.235	17.7606	149.974	15.0213	150.16	17.7022	150.221	21.0303	150.435	14.7378
150.365	17.7571	150.208	15.0192	150.336	17.7	150.453	21.029	150.572	14.7354
150.502	17.7532	150.384	15.017	150.475	17.6978	150.629	21.0265	150.708	14.7335
150.639	17.7499	150.521	15.015	150.616	17.696	150.766	21.0251	150.94	14.7311
150.872	17.7462	150.658	15.0129	150.752	17.6938	150.902	21.0226	151.076	14.7298
151.049	17.7435	150.795	15.0103	150.988	17.6924	151.039	21.0213	151.252	14.726
151.186	17.7398	151.028	15.0084	151.125	17.6906	151.265	21.0183	151.383	14.7238
151.323	17.7364	151.205	15.0058	151.302	17.6886	151.402	21.0163	151.519	14.7216
151.46	17.7323	151.342	15.0038	151.436	17.6867	151.579	21.0144	151.752	14.7193
151.693	17.7292	151.478	15.0018	151.576	17.6852	151.716	21.0122	151.89	14.717
151.87	17.7247	151.616	14.9998	151.809	17.6831	151.853	21.0102	152.067	14.7151
152.006	17.7219	151.849	14.9976	151.946	17.681	151.99	21.0087	152.203	14.7125
152.143	17.7185	152.025	14.9951	152.122	17.6789	152.224	21.0064	152.34	14.7107
152.279	17.7148	152.161	14.9933	152.259	17.6769	152.4	21.0044	152.574	14.7086
152.513	17.7119	152.298	14.9911	152.396	17.6751	152.538	21.0033	152.71	14.7063
152.689	17.7076	152.434	14.9888	152.532	17.673	152.675	21.0012	152.887	14.7042
152.826	17.7045	152.667	14.9863	152.766	17.6716	152.811	20.9992	153.024	14.7021
152.962	17.7003	152.804	14.9845	152.943	17.6693	153.045	20.9974	153.164	14.6994
153.099	17.6971	152.98	14.9821	153.079	17.6674	153.222	20.9951	153.3	14.6979
153.331	17.6933	153.116	14.9803	153.216	17.6653	153.357	20.9939	153.533	14.6954
153.468	17.6895	153.253	14.9783	153.353	17.6635	153.494	20.992	153.71	14.6934
153.644	17.6856	153.486	14.9768	153.589	17.6611	153.63	20.9891	153.846	14.6907
153.78	17.6822	153.622	14.9742	153.726	17.6595	153.864	20.9873	153.982	14.6884
153.919	17.6786	153.798	14.9717	153.905	17.6575	154.04	20.9854	154.118	14.6862
154.055	17.6742	153.935	14.9697	154.042	17.6553	154.176	20.9834	154.352	14.6843
154.288	17.6706	154.071	14.9678	154.178	17.653	154.313	20.9818	154.488	14.6821
154.464	17.6664	154.208	14.9652	154.314	17.6512	154.45	20.9799	154.664	14.6799
154.6	17.6629	154.441	14.9633	154.548	17.6499	154.683	20.9777	154.8	14.6768
154.737	17.6595	154.618	14.9613	154.724	17.6477	154.822	20.976	154.939	14.6748
154.873	17.6565	154.755	14.9589	154.861	17.6463	154.998	20.9745	155.171	14.6726
155.106	17.6525	154.891	14.9567	155	17.6436	155.135	20.9723	155.307	14.6707
155.282	17.6487	155.028	14.9547	155.139	17.642	155.271	20.9709	155.483	14.6683
155.418	17.6459	155.263	14.9525	155.372	17.6397	155.504	20.969	155.62	14.6665
155.555	17.6413	155.439	14.9504	155.548	17.6378	155.641	20.9664	155.756	14.6644
155.692	17.6374	155.576	14.9484	155.685	17.6359	155.818	20.9647	155.893	14.6622
155.925	17.6349	155.712	14.9464	155.821	17.6346	155.954	20.9621	156.125	14.6589
156.062	17.6313	155.849	14.9441	155.958	17.633	156.09	20.9603	156.302	14.6567
156.238	17.628	156.082	14.9418	156.191	17.6311	156.323	20.9586	156.439	14.6547
156.375	17.6251	156.219	14.9398	156.328	17.6288	156.46	20.9572	156.575	14.6526
156.512	17.622	156.395	14.9375	156.505	17.6266	156.637	20.9551	156.712	14.6507
156.745	17.6175	156.532	14.9351	156.641	17.6253	156.774	20.9534	156.945	14.6485
156.882	17.6142	156.668	14.9332	156.777	17.6229	156.91	20.9516	157.122	14.6463
157.059	17.6107	156.902	14.9312	156.915	17.6213	157.046	20.9492	157.258	14.6441
157.196	17.607	157.039	14.929	157.148	17.6196	157.28	20.9473	157.395	14.6418
157.332	17.6037	157.215	14.927	157.324	17.6175	157.457	20.9456	157.531	14.6398
157.468	17.6001	157.352	14.925	157.461	17.6156	157.594	20.9444	157.767	14.6375
157.702	17.5968	157.488	14.9228	157.597	17.6136	157.73	20.9422	157.904	14.6357
157.879	17.5932	157.624	14.9205	157.734	17.6118	157.867	20.9398	158.081	14.6334
158.016	17.5895	157.858	14.9187	157.967	17.6098	158.1	20.9378	158.217	14.6312
158.153	17.5864	158.035	14.9167	158.144	17.6079	158.236	20.9361	158.357	14.6291
158.29	17.5831	158.172	14.9148	158.281	17.6057	158.412	20.9346	158.589	14.6272
158.523	17.5799	158.308	14.9125	158.417	17.6038	158.549	20.9325	158.726	14.6236
158.659	17.575	158.445	14.9104	158.554	17.6018	158.686	20.9304	158.903	14.6218
158.836	17.5724	158.678	14.9083	158.79	17.5998	158.919	20.9289	159.04	14.6198
158.973	17.5688	158.854	14.906	158.927	17.5982	159.056	20.9278	159.176	14.6176
159.109	17.5655	158.99	14.9046	159.104	17.596	159.234	20.9251	159.313	14.6157
159.344	17.5619	159.128	14.9019	159.241	17.594	159.371	20.9234	159.547	14.6132
159.48	17.5583	159.264	14.8999	159.377	17.5923	159.507	20.9219	159.724	14.6111
159.657	17.5544	159.498	14.8977	159.611	17.5904	159.645	20.9199	159.86	14.6095
159.793	17.5506	159.675	14.8959	159.748	17.5886	159.878	20.9173	159.997	14.6069
159.931	17.5473	159.812	14.8932	159.924	17.5865	160.055	20.9158	160.133	14.6051
160.067	17.5443	159.949	14.8916	160.061	17.5856	160.193	20.9143	160.367	14.603
160.301	17.5412	160.087	14.8894	160.201	17.5836	160.33	20.9129	160.545	14.6005
160.478	17.5379	160.321	14.8872	160.339	17.5814	160.467	20.9113	160.682	14.5986
160.615	17.5336	160.457	14.8852	160.573	17.5796	160.7	20.9094	160.819	14.5965
160.751	17.5307	160.634	14.8832	160.71	17.5776	160.876	20.9076	160.956	14.5933
160.888	17.5263	160.771	14.8811	160.887	17.5754	161.013	20.905	161.189	14.5912
161.123	17.5228	160.908	14.879	161.024	17.5739	161.15	20.9038	161.326	14.589
161.299	17.5194	161.045	14.8767	161.161	17.5721	161.287	20.9017	161.503	14.587
161.436	17.5157	161.278	14.8747	161.395	17.5701	161.521	20.8999	161.64	14.5848
161.573	17.5118	161.455	14.8726	161.532	17.5681	161.658	20.8981	161.777	14.5828
161.709	17.5085	161.591	14.871	161.709	17.5659	161.835	20.8963	162.01	14.5806
161.942	17.5045	161.727	14.8689	161.846	17.5636	161.972	20.8947	162.146	14.5787
162.079	17.5019	161.865	14.8668	161.983	17.5622	162.111	20.8926	162.325	14.577
162.256	17.4985	162.099	14.8646	162.12	17.5603	162.248	20.8912	162.462	14.5745
162.392	17.4952	162.275	14.8628	162.358	17.5588	162.48	20.8897	162.598	14.5723
162.529	17.4911	162.412	14.8604	162.536	17.557	162.657	20.8878	162.735	14.5701
162.762	17.4885	162.55	14.8589	162.673	17.5552	162.794	20.8854	162.969	14.568
162.899	17.4846	162.686	14.8564	162.81	17.5528	162.931	20.884	163.146	14.5658
163.078	17.4805	162.92	14.8542	162.947	17.5512	163.068	20.8827	163.283	14.564
163.214	17.4766	163.057	14.852	163.18	17.5492	163.302	20.8804	163.42	14.5619
163.351	17.4732	163.233	14.8501	163.321	17.5467	163.479	20.8789	163.557	14.5589
163.585	17.4712	163.37	14.8482	163.498	17.5455	163.616	20.8766	163.791	14.5577
163.721	17.4673	163.507	14.8459	163.634	17.5435	163.753	20.8749	163.968	14.5551
163.898	17.4641	163.741	14.8443	163.772	17.542	163.89	20.8728	164.105	14.5529
164.035	17.4604	163.878	14.8417	163.912	17.5401	164.124	20.8715	164.242	14.5509
164.171	17.457	164.054	14.8396	164.15	17.538	164.301	20.8694	164.379	14.5489
164.405	17.4541	164.191	14.8376	164.327	17.5368	164.438	20.8676	164.612	14.5471
164.542	17.45	164.328	14.8353	164.464	17.5343	164.575	20.8662	164.749	14.544
164.719	17.4466	164.465	14.8336	164.605	17.5324	164.712	20.8647	164.927	14.542
164.856	17.4427	164.699	14.8316	164.741	17.5306	164.946	20.8631	165.063	14.54
164.993	17.4398	164.876	14.8295	164.975	17.5285	165.083	20.8606	165.201	14.5384
165.13	17.4365	165.013	14.8275	165.112	17.5268	165.261	20.8588	165.434	14.5358
165.363	17.4335	165.15	14.8251	165.289	17.5249	165.398	20.8563	165.571	14.534
165.54	17.4299	165.287	14.8236	165.426	17.523	165.535	20.8551	165.748	14.5319
165.677	17.4261	165.521	14.821	165.566	17.5212	165.769	20.8528	165.885	14.5298
165.814	17.4236	165.698	14.8191	165.801	17.5194	165.906	20.8509	166.022	14.5268
165.951	17.4191	165.835	14.8174	165.938	17.5178	166.076	20.8495	166.153	14.5248
166.185	17.4153	165.972	14.8151	166.115	17.5157	166.214	20.8479	166.388	14.5227
166.321	17.412	166.109	14.813	166.25	17.5139	166.352	20.8464	166.566	14.5206
166.498	17.4083	166.337	14.8108	166.391	17.5123	166.489	20.8446	166.704	14.5186
166.635	17.4051	166.514	14.8091	166.528	17.5098	166.725	20.843	166.843	14.5164
166.766	17.4013	166.652	14.8069	166.764	17.5082	166.904	20.8415	166.98	14.5144
167.001	17.3981	166.789	14.8051	166.942	17.5064	167.041	20.8398	167.216	14.5122
167.139	17.3945	166.927	14.803	167.08	17.5043	167.179	20.8379	167.353	14.5099
167.317	17.3915	167.162	14.8006	167.217	17.5023	167.316	20.8358	167.531	14.5082
167.454	17.3877	167.299	14.7985	167.355	17.5003	167.55	20.8342	167.668	14.506
167.592	17.3859	167.477	14.7966	167.59	17.499	167.728	20.832	167.806	14.5039
167.827	17.3815	167.614	14.7944	167.768	17.4966	167.865	20.831	168.041	14.5019
167.965	17.3788	167.751	14.7931	167.905	17.4951	168.003	20.8288	168.178	14.5001
168.142	17.3749	167.986	14.7909	168.043	17.4935	168.14	20.8265	168.355	14.4979
168.28	17.3722	168.124	14.7889	168.18	17.4912	168.374	20.8247	168.493	14.4958
168.417	17.3687	168.301	14.787	168.415	17.4894	168.511	20.8229	168.63	14.4928
168.555	17.3653	168.438	14.7846	168.552	17.4879	168.689	20.8208	168.767	14.4912
168.79	17.3617	168.576	14.7826	168.729	17.4857	168.825	20.8194	169.001	14.4885
168.966	17.3589	168.713	14.7809	168.866	17.4836	168.963	20.8168	169.179	14.4863
169.104	17.3554	168.947	14.7787	169.004	17.4818	169.197	20.8158	169.315	14.4843
169.241	17.3527	169.124	14.7763	169.238	17.4801	169.335	20.8137	169.453	14.4827
169.378	17.3494	169.261	14.7745	169.375	17.4782	169.512	20.8126	169.591	14.4807
169.612	17.3458	169.398	14.7725	169.552	17.4763	169.649	20.8106	169.826	14.4783
169.749	17.3427	169.536	14.7706	169.69	17.4747	169.786	20.8086	170.004	14.4765
169.926	17.3393	169.77	14.7683	169.827	17.473	169.925	20.8073	170.142	14.4744
170.063	17.3355	169.907	14.7665	169.965	17.4706	170.159	20.8055	170.279	14.4723
170.201	17.3325	170.085	14.7643	170.201	17.469	170.336	20.8041	170.416	14.47
170.435	17.3298	170.224	14.7624	170.378	17.4669	170.472	20.8016	170.65	14.4682
170.574	17.3263	170.361	14.7602	170.515	17.4653	170.609	20.801	170.787	14.4661
170.751	17.323	170.596	14.7586	170.653	17.4631	170.747	20.7988	170.965	14.4639
170.888	17.3186	170.733	14.7562	170.79	17.4612	170.98	20.7969	171.102	14.4607
171.025	17.3151	170.91	14.7546	171.024	17.4594	171.157	20.7952	171.239	14.4592
171.259	17.312	171.047	14.7522	171.161	17.4575	171.294	20.7934	171.474	14.4574
171.396	17.309	171.185	14.75	171.339	17.4558	171.431	20.7915	171.611	14.455
171.572	17.3053	171.419	14.748	171.476	17.4538	171.569	20.7895	171.788	14.453
171.71	17.3025	171.557	14.7465	171.613	17.4519	171.802	20.7878	171.926	14.4508
171.847	17.2995	171.735	14.7447	171.847	17.45	171.94	20.7866	172.063	14.4488
171.984	17.2965	171.872	14.7427	171.985	17.4483	172.116	20.7846	172.201	14.4468
172.219	17.2919	172.009	14.7408	172.162	17.4465	172.254	20.7833	172.435	14.4446
172.396	17.2886	172.147	14.7387	172.3	17.4446	172.39	20.7814	172.612	14.4429
172.533	17.2857	172.382	14.7368	172.437	17.4432	172.624	20.7794	172.749	14.4405
172.671	17.2815	172.559	14.7349	172.574	17.4416	172.762	20.7782	172.886	14.4386
172.808	17.2782	172.697	14.7326	172.809	17.4397	172.939	20.7756	173.024	14.4366
173.042	17.2749	172.833	14.7305	172.986	17.4381	173.076	20.7745	173.257	14.4345
173.179	17.2716	172.971	14.7287	173.124	17.436	173.214	20.7726	173.435	14.4326
173.357	17.2681	173.205	14.7267	173.261	17.4339	173.448	20.7701	173.572	14.4306
173.494	17.2648	173.383	14.7246	173.398	17.4322	173.585	20.7693	173.71	14.4277
173.632	17.2613	173.521	14.7226	173.633	17.4304	173.763	20.7672	173.85	14.4261
173.867	17.2578	173.658	14.7204	173.81	17.4287	173.9	20.7654	174.085	14.4238
174.004	17.2545	173.796	14.7185	173.947	17.4262	174.037	20.7647	174.222	14.4219
174.182	17.2508	174.03	14.7164	174.085	17.4247	174.175	20.7621	174.4	14.4199
174.32	17.2475	174.167	14.714	174.223	17.4227	174.409	20.7611	174.538	14.4181
174.457	17.2443	174.344	14.7124	174.461	17.4209	174.587	20.7586	174.675	14.416
174.691	17.2408	174.482	14.7104	174.599	17.4193	174.725	20.7567	174.91	14.4138
174.828	17.2372	174.619	14.7088	174.78	17.417	174.863	20.7552	175.048	14.4113
175.006	17.2343	174.855	14.7063	174.917	17.4157	175	20.7533	175.225	14.4096
175.144	17.2308	174.992	14.7048	175.055	17.4139	175.235	20.7517	175.362	14.4073
175.281	17.2276	175.17	14.7024	175.192	17.412	175.413	20.7493	175.5	14.4055
175.419	17.2245	175.307	14.7005	175.427	17.41	175.55	20.7475	175.637	14.4036
175.654	17.2194	175.445	14.6984	175.605	17.4084	175.688	20.7462	175.872	14.401
175.832	17.217	175.583	14.6969	175.743	17.4065	175.827	20.7444	176.05	14.3994
175.97	17.2138	175.818	14.6945	175.88	17.4046	176.062	20.7427	176.187	14.3965
176.108	17.2099	175.995	14.693	176.022	17.4029	176.2	20.7377	176.325	14.3942
176.245	17.2065	176.134	14.6908	176.259	17.4014	176.378	20.735	176.462	14.3923
176.481	17.203	176.272	14.6886	176.397	17.3991	176.516	20.7332	176.696	14.3901
176.658	17.2004	176.409	14.6868	176.575	17.3981	176.653	20.7316	176.874	14.3882
176.796	17.1964	176.644	14.6846	176.712	17.3962	176.888	20.7299	177.011	14.3859
176.934	17.1928	176.821	14.6828	176.85	17.3945	177.025	20.7287	177.149	14.3846
177.072	17.19	176.959	14.6807	176.99	17.3921	177.202	20.7269	177.287	14.3824
177.306	17.1862	177.096	14.6788	177.226	17.3905	177.339	20.7248	177.521	14.3802
177.444	17.1836	177.234	14.677	177.406	17.3883	177.478	20.723	177.658	14.3783
177.621	17.1803	177.469	14.675	177.544	17.3865	177.615	20.7207	177.836	14.3764
177.758	17.1772	177.607	14.6731	177.682	17.3846	177.85	20.7191	177.976	14.3746
177.897	17.173	177.784	14.6708	177.82	17.3831	178.031	20.7175	178.113	14.3721
178.131	17.1701	177.922	14.669	178.056	17.3811	178.168	20.7157	178.347	14.3702
178.268	17.1669	178.06	14.6672	178.234	17.3792	178.305	20.7136	178.484	14.3682
178.447	17.1631	178.297	14.6648	178.375	17.3775	178.442	20.7113	178.662	14.3654
178.586	17.1599	178.434	14.6627	178.512	17.3752	178.677	20.7102	178.799	14.3637
178.724	17.1568	178.612	14.6609	178.65	17.3737	178.854	20.7085	178.937	14.3619
178.861	17.1539	178.749	14.6588	178.885	17.3718	178.992	20.707	179.075	14.3592
179.097	17.1502	178.886	14.6571	179.023	17.3699	179.13	20.7055	179.309	14.3568
179.274	17.1468	179.023	14.6553	179.2	17.3681	179.268	20.7038	179.487	14.3552
179.412	17.1432	179.258	14.6531	179.338	17.3661	179.502	20.702	179.624	14.3536
179.55	17.1407	179.436	14.6511	179.476	17.3646	179.64	20.7009	179.762	14.3516
179.687	17.1379	179.573	14.6496	179.613	17.3625	179.818	20.6989	179.899	14.35
179.923	17.1345	179.71	14.6471	179.848	17.361	179.956	20.6965	180.134	14.3475
180.06	17.1308	179.848	14.6449	180.026	17.3583	180.094	20.6949	180.313	14.3458
180.238	17.1276	180.083	14.643	180.164	17.3572	180.329	20.6933	180.45	14.3436
180.375	17.1243	180.221	14.6411	180.301	17.3554	180.466	20.691	180.588	14.3415
180.512	17.121	180.399	14.6396	180.439	17.3532	180.645	20.6893	180.726	14.3393
180.746	17.1182	180.537	14.638	180.673	17.3525	180.781	20.6876	180.96	14.3378
180.884	17.1144	180.675	14.6362	180.811	17.3502	180.92	20.6857	181.101	14.3358
181.062	17.1112	180.91	14.6342	180.989	17.348	181.057	20.6846	181.279	14.3326
181.2	17.108	181.048	14.6321	181.127	17.3464	181.292	20.6825	181.417	14.3307
181.338	17.1045	181.226	14.63	181.264	17.3448	181.47	20.6812	181.554	14.3285
181.475	17.1016	181.363	14.628	181.5	17.3427	181.607	20.6796	181.692	14.3269
181.709	17.0985	181.501	14.6261	181.64	17.341	181.744	20.6779	181.928	14.3247
181.887	17.0951	181.736	14.6241	181.817	17.3391	181.883	20.6768	182.104	14.3225
182.025	17.0917	181.873	14.6221	181.955	17.3375	182.117	20.6753	182.242	14.3209
182.162	17.0881	182.051	14.6202	182.095	17.3355	182.296	20.673	182.38	14.3186
182.3	17.0846	182.188	14.6181	182.232	17.3332	182.434	20.6716	182.518	14.317
182.535	17.0822	182.323	14.6161	182.468	17.3325	182.571	20.6696	182.752	14.3149
182.713	17.0785	182.461	14.6141	182.609	17.3294	182.709	20.6684	182.93	14.3127
182.85	17.0746	182.697	14.6122	182.786	17.3283	182.945	20.6669	183.068	14.3112
182.988	17.0715	182.876	14.6102	182.924	17.3262	183.083	20.6659	183.206	14.3087
183.125	17.0689	183.014	14.6088	183.062	17.3244	183.261	20.664	183.343	14.3068
183.36	17.0645	183.152	14.6068	183.297	17.3228	183.399	20.6628	183.578	14.305
183.539	17.0617	183.29	14.6047	183.435	17.3208	183.536	20.6604	183.756	14.3022
183.676	17.0577	183.526	14.6027	183.613	17.3186	183.771	20.6588	183.893	14.3008
183.814	17.0547	183.704	14.6006	183.75	17.3173	183.909	20.657	184.031	14.2987
183.951	17.0523	183.841	14.5973	183.888	17.3155	184.087	20.6552	184.169	14.2965
184.186	17.0485	183.979	14.5967	184.123	17.3136	184.226	20.6538	184.404	14.2945
184.323	17.0455	184.117	14.5946	184.262	17.3119	184.363	20.6507	184.542	14.2928
184.501	17.0424	184.352	14.5934	184.44	17.3109	184.5	20.6496	184.719	14.2909
184.639	17.0387	184.532	14.5909	184.577	17.3085	184.735	20.6481	184.858	14.2887
184.778	17.0353	184.67	14.589	184.714	17.3066	184.914	20.6471	184.995	14.2864
184.916	17.0324	184.807	14.5868	184.852	17.3052	185.052	20.6454	185.231	14.2843
185.15	17.0291	184.944	14.5855	185.09	17.3034	185.19	20.6435	185.369	14.2826
185.327	17.0261	185.179	14.5834	185.268	17.3016	185.327	20.6414	185.546	14.2804
185.464	17.0226	185.358	14.5815	185.406	17.2991	185.562	20.6396	185.684	14.2783
185.602	17.0205	185.495	14.5789	185.543	17.2975	185.74	20.6381	185.822	14.2765
185.739	17.0168	185.634	14.5777	185.68	17.296	185.879	20.6367	185.96	14.2745
185.973	17.0133	185.771	14.5754	185.916	17.2942	186.016	20.6353	186.195	14.2726
186.152	17.0102	186.006	14.5738	186.093	17.2921	186.155	20.634	186.373	14.2695
186.29	17.0068	186.144	14.5717	186.231	17.2897	186.389	20.6306	186.511	14.2681
186.427	17.0034	186.322	14.5694	186.369	17.2887	186.526	20.6288	186.649	14.2657
186.565	16.9999	186.46	14.5682	186.51	17.2869	186.704	20.6266	186.786	14.2639
186.8	16.9964	186.598	14.5663	186.748	17.2855	186.842	20.6247	187.021	14.2617
186.938	16.9937	186.832	14.5642	186.885	17.2831	186.98	20.6232	187.158	14.2596
187.116	16.99	186.97	14.5627	187.063	17.2819	187.118	20.6211	187.336	14.2579
187.253	16.987	187.148	14.5603	187.201	17.2801	187.353	20.6194	187.474	14.256
187.391	16.9838	187.286	14.5582	187.338	17.2781	187.53	20.6174	187.612	14.254
187.625	16.9802	187.423	14.5566	187.476	17.2762	187.668	20.616	187.847	14.2521
187.762	16.9773	187.561	14.5548	187.711	17.2745	187.806	20.614	187.984	14.2503
187.94	16.9747	187.796	14.5527	187.893	17.2728	187.943	20.6123	188.163	14.248
188.078	16.9723	187.975	14.5506	188.03	17.2709	188.178	20.6099	188.3	14.2462
188.215	16.9692	188.112	14.5487	188.168	17.2691	188.356	20.6082	188.438	14.2441
188.45	16.9662	188.25	14.5469	188.306	17.2674	188.494	20.6065	188.575	14.2424
188.587	16.9624	188.388	14.5449	188.54	17.2655	188.632	20.6051	188.81	14.2398
188.766	16.9594	188.622	14.5433	188.718	17.264	188.769	20.6032	188.988	14.2377
188.903	16.9566	188.8	14.5414	188.855	17.2623	189.005	20.6023	189.126	14.2354
189.04	16.9535	188.938	14.5394	188.993	17.2603	189.142	20.6002	189.264	14.2338
189.178	16.9499	189.076	14.5374	189.131	17.2586	189.321	20.5982	189.402	14.2319
189.413	16.9469	189.213	14.5355	189.369	17.257	189.459	20.5965	189.638	14.2297
189.59	16.9439	189.448	14.5335	189.507	17.2552	189.596	20.5953	189.816	14.2277
189.728	16.9407	189.627	14.5318	189.686	17.2534	189.832	20.5937	189.954	14.2261
189.866	16.9373	189.765	14.5295	189.824	17.2516	189.97	20.5923	190.092	14.2242
190.004	16.9343	189.903	14.5276	189.961	17.2497	190.148	20.5897	190.23	14.2224
190.239	16.9309	190.042	14.5257	190.098	17.2478	190.286	20.5878	190.465	14.2205
190.377	16.9282	190.276	14.5242	190.334	17.2464	190.424	20.5862	190.602	14.2182
190.554	16.9245	190.414	14.522	190.511	17.2443	190.562	20.5849	190.781	14.2163
190.693	16.9216	190.592	14.5203	190.649	17.2427	190.797	20.5832	190.918	14.2145
190.83	16.9183	190.73	14.5184	190.79	17.2404	190.974	20.5823	191.055	14.2122
191.066	16.9155	190.868	14.5166	190.928	17.2391	191.113	20.5804	191.29	14.2105
191.204	16.9123	191.103	14.5145	191.164	17.2369	191.25	20.5787	191.428	14.2085
191.382	16.9087	191.24	14.5124	191.341	17.2352	191.388	20.5768	191.606	14.2058
191.52	16.906	191.418	14.5106	191.48	17.2335	191.623	20.5753	191.743	14.2039
191.658	16.9027	191.556	14.5085	191.618	17.2317	191.801	20.5732	191.881	14.2018
191.893	16.8995	191.694	14.5066	191.756	17.2297	191.94	20.5718	192.117	14.2
192.031	16.8964	191.929	14.505	191.991	17.2279	192.077	20.5694	192.257	14.1979
192.209	16.8934	192.067	14.5034	192.129	17.2267	192.215	20.568	192.435	14.1959
192.346	16.8903	192.245	14.5019	192.311	17.2244	192.451	20.5667	192.573	14.194
192.484	16.8873	192.383	14.5002	192.448	17.2235	192.588	20.5652	192.711	14.1924
192.719	16.8839	192.52	14.4979	192.587	17.2213	192.766	20.563	192.849	14.1901
192.856	16.8808	192.659	14.4958	192.725	17.22	192.904	20.5617	193.084	14.1881
193.035	16.8772	192.895	14.4942	192.963	17.2177	193.042	20.5602	193.262	14.1865
193.173	16.874	193.073	14.4918	193.142	17.2156	193.277	20.5591	193.4	14.1845
193.311	16.8706	193.211	14.4902	193.279	17.2139	193.415	20.5564	193.537	14.1825
193.449	16.8676	193.349	14.4883	193.418	17.2124	193.593	20.5544	193.675	14.1807
193.684	16.8638	193.487	14.4866	193.556	17.2106	193.731	20.5531	193.91	14.179
193.862	16.8607	193.723	14.4846	193.791	17.2086	193.868	20.5507	194.047	14.1763
194.001	16.8577	193.902	14.4822	193.969	17.2072	194.006	20.5486	194.226	14.1747
194.139	16.8541	194.039	14.4808	194.107	17.2056	194.241	20.5473	194.363	14.173
194.276	16.8516	194.178	14.4789	194.244	17.2036	194.42	20.546	194.501	14.1708
194.512	16.8479	194.315	14.4769	194.382	17.2015	194.556	20.5446	194.737	14.1688
194.69	16.8452	194.55	14.475	194.618	17.1997	194.695	20.5431	194.874	14.1666
194.828	16.8418	194.688	14.4733	194.755	17.198	194.833	20.541	195.052	14.1649
194.966	16.8397	194.866	14.4713	194.934	17.1961	195.068	20.5396	195.19	14.1628
195.104	16.8363	195.004	14.4699	195.075	17.1942	195.246	20.5382	195.327	14.1605
195.338	16.8334	195.142	14.4673	195.212	17.1925	195.384	20.5358	195.563	14.1588
195.476	16.8306	195.377	14.4658	195.35	17.1907	195.522	20.5339	195.7	14.1566
195.655	16.8273	195.515	14.464	195.589	17.1887	195.66	20.5322	195.879	14.155
195.793	16.8243	195.694	14.4617	195.768	17.1876	195.895	20.5311	196.017	14.153
195.931	16.821	195.832	14.4597	195.909	17.1857	196.074	20.5289	196.154	14.1515
196.069	16.8183	195.97	14.4578	196.047	17.1836	196.211	20.5269	196.292	14.1492
196.304	16.8153	196.108	14.4562	196.185	17.1822	196.349	20.5256	196.527	14.1474
196.483	16.8121	196.344	14.4544	196.421	17.1804	196.487	20.5233	196.705	14.1456
196.621	16.8092	196.522	14.4522	196.562	17.1783	196.722	20.5214	196.843	14.1427
196.759	16.806	196.66	14.4505	196.741	17.177	196.859	20.5202	196.981	14.1408
196.897	16.8034	196.798	14.4482	196.879	17.1752	197.038	20.5185	197.119	14.1388
197.133	16.8002	196.936	14.4464	197.017	17.173	197.176	20.5174	197.354	14.1369
197.311	16.7965	197.171	14.4451	197.154	17.1713	197.314	20.5153	197.533	14.135
197.449	16.7934	197.308	14.4434	197.389	17.1694	197.548	20.5129	197.671	14.1334
197.588	16.7908	197.487	14.4414	197.567	17.1676	197.686	20.5117	197.809	14.1312
197.725	16.7876	197.624	14.4399	197.705	17.1657	197.864	20.5109	197.947	14.1294
197.96	16.7843	197.763	14.438	197.843	17.1642	198.003	20.5082	198.182	14.1273
198.138	16.7815	197.998	14.4356	197.981	17.1624	198.141	20.5063	198.32	14.1254
198.276	16.7788	198.135	14.4339	198.218	17.1605	198.279	20.5043	198.499	14.1237
198.413	16.7754	198.314	14.4318	198.358	17.1586	198.514	20.5022	198.636	14.1222
198.552	16.7731	198.451	14.4301	198.537	17.1569	198.692	20.5013	198.774	14.1202
198.788	16.7704	198.59	14.428	198.676	17.1552	198.831	20.4995	198.912	14.1183
198.925	16.7667	198.826	14.4258	198.814	17.1533	198.969	20.4979	199.148	14.1165
199.104	16.7639	198.964	14.4246	199.049	17.1513	199.107	20.496	199.326	14.1136
199.242	16.761	199.143	14.4225	199.191	17.1498	199.342	20.4938	199.464	14.1111
199.38	16.758	199.281	14.4206	199.37	17.1477	199.521	20.4923	199.603	14.1099
199.615	16.7548	199.419	14.4188	199.508	17.146	199.658	20.491	199.741	14.1076
199.753	16.7523	199.655	14.4167	199.645	17.1441	199.796	20.4891	199.976	14.106
199.931	16.7495	199.793	14.4153	199.787	17.1424	199.934	20.4872	200.114	14.1041
200.069	16.746	199.972	14.413	200.023	17.1408	200.169	20.4853	200.296	14.1021
200.207	16.7433	200.109	14.4111	200.201	17.1392	200.307	20.4834	200.435	14.1003
200.345	16.74	200.247	14.4097	200.34	17.1371	200.486	20.4821	200.572	14.0986
200.581	16.7366	200.483	14.4076	200.481	17.1355	200.624	20.4811	200.808	14.0962
200.759	16.7339	200.621	14.4058	200.622	17.1338	200.762	20.4782	200.946	14.0945
200.896	16.7308	200.799	14.4043	200.858	17.1317	200.996	20.4771	201.124	14.0929
201.034	16.7282	200.938	14.4023	200.996	17.1304	201.134	20.475	201.262	14.0911
201.171	16.725	201.075	14.4003	201.174	17.1281	201.312	20.4733	201.399	14.0894
201.407	16.7219	201.213	14.3986	201.312	17.1262	201.451	20.4718	201.637	14.087
201.586	16.7183	201.448	14.3964	201.45	17.125	201.589	20.4706	201.775	14.0852
201.723	16.7156	201.627	14.3951	201.588	17.1228	201.726	20.4688	201.954	14.0825
201.861	16.712	201.765	14.3926	201.827	17.1212	201.962	20.4674	202.092	14.08
201.999	16.709	201.903	14.3909	202.005	17.1195	202.141	20.466	202.23	14.0787
202.235	16.7057	202.041	14.3892	202.143	17.1177	202.279	20.4642	202.368	14.0768
202.373	16.7026	202.276	14.3873	202.281	17.1158	202.417	20.4624	202.603	14.0746
202.552	16.6999	202.414	14.3851	202.419	17.114	202.555	20.4607	202.781	14.0733
202.69	16.6976	202.592	14.3839	202.658	17.112	202.79	20.4583	202.92	14.0713
202.828	16.6947	202.731	14.3818	202.837	17.1107	202.97	20.4571	203.058	14.0695
203.062	16.6913	202.869	14.3799	202.974	17.1085	203.108	20.4553	203.196	14.0674
203.201	16.6892	203.104	14.3779	203.112	17.1068	203.246	20.4534	203.431	14.066
203.379	16.6856	203.242	14.3762	203.25	17.1051	203.384	20.4521	203.613	14.0636
203.517	16.6824	203.421	14.3746	203.486	17.1034	203.619	20.4505	203.75	14.0618
203.655	16.6796	203.558	14.3727	203.624	17.1017	203.757	20.4487	203.888	14.06
203.793	16.6768	203.697	14.371	203.803	17.0999	203.935	20.4466	204.026	14.0582
204.028	16.674	203.932	14.3687	203.944	17.0978	204.074	20.4451	204.261	14.0558
204.207	16.6715	204.071	14.3677	204.082	17.0961	204.212	20.4436	204.399	14.054
204.345	16.6682	204.251	14.3655	204.22	17.0945	204.447	20.4419	204.578	14.0524
204.483	16.6652	204.388	14.3637	204.458	17.093	204.585	20.4403	204.715	14.0503
204.621	16.6619	204.527	14.3619	204.638	17.0915	204.765	20.4387	204.854	14.0482
204.856	16.6587	204.664	14.3603	204.779	17.0894	204.903	20.4372	204.992	14.0464
205.035	16.6559	204.9	14.3581	204.917	17.0881	205.041	20.4355	205.231	14.0446
205.173	16.6526	205.078	14.3566	205.055	17.0855	205.18	20.434	205.411	14.0426
205.311	16.6492	205.216	14.3546	205.297	17.0841	205.416	20.4324	205.552	14.0404
205.449	16.6462	205.354	14.3525	205.435	17.0823	205.595	20.4316	205.69	14.0385
205.684	16.6433	205.492	14.351	205.617	17.0805	205.732	20.4288	205.828	14.0368
205.822	16.6409	205.728	14.3494	205.754	17.0789	205.87	20.4275	206.063	14.0351
206.001	16.6379	205.905	14.3472	205.896	17.0772	206.009	20.4261	206.242	14.0332
206.139	16.6357	206.044	14.3453	206.034	17.075	206.244	20.4242	206.381	14.0312
206.276	16.6326	206.182	14.3437	206.269	17.0735	206.423	20.4228	206.517	14.0295
206.512	16.6295	206.32	14.3416	206.448	17.0718	206.562	20.4212	206.656	14.0276
206.65	16.6273	206.555	14.3398	206.585	17.0702	206.699	20.4188	206.892	14.026
206.828	16.624	206.734	14.338	206.727	17.0681	206.838	20.4176	207.03	14.0227
206.967	16.6206	206.873	14.3363	206.865	17.0665	207.073	20.4155	207.208	14.0213
207.105	16.6177	207.01	14.3343	207.101	17.0647	207.211	20.4143	207.346	14.0194
207.244	16.6152	207.148	14.3326	207.242	17.0632	207.39	20.4135	207.484	14.0174
207.479	16.6119	207.383	14.3311	207.424	17.0617	207.528	20.4117	207.723	14.0156
207.658	16.6085	207.562	14.3288	207.562	17.0596	207.667	20.4096	207.861	14.0143
207.796	16.6065	207.699	14.3272	207.701	17.0581	207.902	20.4086	208.04	14.0119
207.934	16.6034	207.838	14.3254	207.841	17.0561	208.04	20.4069	208.177	14.0101
208.072	16.6004	207.975	14.3238	208.08	17.0543	208.22	20.4058	208.315	14.0083
208.308	16.5976	208.212	14.3224	208.258	17.0525	208.358	20.4043	208.454	14.0062
208.486	16.5948	208.349	14.3202	208.397	17.0509	208.495	20.4021	208.69	14.0046
208.624	16.5919	208.528	14.3185	208.534	17.0491	208.634	20.4006	208.869	14.0026
208.762	16.5891	208.667	14.3168	208.672	17.0481	208.869	20.3992	209.007	14.0005
208.9	16.5864	208.805	14.3149	208.908	17.0462	209.048	20.3975	209.144	13.9995
209.135	16.5832	208.943	14.3128	209.086	17.0443	209.187	20.3961	209.283	13.9971
209.314	16.5804	209.179	14.3113	209.224	17.0427	209.325	20.3935	209.519	13.9952
209.452	16.5774	209.357	14.3092	209.362	17.0411	209.463	20.3923	209.697	13.993
209.59	16.5745	209.496	14.3076	209.5	17.0392	209.699	20.3907	209.836	13.9906
209.729	16.5722	209.634	14.3058	209.737	17.0372	209.878	20.3896	209.974	13.9892
209.964	16.5692	209.772	14.3037	209.874	17.0355	210.016	20.3878	210.112	13.987
210.102	16.5665	210.008	14.302	210.052	17.034	210.154	20.3857	210.348	13.9855
210.281	16.5638	210.187	14.2998	210.19	17.0321	210.293	20.3851	210.486	13.9836
210.418	16.5604	210.325	14.2983	210.329	17.0302	210.528	20.3827	210.665	13.9822
210.557	16.5575	210.463	14.2969	210.568	17.0284	210.667	20.3812	210.803	13.9801
210.793	16.5546	210.601	14.295	210.706	17.0268	210.844	20.3802	210.942	13.978
210.931	16.5512	210.837	14.2929	210.885	17.0252	210.984	20.3788	211.08	13.9762
211.11	16.5483	210.974	14.2914	211.023	17.0235	211.121	20.3776	211.316	13.9743
211.249	16.546	211.153	14.2895	211.161	17.0219	211.26	20.3752	211.495	13.9726
211.387	16.5429	211.292	14.2878	211.299	17.0199	211.495	20.3738	211.634	13.9707
211.525	16.5398	211.429	14.2857	211.538	17.0184	211.674	20.3719	211.771	13.9689
211.761	16.5371	211.665	14.2842	211.72	17.0164	211.812	20.37	211.91	13.9668
211.939	16.5346	211.803	14.2819	211.858	17.0148	211.952	20.3693	212.146	13.9653
212.078	16.5317	211.982	14.2807	211.997	17.0132	212.089	20.3679	212.325	13.9637
212.216	16.5282	212.12	14.279	212.135	17.0115	212.325	20.3653	212.463	13.9607
212.354	16.5252	212.259	14.2767	212.373	17.0097	212.504	20.3644	212.602	13.959
212.59	16.5217	212.494	14.2751	212.511	17.0081	212.643	20.3628	212.741	13.9571
212.768	16.5195	212.633	14.2729	212.691	17.0063	212.781	20.3609	212.977	13.9552
212.906	16.5163	212.811	14.2716	212.829	17.0045	212.92	20.3589	213.115	13.9534
213.045	16.5136	212.95	14.2698	212.967	17.0028	213.155	20.357	213.294	13.9514
213.183	16.5107	213.088	14.2682	213.203	17.0006	213.335	20.3557	213.432	13.9501
213.419	16.5079	213.324	14.2666	213.345	16.999	213.473	20.3537	213.571	13.9481
213.557	16.5049	213.462	14.2646	213.523	16.9974	213.612	20.3528	213.807	13.9465
213.736	16.501	213.642	14.2629	213.665	16.9958	213.75	20.3511	213.946	13.9446
213.875	16.4984	213.78	14.2609	213.803	16.9937	213.986	20.3497	214.126	13.9425
214.013	16.4956	213.918	14.2592	213.942	16.9921	214.124	20.3477	214.264	13.9401
214.249	16.4925	214.057	14.2575	214.178	16.9904	214.304	20.346	214.402	13.9385
214.387	16.4896	214.292	14.2557	214.357	16.9891	214.442	20.3443	214.639	13.9369
214.567	16.4873	214.471	14.2543	214.499	16.9874	214.582	20.343	214.777	13.9345
214.705	16.4846	214.61	14.2521	214.636	16.9856	214.72	20.3415	214.956	13.9331
214.843	16.4812	214.748	14.2503	214.778	16.9836	214.956	20.3402	215.094	13.9311
214.981	16.4785	214.887	14.2483	215.015	16.9821	215.136	20.3386	215.233	13.9296
215.217	16.4753	215.123	14.247	215.152	16.98	215.274	20.3368	215.371	13.9272
215.396	16.4727	215.302	14.245	215.331	16.9788	215.412	20.3355	215.607	13.9255
215.535	16.4701	215.44	14.2431	215.473	16.9772	215.551	20.3332	215.787	13.9237
215.673	16.467	215.579	14.2417	215.612	16.9759	215.787	20.3321	215.925	13.9217
215.812	16.4636	215.717	14.2397	215.75	16.9741	215.967	20.3305	216.063	13.9198
216.048	16.46	215.955	14.238	215.99	16.9718	216.105	20.3295	216.201	13.9181
216.227	16.457	216.133	14.2361	216.128	16.9704	216.243	20.3279	216.437	13.9165
216.366	16.4551	216.271	14.2341	216.306	16.9686	216.381	20.3256	216.575	13.9152
216.504	16.4521	216.41	14.2325	216.448	16.9667	216.618	20.3243	216.755	13.9124
216.642	16.4495	216.547	14.2309	216.587	16.965	216.756	20.3221	216.893	13.9112
216.878	16.4466	216.784	14.2289	216.823	16.9635	216.936	20.3209	217.032	13.9093
217.017	16.4432	216.922	14.227	216.964	16.9617	217.074	20.3186	217.268	13.9073
217.197	16.4404	217.102	14.2256	217.143	16.9604	217.211	20.3178	217.406	13.9047
217.335	16.4374	217.241	14.2234	217.282	16.959	217.449	20.3159	217.586	13.9027
217.473	16.4347	217.379	14.2211	217.42	16.9568	217.587	20.3147	217.724	13.9011
217.611	16.431	217.616	14.2202	217.562	16.9553	217.767	20.313	217.863	13.8993
217.848	16.4288	217.754	14.2184	217.799	16.9533	217.905	20.3109	218.002	13.8978
218.026	16.4257	217.933	14.2165	217.937	16.9517	218.044	20.3097	218.237	13.8955
218.164	16.4225	218.071	14.2147	218.116	16.9502	218.182	20.3078	218.416	13.8939
218.302	16.42	218.21	14.2134	218.254	16.948	218.418	20.3062	218.554	13.892
218.44	16.4171	218.348	14.2114	218.393	16.9462	218.597	20.305	218.696	13.8905
218.677	16.4147	218.584	14.2096	218.629	16.9444	218.736	20.3033	218.835	13.8885
218.855	16.4117	218.764	14.2083	218.768	16.943	218.875	20.3015	219.07	13.8869
218.994	16.4086	218.902	14.2061	218.947	16.9418	219.012	20.3001	219.208	13.8848
219.132	16.4058	219.041	14.205	219.086	16.9403	219.249	20.2985	219.387	13.8834
219.271	16.4029	219.179	14.2027	219.224	16.9385	219.428	20.2969	219.526	13.8813
219.507	16.4	219.415	14.2014	219.362	16.9366	219.567	20.2954	219.663	13.8797
219.686	16.3974	219.594	14.1996	219.598	16.9351	219.705	20.2941	219.9	13.8767
219.824	16.394	219.733	14.1977	219.777	16.9334	219.844	20.2927	220.038	13.8754
219.963	16.3911	219.871	14.1956	219.916	16.9322	220.079	20.29	220.217	13.8735
220.101	16.3888	220.009	14.1936	220.059	16.9302	220.219	20.289	220.356	13.8717
220.337	16.3858	220.246	14.1919	220.197	16.9283	220.399	20.2872	220.494	13.8698
220.475	16.3824	220.425	14.19	220.434	16.9263	220.537	20.2863	220.632	13.868
220.655	16.3798	220.563	14.1887	220.576	16.9248	220.676	20.2855	220.871	13.8663
220.792	16.3772	220.701	14.1868	220.755	16.9231	220.912	20.282	221.05	13.8651
220.931	16.3743	220.84	14.1854	220.898	16.9216	221.051	20.2809	221.188	13.8625
221.167	16.3713	221.076	14.1836	221.037	16.9199	221.231	20.2799	221.327	13.8608
221.305	16.3684	221.256	14.1818	221.276	16.9182	221.369	20.2778	221.465	13.8593
221.485	16.3655	221.393	14.1801	221.415	16.9164	221.508	20.2761	221.704	13.8572
221.623	16.3631	221.533	14.1781	221.594	16.9146	221.646	20.2741	221.883	13.8555
221.761	16.3594	221.671	14.1762	221.733	16.9133	221.882	20.2728	222.021	13.854
221.898	16.3573	221.907	14.1748	221.872	16.9116	222.061	20.2709	222.159	13.8521
222.134	16.3545	222.046	14.1726	222.01	16.9097	222.199	20.2687	222.298	13.8494
222.314	16.3517	222.224	14.1714	222.246	16.9076	222.338	20.2668	222.533	13.8475
222.451	16.3496	222.362	14.1692	222.425	16.9067	222.476	20.266	222.676	13.8456
222.59	16.3469	222.5	14.1675	222.563	16.9048	222.712	20.264	222.855	13.8442
222.728	16.3439	222.736	14.1657	222.702	16.9032	222.891	20.2619	222.997	13.8424
222.963	16.3411	222.874	14.1639	222.84	16.9019	223.029	20.2612	223.135	13.8404
223.142	16.3379	223.053	14.162	223.079	16.8998	223.169	20.2595	223.273	13.8383
223.281	16.3351	223.192	14.1601	223.221	16.8983	223.307	20.257	223.508	13.8369
223.419	16.3325	223.33	14.1587	223.4	16.8964	223.542	20.2562	223.688	13.8352
223.557	16.3299	223.566	14.1574	223.538	16.8948	223.68	20.2542	223.829	13.8334
223.793	16.3272	223.705	14.1559	223.677	16.893	223.861	20.2525	223.967	13.8316
223.932	16.3244	223.884	14.1539	223.815	16.8913	223.999	20.2516	224.105	13.8298
224.111	16.322	224.023	14.1522	224.054	16.8898	224.137	20.2491	224.342	13.828
224.249	16.3191	224.161	14.1504	224.233	16.888	224.375	20.2479	224.521	13.8256
224.387	16.316	224.299	14.1489	224.372	16.8862	224.513	20.2469	224.66	13.824
224.623	16.3129	224.536	14.1468	224.51	16.8848	224.693	20.2452	224.799	13.8222
224.761	16.3107	224.715	14.1448	224.649	16.883	224.831	20.2442	224.937	13.8208
224.941	16.3075	224.853	14.1434	224.885	16.8811	224.97	20.2416	225.173	13.8188
225.079	16.305	224.992	14.1416	225.027	16.8797	225.109	20.2407	225.311	13.8172
225.218	16.3018	225.13	14.1402	225.206	16.8782	225.344	20.2386	225.494	13.8147
225.356	16.2989	225.367	14.1386	225.347	16.8764	225.524	20.2365	225.632	13.8127
225.592	16.2964	225.546	14.1364	225.486	16.8749	225.663	20.2354	225.771	13.811
225.771	16.2936	225.685	14.135	225.625	16.8729	225.802	20.2343	225.912	13.8094
225.909	16.2907	225.822	14.133	225.864	16.8716	225.941	20.232	226.151	13.8072
226.048	16.2885	225.962	14.1312	226.044	16.8695	226.177	20.2309	226.33	13.8061
226.186	16.2858	226.197	14.1293	226.185	16.8678	226.356	20.2297	226.469	13.8039
226.422	16.2833	226.336	14.1276	226.325	16.8667	226.496	20.2277	226.611	13.8024
226.601	16.2806	226.516	14.1257	226.463	16.8649	226.634	20.2259	226.749	13.8006
226.739	16.2781	226.655	14.1245	226.7	16.8633	226.773	20.224	226.988	13.7988
226.878	16.2752	226.792	14.1226	226.839	16.8615	227.009	20.2225	227.127	13.7972
227.016	16.2725	227.029	14.1209	227.021	16.8599	227.148	20.2214	227.31	13.7955
227.251	16.2698	227.168	14.1193	227.16	16.8582	227.327	20.2192	227.449	13.7928
227.431	16.2672	227.346	14.1174	227.261	16.8568	227.466	20.2175	227.588	13.7906
227.569	16.2648	227.486	14.1154	227.54	16.855	227.604	20.2164	227.727	13.7892
227.707	16.2625	227.624	14.1137	227.683	16.8531	227.743	20.2151	227.962	13.7873
227.846	16.2586	227.762	14.1118	227.862	16.8515	227.979	20.213	228.142	13.7857
228.081	16.2562	227.999	14.1097	228	16.8497	228.16	20.2122	228.28	13.7837
228.22	16.2527	228.178	14.1085	228.139	16.8484	228.298	20.2111	228.418	13.7822
228.399	16.2504	228.317	14.107	228.277	16.8467	228.436	20.2112	228.557	13.7808
228.538	16.2474	228.455	14.1051	228.516	16.8448	228.575	20.2093	228.792	13.7783
228.677	16.2446	228.593	14.103	228.655	16.8435	228.811	20.2072	228.972	13.7769
228.912	16.2419	228.831	14.1021	228.833	16.8418	228.99	20.2064	229.11	13.7752
229.052	16.2392	229.01	14.1001	228.975	16.8403	229.129	20.2033	229.249	13.7734
229.231	16.2368	229.149	14.0984	229.114	16.8385	229.268	20.2018	229.391	13.7715
229.369	16.2336	229.287	14.0967	229.35	16.8367	229.406	20.2001	229.627	13.7699
229.507	16.2311	229.426	14.0953	229.489	16.8346	229.643	20.1981	229.765	13.768
229.646	16.2289	229.663	14.0934	229.668	16.8332	229.782	20.1969	229.944	13.7662
229.882	16.2257	229.842	14.0916	229.807	16.8315	229.961	20.1957	230.083	13.7636
230.061	16.2235	229.981	14.0897	229.949	16.83	230.1	20.1939	230.221	13.7623
230.2	16.2204	230.12	14.0881	230.087	16.8286	230.239	20.192	230.359	13.7605
230.338	16.2175	230.258	14.0862	230.327	16.8269	230.475	20.1887	230.595	13.7588
230.476	16.2149	230.494	14.0847	230.507	16.8258	230.614	20.1878	230.774	13.7565
230.712	16.212	230.633	14.0831	230.644	16.8242	230.794	20.1861	230.913	13.7552
230.892	16.2096	230.813	14.0813	230.783	16.8223	230.932	20.1851	231.055	13.7533
231.031	16.2067	230.951	14.0795	230.921	16.8205	231.071	20.1843	231.194	13.7516
231.169	16.2033	231.09	14.0776	231.157	16.8188	231.209	20.1822	231.43	13.7499
231.308	16.2011	231.229	14.0762	231.299	16.8175	231.446	20.1808	231.61	13.7478
231.544	16.1984	231.466	14.0745	231.478	16.816	231.626	20.1803	231.749	13.7461
231.683	16.1961	231.645	14.0726	231.617	16.8142	231.763	20.1787	231.888	13.7444
231.862	16.1936	231.784	14.0705	231.755	16.8126	231.903	20.1766	232.026	13.7429
232	16.1903	231.922	14.0693	231.894	16.8108	232.041	20.1749	232.262	13.7411
232.14	16.1876	232.061	14.0672	232.134	16.809	232.277	20.1738	232.401	13.7386
232.376	16.1848	232.298	14.0655	232.314	16.8074	232.457	20.1719	232.58	13.7369
232.513	16.1821	232.477	14.0633	232.452	16.8059	232.596	20.1707	232.719	13.7351
232.693	16.1786	232.616	14.0622	232.59	16.804	232.735	20.1693	232.857	13.7333
232.831	16.1761	232.754	14.0603	232.73	16.8027	232.873	20.1671	233.094	13.7316
232.968	16.1728	232.892	14.0588	232.966	16.8007	233.109	20.1665	233.232	13.7293
233.205	16.1693	233.129	14.0566	233.144	16.7992	233.247	20.1654	233.412	13.7281
233.344	16.1673	233.268	14.0548	233.284	16.7978	233.427	20.1626	233.551	13.7263
233.523	16.1648	233.448	14.0535	233.423	16.7962	233.565	20.1615	233.69	13.7251
233.661	16.1625	233.586	14.052	233.562	16.7948	233.704	20.1604	233.927	13.7228
233.799	16.1595	233.725	14.05	233.802	16.793	233.842	20.1583	234.065	13.7212
233.938	16.1565	233.961	14.0482	233.94	16.7912	234.078	20.1569	234.246	13.7194
234.174	16.1544	234.1	14.0469	234.12	16.7896	234.257	20.1547	234.384	13.718
234.353	16.1519	234.279	14.0455	234.261	16.7877	234.397	20.1524	234.522	13.7164
234.492	16.1493	234.418	14.0438	234.4	16.7862	234.536	20.1507	234.661	13.7142
234.631	16.1465	234.557	14.0419	234.538	16.7846	234.674	20.1492	234.897	13.7125
234.769	16.1442	234.793	14.0402	234.775	16.7831	234.911	20.1471	235.077	13.7109
235.005	16.1415	234.932	14.0382	234.954	16.7815	235.09	20.1456	235.215	13.709
235.185	16.139	235.112	14.0369	235.092	16.7796	235.229	20.144	235.354	13.7073
235.323	16.1363	235.25	14.035	235.231	16.778	235.367	20.1424	235.493	13.7056
235.461	16.1336	235.389	14.0339	235.373	16.7766	235.506	20.1399	235.729	13.704
235.599	16.1306	235.527	14.0313	235.613	16.7749	235.741	20.1391	235.868	13.7018
235.836	16.1283	235.764	14.03	235.752	16.7733	235.921	20.137	236.047	13.7004
235.975	16.1258	235.943	14.0287	235.931	16.7716	236.059	20.1357	236.186	13.6985
236.154	16.1227	236.082	14.0267	236.07	16.7699	236.198	20.1335	236.325	13.6968
236.293	16.1198	236.221	14.0248	236.208	16.7684	236.337	20.1323	236.561	13.6953
236.431	16.1173	236.359	14.023	236.445	16.7666	236.572	20.1292	236.7	13.6934
236.668	16.1147	236.596	14.0218	236.584	16.7648	236.711	20.1279	236.879	13.6918
236.806	16.1116	236.775	14.0196	236.764	16.763	236.891	20.1277	237.018	13.6901
236.986	16.1088	236.914	14.018	236.903	16.7616	237.029	20.126	237.156	13.6885
237.124	16.1057	237.053	14.0163	237.041	16.7596	237.167	20.1249	237.294	13.687
237.263	16.1032	237.191	14.0145	237.179	16.7584	237.404	20.1224	237.529	13.6842
237.401	16.101	237.427	14.0125	237.416	16.7562	237.542	20.1208	237.708	13.6823
237.637	16.0981	237.607	14.0113	237.596	16.7548	237.722	20.1186	237.848	13.6805
237.817	16.0955	237.745	14.0096	237.734	16.7529	237.861	20.1172	237.986	13.6791
237.955	16.0926	237.885	14.0074	237.873	16.7514	237.999	20.115	238.125	13.6775
238.093	16.0896	238.024	14.006	238.012	16.7498	238.138	20.1133	238.361	13.6758
238.232	16.0874	238.26	14.004	238.249	16.7484	238.374	20.1114	238.541	13.6732
238.468	16.0842	238.398	14.0024	238.427	16.7468	238.554	20.1094	238.68	13.6726
238.648	16.0816	238.578	14.0007	238.567	16.7458	238.692	20.1084	238.818	13.6707
238.787	16.0789	238.717	13.9991	238.705	16.7439	238.83	20.1064	238.957	13.6685
238.925	16.076	238.855	13.9978	238.844	16.7416	238.97	20.1043	239.194	13.667
239.063	16.074	238.994	13.9962	239.084	16.7403	239.205	20.1031	239.332	13.6653
239.301	16.0703	239.231	13.9942	239.222	16.7387	239.384	20.1011	239.512	13.6641
239.48	16.0675	239.411	13.9929	239.402	16.7373	239.524	20.0992	239.651	13.662
239.62	16.0656	239.55	13.9909	239.544	16.7356	239.661	20.0976	239.79	13.6596
239.758	16.0627	239.689	13.9895	239.683	16.7338	239.802	20.0957	240.026	13.6577
239.897	16.0598	239.827	13.9873	239.824	16.7322	240.037	20.0938	240.165	13.6562
240.134	16.0566	240.065	13.9859	240.065	16.7301	240.176	20.0914	240.345	13.6543
240.272	16.054	240.244	13.9839	240.203	16.7285	240.355	20.09	240.484	13.6524
240.452	16.0509	240.383	13.9822	240.383	16.7269	240.493	20.088	240.623	13.6512
240.59	16.0484	240.521	13.981	240.521	16.7255	240.633	20.087	240.762	13.6489
240.729	16.0458	240.661	13.979	240.66	16.7237	240.868	20.0856	240.998	13.6477
240.965	16.0426	240.897	13.9775	240.9	16.7221	241.008	20.084	241.179	13.6461
241.104	16.0401	241.076	13.9759	241.038	16.7208	241.187	20.0823	241.318	13.644
241.283	16.0373	241.216	13.9741	241.221	16.7189	241.326	20.081	241.456	13.6424
241.422	16.0349	241.354	13.9724	241.36	16.7172	241.465	20.079	241.595	13.641
241.561	16.0321	241.493	13.9706	241.502	16.7155	241.603	20.0775	241.832	13.6394
241.7	16.0298	241.729	13.9685	241.644	16.7138	241.839	20.0765	242.012	13.6377
241.936	16.0272	241.909	13.9672	241.88	16.712	242.02	20.0744	242.151	13.6358
242.116	16.0241	242.047	13.9656	242.022	16.7103	242.158	20.0728	242.289	13.634
242.254	16.0216	242.186	13.9637	242.201	16.7089	242.296	20.0705	242.429	13.6327
242.394	16.0189	242.325	13.9621	242.34	16.7072	242.435	20.0693	242.665	13.6296
242.533	16.0157	242.562	13.9602	242.479	16.7057	242.672	20.0674	242.804	13.6283
242.769	16.0131	242.701	13.9586	242.621	16.7044	242.852	20.0658	242.984	13.6266
242.949	16.0103	242.88	13.9568	242.857	16.7027	242.991	20.0644	243.124	13.6243
243.089	16.0076	243.02	13.9552	243.037	16.7013	243.13	20.0625	243.262	13.6233
243.227	16.0053	243.158	13.9534	243.175	16.6998	243.268	20.0606	243.5	13.6211
243.366	16.0023	243.395	13.9519	243.318	16.6979	243.505	20.0589	243.638	13.6201
243.602	15.9997	243.533	13.9503	243.461	16.6964	243.644	20.0574	243.818	13.6181
243.742	15.9973	243.713	13.9482	243.701	16.6946	243.824	20.055	243.956	13.6163
243.921	15.9944	243.851	13.9468	243.879	16.693	243.962	20.0546	244.095	13.6148
244.06	15.9919	243.99	13.9454	244.019	16.6916	244.101	20.0529	244.331	13.6129
244.199	15.9885	244.227	13.944	244.157	16.6896	244.337	20.0506	244.469	13.6113
244.435	15.9866	244.366	13.9422	244.296	16.6882	244.475	20.0484	244.649	13.6093
244.574	15.9836	244.546	13.9402	244.434	16.6866	244.655	20.0477	244.788	13.608
244.754	15.9805	244.685	13.9387	244.675	16.6847	244.794	20.0466	244.927	13.6057
244.892	15.9787	244.823	13.9372	244.853	16.6834	244.933	20.0444	245.066	13.6045
245.03	15.9757	244.962	13.9353	244.993	16.6815	245.17	20.0434	245.302	13.6028
245.168	15.9727	245.199	13.9338	245.134	16.68	245.308	20.0406	245.482	13.6011
245.406	15.9699	245.378	13.932	245.272	16.6784	245.488	20.0395	245.621	13.599
245.586	15.9679	245.517	13.9303	245.509	16.6766	245.626	20.039	245.76	13.5981
245.725	15.9661	245.655	13.9286	245.692	16.6752	245.765	20.0376	245.897	13.595
245.864	15.9636	245.793	13.9271	245.83	16.6737	245.904	20.036	246.133	13.5933
246.002	15.9608	246.03	13.9258	245.969	16.6715	246.139	20.0346	246.273	13.5914
246.239	15.958	246.17	13.9234	246.108	16.6702	246.318	20.0334	246.452	13.59
246.418	15.955	246.349	13.9222	246.347	16.6683	246.457	20.0312	246.59	13.5884
246.556	15.9528	246.488	13.9204	246.489	16.667	246.595	20.0295	246.729	13.5864
246.695	15.9505	246.627	13.919	246.669	16.6653	246.735	20.0267	246.969	13.5852
246.833	15.9477	246.864	13.9168	246.808	16.6638	246.97	20.0261	247.107	13.5833
247.068	15.9449	247.003	13.9153	246.946	16.6628	247.108	20.0247	247.288	13.5812
247.208	15.9421	247.183	13.9136	247.086	16.6609	247.288	20.0223	247.426	13.5797
247.387	15.9397	247.321	13.912	247.326	16.659	247.427	20.0218	247.565	13.5773
247.525	15.9375	247.46	13.9105	247.505	16.6573	247.565	20.0196	247.8	13.5756
247.664	15.9354	247.599	13.9089	247.644	16.656	247.8	20.0186	247.939	13.574
247.899	15.9332	247.836	13.9073	247.782	16.6544	247.98	20.0162	248.119	13.5723
248.038	15.9304	248.016	13.9054	247.92	16.6526	248.12	20.015	248.256	13.5707
248.218	15.9277	248.154	13.9039	248.16	16.6512	248.258	20.0132	248.396	13.5692
248.356	15.9249	248.294	13.9024	248.34	16.6495	248.396	20.0128	248.535	13.5676
248.495	15.922	248.53	13.9007	248.478	16.6477	248.632	20.0118	248.771	13.5656
248.634	15.9198	248.668	13.899	248.616	16.6463	248.771	20.0092	248.95	13.5641
248.87	15.9169	248.847	13.8971	248.755	16.6446	248.951	20.0079	249.088	13.5621
249.05	15.9148	248.987	13.8956	248.894	16.643	249.089	20.006	249.227	13.5604
249.189	15.9123	249.125	13.8943	249.133	16.6415	249.227	20.0051	249.369	13.5594
249.327	15.9106	249.264	13.8927	249.313	16.64	249.367	20.0027	249.604	13.5574
249.466	15.9084	249.5	13.8911	249.452	16.6384	249.603	20.0013	249.743	13.556
249.702	15.9059	249.68	13.8893	249.594	16.6368	249.783	19.9999	249.926	13.5538
249.882	15.9028	249.819	13.8878	249.732	16.6352	249.921	19.9979	250.065	13.5527
250.021	15.9008	249.957	13.8861	249.969	16.6336	250.06	19.9963	250.207	13.5501
250.159	15.8985	250.095	13.8849	250.148	16.632	250.197	19.9947	250.443	13.548
250.298	15.8955	250.332	13.8827	250.286	16.6311	250.434	19.9933	250.581	13.5464
250.534	15.8934	250.471	13.881	250.425	16.6289	250.614	19.992	250.766	13.5448
250.714	15.8913	250.65	13.8791	250.563	16.6278	250.752	19.9905	250.903	13.5431
250.852	15.8887	250.789	13.8777	250.799	16.6261	250.892	19.9886	251.041	13.5417
250.991	15.8854	250.927	13.8763	250.941	16.6246	251.03	19.988	251.179	13.5397
251.129	15.8834	251.163	13.8748	251.121	16.6229	251.266	19.9859	251.416	13.5379
251.366	15.8811	251.303	13.8728	251.26	16.6213	251.446	19.9838	251.596	13.5363
251.504	15.8783	251.482	13.871	251.401	16.6199	251.584	19.9822	251.735	13.5348
251.684	15.8749	251.621	13.8701	251.54	16.6184	251.723	19.9808	251.873	13.5331
251.822	15.8728	251.76	13.868	251.776	16.6169	251.862	19.9795	252.012	13.5315
251.961	15.8703	251.899	13.8666	251.956	16.615	252.097	19.9772	252.248	13.5296
252.196	15.8679	252.135	13.8652	252.098	16.6135	252.236	19.9761	252.427	13.5282
252.335	15.8655	252.314	13.8631	252.237	16.612	252.416	19.9743	252.565	13.5253
252.515	15.8628	252.453	13.8611	252.376	16.6104	252.553	19.9732	252.704	13.5238
252.654	15.861	252.591	13.8594	252.613	16.6092	252.692	19.9711	252.842	13.5225
252.792	15.8581	252.73	13.8577	252.751	16.6071	252.831	19.9692	253.078	13.5204
252.931	15.8554	252.967	13.8567	252.932	16.6061	253.068	19.9679	253.217	13.5189
253.167	15.8528	253.146	13.8549	253.071	16.6041	253.248	19.9665	253.397	13.5172
253.346	15.8504	253.284	13.8529	253.213	16.6028	253.386	19.9647	253.537	13.5157
253.486	15.848	253.423	13.8514	253.45	16.6012	253.525	19.9629	253.675	13.5138
253.624	15.8454	253.562	13.85	253.589	16.5997	253.664	19.9609	253.911	13.5124
253.762	15.843	253.797	13.8482	253.767	16.598	253.9	19.9596	254.05	13.5108
253.998	15.8407	253.977	13.8465	253.907	16.5967	254.081	19.9581	254.229	13.5089
254.176	15.8383	254.115	13.8456	254.045	16.5951	254.22	19.9564	254.368	13.5071
254.315	15.8359	254.254	13.8435	254.283	16.5937	254.358	19.9559	254.507	13.5054
254.453	15.8333	254.392	13.8421	254.422	16.5922	254.498	19.9539	254.645	13.5037
254.591	15.8306	254.629	13.8404	254.601	16.5906	254.733	19.9521	254.881	13.5021
254.828	15.8285	254.767	13.8385	254.739	16.5889	254.872	19.9507	255.061	13.5009
255.007	15.8258	254.948	13.8372	254.878	16.5876	255.052	19.9494	255.2	13.4984
255.145	15.8233	255.086	13.8353	255.017	16.5862	255.19	19.9476	255.339	13.4966
255.285	15.8207	255.225	13.8333	255.257	16.5847	255.328	19.9464	255.477	13.4953
255.423	15.8188	255.46	13.8316	255.436	16.5832	255.565	19.9449	255.713	13.4934
255.659	15.816	255.598	13.8302	255.576	16.5816	255.704	19.9431	255.894	13.4919
255.797	15.8136	255.779	13.829	255.714	16.5797	255.883	19.9416	256.033	13.4897
255.976	15.8111	255.916	13.827	255.852	16.5785	256.022	19.9407	256.172	13.4876
256.115	15.8087	256.056	13.8255	256.093	16.5769	256.162	19.9402	256.31	13.486
256.254	15.8066	256.292	13.8237	256.232	16.575	256.301	19.9376	256.548	13.4844
256.49	15.8043	256.431	13.8219	256.412	16.5733	256.537	19.9359	256.686	13.4829
256.628	15.8024	256.611	13.8202	256.55	16.5722	256.717	19.9344	256.867	13.4812
256.807	15.7997	256.749	13.8192	256.689	16.571	256.857	19.9328	257.006	13.4798
256.946	15.7973	256.888	13.8172	256.828	16.5694	256.995	19.931	257.144	13.4774
257.083	15.7954	257.026	13.8157	257.065	16.5678	257.135	19.9301	257.38	13.4756
257.221	15.7922	257.263	13.814	257.244	16.5662	257.371	19.9281	257.52	13.4743
257.457	15.7901	257.444	13.8122	257.387	16.5644	257.551	19.9274	257.7	13.4725
257.637	15.7875	257.583	13.8109	257.525	16.5631	257.69	19.9252	257.839	13.4704
257.775	15.7856	257.722	13.8094	257.664	16.5624	257.829	19.9231	257.978	13.4686
257.914	15.7831	257.86	13.8077	257.903	16.5599	257.967	19.9225	258.117	13.4666
258.053	15.7809	258.098	13.8058	258.042	16.5585	258.204	19.9202	258.353	13.4651
258.288	15.7782	258.277	13.8046	258.222	16.5574	258.384	19.9187	258.534	13.4631
258.427	15.7757	258.416	13.8028	258.36	16.5554	258.523	19.9171	258.673	13.4614
258.606	15.7737	258.554	13.801	258.5	16.5541	258.662	19.9153	258.812	13.4599
258.745	15.7707	258.694	13.7992	258.736	16.5524	258.8	19.9136	258.951	13.4582
258.884	15.7681	258.93	13.7983	258.875	16.5505	259.037	19.9122	259.188	13.4563
259.12	15.7658	259.068	13.7964	259.056	16.5492	259.174	19.91	259.326	13.4545
259.258	15.7638	259.249	13.795	259.195	16.5478	259.355	19.9083	259.508	13.4534
259.439	15.7608	259.388	13.7933	259.336	16.5462	259.494	19.9062	259.646	13.4517
259.577	15.7584	259.527	13.7917	259.476	16.5452	259.632	19.9042	259.785	13.4499
259.716	15.7564	259.765	13.7901	259.715	16.5431	259.771	19.9022	260.02	13.4476
259.953	15.7542	259.904	13.7884	259.855	16.5416	260.007	19.9007	260.162	13.4467
260.091	15.7519	260.086	13.7865	260.034	16.5402	260.187	19.8985	260.341	13.444
260.27	15.7491	260.224	13.7851	260.172	16.538	260.328	19.8969	260.481	13.4421
260.409	15.746	260.364	13.783	260.311	16.5367	260.466	19.8949	260.621	13.4407
260.547	15.7437	260.504	13.7813	260.548	16.5356	260.606	19.893	260.759	13.4391
260.684	15.7415	260.742	13.78	260.687	16.534	260.842	19.8919	260.995	13.4373
260.92	15.7393	260.922	13.7786	260.867	16.5322	261.022	19.8897	261.175	13.436
261.1	15.7369	261.063	13.7766	261.009	16.5308	261.162	19.8887	261.313	13.4337
261.238	15.7345	261.202	13.775	261.149	16.5292	261.301	19.8877	261.452	13.4322
261.376	15.7319	261.341	13.7732	261.291	16.5277	261.44	19.8851	261.591	13.4304
261.514	15.7295	261.578	13.7714	261.532	16.5267	261.676	19.883	261.826	13.4291
261.748	15.7274	261.759	13.7702	261.712	16.5252	261.815	19.881	262.006	13.4271
261.927	15.7251	261.898	13.7687	261.851	16.5233	261.995	19.8802	262.145	13.4257
262.064	15.7222	262.036	13.7668	261.99	16.5218	262.133	19.8786	262.283	13.4238
262.201	15.7203	262.175	13.7652	262.129	16.5199	262.273	19.8768	262.421	13.4224
262.339	15.7181	262.412	13.7634	262.369	16.5187	262.509	19.8752	262.659	13.4208
262.573	15.7158	262.592	13.7619	262.507	16.5171	262.648	19.8733	262.797	13.418
262.71	15.7135	262.729	13.7603	262.687	16.5157	262.828	19.8713	262.975	13.4167
262.887	15.7109	262.87	13.7585	262.826	16.5139	262.966	19.8696	263.113	13.415
263.025	15.7085	263.008	13.7571	262.965	16.5127	263.104	19.8681	263.251	13.4134
263.161	15.7063	263.244	13.7552	263.202	16.5108	263.243	19.8661	263.388	13.4115
263.394	15.7037	263.382	13.754	263.344	16.5095	263.48	19.8642	263.621	13.4101
263.531	15.7014	263.561	13.7516	263.524	16.508	263.66	19.8621	263.8	13.4081
263.708	15.6995	263.699	13.7502	263.662	16.5058	263.798	19.8606	263.936	13.4067
263.845	15.6979	263.838	13.7485	263.803	16.5044	263.936	19.8585	264.073	13.4049
263.982	15.6957	264.072	13.747	263.946	16.5028	264.074	19.8563	264.21	13.4038
264.119	15.6934	264.25	13.7455	264.185	16.5015	264.308	19.8553	264.442	13.4022
264.353	15.6912	264.388	13.744	264.324	16.4999	264.446	19.8535	264.62	13.4004
264.53	15.6886	264.525	13.742	264.505	16.4981	264.625	19.8524	264.756	13.3987
264.667	15.6857	264.663	13.7403	264.644	16.4965	264.763	19.8503	264.893	13.3969
264.804	15.6838	264.897	13.7387	264.782	16.4953	264.9	19.8485	265.028	13.3955
264.941	15.6813	265.033	13.7372	265.017	16.4932	265.133	19.8468	265.26	13.3937
265.176	15.6787	265.211	13.7355	265.159	16.4916	265.27	19.8454	265.397	13.3917
265.353	15.6768	265.348	13.734	265.338	16.4901	265.448	19.8434	265.574	13.3902
265.489	15.674	265.485	13.733	265.475	16.4887	265.585	19.8411	265.709	13.3888
265.626	15.6715	265.621	13.7312	265.613	16.4873	265.723	19.8388	265.845	13.3871
265.763	15.6691	265.854	13.7296	265.753	16.4857	265.955	19.8376	266.075	13.3854
265.995	15.6665	266.031	13.728	265.988	16.4846	266.092	19.8354	266.211	13.3833
266.131	15.6637	266.167	13.7266	266.165	16.4831	266.269	19.8343	266.386	13.3822
266.308	15.6613	266.304	13.7248	266.303	16.4817	266.405	19.8321	266.525	13.38
266.444	15.6585	266.441	13.7232	266.44	16.4797	266.542	19.8306	266.66	13.3789
266.579	15.6559	266.673	13.7215	266.577	16.4782	266.676	19.8284	266.8	13.3774
266.81	15.6529	266.848	13.7198	266.814	16.4768	266.91	19.8267	267.029	13.3756
266.946	15.6508	266.984	13.7184	266.95	16.4751	267.085	19.8238	267.204	13.3739
267.121	15.6477	267.12	13.7166	267.13	16.4736	267.222	19.8227	267.338	13.3727
267.257	15.6447	267.256	13.715	267.265	16.4723	267.358	19.8213	267.474	13.3707
267.392	15.6418	267.487	13.7135	267.402	16.4708	267.494	19.8189	267.608	13.3692
267.622	15.6389	267.663	13.7115	267.539	16.4692	267.724	19.8167	267.837	13.3669
267.757	15.6359	267.798	13.7104	267.772	16.4677	267.86	19.8158	267.971	13.3654
267.933	15.6339	267.933	13.7087	267.948	16.4659	268.036	19.8146	268.146	13.3637
268.067	15.631	268.069	13.7072	268.084	16.4644	268.172	19.8132	268.28	13.3623
268.202	15.6281	268.299	13.7049	268.22	16.4631	268.307	19.8107	268.415	13.3608
268.337	15.6262	268.435	13.7041	268.355	16.4614	268.538	19.809	268.643	13.3586
268.567	15.6233	268.61	13.7024	268.588	16.46	268.673	19.8076	268.78	13.3574
268.742	15.6213	268.744	13.7008	268.764	16.4585	268.849	19.8062	268.954	13.3559
268.876	15.6184	268.88	13.6993	268.9	16.457	268.983	19.8055	269.087	13.354
269.01	15.6156	269.11	13.6972	269.035	16.4555	269.119	19.8035	269.22	13.3529
269.144	15.6131	269.245	13.696	269.171	16.454	269.254	19.8015	269.355	13.3508
269.373	15.6101	269.418	13.6946	269.402	16.4525	269.483	19.7998	269.581	13.3495
269.548	15.6075	269.553	13.6928	269.537	16.451	269.659	19.7988	269.757	13.3477
269.681	15.6053	269.687	13.6914	269.712	16.4503	269.793	19.7965	269.891	13.3461
269.815	15.603	269.822	13.6895	269.851	16.4483	269.927	19.795	270.024	13.3449
269.95	15.6001	270.051	13.6877	269.986	16.4469	270.062	19.7926	270.156	13.3433
270.178	15.5975	270.224	13.6866	270.121	16.4454	270.29	19.7906	270.382	13.341
270.312	15.5952	270.359	13.685	270.352	16.4435	270.425	19.7895	270.518	13.339
270.485	15.5927	270.492	13.6831	270.526	16.4425	270.599	19.7882	270.689	13.3371
270.62	15.5904	270.626	13.6821	270.665	16.4407	270.733	19.786	270.825	13.3357
270.752	15.5876	270.854	13.6806	270.799	16.4391	270.868	19.7845	270.958	13.3338
270.98	15.585	271.028	13.6786	270.934	16.4379	271.096	19.7829	271.182	13.3322
271.114	15.5827	271.163	13.6774	271.165	16.4366	271.23	19.7809	271.314	13.3302
271.286	15.58	271.295	13.6759	271.3	16.4351	271.404	19.7795	271.486	13.3287
271.42	15.5781	271.429	13.6744	271.478	16.4335	271.537	19.7777	271.617	13.3268
271.553	15.5756	271.657	13.6724	271.611	16.4322	271.671	19.7753	271.75	13.3253
271.686	15.5731	271.791	13.6714	271.746	16.4303	271.898	19.7733	271.882	13.3238
271.913	15.5704	271.963	13.6697	271.884	16.429	272.032	19.7722	272.106	13.3221
272.086	15.5681	272.096	13.6683	272.112	16.4276	272.205	19.7706	272.277	13.32
272.219	15.5655	272.229	13.6674	272.286	16.4258	272.339	19.7689	272.41	13.3187
272.35	15.5637	272.456	13.6646	272.421	16.4243	272.472	19.7681	272.543	13.3165
272.484	15.5613	272.589	13.6634	272.554	16.4235	272.605	19.7655	272.674	13.3148
272.709	15.559	272.762	13.6618	272.687	16.4219	272.832	19.7643	272.899	13.313
272.843	15.5566	272.894	13.6604	272.915	16.4208	273.003	19.7617	273.071	13.3115
273.014	15.5546	273.027	13.6587	273.087	16.4191	273.135	19.7595	273.203	13.3099
273.148	15.5518	273.253	13.6573	273.222	16.4174	273.268	19.7583	273.335	13.308
273.28	15.5491	273.386	13.6555	273.354	16.416	273.402	19.7577	273.47	13.3064
273.505	15.5471	273.557	13.654	273.487	16.4144	273.628	19.7553	273.694	13.3046
273.637	15.5448	273.69	13.6524	273.715	16.4131	273.8	19.7531	273.826	13.3037
273.81	15.542	273.823	13.6511	273.847	16.4119	273.932	19.7512	273.997	13.3021
273.941	15.5399	274.049	13.6495	274.02	16.4102	274.064	19.7498	274.129	13.3001
274.073	15.5374	274.181	13.648	274.157	16.4088	274.196	19.7481	274.26	13.2984
274.298	15.5351	274.353	13.6461	274.288	16.4074	274.42	19.746	274.393	13.297
274.43	15.5332	274.485	13.645	274.515	16.4054	274.552	19.7441	274.617	13.2954
274.6	15.5303	274.617	13.643	274.651	16.4042	274.723	19.7424	274.789	13.2937
274.732	15.528	274.749	13.642	274.822	16.4029	274.855	19.7403	274.919	13.2925
274.865	15.526	274.975	13.6404	274.955	16.4012	274.986	19.739	275.052	13.2903
274.995	15.5235	275.145	13.6389	275.087	16.4003	275.21	19.7377	275.184	13.289
275.22	15.5211	275.277	13.6375	275.223	16.3985	275.341	19.7353	275.408	13.2873
275.391	15.5185	275.409	13.6355	275.45	16.3969	275.51	19.7335	275.579	13.2856
275.522	15.5161	275.541	13.634	275.583	16.3954	275.641	19.731	275.712	13.2842
275.653	15.5139	275.765	13.6322	275.754	16.3942	275.771	19.7292	275.844	13.2823
275.785	15.5116	275.935	13.631	275.885	16.3925	275.901	19.7273	275.976	13.2805
276.008	15.5091	276.066	13.6295	276.016	16.3913	276.123	19.725	276.199	13.2793
276.178	15.5075	276.198	13.6286	276.239	16.3897	276.291	19.7235	276.331	13.2776
276.308	15.5052	276.329	13.6269	276.37	16.3878	276.423	19.7222	276.502	13.276
276.44	15.5032	276.552	13.6255	276.543	16.3868	276.552	19.7199	276.633	13.2745
276.571	15.5006	276.684	13.6237	276.673	16.3853	276.683	19.7184	276.765	13.2728
276.793	15.4978	276.854	13.6224	276.803	16.3838	276.903	19.7164	276.988	13.2713
276.924	15.4956	276.985	13.6208	276.933	16.3821	277.034	19.7143	277.12	13.2699
277.094	15.4934	277.115	13.6194	277.158	16.3807	277.204	19.7133	277.29	13.2685
277.224	15.4909	277.339	13.618	277.329	16.3792	277.333	19.7109	277.422	13.2668
277.354	15.489	277.47	13.6161	277.458	16.3774	277.464	19.7091	277.553	13.2641
277.577	15.4866	277.639	13.6148	277.588	16.376	277.685	19.7082	277.776	13.2627
277.707	15.4841	277.769	13.6128	277.718	16.3749	277.815	19.7062	277.907	13.2615
277.876	15.4816	277.9	13.6118	277.942	16.3736	277.985	19.7052	278.077	13.2596
278.006	15.4794	278.123	13.61	278.072	16.3718	278.115	19.7031	278.208	13.2582
278.135	15.4765	278.252	13.6087	278.241	16.37	278.245	19.701	278.338	13.2568
278.265	15.4747	278.421	13.6071	278.37	16.3689	278.467	19.6991	278.47	13.2551
278.486	15.4723	278.55	13.6056	278.5	16.3674	278.598	19.697	278.692	13.2541
278.654	15.4695	278.681	13.6038	278.724	16.3659	278.767	19.6943	278.863	13.2523
278.784	15.4676	278.811	13.6026	278.855	16.3643	278.897	19.6923	278.993	13.2508
278.914	15.4657	279.032	13.6008	279.027	16.363	279.027	19.6915	279.124	13.2489
279.044	15.4629	279.2	13.5995	279.16	16.361	279.158	19.6899	279.254	13.2473
279.265	15.4609	279.33	13.598	279.29	16.3601	279.379	19.6884	279.476	13.2459
279.432	15.4586	279.459	13.5963	279.42	16.3587	279.55	19.686	279.606	13.2444
279.562	15.4557	279.589	13.5951	279.641	16.3567	279.68	19.6838	279.775	13.2432
279.692	15.4541	279.808	13.5934	279.771	16.3553	279.81	19.6819	279.905	13.2416
279.82	15.4515	279.976	13.5924	279.94	16.3543	279.94	19.6812	280.038	13.2392
280.041	15.4491	280.105	13.5902	280.07	16.3524	280.163	19.6794	280.26	13.2377
280.171	15.4482	280.234	13.5886	280.2	16.3508	280.293	19.678	280.39	13.236
280.339	15.4457	280.361	13.5868	280.422	16.3497	280.462	19.6757	280.559	13.2346
280.468	15.443	280.58	13.5851	280.552	16.3486	280.593	19.6752	280.689	13.2329
280.596	15.4408	280.706	13.5831	280.721	16.3472	280.723	19.6738	280.819	13.2315
280.726	15.4386	280.87	13.5813	280.851	16.3457	280.944	19.6715	280.949	13.2302
280.945	15.4363	280.997	13.5795	280.981	16.3443	281.074	19.6696	281.17	13.2285
281.112	15.434	281.123	13.5777	281.111	16.3426	281.244	19.6685	281.339	13.2269
281.24	15.4318	281.338	13.5758	281.334	16.3413	281.374	19.6676	281.467	13.2254
281.369	15.4296	281.464	13.5737	281.502	16.3396	281.504	19.6666	281.596	13.2237
281.589	15.4273	281.629	13.5718	281.633	16.3387	281.634	19.6643	281.727	13.2225
281.716	15.4249	281.755	13.5701	281.766	16.337	281.856	19.6623	281.951	13.2211
281.883	15.4231	281.882	13.5685	281.896	16.3356	282.024	19.6608	282.08	13.2194
282.012	15.4207	282.098	13.5664	282.118	16.3344	282.154	19.6587	282.249	13.2179
282.141	15.4187	282.224	13.5653	282.286	16.3327	282.284	19.6572	282.379	13.2156
282.268	15.4159	282.389	13.564	282.416	16.331	282.414	19.6556	282.508	13.2141
282.486	15.4137	282.516	13.562	282.55	16.3296	282.634	19.6538	282.637	13.2126
282.653	15.4114	282.642	13.5603	282.68	16.3285	282.804	19.6531	282.856	13.2114
282.781	15.4091	282.77	13.5587	282.902	16.3268	282.933	19.652	283.023	13.2097
282.908	15.4075	282.986	13.5567	283.031	16.3256	283.063	19.6496	283.155	13.2082
283.035	15.4051	283.152	13.5554	283.199	16.3241	283.193	19.6472	283.284	13.2069
283.253	15.4029	283.279	13.5539	283.333	16.3227	283.413	19.646	283.413	13.2055
283.38	15.4003	283.407	13.5521	283.462	16.3213	283.582	19.6458	283.632	13.2041
283.546	15.3981	283.534	13.5504	283.592	16.3201	283.711	19.6448	283.799	13.2021
283.673	15.3956	283.752	13.5492	283.817	16.3186	283.839	19.6429	283.928	13.201
283.8	15.3937	283.917	13.5469	283.986	16.3169	283.97	19.641	284.057	13.1993
284.015	15.391	284.044	13.5454	284.115	16.3162	284.189	19.64	284.185	13.198
284.141	15.3889	284.173	13.5437	284.245	16.3147	284.318	19.6382	284.407	13.1965
284.306	15.3867	284.3	13.5421	284.378	16.3135	284.486	19.6367	284.536	13.1946
284.432	15.3843	284.518	13.5409	284.598	16.3121	284.616	19.6353	284.702	13.1928
284.557	15.382	284.646	13.5391	284.728	16.3107	284.744	19.6339	284.83	13.1917
284.769	15.3789	284.811	13.5375	284.899	16.3092	284.873	19.632	284.96	13.1899
284.893	15.3767	284.939	13.536	285.029	16.3076	285.092	19.6306	285.088	13.1887
285.054	15.3744	285.067	13.5343	285.161	16.3066	285.261	19.6285	285.309	13.1869
285.177	15.3716	285.286	13.5325	285.291	16.305	285.39	19.6276	285.476	13.1852
285.301	15.3693	285.414	13.5316	285.511	16.3031	285.518	19.6263	285.603	13.1836
285.425	15.3668	285.58	13.53	285.679	16.3018	285.647	19.6252	285.732	13.1825
285.635	15.3635	285.708	13.5285	285.808	16.3006	285.867	19.6228	285.86	13.181
285.796	15.3615	285.836	13.5266	285.937	16.2994	286.034	19.6223	286.077	13.1785
285.92	15.359	286.055	13.5249	286.066	16.2977	286.162	19.6207	286.244	13.1776
286.044	15.3567	286.182	13.5234	286.286	16.2964	286.29	19.6195	286.372	13.1762
286.168	15.3542	286.35	13.522	286.454	16.2947	286.42	19.6177	286.502	13.1748
286.379	15.3517	286.478	13.5201	286.582	16.2933	286.639	19.6168	286.63	13.1735
286.54	15.35	286.604	13.5188	286.712	16.2924	286.768	19.6145	286.847	13.1719
286.665	15.3466	286.824	13.5171	286.841	16.2908	286.934	19.6133	286.975	13.1707
286.79	15.3446	286.951	13.5159	287.063	16.2892	287.062	19.6112	287.141	13.1685
286.915	15.3428	287.117	13.5138	287.195	16.2883	287.19	19.6104	287.267	13.1671
287.127	15.3396	287.246	13.5123	287.362	16.287	287.409	19.6089	287.395	13.1654
287.252	15.338	287.374	13.5112	287.491	16.2855	287.536	19.6076	287.612	13.164
287.415	15.3348	287.502	13.5095	287.619	16.2843	287.703	19.6061	287.74	13.1629
287.54	15.3333	287.719	13.508	287.749	16.2824	287.832	19.6048	287.905	13.161
287.664	15.3307	287.885	13.5061	287.967	16.2814	287.961	19.6035	288.033	13.1597
287.878	15.3288	288.014	13.5045	288.134	16.28	288.087	19.603	288.16	13.1583
288.004	15.3258	288.141	13.5031	288.263	16.2787	288.307	19.601	288.287	13.1568
288.167	15.3237	288.269	13.5021	288.391	16.2769	288.472	19.5989	288.505	13.1553
288.292	15.3213	288.487	13.5004	288.523	16.2759	288.601	19.5984	288.672	13.1539
288.418	15.3192	288.614	13.4989	288.744	16.2741	288.727	19.5971	288.8	13.1524
288.631	15.3168	288.78	13.4974	288.872	16.2728	288.856	19.5963	288.926	13.1513
288.757	15.3146	288.907	13.4958	289.038	16.2714	289.073	19.5943	289.054	13.1496
288.92	15.3121	289.035	13.4943	289.166	16.2703	289.24	19.5929	289.269	13.1481
289.046	15.3104	289.252	13.4925	289.294	16.2692	289.367	19.5913	289.435	13.1469
289.173	15.3076	289.417	13.4909	289.423	16.2677	289.495	19.5903	289.562	13.1448
289.298	15.3062	289.546	13.4896	289.64	16.2659	289.621	19.5883	289.689	13.1435
289.513	15.3039	289.673	13.4883	289.81	16.2648	289.839	19.5856	289.816	13.1421
289.677	15.3012	289.8	13.4866	289.938	16.2638	289.967	19.5843	290.031	13.1404
289.802	15.2993	290.017	13.4848	290.068	16.2619	290.133	19.5829	290.158	13.1387
289.928	15.297	290.144	13.4833	290.196	16.2604	290.259	19.5812	290.324	13.1378
290.054	15.2943	290.31	13.4822	290.416	16.2595	290.387	19.58	290.45	13.1358
290.269	15.2918	290.436	13.4801	290.547	16.2581	290.515	19.5791	290.577	13.1346
290.433	15.2898	290.563	13.4789	290.712	16.2571	290.73	19.5773	290.792	13.1331
290.56	15.2877	290.69	13.4773	290.844	16.2553	290.897	19.5763	290.918	13.1318
290.685	15.2856	290.907	13.476	290.97	16.2541	291.023	19.5747	291.082	13.1306
290.812	15.2833	291.072	13.4731	291.101	16.2528	291.149	19.572	291.209	13.1289
291.026	15.2812	291.198	13.4725	291.318	16.2513	291.277	19.571	291.338	13.1275
291.151	15.2789	291.326	13.4711	291.483	16.2503	291.493	19.5688	291.464	13.1264
291.315	15.2769	291.453	13.4702	291.614	16.2487	291.658	19.5672	291.679	13.124
291.442	15.2743	291.668	13.468	291.742	16.2474	291.784	19.5663	291.843	13.1223
291.568	15.2725	291.833	13.467	291.872	16.2459	291.911	19.5649	291.969	13.1212
291.781	15.2696	291.961	13.4655	292.089	16.2445	292.038	19.5639	292.095	13.1196
291.907	15.2677	292.087	13.4638	292.216	16.2434	292.254	19.5619	292.221	13.1183
292.072	15.2661	292.214	13.4622	292.381	16.2417	292.419	19.5603	292.435	13.1172
292.197	15.2635	292.429	13.4609	292.508	16.2406	292.546	19.5588	292.561	13.1158
292.324	15.2613	292.593	13.459	292.635	16.239	292.672	19.5572	292.726	13.1144
292.449	15.2593	292.721	13.4577	292.852	16.2384	292.798	19.5556	292.851	13.1128
292.663	15.2567	292.847	13.4563	292.979	16.2364	293.014	19.5553	292.978	13.1114
292.827	15.2546	292.973	13.4549	293.144	16.2353	293.14	19.5529	293.191	13.1098
292.953	15.2526	293.188	13.4538	293.27	16.2339	293.305	19.5511	293.317	13.1085
293.079	15.2503	293.315	13.4522	293.401	16.2325	293.432	19.5492	293.481	13.1073
293.204	15.2484	293.479	13.4511	293.527	16.231	293.558	19.5481	293.609	13.1059
293.418	15.2462	293.605	13.4497	293.75	16.2298	293.684	19.5473	293.735	13.104
293.581	15.2441	293.731	13.4479	293.877	16.2288	293.899	19.5455	293.861	13.1022
293.707	15.243	293.857	13.4459	294.041	16.2277	294.064	19.5438	294.075	13.1013
293.833	15.2401	294.073	13.4448	294.167	16.2257	294.19	19.5436	294.238	13.0998
293.959	15.2378	294.237	13.4433	294.294	16.2248	294.316	19.5405	294.363	13.0982
294.172	15.2355	294.363	13.4418	294.509	16.2233	294.443	19.5393	294.489	13.0968
294.335	15.2333	294.488	13.4403	294.636	16.2224	294.656	19.5387	294.613	13.0954
294.46	15.2315	294.614	13.4387	294.802	16.2206	294.821	19.5362	294.83	13.0937
294.587	15.2291	294.828	13.4372	294.93	16.2197	294.946	19.5354	294.992	13.0926
294.712	15.227	294.992	13.4356	295.055	16.2183	295.073	19.5345	295.119	13.091
294.925	15.2247	295.117	13.4343	295.182	16.2169	295.199	19.5325	295.243	13.0894
295.05	15.2226	295.245	13.4328	295.397	16.2157	295.412	19.5312	295.368	13.0881
295.213	15.2206	295.369	13.4312	295.561	16.2141	295.538	19.5302	295.582	13.0869
295.339	15.2185	295.584	13.4298	295.689	16.2134	295.7	19.5289	295.745	13.0853
295.464	15.216	295.748	13.4283	295.815	16.2116	295.828	19.5273	295.87	13.084
295.677	15.2143	295.872	13.4264	295.945	16.2103	295.953	19.5258	295.995	13.0827
295.801	15.2119	295.998	13.4254	296.162	16.2089	296.166	19.5249	296.122	13.0813
295.965	15.21	296.124	13.424	296.287	16.2075	296.293	19.5231	296.335	13.0801
296.09	15.2076	296.338	13.4224	296.452	16.2063	296.455	19.521	296.46	13.0777
296.215	15.2057	296.463	13.421	296.58	16.2052	296.581	19.5193	296.623	13.0763
296.34	15.2036	296.627	13.4197	296.706	16.2038	296.706	19.518	296.748	13.0749
296.553	15.2011	296.751	13.4182	296.832	16.2025	296.833	19.5173	296.873	13.0738
296.715	15.1994	296.876	13.4165	297.048	16.2009	297.045	19.516	296.998	13.0724
296.839	15.1975	297.09	13.4153	297.211	16.1995	297.208	19.5148	297.211	13.0708
296.965	15.1949	297.215	13.4136	297.338	16.1986	297.332	19.5141	297.372	13.069
297.089	15.193	297.377	13.4121	297.462	16.1975	297.458	19.5115	297.497	13.068
297.303	15.1906	297.503	13.4106	297.589	16.196	297.584	19.5101	297.622	13.0664
297.427	15.1885	297.627	13.4091	297.804	16.1946	297.796	19.5083	297.746	13.0651
297.589	15.1866	297.753	13.4084	297.934	16.1933	297.959	19.5056	297.957	13.0639
297.714	15.1837	297.966	13.4064	298.097	16.192	298.084	19.5052	298.118	13.063
297.837	15.1823	298.128	13.4053	298.221	16.1908	298.209	19.5034	298.245	13.0613
298.05	15.18	298.252	13.4037	298.347	16.1894	298.334	19.5025	298.37	13.0604
298.174	15.1781	298.377	13.4022	298.472	16.1883	298.546	19.5017	298.493	13.0579
298.336	15.1762	298.503	13.4007	298.685	16.1871	298.67	19.4994	298.705	13.0564
298.46	15.1741	298.714	13.3995	298.847	16.1854	298.832	19.4971	298.828	13.055
298.584	15.1718	298.876	13.3977	298.973	16.1845	298.958	19.4965	298.989	13.0536
298.796	15.1692	299.001	13.3968	299.097	16.183	299.082	19.4953	299.116	13.0523
298.92	15.1677	299.126	13.3949	299.226	16.1818	299.293	19.4937	299.24	13.0511
299.079	15.1653	299.25	13.394	299.437	16.1805	299.418	19.492	299.366	13.0492
299.205	15.1633	299.462	13.3918	299.563	16.179	299.579	19.4911	299.576	13.0478
299.329	15.161	299.587	13.3909	299.725	16.1777	299.704	19.4897	299.737	13.0461
299.453	15.1593	299.748	13.3897	299.85	16.177	299.829	19.4873	299.861	13.0456
299.664	15.1569	299.872	13.3883	299.973	16.1755	299.953	19.4859	299.985	13.0436
299.825	15.1551	299.996	13.3863	300.186	16.1739	300.164	19.4839	300.109	13.0427
299.949	15.1528	300.207	13.385	300.311	16.1727	300.327	19.4831	300.322	13.0409
300.072	15.1509	300.332	13.3837	300.472	16.1714	300.45	19.4814	300.446	13.04
300.196	15.1487	300.493	13.3821	300.597	16.171	300.575	19.4801	300.607	13.0384
300.406	15.1463	300.617	13.3809	300.721	16.1689	300.699	19.4791	300.73	13.0372
300.566	15.1443	300.742	13.3792	300.933	16.1678	300.91	19.4779	300.854	13.0355
300.691	15.1422	300.865	13.3779	301.058	16.1662	301.071	19.4768	301.064	13.0338
300.814	15.1401	301.077	13.3764	301.219	16.1652	301.195	19.4745	301.188	13.0323
300.938	15.1376	301.237	13.3749	301.344	16.1635	301.319	19.4742	301.349	13.0312
301.148	15.1359	301.36	13.3736	301.469	16.1628	301.443	19.4715	301.472	13.0296
301.272	15.1339	301.484	13.3726	301.68	16.1614	301.653	19.4711	301.594	13.0282
301.432	15.1318	301.609	13.3703	301.804	16.1604	301.777	19.4698	301.718	13.0267
301.555	15.1295	301.82	13.3694	301.965	16.1586	301.939	19.4681	301.928	13.0254
301.677	15.1278	301.98	13.3678	302.089	16.1575	302.062	19.4663	302.089	13.0241
301.801	15.1258	302.103	13.3669	302.216	16.1562	302.184	19.4652	302.212	13.0228
302.011	15.124	302.228	13.3651	302.339	16.1548	302.395	19.4644	302.334	13.021
302.17	15.1219	302.351	13.3641	302.551	16.1538	302.519	19.4619	302.458	13.0198
302.293	15.1196	302.561	13.3624	302.711	16.1521	302.679	19.4611	302.67	13.0185
302.417	15.1171	302.722	13.3612	302.836	16.1515	302.802	19.46	302.83	13.0175
302.539	15.1154	302.845	13.3598	302.959	16.1503	302.927	19.4592	302.953	13.0156
302.749	15.1126	302.969	13.3578	303.084	16.1487	303.05	19.4584	303.076	13.0141
302.909	15.1103	303.092	13.3567	303.298	16.1476	303.26	19.4561	303.198	13.0123
303.031	15.1089	303.302	13.3553	303.421	16.1464	303.42	19.4549	303.407	13.0112
303.155	15.1068	303.424	13.3536	303.581	16.1449	303.543	19.4535	303.53	13.01
303.277	15.1045	303.585	13.3524	303.706	16.1433	303.665	19.4517	303.69	13.0086
303.485	15.1026	303.707	13.3505	303.829	16.1427	303.79	19.4504	303.813	13.0067
303.646	15.1001	303.83	13.3494	304.04	16.1412	303.999	19.4491	303.935	13.0056
303.767	15.0976	304.04	13.3481	304.166	16.1398	304.159	19.4477	304.144	13.0044
303.89	15.0955	304.162	13.3466	304.326	16.1388	304.283	19.4461	304.266	13.0029
304.012	15.0934	304.322	13.3448	304.449	16.1377	304.405	19.4437	304.427	13.0018
304.221	15.0921	304.445	13.3438	304.572	16.1361	304.527	19.443	304.548	13.0001
304.343	15.09	304.567	13.3421	304.696	16.1351	304.736	19.4418	304.671	12.9989
304.501	15.0882	304.691	13.341	304.904	16.1332	304.86	19.4408	304.793	12.9975
304.625	15.086	304.899	13.3394	305.066	16.1322	305.019	19.4394	305	12.9959
304.746	15.084	305.059	13.3379	305.189	16.1314	305.141	19.4383	305.159	12.9945
304.954	15.082	305.182	13.3367	305.312	16.1304	305.264	19.4363	305.282	12.9935
305.077	15.08	305.303	13.3351	305.435	16.1286	305.473	19.4354	305.404	12.9921
305.235	15.0783	305.426	13.3341	305.645	16.1277	305.595	19.4335	305.527	12.9899
305.357	15.0768	305.635	13.3323	305.769	16.1263	305.755	19.4329	305.734	12.9884
305.48	15.0744	305.793	13.3309	305.928	16.125	305.877	19.431	305.893	12.987
305.687	15.0732	305.916	13.3296	306.051	16.1235	306	19.4295	306.015	12.9864
305.809	15.071	306.038	13.3285	306.176	16.1229	306.122	19.4276	306.138	12.9849
305.966	15.0696	306.16	13.3272	306.299	16.1214	306.33	19.4269	306.26	12.9834
306.089	15.0672	306.369	13.3258	306.508	16.1201	306.489	19.4255	306.467	12.9821
[truncated: 1,012 more rows]
